# Supplementary material for: A single-cell transcriptomic atlas characterizes the silk-producing organ in the silkworm
Source: Nat Commun. 2022 Jun 9;13:3316. doi: 10.1038/s41467-022-31003-1 (PMC9184679; doi:10.1038/s41467-022-31003-1)
Supplement: Supplementary file 4 — Supplementary Data 1 to 16 [file 41467_2022_31003_MOESM4_ESM.zip]

Archive with 17 entries (16 files):
- Supplementary Data/
- Supplementary Data/Supplementary Data 1.xlsx
- Supplementary Data/Supplementary Data 10.xlsx
- Supplementary Data/Supplementary Data 11.xlsx
- Supplementary Data/Supplementary Data 12.xlsx
- Supplementary Data/Supplementary Data 13.xlsx
- Supplementary Data/Supplementary Data 14.xlsx
- Supplementary Data/Supplementary Data 15.xlsx
- Supplementary Data/Supplementary Data 16.xlsx
- Supplementary Data/Supplementary Data 2.xlsx
- Supplementary Data/Supplementary Data 3.xlsx
- Supplementary Data/Supplementary Data 4.xlsx
- Supplementary Data/Supplementary Data 5.xlsx
- Supplementary Data/Supplementary Data 6.xlsx
- Supplementary Data/Supplementary Data 7.xlsx
- Supplementary Data/Supplementary Data 8.xlsx
- Supplementary Data/Supplementary Data 9.xlsx
