# Supplementary material for: A single-cell transcriptomic atlas characterizes the silk-producing organ in the silkworm
Source: Nat Commun. 2022 Jun 9;13:3316. doi: 10.1038/s41467-022-31003-1 (PMC9184679; doi:10.1038/s41467-022-31003-1)
Supplement: Supplementary file 4 — Supplementary Data 1 to 16 [file 41467_2022_31003_MOESM4_ESM.zip › Supplementary Data/Supplementary Data 1.xlsx]

## Sheet: main
Supplementary Data 1. All marker genes for each cluster

## Sheet: Supplementary Data 1
gene	p_val	avg_logFC	pct.1	pct.2	p_val_adj	cluster	gene_diff	gene_Dbxref	gene_type	gene_symbol	description	TFs_Family	GO_id	GO_term	pathway	pathway_description
Fib-l	0	1.14858	0.93	0.858	0	1	1.084	GeneID:693047	protein_coding	FIBL	silk fibroin light chain		GO:0005576	extracellular region
LOC101746861	0	1.1311	0.431	0.132	0	1	3.265	GeneID:101746861	protein_coding		uncharacterized LOC101746861
FIBH	0	1.12051	0.555	0.798	0	1	0.695	GeneID:693030	protein_coding	FIBH	silk fibroin heavy chain
LOC101746950	0	0.871463	0.448	0.343	0	1	1.306	GeneID:101746950	protein_coding		uncharacterized LOC101746950
Ef-1g	0	0.54355	0.886	0.859	0	1	1.031	GeneID:692391	protein_coding		elongation factor 1 gamma		GO:0003746	translation elongation factor activity
RpS7	0	0.540179	0.882	0.811	0	1	1.088	GeneID:692716	protein_coding	RpS7	ribosomal protein S7		GO:0003735,GO:0005840,GO:0006412	structural constituent of ribosome|ribosome|translation	ko03010	Ribosome
RpL18A	0	0.530638	0.828	0.739	0	1	1.12	GeneID:692695	protein_coding	RpL18A	ribosomal protein L18A		GO:0003735,GO:0005840,GO:0006412	structural constituent of ribosome|ribosome|translation	ko03010	Ribosome
RpL7	0	0.511322	0.903	0.861	0	1	1.049	GeneID:692661	protein_coding	RpL7	ribosomal protein L7		GO:0000463,GO:0002181,GO:0003723,GO:0003735,GO:0022625,GO:0022626,GO:0035073	maturation of LSU-rRNA from tricistronic rRNA transcript (SSU-rRNA, 5.8S rRNA, LSU-rRNA)|cytoplasmic translation|RNA binding|structural constituent of ribosome|cytosolic large ribosomal subunit|cytosolic ribosome|pupariation	ko03010	Ribosome
RpL13A	0	0.502529	0.946	0.926	0	1	1.022	GeneID:692668	protein_coding	RpL13A	ribosomal protein L13A		GO:0003735,GO:0006412,GO:0015934	structural constituent of ribosome|translation|large ribosomal subunit	ko03010	Ribosome
RpL35A	0	0.497404	0.959	0.926	0	1	1.036	GeneID:692707	protein_coding	rpl35a	ribosomal protein L35A		GO:0000049,GO:0003735,GO:0005840,GO:0006412	tRNA binding|structural constituent of ribosome|ribosome|translation	ko03010	Ribosome
RpS25	0	0.49275	0.988	0.978	0	1	1.01	GeneID:692723	protein_coding	RpS25	ribosomal protein S25		GO:0005840	ribosome	ko03010	Ribosome
RpL27A	0	0.486956	0.873	0.832	0	1	1.049	GeneID:693067	protein_coding	rpl27a	ribosomal protein L27A		GO:0003735,GO:0006412,GO:0015934	structural constituent of ribosome|translation|large ribosomal subunit	ko03010	Ribosome
RpS11	0	0.480906	0.955	0.94	0	1	1.016	GeneID:692653	protein_coding	RPS11	ribosomal protein S11		GO:0000184,GO:0003723,GO:0003735,GO:0005654,GO:0005730,GO:0005737,GO:0005829,GO:0005840,GO:0005925,GO:0006412,GO:0006413,GO:0006614,GO:0016020,GO:0019843,GO:0022627,GO:0070062	nuclear-transcribed mRNA catabolic process, nonsense-mediated decay|RNA binding|structural constituent of ribosome|nucleoplasm|nucleolus|cytoplasm|cytosol|ribosome|focal adhesion|translation|translational initiation|SRP-dependent cotranslational protein targeting to membrane|membrane|rRNA binding|cytosolic small ribosomal subunit|extracellular exosome	ko03010	Ribosome
RpL4	0	0.469749	0.962	0.945	0	1	1.018	GeneID:692659	protein_coding	RpL4	ribosomal protein L4		GO:0002181,GO:0003735,GO:0022625,GO:0022626	cytoplasmic translation|structural constituent of ribosome|cytosolic large ribosomal subunit|cytosolic ribosome	ko03010	Ribosome
RpP1	0	0.464577	0.987	0.987	0	1	1	GeneID:778451	protein_coding	RpLP1	ribosomal protein P1		GO:0002181,GO:0003735,GO:0006414,GO:0022625,GO:0022626,GO:0030295,GO:0043021	cytoplasmic translation|structural constituent of ribosome|translational elongation|cytosolic large ribosomal subunit|cytosolic ribosome|protein kinase activator activity|ribonucleoprotein complex binding	ko03010	Ribosome
RpL18	0	0.462523	0.901	0.862	0	1	1.045	GeneID:692694	protein_coding	RpL18	ribosomal protein L18		GO:0003735,GO:0005840,GO:0006412	structural constituent of ribosome|ribosome|translation	ko03010	Ribosome
RpL36A	0	0.45846	0.942	0.908	0	1	1.037	GeneID:778454	protein_coding	RpL44	ribosomal protein L36A		GO:0003735,GO:0005840,GO:0006412	structural constituent of ribosome|ribosome|translation	ko03010	Ribosome
RpS13	0	0.455134	0.918	0.894	0	1	1.027	GeneID:778455	protein_coding	RpS13	ribosomal protein S13		GO:0003735,GO:0005840,GO:0006412	structural constituent of ribosome|ribosome|translation	ko03010	Ribosome
RpS21	0	0.450376	0.912	0.868	0	1	1.051	GeneID:692689	protein_coding	RpS21	ribosomal protein S21		GO:0003735,GO:0005791,GO:0005829,GO:0005840,GO:0006412	structural constituent of ribosome|rough endoplasmic reticulum|cytosol|ribosome|translation	ko03010	Ribosome
RpS9	0	0.448002	0.892	0.861	0	1	1.036	GeneID:692718	protein_coding	RpS9	ribosomal protein S9		GO:0002181,GO:0003735,GO:0005730,GO:0005737,GO:0005829,GO:0019843,GO:0022626,GO:0022627,GO:0045903	cytoplasmic translation|structural constituent of ribosome|nucleolus|cytoplasm|cytosol|rRNA binding|cytosolic ribosome|cytosolic small ribosomal subunit|positive regulation of translational fidelity	ko03010	Ribosome
RpL26	0	0.438707	0.927	0.915	0	1	1.013	GeneID:692702	protein_coding	RPL26	ribosomal protein L26		GO:0003735,GO:0006412,GO:0015934	structural constituent of ribosome|translation|large ribosomal subunit	ko03010	Ribosome
LOC101738679	0	0.436187	0.976	0.948	0	1	1.03	--	--	--	--	--	--	--	--	--
RpSA	0	0.43319	0.943	0.933	0	1	1.011	GeneID:692424	protein_coding		ribosomal protein SA		GO:0000028,GO:0003735,GO:0006412,GO:0022627	ribosomal small subunit assembly|structural constituent of ribosome|translation|cytosolic small ribosomal subunit	ko03010	Ribosome
RpL9	0	0.432876	0.887	0.853	0	1	1.04	GeneID:692664	protein_coding	RpL9	ribosomal protein L9		GO:0003735,GO:0005840,GO:0006412,GO:0019843	structural constituent of ribosome|ribosome|translation|rRNA binding	ko03010	Ribosome
RpL21	0	0.430729	0.96	0.953	0	1	1.007	GeneID:692697	protein_coding	RPL21	ribosomal protein L21		GO:0000184,GO:0003723,GO:0003735,GO:0005783,GO:0005829,GO:0006412,GO:0006413,GO:0006614,GO:0016020,GO:0022625	nuclear-transcribed mRNA catabolic process, nonsense-mediated decay|RNA binding|structural constituent of ribosome|endoplasmic reticulum|cytosol|translation|translational initiation|SRP-dependent cotranslational protein targeting to membrane|membrane|cytosolic large ribosomal subunit	ko03010	Ribosome
RpL27	0	0.429938	0.952	0.946	0	1	1.006	GeneID:692703	protein_coding	RPL27	ribosomal protein L27		GO:0000184,GO:0003723,GO:0003735,GO:0005634,GO:0005829,GO:0005840,GO:0005925,GO:0006364,GO:0006412,GO:0006413,GO:0006614,GO:0016020,GO:0022625,GO:0070062,GO:0098556,GO:1990904	nuclear-transcribed mRNA catabolic process, nonsense-mediated decay|RNA binding|structural constituent of ribosome|nucleus|cytosol|ribosome|focal adhesion|rRNA processing|translation|translational initiation|SRP-dependent cotranslational protein targeting to membrane|membrane|cytosolic large ribosomal subunit|extracellular exosome|cytoplasmic side of rough endoplasmic reticulum membrane|ribonucle…	ko03010	Ribosome
RpS4	0	0.427071	0.933	0.914	0	1	1.021	GeneID:692714	protein_coding	RpS4	ribosomal protein S4		GO:0003735,GO:0005840,GO:0006412,GO:0019843	structural constituent of ribosome|ribosome|translation|rRNA binding	ko03010	Ribosome
RpS23	0	0.416389	0.978	0.976	0	1	1.002	GeneID:692722	protein_coding	RpS23	ribosomal protein S23		GO:0002181,GO:0003735,GO:0005791,GO:0022627,GO:0042788	cytoplasmic translation|structural constituent of ribosome|rough endoplasmic reticulum|cytosolic small ribosomal subunit|polysomal ribosome	ko03010	Ribosome
RpS12	0	0.413283	0.922	0.888	0	1	1.038	GeneID:732856	protein_coding	RpS12	ribosomal protein S12		GO:0002181,GO:0003735,GO:0022627	cytoplasmic translation|structural constituent of ribosome|cytosolic small ribosomal subunit	ko03010	Ribosome
RpS16	0	0.406607	0.971	0.966	0	1	1.005	GeneID:693058	protein_coding	RpS16	ribosomal protein S16		GO:0003735,GO:0005840,GO:0006412	structural constituent of ribosome|ribosome|translation	ko03010	Ribosome
RpS8	0	0.400716	0.959	0.951	0	1	1.008	GeneID:692717	protein_coding	RpS8	ribosomal protein S8		GO:0003735,GO:0005840,GO:0006412	structural constituent of ribosome|ribosome|translation	ko03010	Ribosome
EF1a	0	0.383451	0.993	0.993	0	1	1	GeneID:693059	protein_coding		elongation factor 1 alpha		GO:0003746,GO:0003924,GO:0005525,GO:0005737	translation elongation factor activity|GTPase activity|GTP binding|cytoplasm	ko03013	RNA transport
LOC692655	4.56379416096469e-312	0.465851	0.774	0.723	7.7e-308	1	1.071	GeneID:692655	protein_coding		zinc finger protein	Others
LOC101738375	3.66e-305	0.393135	0.935	0.912	6.17e-301	1	1.025	GeneID:101738375	protein_coding	RpL29	60S ribosomal protein L29-like		GO:0002181,GO:0003682,GO:0003735,GO:0022625	cytoplasmic translation|chromatin binding|structural constituent of ribosome|cytosolic large ribosomal subunit	ko03010	Ribosome
LOC101745332	5.88e-301	0.810109	0.649	0.34	9.92e-297	1	1.909	GeneID:101745332	protein_coding		uncharacterized LOC101745332
RpS3	2.57e-300	0.374523	0.947	0.944	4.33e-296	1	1.003	GeneID:692712	protein_coding	RpS3	ribosomal protein S3		GO:0003723,GO:0003735,GO:0006412,GO:0015935	RNA binding|structural constituent of ribosome|translation|small ribosomal subunit	ko03010	Ribosome
RpS26	5.96e-298	0.354945	0.942	0.936	1.01e-293	1	1.006	GeneID:693066	protein_coding	RpS26	ribosomal protein S26		GO:0002181,GO:0003729,GO:0003735,GO:0022627,GO:0042788,GO:0098556	cytoplasmic translation|mRNA binding|structural constituent of ribosome|cytosolic small ribosomal subunit|polysomal ribosome|cytoplasmic side of rough endoplasmic reticulum membrane	ko03010	Ribosome
RpL37	8.72e-295	0.40171	0.941	0.925	1.47e-290	1	1.017	GeneID:692709	protein_coding	RpL37	ribosomal protein L37		GO:0003735,GO:0005840,GO:0006412,GO:0019843,GO:0046872	structural constituent of ribosome|ribosome|translation|rRNA binding|metal ion binding	ko03010	Ribosome
RpL11	2.81e-294	0.372975	0.918	0.92	4.75e-290	1	0.998	GeneID:692693	protein_coding	RpL11	ribosomal protein L11		GO:0000027,GO:0002181,GO:0003735,GO:0005730,GO:0005737,GO:0019843,GO:0022625,GO:0022626	ribosomal large subunit assembly|cytoplasmic translation|structural constituent of ribosome|nucleolus|cytoplasm|rRNA binding|cytosolic large ribosomal subunit|cytosolic ribosome	ko03010	Ribosome
RpL17	2.4e-293	0.369172	0.936	0.922	4.05e-289	1	1.015	GeneID:692671	protein_coding	RpL17	ribosomal protein L17		GO:0003735,GO:0006412,GO:0015934	structural constituent of ribosome|translation|large ribosomal subunit	ko03010	Ribosome
RpL6	2.62e-293	0.358299	0.947	0.94	4.42e-289	1	1.007	GeneID:692660	protein_coding	RPL6	ribosomal protein L6		GO:0002181,GO:0003735,GO:0005791,GO:0022625,GO:0042788	cytoplasmic translation|structural constituent of ribosome|rough endoplasmic reticulum|cytosolic large ribosomal subunit|polysomal ribosome	ko03010	Ribosome
RpL22	1.09e-285	0.379911	0.935	0.923	1.84e-281	1	1.013	GeneID:692698	protein_coding	RPL22	ribosomal protein L22		GO:0003735,GO:0005840,GO:0006412	structural constituent of ribosome|ribosome|translation	ko03010	Ribosome
RpS17	9.59e-284	0.374757	0.964	0.962	1.62e-279	1	1.002	GeneID:692719	protein_coding	RpS17	ribosomal protein S17		GO:0003735,GO:0005840,GO:0006412	structural constituent of ribosome|ribosome|translation	ko03010	Ribosome
RpL28	1.58e-277	0.346476	0.918	0.91	2.66e-273	1	1.009	GeneID:692704	protein_coding	RpL28	ribosomal protein L28		GO:0003735,GO:0005840,GO:0006412	structural constituent of ribosome|ribosome|translation	ko03010	Ribosome
RpL10	7.19e-276	0.349287	0.973	0.97	1.21e-271	1	1.003	GeneID:692602	protein_coding	RpL10	ribosomal protein L10		GO:0003735,GO:0005840,GO:0006412	structural constituent of ribosome|ribosome|translation	ko03010	Ribosome
RpL23	2.51e-272	0.397422	0.897	0.879	4.24e-268	1	1.02	GeneID:692699	protein_coding	RpL23-A	ribosomal protein L23		GO:0003735,GO:0005840,GO:0006412	structural constituent of ribosome|ribosome|translation	ko03010	Ribosome
RpL8	2.33e-269	0.387763	0.913	0.918	3.94e-265	1	0.995	GeneID:692663	protein_coding	RpL8	ribosomal protein L8		GO:0003735,GO:0005840,GO:0006412,GO:0019843	structural constituent of ribosome|ribosome|translation|rRNA binding	ko03010	Ribosome
RpL37A	7.94e-267	0.467797	0.838	0.758	1.34e-262	1	1.106	GeneID:692710	protein_coding	RpL37A	ribosomal protein L37A		GO:0002181,GO:0003735,GO:0022625,GO:0046872	cytoplasmic translation|structural constituent of ribosome|cytosolic large ribosomal subunit|metal ion binding	ko03010	Ribosome
RpS19	2.25e-265	0.332487	0.978	0.982	3.79e-261	1	0.996	GeneID:692721	protein_coding	RpS19a	ribosomal protein S19		GO:0000028,GO:0002181,GO:0003735,GO:0022626,GO:0022627	ribosomal small subunit assembly|cytoplasmic translation|structural constituent of ribosome|cytosolic ribosome|cytosolic small ribosomal subunit	ko03010	Ribosome
LOC692773	3.02e-255	0.345284	0.813	0.866	5.1e-251	1	0.939	GeneID:692773	protein_coding	SERP2	ribosome-associated membrane protein 4		GO:0005789,GO:0006486,GO:0015031,GO:0016021,GO:0030968	endoplasmic reticulum membrane|protein glycosylation|protein transport|integral component of membrane|endoplasmic reticulum unfolded protein response
RpS6	4.3e-248	0.33047	0.936	0.934	7.26e-244	1	1.002	GeneID:732855	protein_coding	RpS6	ribosomal protein S6		GO:0003735,GO:0005840,GO:0006412	structural constituent of ribosome|ribosome|translation	ko03010,ko04066,ko04910,ko04151,ko04150	Ribosome|HIF-1 signaling pathway|Insulin signaling pathway|PI3K-Akt signaling pathway|mTOR signaling pathway
RpS15	1.24e-241	0.367959	0.848	0.819	2.09e-237	1	1.035	GeneID:692690	protein_coding	RPS15	ribosomal protein S15		GO:0000028,GO:0000056,GO:0000184,GO:0001649,GO:0003677,GO:0003723,GO:0003735,GO:0005634,GO:0005654,GO:0005829,GO:0005925,GO:0006364,GO:0006412,GO:0006413,GO:0006614,GO:0016020,GO:0022627,GO:0042274	ribosomal small subunit assembly|ribosomal small subunit export from nucleus|nuclear-transcribed mRNA catabolic process, nonsense-mediated decay|osteoblast differentiation|DNA binding|RNA binding|structural constituent of ribosome|nucleus|nucleoplasm|cytosol|focal adhesion|rRNA processing|translation|translational initiation|SRP-dependent cotranslational protein targeting to membrane|membrane|cyt…	ko03010	Ribosome
RpL23A	4.82e-241	0.377233	0.905	0.847	8.14e-237	1	1.068	GeneID:692700	protein_coding	RPL23A	ribosomal protein L23A		GO:0000027,GO:0000184,GO:0003723,GO:0003735,GO:0005634,GO:0005730,GO:0005737,GO:0005829,GO:0006412,GO:0006413,GO:0006614,GO:0008283,GO:0022625,GO:0045296,GO:0070062,GO:0070180,GO:1904841	ribosomal large subunit assembly|nuclear-transcribed mRNA catabolic process, nonsense-mediated decay|RNA binding|structural constituent of ribosome|nucleus|nucleolus|cytoplasm|cytosol|translation|translational initiation|SRP-dependent cotranslational protein targeting to membrane|cell proliferation|cytosolic large ribosomal subunit|cadherin binding|extracellular exosome|large ribosomal subunit rR…	ko03010	Ribosome
RpL34	2.69e-232	0.315445	0.892	0.888	4.55e-228	1	1.005	GeneID:100101149	protein_coding	RpL34	ribosomal protein L34		GO:0003735,GO:0005840,GO:0006412	structural constituent of ribosome|ribosome|translation	ko03010	Ribosome
RpLP2	2.6e-228	0.41852	0.984	0.984	4.38e-224	1	1	GeneID:692692	protein_coding	RpLP2	ribosomal protein P2		GO:0002181,GO:0003735,GO:0006414,GO:0022625,GO:0022626	cytoplasmic translation|structural constituent of ribosome|translational elongation|cytosolic large ribosomal subunit|cytosolic ribosome	ko03010	Ribosome
LOC692779	5.97e-228	0.336343	0.918	0.907	1.01e-223	1	1.012	GeneID:692779	protein_coding	RpL40	ubiquitin/ribosomal protein L40 fusion protein		GO:0002181,GO:0003735,GO:0005634,GO:0005737,GO:0005829,GO:0006412,GO:0006464,GO:0006511,GO:0016567,GO:0019941,GO:0022625,GO:0022627,GO:0031386,GO:0031625	cytoplasmic translation|structural constituent of ribosome|nucleus|cytoplasm|cytosol|translation|cellular protein modification process|ubiquitin-dependent protein catabolic process|protein ubiquitination|modification-dependent protein catabolic process|cytosolic large ribosomal subunit|cytosolic small ribosomal subunit|protein tag|ubiquitin protein ligase binding	ko03010	Ribosome
RpS5	6.66e-225	0.347065	0.907	0.905	1.12e-220	1	1.002	GeneID:692715	protein_coding	RPS5	ribosomal protein S5		GO:0000028,GO:0000184,GO:0003723,GO:0003729,GO:0003735,GO:0005654,GO:0005829,GO:0005925,GO:0006412,GO:0006413,GO:0006450,GO:0006614,GO:0016020,GO:0019843,GO:0022627,GO:0070062,GO:1990904	ribosomal small subunit assembly|nuclear-transcribed mRNA catabolic process, nonsense-mediated decay|RNA binding|mRNA binding|structural constituent of ribosome|nucleoplasm|cytosol|focal adhesion|translation|translational initiation|regulation of translational fidelity|SRP-dependent cotranslational protein targeting to membrane|membrane|rRNA binding|cytosolic small ribosomal subunit|extracellular…	ko03010	Ribosome
RpL35	7.26e-225	0.378862	0.897	0.861	1.23e-220	1	1.042	GeneID:692706	protein_coding	Rpl35	ribosomal protein L35		GO:0000463,GO:0003729,GO:0003735,GO:0006412,GO:0022625,GO:0043021	maturation of LSU-rRNA from tricistronic rRNA transcript (SSU-rRNA, 5.8S rRNA, LSU-rRNA)|mRNA binding|structural constituent of ribosome|translation|cytosolic large ribosomal subunit|ribonucleoprotein complex binding	ko03010	Ribosome
RpS28	2.44e-221	0.320252	0.93	0.932	4.11e-217	1	0.998	GeneID:733144	protein_coding	RpS28	ribosomal protein S28		GO:0002181,GO:0003735,GO:0022627,GO:0042788,GO:0098556	cytoplasmic translation|structural constituent of ribosome|cytosolic small ribosomal subunit|polysomal ribosome|cytoplasmic side of rough endoplasmic reticulum membrane	ko03010	Ribosome
RpL15	2.38e-220	0.309741	0.913	0.903	4.02e-216	1	1.011	GeneID:692670	protein_coding	RpL15	ribosomal protein L15		GO:0002181,GO:0003723,GO:0003735,GO:0022625	cytoplasmic translation|RNA binding|structural constituent of ribosome|cytosolic large ribosomal subunit	ko03010	Ribosome
RpS20	1.46e-214	0.326928	0.974	0.978	2.47e-210	1	0.996	GeneID:778514	protein_coding	RpS20	ribosomal protein S20		GO:0002181,GO:0003723,GO:0003735,GO:0006412,GO:0015935,GO:0022627	cytoplasmic translation|RNA binding|structural constituent of ribosome|translation|small ribosomal subunit|cytosolic small ribosomal subunit	ko03010	Ribosome
RpL38	2.52e-211	0.388284	0.829	0.768	4.25e-207	1	1.079	GeneID:693118	protein_coding	RpL38	ribosomal protein L38		GO:0003735,GO:0005840,GO:0006412	structural constituent of ribosome|ribosome|translation	ko03010	Ribosome
RpS10	3.65e-201	0.273259	0.881	0.889	6.16e-197	1	0.991	GeneID:693068	protein_coding	RpS10	ribosomal protein S10		GO:0005840	ribosome	ko03010	Ribosome
RpL13	2.09e-200	0.280974	0.888	0.883	3.54e-196	1	1.006	GeneID:692667	protein_coding	RpL13	ribosomal protein L13		GO:0003735,GO:0005840,GO:0006412	structural constituent of ribosome|ribosome|translation	ko03010	Ribosome
RpL14	7.27e-196	0.292486	0.901	0.898	1.23e-191	1	1.003	GeneID:692669	protein_coding	RpL14	ribosomal protein L14		GO:0003735,GO:0005840,GO:0006412,GO:0043524	structural constituent of ribosome|ribosome|translation|negative regulation of neuron apoptotic process	ko03010	Ribosome
COX2	9.73e-196	0.50608	0.999	0.999	1.64e-191	1	1	--	--	--	--	--	--	--	--	--
LOC693075	4.59e-189	0.538428	0.677	0.517	7.75e-185	1	1.309	GeneID:693075	protein_coding	eIF-5A	translation initiation factor 5A		GO:0003746,GO:0005737,GO:0006452,GO:0043022,GO:0045901,GO:0045905	translation elongation factor activity|cytoplasm|translational frameshifting|ribosome binding|positive regulation of translational elongation|positive regulation of translational termination
Ef1beta	9.28e-188	0.353675	0.728	0.693	1.57e-183	1	1.051	GeneID:693119	protein_coding		elongation factor 1 beta'		GO:0003746,GO:0005853	translation elongation factor activity|eukaryotic translation elongation factor 1 complex
Fkbp45	7.54e-187	0.791064	0.424	0.235	1.27e-182	1	1.804	GeneID:692771	protein_coding	FKBP46	45 kDa immunophilin FKBP45		GO:0003677,GO:0003755,GO:0005634	DNA binding|peptidyl-prolyl cis-trans isomerase activity|nucleus
RpL32	2.76e-186	0.297493	0.957	0.963	4.65e-182	1	0.994	GeneID:778453	protein_coding	RpL32	ribosomal protein L32		GO:0003735,GO:0005840,GO:0006412	structural constituent of ribosome|ribosome|translation	ko03010	Ribosome
LOC733070	2.89e-186	0.623312	0.618	0.423	4.88e-182	1	1.461	GeneID:733070	protein_coding	SEC61B	transport protein Sec61 beta subunit		GO:0000060,GO:0003723,GO:0005086,GO:0005783,GO:0005784,GO:0005789,GO:0005829,GO:0006616,GO:0016020,GO:0016021,GO:0030433,GO:0030970,GO:0031204,GO:0031205,GO:0048408	protein import into nucleus, translocation|RNA binding|ARF guanyl-nucleotide exchange factor activity|endoplasmic reticulum|Sec61 translocon complex|endoplasmic reticulum membrane|cytosol|SRP-dependent cotranslational protein targeting to membrane, translocation|membrane|integral component of membrane|ubiquitin-dependent ERAD pathway|retrograde protein transport, ER to cytosol|posttranslational p…	ko04145,ko04141,ko03060	Phagosome|Protein processing in endoplasmic reticulum|Protein export
Ugt2	7.29e-179	0.626051	0.603	0.401	1.23e-174	1	1.504	GeneID:100174975	protein_coding	UGT2B17	uridine diphosphate glucosyltransferase 2		GO:0005789,GO:0008194,GO:0008202,GO:0015020,GO:0016020,GO:0016021,GO:0031090,GO:0043231,GO:0052695	endoplasmic reticulum membrane|UDP-glycosyltransferase activity|steroid metabolic process|glucuronosyltransferase activity|membrane|integral component of membrane|organelle membrane|intracellular membrane-bounded organelle|cellular glucuronidation	ko00982,ko00980,ko00140,ko00040,ko00830,ko00860,ko00983,ko00053,ko00500	Drug metabolism - cytochrome P450|Metabolism of xenobiotics by cytochrome P450|Steroid hormone biosynthesis|Pentose and glucuronate interconversions|Retinol metabolism|Porphyrin and chlorophyll metabolism|Drug metabolism - other enzymes|Ascorbate and aldarate metabolism|Starch and sucrose metabolism
RpS3Ae	1.22e-178	0.278783	0.984	0.982	2.05e-174	1	1.002	GeneID:692713	protein_coding		ribosomal protein S3Ae		GO:0003735,GO:0006412,GO:0022627	structural constituent of ribosome|translation|cytosolic small ribosomal subunit	ko03010	Ribosome
RpL30	2.18e-172	0.279772	0.809	0.795	3.68e-168	1	1.018	GeneID:692705	protein_coding	RpL30	ribosomal protein L30		GO:0003723,GO:0003735,GO:0005840,GO:0006412	RNA binding|structural constituent of ribosome|ribosome|translation	ko03010	Ribosome
Rack1	6.15e-169	0.273963	0.791	0.785	1.04e-164	1	1.008	GeneID:692968	protein_coding	Rack1	receptor for activated protein kinase C RACK 1	zf-LITAF-like	GO:0000398,GO:0001933,GO:0001934,GO:0005080,GO:0005634,GO:0005737,GO:0005776,GO:0005829,GO:0007626,GO:0009267,GO:0016243,GO:0018991,GO:0019899,GO:0022627,GO:0030838,GO:0035220,GO:0042335,GO:0043022,GO:0044829,GO:0045725,GO:0046716,GO:0048477,GO:0071011,GO:0071013,GO:0072344,GO:0075522	mRNA splicing, via spliceosome|negative regulation of protein phosphorylation|positive regulation of protein phosphorylation|protein kinase C binding|nucleus|cytoplasm|autophagosome|cytosol|locomotory behavior|cellular response to starvation|regulation of autophagosome size|oviposition|enzyme binding|cytosolic small ribosomal subunit|positive regulation of actin filament polymerization|wing disc …
Pdi	1.03e-167	0.440611	0.647	0.549	1.74e-163	1	1.179	GeneID:692673	protein_coding	Pdi	protein disulfide isomerase		GO:0003756,GO:0005615,GO:0005635,GO:0005737,GO:0005783,GO:0005788,GO:0005791,GO:0006457,GO:0012505,GO:0019511,GO:0034976,GO:0043025,GO:0045169,GO:0045454,GO:0048471,GO:0060187,GO:0070732,GO:1902175	protein disulfide isomerase activity|extracellular space|nuclear envelope|cytoplasm|endoplasmic reticulum|endoplasmic reticulum lumen|rough endoplasmic reticulum|protein folding|endomembrane system|peptidyl-proline hydroxylation|response to endoplasmic reticulum stress|neuronal cell body|fusome|cell redox homeostasis|perinuclear region of cytoplasm|cell pole|spindle envelope|regulation of oxidati…	ko04141	Protein processing in endoplasmic reticulum
RpS2e	4.81e-167	0.308725	0.922	0.928	8.12e-163	1	0.994	GeneID:732854	protein_coding	RpS2	ribosomal protein S2e		GO:0002181,GO:0003723,GO:0003735,GO:0005730,GO:0005737,GO:0007275,GO:0022626,GO:0022627,GO:0048477	cytoplasmic translation|RNA binding|structural constituent of ribosome|nucleolus|cytoplasm|multicellular organism development|cytosolic ribosome|cytosolic small ribosomal subunit|oogenesis	ko03010	Ribosome
RpP0	4.53e-159	0.269909	0.933	0.931	7.65e-155	1	1.002	GeneID:692657	protein_coding	RpLP0	ribosomal protein P0		GO:0000027,GO:0000287,GO:0002181,GO:0003735,GO:0003906,GO:0004519,GO:0005509,GO:0005654,GO:0005829,GO:0005840,GO:0006284,GO:0016363,GO:0022625,GO:0022626,GO:0052720,GO:0070180,GO:0090305,GO:0140078	ribosomal large subunit assembly|magnesium ion binding|cytoplasmic translation|structural constituent of ribosome|DNA-(apurinic or apyrimidinic site) endonuclease activity|endonuclease activity|calcium ion binding|nucleoplasm|cytosol|ribosome|base-excision repair|nuclear matrix|cytosolic large ribosomal subunit|cytosolic ribosome|class II DNA-(apurinic or apyrimidinic site) endonuclease activity|…	ko03010	Ribosome
RpS30	4.89e-157	0.26205	0.911	0.921	8.25e-153	1	0.989	GeneID:692726	protein_coding	FAU	ribosomal protein S30		GO:0003735,GO:0005840,GO:0006412	structural constituent of ribosome|ribosome|translation	ko03010	Ribosome
Fkbp12	1.92e-156	0.556469	0.61	0.457	3.24e-152	1	1.335	GeneID:732917	protein_coding	FKBP1A	FK506-binding protein		GO:0000413,GO:0001933,GO:0003007,GO:0003755,GO:0005528,GO:0005737,GO:0005829,GO:0006936,GO:0007183,GO:0008144,GO:0016020,GO:0016529,GO:0019221,GO:0019855,GO:0030018,GO:0031000,GO:0031312,GO:0031398,GO:0032092,GO:0032515,GO:0032880,GO:0032925,GO:0033017,GO:0042098,GO:0042110,GO:0042803,GO:0043123,GO:0044325,GO:0046332,GO:0048185,GO:0050776,GO:0051209,GO:0051280,GO:0055010,GO:0060314,GO:0060315,GO:…	protein peptidyl-prolyl isomerization|negative regulation of protein phosphorylation|heart morphogenesis|peptidyl-prolyl cis-trans isomerase activity|FK506 binding|cytoplasm|cytosol|muscle contraction|SMAD protein complex assembly|drug binding|membrane|sarcoplasmic reticulum|cytokine-mediated signaling pathway|calcium channel inhibitor activity|Z disc|response to caffeine|extrinsic component of o…
RpL5	5.54e-155	0.245527	0.884	0.884	9.35e-151	1	1	GeneID:692557	protein_coding	RpL5	ribosomal protein L5		GO:0003735,GO:0005634,GO:0005840,GO:0006412,GO:0008097	structural constituent of ribosome|nucleus|ribosome|translation|5S rRNA binding	ko03010	Ribosome
RpL12	9.34e-152	0.257768	0.858	0.85	1.58e-147	1	1.009	GeneID:692666	protein_coding	Rpl12	ribosomal protein L12		GO:0000027,GO:0003735,GO:0006412,GO:0019843,GO:0022625,GO:0045901,GO:0070180	ribosomal large subunit assembly|structural constituent of ribosome|translation|rRNA binding|cytosolic large ribosomal subunit|positive regulation of translational elongation|large ribosomal subunit rRNA binding	ko03010	Ribosome
P25	1.78e-150	0.64536	0.322	0.136	3.01e-146	1	2.368	GeneID:100146105	protein_coding	P25	silk protein P25		GO:0005198,GO:0005576	structural molecule activity|extracellular region
RpS27a	2.42e-146	0.275691	0.919	0.925	4.09e-142	1	0.994	GeneID:100033385	protein_coding		ribosomal protein S27a		GO:0003735,GO:0005634,GO:0005840,GO:0006412,GO:0046872	structural constituent of ribosome|nucleus|ribosome|translation|metal ion binding	ko03010	Ribosome
ATP6	4.84e-144	0.40031	1	1	8.17e-140	1	1	--	--	--	--	--	--	--	--	--
LOC101746063	2.22e-141	0.591031	0.432	0.307	3.74e-137	1	1.407	GeneID:101746063	protein_coding		uncharacterized LOC101746063
LOC100101186	6.9e-139	0.299872	0.716	0.676	1.16e-134	1	1.059	GeneID:100101186	protein_coding	awd	abnormal wing disc-like protein	Others	GO:0000278,GO:0000287,GO:0004550,GO:0005524,GO:0005525,GO:0005737,GO:0005874,GO:0005880,GO:0005886,GO:0006165,GO:0006183,GO:0006228,GO:0006241,GO:0006468,GO:0007017,GO:0007424,GO:0007427,GO:0008017,GO:0009117,GO:0016301,GO:0016334,GO:0018105,GO:0034332,GO:0035152,GO:0046777	mitotic cell cycle|magnesium ion binding|nucleoside diphosphate kinase activity|ATP binding|GTP binding|cytoplasm|microtubule|nuclear microtubule|plasma membrane|nucleoside diphosphate phosphorylation|GTP biosynthetic process|UTP biosynthetic process|CTP biosynthetic process|protein phosphorylation|microtubule-based process|open tracheal system development|epithelial cell migration, open tracheal…	ko00230,ko00240	Purine metabolism|Pyrimidine metabolism
LOC110386648	5.27e-137	0.405599	0.998	0.996	8.89e-133	1	1.002	GeneID:110386648	protein_coding	mt:CoIII	cytochrome c oxidase subunit 3-like		GO:0004129,GO:0005743,GO:0016021,GO:0019646	cytochrome-c oxidase activity|mitochondrial inner membrane|integral component of membrane|aerobic electron transport chain	ko00190,ko04260	Oxidative phosphorylation|Cardiac muscle contraction
RpS24	3.96e-133	0.226735	0.91	0.91	6.69e-129	1	1	GeneID:100101150	protein_coding	RpS24	ribosomal protein S24		GO:0003735,GO:0005840,GO:0006412	structural constituent of ribosome|ribosome|translation	ko03010	Ribosome
RpL7A	4.57e-128	0.214367	0.908	0.901	7.72e-124	1	1.008	GeneID:692662	protein_coding	RpL7A	ribosomal protein L7A		GO:0000470,GO:0002181,GO:0003723,GO:0003735,GO:0006412,GO:0022625,GO:0022626	maturation of LSU-rRNA|cytoplasmic translation|RNA binding|structural constituent of ribosome|translation|cytosolic large ribosomal subunit|cytosolic ribosome	ko03010	Ribosome
RpL24	8.39e-128	0.253163	0.872	0.881	1.42e-123	1	0.99	GeneID:692701	protein_coding	RpL24	ribosomal protein L24		GO:0005840	ribosome	ko03010	Ribosome
ND1	8.72e-126	0.508838	0.678	0.507	1.47e-121	1	1.337	--	--	--	--	--	--	--	--	--
ND2	1.18e-123	0.467633	0.774	0.633	1.99e-119	1	1.223	--	--	--	--	--	--	--	--	--
RpL19	4.13e-122	0.269915	0.956	0.963	6.97e-118	1	0.993	GeneID:692696	protein_coding	RpL19	ribosomal protein L19		GO:0002181,GO:0003735,GO:0022625,GO:0022626	cytoplasmic translation|structural constituent of ribosome|cytosolic large ribosomal subunit|cytosolic ribosome	ko03010	Ribosome
tef2	1.35e-120	0.256524	0.863	0.874	2.27e-116	1	0.987	GeneID:733027	protein_coding	tef2	translation elongation factor 2		GO:0003746,GO:0003924,GO:0005525,GO:0005737	translation elongation factor activity|GTPase activity|GTP binding|cytoplasm	ko04921,ko04152	Oxytocin signaling pathway|AMPK signaling pathway
Ybp	6.83e-115	0.273019	0.751	0.717	1.15e-110	1	1.047	GeneID:692441	protein_coding		Y-box protein	CSD	GO:0003677,GO:0003723,GO:0005634,GO:0006355	DNA binding|RNA binding|nucleus|regulation of transcription, DNA-templated
LOC101738009	2.33e-113	0.408792	0.673	0.553	3.94e-109	1	1.217	GeneID:101738009	protein_coding		ATP synthase lipid-binding protein, mitochondrial	TF_bZIP	GO:0008289,GO:0015078,GO:0015986,GO:0015991,GO:0016021,GO:0031966,GO:0045263	lipid binding|proton transmembrane transporter activity|ATP synthesis coupled proton transport|ATP hydrolysis coupled proton transport|integral component of membrane|mitochondrial membrane|proton-transporting ATP synthase complex, coupling factor F(o)	ko00190	Oxidative phosphorylation
CYTB	2.37e-111	0.363817	0.992	0.989	4.01e-107	1	1.003	--	--	--	--	--	--	--	--	--
RpS14	6.12e-108	0.169163	0.837	0.844	1.03e-103	1	0.992	GeneID:692654	protein_coding	RpS14	ribosomal protein S14		GO:0003735,GO:0005840,GO:0006412	structural constituent of ribosome|ribosome|translation	ko03010	Ribosome
LOC101742523	1.86e-107	0.237445	0.781	0.748	3.14e-103	1	1.044	GeneID:101742523	protein_coding	sesB	ADP,ATP carrier protein		GO:0001508,GO:0005471,GO:0005739,GO:0005743,GO:0006839,GO:0007268,GO:0008340,GO:0010507,GO:0015866,GO:0015867,GO:0016021,GO:0034599,GO:0040011,GO:0045202,GO:0046716,GO:0048477,GO:0048489,GO:0051124,GO:0051480,GO:0051560,GO:0051900,GO:0070050,GO:2001171	action potential|ATP:ADP antiporter activity|mitochondrion|mitochondrial inner membrane|mitochondrial transport|chemical synaptic transmission|determination of adult lifespan|negative regulation of autophagy|ADP transport|ATP transport|integral component of membrane|cellular response to oxidative stress|locomotion|synapse|muscle cell cellular homeostasis|oogenesis|synaptic vesicle transport|synap…	ko04020,ko04022	Calcium signaling pathway|cGMP-PKG signaling pathway
RpL31	2.25e-106	0.244412	0.798	0.776	3.79e-102	1	1.028	GeneID:778452	protein_coding	RpL31	ribosomal protein L31		GO:0003735,GO:0005840,GO:0006412	structural constituent of ribosome|ribosome|translation	ko03010	Ribosome
RpS15A	6.43e-105	0.233509	0.894	0.91	1.09e-100	1	0.982	GeneID:732857	protein_coding	RpS15Aa	ribosomal protein S15A		GO:0002181,GO:0003735,GO:0022626,GO:0022627	cytoplasmic translation|structural constituent of ribosome|cytosolic ribosome|cytosolic small ribosomal subunit	ko03010	Ribosome
Cypa	2.36e-100	0.294989	0.805	0.756	3.98e-96	1	1.065	GeneID:692737	protein_coding	Cyp1	cyclophilin A		GO:0003755,GO:0005634,GO:0005737,GO:0005829,GO:0006457,GO:0051082	peptidyl-prolyl cis-trans isomerase activity|nucleus|cytoplasm|cytosol|protein folding|unfolded protein binding	ko04020,ko04022	Calcium signaling pathway|cGMP-PKG signaling pathway
RpL10A	2.93e-100	0.196163	0.884	0.894	4.95e-96	1	0.989	GeneID:692665	protein_coding	RpL10A	ribosomal protein L10A		GO:0003723,GO:0003735,GO:0006412,GO:0015934	RNA binding|structural constituent of ribosome|translation|large ribosomal subunit	ko03010	Ribosome
RpS29	5.18e-97	0.349052	0.646	0.556	8.74e-93	1	1.162	GeneID:692725	protein_coding	RpS29	ribosomal protein S29		GO:0002181,GO:0003735,GO:0005791,GO:0008270,GO:0022627,GO:0042788	cytoplasmic translation|structural constituent of ribosome|rough endoplasmic reticulum|zinc ion binding|cytosolic small ribosomal subunit|polysomal ribosome	ko03010	Ribosome
RpS18	2.09e-93	0.177491	0.951	0.963	3.52e-89	1	0.988	GeneID:692720	protein_coding	RpS18	ribosomal protein S18		GO:0003735,GO:0005840,GO:0006412,GO:0019843	structural constituent of ribosome|ribosome|translation|rRNA binding	ko03010	Ribosome
LOC778461	1.99e-88	0.525096	0.339	0.196	3.36e-84	1	1.73	GeneID:778461	protein_coding	Ssr1	signal sequence receptor		GO:0005783,GO:0005789,GO:0016021	endoplasmic reticulum|endoplasmic reticulum membrane|integral component of membrane	ko04141	Protein processing in endoplasmic reticulum
LOC733141	5.72e-88	0.403589	0.589	0.449	9.65e-84	1	1.312	GeneID:733141	protein_coding	SEC61G	transport protein Sec61 gamma subunit		GO:0005789,GO:0008565,GO:0015450,GO:0016021,GO:0045047	endoplasmic reticulum membrane|protein transporter activity|P-P-bond-hydrolysis-driven protein transmembrane transporter activity|integral component of membrane|protein targeting to ER	ko04145,ko04141,ko03060	Phagosome|Protein processing in endoplasmic reticulum|Protein export
RpL7Ae	4.57e-86	0.508978	0.328	0.196	7.71e-82	1	1.673	GeneID:692972	protein_coding	SNU13	ribosomal protein L7Ae		GO:0000398,GO:0000470,GO:0000492,GO:0001651,GO:0003723,GO:0005634,GO:0005654,GO:0005690,GO:0005730,GO:0006364,GO:0007338,GO:0030621,GO:0030622,GO:0031428,GO:0032040,GO:0032991,GO:0034511,GO:0034512,GO:0046540,GO:0051117,GO:0071005	mRNA splicing, via spliceosome|maturation of LSU-rRNA|box C/D snoRNP assembly|dense fibrillar component|RNA binding|nucleus|nucleoplasm|U4atac snRNP|nucleolus|rRNA processing|single fertilization|U4 snRNA binding|U4atac snRNA binding|box C/D snoRNP complex|small-subunit processome|protein-containing complex|U3 snoRNA binding|box C/D snoRNA binding|U4/U6 x U5 tri-snRNP complex|ATPase binding|U2-ty…	ko03008,ko03040	Ribosome biogenesis in eukaryotes|Spliceosome
LOC110386814	1.29e-85	0.321574	0.978	0.964	2.18e-81	1	1.015	--	--	--	--	--	--	--	--	--
RpL36	1.61e-84	0.185786	0.907	0.918	2.71e-80	1	0.988	GeneID:692708	protein_coding	RpL36	ribosomal protein L36		GO:0002181,GO:0003735,GO:0005730,GO:0005737,GO:0022625,GO:0022626	cytoplasmic translation|structural constituent of ribosome|nucleolus|cytoplasm|cytosolic large ribosomal subunit|cytosolic ribosome	ko03010	Ribosome
LOC101746268	1.74e-83	0.477248	0.424	0.315	2.94e-79	1	1.346	GeneID:101746268	protein_coding		nucleolin
RpL41	2.89e-82	0.33555	0.721	0.644	4.88e-78	1	1.12	GeneID:724046	protein_coding		ribosomal protein L41
ND4	2.68e-78	0.314825	0.916	0.886	4.52e-74	1	1.034	--	--	--	--	--	--	--	--	--
RpS27	3.11e-78	0.201553	0.924	0.945	5.24e-74	1	0.978	GeneID:692724	protein_coding	RPS27	ribosomal protein S27				ko03010	Ribosome
LOC110385498	4.66e-76	0.510466	0.412	0.291	7.86e-72	1	1.416	--	--	--	--	--	--	--	--	--
Tctp	1.69e-73	0.163348	0.929	0.964	2.85e-69	1	0.964	GeneID:732859	protein_coding	Tctp	translationally controlled tumor protein		GO:0005737	cytoplasm
Sec61alpha	3.48e-73	0.45258	0.398	0.28	5.88e-69	1	1.421	GeneID:733068	protein_coding	SEC61A2	transport protein Sec61 alpha subunit		GO:0005048,GO:0005783,GO:0005784,GO:0005789,GO:0006616,GO:0006620,GO:0008320,GO:0016021,GO:0043022	signal sequence binding|endoplasmic reticulum|Sec61 translocon complex|endoplasmic reticulum membrane|SRP-dependent cotranslational protein targeting to membrane, translocation|posttranslational protein targeting to endoplasmic reticulum membrane|protein transmembrane transporter activity|integral component of membrane|ribosome binding	ko04145,ko04141,ko03060	Phagosome|Protein processing in endoplasmic reticulum|Protein export
LOC100101160	6.25e-71	0.456637	0.374	0.248	1.06e-66	1	1.508	GeneID:100101160	protein_coding	SSR3	translocon-associated protein gamma		GO:0005789,GO:0006614,GO:0016021	endoplasmic reticulum membrane|SRP-dependent cotranslational protein targeting to membrane|integral component of membrane	ko04141	Protein processing in endoplasmic reticulum
LOC732862	1.64e-68	0.464475	0.297	0.175	2.76e-64	1	1.697	GeneID:732862	protein_coding	Ssr2	signal sequence receptor beta subunit		GO:0005783,GO:0005789,GO:0016021	endoplasmic reticulum|endoplasmic reticulum membrane|integral component of membrane	ko04141	Protein processing in endoplasmic reticulum
LOC692956	4.11e-68	0.315348	0.573	0.532	6.94e-64	1	1.077	GeneID:692956	protein_coding	Nlp	nucleoplasmin		GO:0003682,GO:0005634,GO:0005654,GO:0005730,GO:0005737,GO:0006338,GO:0035041,GO:0042393	chromatin binding|nucleus|nucleoplasm|nucleolus|cytoplasm|chromatin remodeling|sperm chromatin decondensation|histone binding
LOC101746228	5.13e-66	0.395992	0.494	0.359	8.66e-62	1	1.376	GeneID:101746228	protein_coding		uncharacterized LOC101746228
LOC732932	6.92e-66	0.160719	0.903	0.899	1.17e-61	1	1.004	GeneID:732932	protein_coding	Rm62	DEAD box polypeptide 5		GO:0000381,GO:0000398,GO:0003729,GO:0004386,GO:0005524,GO:0005634,GO:0005700,GO:0005703,GO:0005730,GO:0005737,GO:0005829,GO:0006417,GO:0016246,GO:0019730,GO:0050688,GO:0051607,GO:0071011,GO:0071013	regulation of alternative mRNA splicing, via spliceosome|mRNA splicing, via spliceosome|mRNA binding|helicase activity|ATP binding|nucleus|polytene chromosome|polytene chromosome puff|nucleolus|cytoplasm|cytosol|regulation of translation|RNA interference|antimicrobial humoral response|regulation of defense response to virus|defense response to virus|precatalytic spliceosome|catalytic step 2 splic…	ko03040	Spliceosome
LOC101744756	1.69e-64	0.416238	0.407	0.301	2.85e-60	1	1.352	GeneID:101744756	protein_coding		uncharacterized LOC101744756
LOC101740888	1.2e-63	0.135284	0.426	0.444	2.02e-59	1	0.959	GeneID:101740888	lncRNA
LOC101739385	4.57e-63	0.445218	0.357	0.23	7.72e-59	1	1.552	GeneID:101739385	protein_coding		uncharacterized LOC101739385
LOC101737646	2.46e-62	0.396216	0.389	0.262	4.15e-58	1	1.485	GeneID:101737646	protein_coding	AAEL002956	probable citrate synthase 2, mitochondrial		GO:0004108,GO:0005759,GO:0005975,GO:0006099	citrate (Si)-synthase activity|mitochondrial matrix|carbohydrate metabolic process|tricarboxylic acid cycle	ko01230,ko00020,ko00630,ko01210,ko01200	Biosynthesis of amino acids|Citrate cycle (TCA cycle)|Glyoxylate and dicarboxylate metabolism|2-Oxocarboxylic acid metabolism|Carbon metabolism
LOC733116	8e-62	0.40169	0.37	0.249	1.35e-57	1	1.486	GeneID:733116	protein_coding	eIF3-S5	eukaryotic translation initiation factor 3 subunit 5		GO:0001732,GO:0003743,GO:0005852,GO:0016282,GO:0033290	formation of cytoplasmic translation initiation complex|translation initiation factor activity|eukaryotic translation initiation factor 3 complex|eukaryotic 43S preinitiation complex|eukaryotic 48S preinitiation complex	ko03013	RNA transport
LOC101738932	1.86e-60	0.403412	0.315	0.19	3.14e-56	1	1.658	GeneID:101738932	protein_coding	ATPsynbeta	ATP synthase subunit beta, mitochondrial		GO:0000275,GO:0005524,GO:0005739,GO:0015986,GO:0046933,GO:0046961,GO:1902600	mitochondrial proton-transporting ATP synthase complex, catalytic core F(1)|ATP binding|mitochondrion|ATP synthesis coupled proton transport|proton-transporting ATP synthase activity, rotational mechanism|proton-transporting ATPase activity, rotational mechanism|proton transmembrane transport	ko00190	Oxidative phosphorylation
LOC101737070	1.98e-59	0.437005	0.278	0.167	3.34e-55	1	1.665	GeneID:101737070	protein_coding	Tmed2	transmembrane emp24 domain-containing protein 2		GO:0001843,GO:0001893,GO:0001947,GO:0005783,GO:0005789,GO:0005793,GO:0005794,GO:0006886,GO:0006888,GO:0006903,GO:0007030,GO:0010628,GO:0016021,GO:0030134,GO:0030137,GO:0030663,GO:0032525,GO:0032580,GO:0033116,GO:0034260,GO:0035264,GO:0036342,GO:0042589,GO:0060716,GO:0072659	neural tube closure|maternal placenta development|heart looping|endoplasmic reticulum|endoplasmic reticulum membrane|endoplasmic reticulum-Golgi intermediate compartment|Golgi apparatus|intracellular protein transport|ER to Golgi vesicle-mediated transport|vesicle targeting|Golgi organization|positive regulation of gene expression|integral component of membrane|COPII-coated ER to Golgi transport …
LOC101741178	1.43e-58	0.419666	0.297	0.19	2.41e-54	1	1.563	GeneID:101741178	protein_coding		uncharacterized LOC101741178
COX3	3.91e-58	0.332197	0.664	0.574	6.59e-54	1	1.157	--	--	--	--	--	--	--	--	--
LOC101745643	2.14e-56	0.418417	0.329	0.235	3.61e-52	1	1.4	GeneID:101745643	protein_coding	nop10	H/ACA ribonucleoprotein complex subunit 3		GO:0005697,GO:0006364,GO:0007004,GO:0031118,GO:0031120,GO:0031429,GO:0034513,GO:0060215,GO:0070034,GO:0090661	telomerase holoenzyme complex|rRNA processing|telomere maintenance via telomerase|rRNA pseudouridine synthesis|snRNA pseudouridine synthesis|box H/ACA snoRNP complex|box H/ACA snoRNA binding|primitive hemopoiesis|telomerase RNA binding|box H/ACA telomerase RNP complex	ko03008	Ribosome biogenesis in eukaryotes
LOC692925	1.18e-55	0.36983	0.428	0.326	1.99e-51	1	1.313	GeneID:692925	protein_coding	ATPsynB	ATP synthase		GO:0000276,GO:0005739,GO:0015078,GO:0015986,GO:0099132,GO:1902600	mitochondrial proton-transporting ATP synthase complex, coupling factor F(o)|mitochondrion|proton transmembrane transporter activity|ATP synthesis coupled proton transport|ATP hydrolysis coupled cation transmembrane transport|proton transmembrane transport	ko00190	Oxidative phosphorylation
LOC101744125	3.52e-55	0.406614	0.312	0.204	5.94e-51	1	1.529	GeneID:101744125	protein_coding	ZNF706	zinc finger protein 706		GO:0005634,GO:0005737,GO:0006417,GO:0045892,GO:0046872,GO:1902455	nucleus|cytoplasm|regulation of translation|negative regulation of transcription, DNA-templated|metal ion binding|negative regulation of stem cell population maintenance
RpL39	2.12e-54	0.304546	0.593	0.507	3.57e-50	1	1.17	GeneID:692711	protein_coding	RpL39	ribosomal protein L39		GO:0003735,GO:0005840,GO:0006412	structural constituent of ribosome|ribosome|translation	ko03010	Ribosome
LOC692926	5.43e-53	0.35715	0.455	0.347	9.16e-49	1	1.311	GeneID:692926	protein_coding	blw	ATP synthase		GO:0000275,GO:0005524,GO:0005739,GO:0006754,GO:0006979,GO:0015986,GO:0019915,GO:0022900,GO:0043531,GO:0046034,GO:0046933,GO:1902769	mitochondrial proton-transporting ATP synthase complex, catalytic core F(1)|ATP binding|mitochondrion|ATP biosynthetic process|response to oxidative stress|ATP synthesis coupled proton transport|lipid storage|electron transport chain|ADP binding|ATP metabolic process|proton-transporting ATP synthase activity, rotational mechanism|regulation of choline O-acetyltransferase activity	ko00190	Oxidative phosphorylation
LOC101744632	8.8e-52	0.354415	0.464	0.351	1.48e-47	1	1.322	GeneID:101744632	protein_coding	CG4692	putative ATP synthase subunit f, mitochondrial		GO:0000276,GO:0005739,GO:0006754,GO:1902600	mitochondrial proton-transporting ATP synthase complex, coupling factor F(o)|mitochondrion|ATP biosynthetic process|proton transmembrane transport	ko00190	Oxidative phosphorylation
LOC101746841	3.38e-51	0.334318	0.513	0.413	5.71e-47	1	1.242	GeneID:101746841	protein_coding		uncharacterized LOC101746841
LOC778458	1.15e-47	0.351594	0.359	0.291	1.95e-43	1	1.234	GeneID:778458	protein_coding	SmB	small nuclear ribonucleoprotein polypeptide		GO:0000398,GO:0003723,GO:0005634,GO:0005681,GO:0005682,GO:0005685,GO:0005686,GO:0005687,GO:0005737,GO:0007281,GO:0007283,GO:0008406,GO:0015030,GO:0030532,GO:0045495,GO:0046540,GO:0071004,GO:0071011,GO:0071013	mRNA splicing, via spliceosome|RNA binding|nucleus|spliceosomal complex|U5 snRNP|U1 snRNP|U2 snRNP|U4 snRNP|cytoplasm|germ cell development|spermatogenesis|gonad development|Cajal body|small nuclear ribonucleoprotein complex|pole plasm|U4/U6 x U5 tri-snRNP complex|U2-type prespliceosome|precatalytic spliceosome|catalytic step 2 spliceosome	ko03040	Spliceosome
LOC732904	8.37e-46	0.407924	0.251	0.18	1.41e-41	1	1.394	GeneID:732904	protein_coding	SmE	small nuclear ribonucleoprotein E	zf-C2H2	GO:0000387,GO:0000398,GO:0003723,GO:0005634,GO:0005681,GO:0005682,GO:0005685,GO:0005686,GO:0005687,GO:0030532,GO:0046540,GO:0071011,GO:0071013	spliceosomal snRNP assembly|mRNA splicing, via spliceosome|RNA binding|nucleus|spliceosomal complex|U5 snRNP|U1 snRNP|U2 snRNP|U4 snRNP|small nuclear ribonucleoprotein complex|U4/U6 x U5 tri-snRNP complex|precatalytic spliceosome|catalytic step 2 spliceosome	ko03040	Spliceosome
ND5	1.59e-45	0.263778	0.658	0.597	2.68e-41	1	1.102	--	--	--	--	--	--	--	--	--
LOC101741956	2.66e-44	0.330994	0.367	0.295	4.49e-40	1	1.244	GeneID:101741956	protein_coding	NOLC1	nucleolar and coiled-body phosphoprotein 1		GO:0000278,GO:0001042,GO:0001650,GO:0003677,GO:0003700,GO:0003723,GO:0005524,GO:0005525,GO:0005654,GO:0005730,GO:0005737,GO:0006364,GO:0006417,GO:0006970,GO:0007000,GO:0008134,GO:0008139,GO:0008284,GO:0014029,GO:0014032,GO:0015030,GO:0019904,GO:0031428,GO:0031429,GO:0033979,GO:0034512,GO:0034513,GO:0042306,GO:0045893,GO:0046982,GO:0062064,GO:0062065	mitotic cell cycle|RNA polymerase I core binding|fibrillar center|DNA binding|DNA-binding transcription factor activity|RNA binding|ATP binding|GTP binding|nucleoplasm|nucleolus|cytoplasm|rRNA processing|regulation of translation|response to osmotic stress|nucleolus organization|transcription factor binding|nuclear localization sequence binding|positive regulation of cell proliferation|neural cre…
LOC780848	3.46e-44	0.317263	0.447	0.364	5.83e-40	1	1.228	GeneID:780848	protein_coding	COX4I1	cytochrome c oxidase polypeptide IV		GO:0004129,GO:0005743	cytochrome-c oxidase activity|mitochondrial inner membrane	ko00190,ko04260	Oxidative phosphorylation|Cardiac muscle contraction
LOC692939	4.7e-44	0.298893	0.447	0.358	7.94e-40	1	1.249	GeneID:692939	protein_coding	Gdh	glutamate dehydrogenase		GO:0004352,GO:0004353,GO:0005524,GO:0005525,GO:0005737,GO:0005739,GO:0005759,GO:0005829,GO:0006116,GO:0006536,GO:0019551,GO:0042802	glutamate dehydrogenase (NAD+) activity|glutamate dehydrogenase [NAD(P)+] activity|ATP binding|GTP binding|cytoplasm|mitochondrion|mitochondrial matrix|cytosol|NADH oxidation|glutamate metabolic process|glutamate catabolic process to 2-oxoglutarate|identical protein binding	ko00910,ko00471,ko04964,ko01200,ko00250,ko00220	Nitrogen metabolism|D-Glutamine and D-glutamate metabolism|Proximal tubule bicarbonate reclamation|Carbon metabolism|Alanine, aspartate and glutamate metabolism|Arginine biosynthesis
LOC100101173.1	7.1e-43	0.383224	0.267	0.179	1.2e-38	1	1.492	--	--	--	--	--	--	--	--	--
Ef-1d	2.35e-42	0.225979	0.513	0.468	3.97e-38	1	1.096	GeneID:692393	protein_coding	eEF1delta	elongation factor 1 delta		GO:0003746,GO:0005853,GO:0006414	translation elongation factor activity|eukaryotic translation elongation factor 1 complex|translational elongation
LOC778519	8.43e-42	0.334647	0.381	0.292	1.42e-37	1	1.305	GeneID:778519	protein_coding	ATPsynCf6	mitochondrial ATP synthase coupling factor 6		GO:0000276,GO:0005739,GO:0005756,GO:0015078,GO:0015986,GO:1902600	mitochondrial proton-transporting ATP synthase complex, coupling factor F(o)|mitochondrion|mitochondrial proton-transporting ATP synthase, central stalk|proton transmembrane transporter activity|ATP synthesis coupled proton transport|proton transmembrane transport	ko00190	Oxidative phosphorylation
LOC693023	2.71e-41	0.29691	0.254	0.177	4.57e-37	1	1.435	GeneID:693023	protein_coding		alanyl-tRNA synthetase		GO:0000049,GO:0004813,GO:0005524,GO:0005737,GO:0006419,GO:0008270	tRNA binding|alanine-tRNA ligase activity|ATP binding|cytoplasm|alanyl-tRNA aminoacylation|zinc ion binding	ko00970	Aminoacyl-tRNA biosynthesis
LOC733114	3.39e-40	0.313541	0.434	0.335	5.72e-36	1	1.296	GeneID:733114	protein_coding	ATPsynO	H+ transporting ATP synthase O subunit		GO:0005739,GO:0005756,GO:0042776,GO:0046933,GO:1902600	mitochondrion|mitochondrial proton-transporting ATP synthase, central stalk|mitochondrial ATP synthesis coupled proton transport|proton-transporting ATP synthase activity, rotational mechanism|proton transmembrane transport	ko00190	Oxidative phosphorylation
LOC100101180	7.03e-40	0.301833	0.431	0.32	1.19e-35	1	1.347	GeneID:100101180	protein_coding	tsr	actin-depolymerizing factor 1		GO:0000281,GO:0000902,GO:0000915,GO:0001736,GO:0001737,GO:0001745,GO:0003779,GO:0005654,GO:0005829,GO:0007015,GO:0007298,GO:0007409,GO:0008585,GO:0010591,GO:0010669,GO:0015629,GO:0016319,GO:0016363,GO:0030032,GO:0030041,GO:0030042,GO:0033206,GO:0036011,GO:0042052,GO:0042067,GO:0048749,GO:0050714,GO:0051299	mitotic cytokinesis|cell morphogenesis|actomyosin contractile ring assembly|establishment of planar polarity|establishment of imaginal disc-derived wing hair orientation|compound eye morphogenesis|actin binding|nucleoplasm|cytosol|actin filament organization|border follicle cell migration|axonogenesis|female gonad development|regulation of lamellipodium assembly|epithelial structure maintenance|a…	ko04666,ko04360,ko04810	Fc gamma R-mediated phagocytosis|Axon guidance|Regulation of actin cytoskeleton
LOC101741610	1.34e-39	0.305804	0.414	0.301	2.27e-35	1	1.375	GeneID:101741610	protein_coding	actA3a	actin, cytoplasmic A3a		GO:0005524,GO:0005737,GO:0005856	ATP binding|cytoplasm|cytoskeleton	ko04145,ko04520,ko04670,ko04015,ko04390,ko04611,ko04391,ko04510,ko04745,ko04810,ko04530,ko04919,ko04210,ko04921	Phagosome|Adherens junction|Leukocyte transendothelial migration|Rap1 signaling pathway|Hippo signaling pathway|Platelet activation|Hippo signaling pathway - fly|Focal adhesion|Phototransduction - fly|Regulation of actin cytoskeleton|Tight junction|Thyroid hormone signaling pathway|Apoptosis|Oxytocin signaling pathway
LOC100101187.1	1.78e-39	0.333715	0.322	0.234	3.01e-35	1	1.376	--	--	--	--	--	--	--	--	--
LOC100101181	2.97e-39	0.319474	0.362	0.27	5.01e-35	1	1.341	GeneID:100101181	protein_coding	ATPsynD	H+ transporting ATP synthase subunit d		GO:0000274,GO:0000276,GO:0005739,GO:0006979,GO:0008340,GO:0015078,GO:0015986,GO:0032007,GO:0046034,GO:0051881,GO:0070373,GO:0099132,GO:1902600	mitochondrial proton-transporting ATP synthase, stator stalk|mitochondrial proton-transporting ATP synthase complex, coupling factor F(o)|mitochondrion|response to oxidative stress|determination of adult lifespan|proton transmembrane transporter activity|ATP synthesis coupled proton transport|negative regulation of TOR signaling|ATP metabolic process|regulation of mitochondrial membrane potential…	ko00190	Oxidative phosphorylation
LOC733098	7.55e-39	0.323858	0.389	0.29	1.27e-34	1	1.341	GeneID:733098	protein_coding	bai	transmembrane trafficking protein		GO:0008565,GO:0009953,GO:0016021,GO:0048042,GO:0061355	protein transporter activity|dorsal/ventral pattern formation|integral component of membrane|regulation of post-mating oviposition|Wnt protein secretion
LOC692929	1.04e-38	0.352721	0.263	0.18	1.75e-34	1	1.461	GeneID:692929	protein_coding	Nop16	uncharacterized LOC692929		GO:0005730,GO:0042273	nucleolus|ribosomal large subunit biogenesis
LOC105842655	1.81e-38	0.143756	0.493	0.531	3.06e-34	1	0.928	GeneID:105842655	protein_coding		uncharacterized LOC105842655
COX1	3.04e-38	0.163405	1	1	5.13e-34	1	1	--	--	--	--	--	--	--	--	--
Hsc70-4	3.52e-38	0.110192	0.908	0.927	5.95e-34	1	0.98	GeneID:692436	protein_coding		heat shock cognate protein		GO:0005524,GO:0005634	ATP binding|nucleus	ko04010,ko04915,ko04141,ko03040,ko04612,ko04213,ko04144	MAPK signaling pathway|Estrogen signaling pathway|Protein processing in endoplasmic reticulum|Spliceosome|Antigen processing and presentation|Longevity regulating pathway - multiple species|Endocytosis
ND3	1.17e-37	0.261877	0.561	0.508	1.97e-33	1	1.104	--	--	--	--	--	--	--	--	--
LOC110385499	1.39e-37	0.329437	0.353	0.3	2.34e-33	1	1.177	GeneID:110385499	protein_coding	MT-CYB	NADH-ubiquinone oxidoreductase chain 6-like		GO:0005743,GO:0006122,GO:0008121,GO:0016021,GO:0045275,GO:0046872	mitochondrial inner membrane|mitochondrial electron transport, ubiquinol to cytochrome c|ubiquinol-cytochrome-c reductase activity|integral component of membrane|respiratory chain complex III|metal ion binding	ko00190	Oxidative phosphorylation
LOC101739703	3.11e-35	0.299974	0.364	0.273	5.25e-31	1	1.333	GeneID:101739703	protein_coding	porin	voltage-dependent anion-selective channel		GO:0005739,GO:0005741,GO:0006811,GO:0006839,GO:0007005,GO:0007291,GO:0007602,GO:0008308,GO:0015288,GO:0016006,GO:0030382,GO:0046930	mitochondrion|mitochondrial outer membrane|ion transport|mitochondrial transport|mitochondrion organization|sperm individualization|phototransduction|voltage-gated anion channel activity|porin activity|Nebenkern|sperm mitochondrion organization|pore complex	ko04020,ko04022	Calcium signaling pathway|cGMP-PKG signaling pathway
LOC732965	1.13e-34	0.286319	0.398	0.314	1.91e-30	1	1.268	GeneID:732965	protein_coding	ATPsyngamma	H+ transporting ATP synthase gamma subunit		GO:0000275,GO:0005739,GO:0006754,GO:0015986,GO:0046933,GO:1902600	mitochondrial proton-transporting ATP synthase complex, catalytic core F(1)|mitochondrion|ATP biosynthetic process|ATP synthesis coupled proton transport|proton-transporting ATP synthase activity, rotational mechanism|proton transmembrane transport	ko00190	Oxidative phosphorylation
LOC733126	1.94e-34	0.301901	0.329	0.233	3.27e-30	1	1.412	GeneID:733126	protein_coding	eca	transmembrane emp24 protein transport domain containing 9		GO:0005789,GO:0009953,GO:0016021	endoplasmic reticulum membrane|dorsal/ventral pattern formation|integral component of membrane
LOC732941	1.66e-33	0.253945	0.322	0.281	2.8e-29	1	1.146	GeneID:732941	protein_coding	SNRPG	small nuclear ribonucleoprotein G		GO:0000387,GO:0000398,GO:0003723,GO:0005634,GO:0005681,GO:0005682,GO:0005685,GO:0005686,GO:0005687,GO:0005689,GO:0030532,GO:0034719,GO:0043186,GO:0071004,GO:0071011,GO:0071013	spliceosomal snRNP assembly|mRNA splicing, via spliceosome|RNA binding|nucleus|spliceosomal complex|U5 snRNP|U1 snRNP|U2 snRNP|U4 snRNP|U12-type spliceosomal complex|small nuclear ribonucleoprotein complex|SMN-Sm protein complex|P granule|U2-type prespliceosome|precatalytic spliceosome|catalytic step 2 spliceosome	ko03040	Spliceosome
LOC101736688	5.53e-33	0.233925	0.333	0.278	9.34e-29	1	1.198	GeneID:101736688	protein_coding	Ns1	guanine nucleotide-binding protein-like 3 homolog		GO:0001652,GO:0003924,GO:0005525,GO:0005730,GO:0016887,GO:0040014,GO:0042127,GO:0042273,GO:0090307	granular component|GTPase activity|GTP binding|nucleolus|ATPase activity|regulation of multicellular organism growth|regulation of cell proliferation|ribosomal large subunit biogenesis|mitotic spindle assembly	ko03008	Ribosome biogenesis in eukaryotes
LOC100134926	3.43e-32	0.285742	0.417	0.336	5.79e-28	1	1.241	GeneID:100134926	protein_coding	COX5B	cytochrome c oxidase polypeptide Vb		GO:0004129,GO:0005743,GO:0046872	cytochrome-c oxidase activity|mitochondrial inner membrane|metal ion binding	ko00190,ko04260	Oxidative phosphorylation|Cardiac muscle contraction
RpL3	2.33e-31	0.0541916	0.929	0.943	3.93e-27	1	0.985	GeneID:692658	protein_coding	RpL3	ribosomal protein L3		GO:0000027,GO:0002181,GO:0003735,GO:0022625	ribosomal large subunit assembly|cytoplasmic translation|structural constituent of ribosome|cytosolic large ribosomal subunit	ko03010	Ribosome
LOC101744752	6.13e-31	0.2495	0.364	0.307	1.03e-26	1	1.186	GeneID:101744752	protein_coding	Nop60B	H/ACA ribonucleoprotein complex subunit 4		GO:0000495,GO:0001522,GO:0003723,GO:0005730,GO:0006364,GO:0007281,GO:0009982,GO:0031118,GO:0031120,GO:0031429,GO:0035220,GO:0042254,GO:1990481	box H/ACA snoRNA 3'-end processing|pseudouridine synthesis|RNA binding|nucleolus|rRNA processing|germ cell development|pseudouridine synthase activity|rRNA pseudouridine synthesis|snRNA pseudouridine synthesis|box H/ACA snoRNP complex|wing disc development|ribosome biogenesis|mRNA pseudouridine synthesis	ko03008	Ribosome biogenesis in eukaryotes
LOC778517	3.85e-29	0.243703	0.422	0.356	6.5e-25	1	1.185	GeneID:778517	protein_coding		H+ transporting ATP synthase subunit e				ko00190	Oxidative phosphorylation
LOC101744608	1.27e-27	0.240763	0.383	0.32	2.15e-23	1	1.197	GeneID:101744608	protein_coding	COX7A1	uncharacterized LOC101744608		GO:0002082,GO:0004129,GO:0005739,GO:0005746,GO:0006091,GO:0016021,GO:0097249,GO:0097250	regulation of oxidative phosphorylation|cytochrome-c oxidase activity|mitochondrion|mitochondrial respiratory chain|generation of precursor metabolites and energy|integral component of membrane|mitochondrial respiratory chain supercomplex|mitochondrial respiratory chain supercomplex assembly	ko00190,ko04260	Oxidative phosphorylation|Cardiac muscle contraction
LOC732899	3.83e-27	0.238198	0.414	0.344	6.46e-23	1	1.203	GeneID:732899	protein_coding	Nacalpha	nascent polypeptide associated complex protein alpha subunit		GO:0005854,GO:0007275,GO:0015031	nascent polypeptide-associated complex|multicellular organism development|protein transport
his2Av	2.87e-26	0.226986	0.323	0.281	4.84e-22	1	1.149	GeneID:733117	protein_coding	H2A.F/Z	H2A histone family member V		GO:0000786,GO:0000790,GO:0003677,GO:0006325,GO:0046982	nucleosome|nuclear chromatin|DNA binding|chromatin organization|protein heterodimerization activity
A4	5.15e-25	0.196212	0.683	0.619	8.7e-21	1	1.103	GeneID:100145916	protein_coding	Act5C	actin A4		GO:0000281,GO:0005200,GO:0005524,GO:0005737,GO:0005884,GO:0006338,GO:0007010,GO:0007291,GO:0031011,GO:0032507,GO:0035060,GO:0035148	mitotic cytokinesis|structural constituent of cytoskeleton|ATP binding|cytoplasm|actin filament|chromatin remodeling|cytoskeleton organization|sperm individualization|Ino80 complex|maintenance of protein location in cell|brahma complex|tube formation	ko04145,ko04520,ko04670,ko04015,ko04390,ko04611,ko04391,ko04510,ko04745,ko04810,ko04530,ko04919,ko04210,ko04921	Phagosome|Adherens junction|Leukocyte transendothelial migration|Rap1 signaling pathway|Hippo signaling pathway|Platelet activation|Hippo signaling pathway - fly|Focal adhesion|Phototransduction - fly|Regulation of actin cytoskeleton|Tight junction|Thyroid hormone signaling pathway|Apoptosis|Oxytocin signaling pathway
LOC101739922	2.28e-24	0.237088	0.424	0.353	3.84e-20	1	1.201	GeneID:101739922	protein_coding	Ndufa4	cytochrome c oxidase subunit NDUFA4		GO:0004129,GO:0005739,GO:0005743,GO:0005751,GO:0044877	cytochrome-c oxidase activity|mitochondrion|mitochondrial inner membrane|mitochondrial respiratory chain complex IV|protein-containing complex binding	ko00190	Oxidative phosphorylation
LOC101747148	2.84e-24	0.167797	0.553	0.535	4.8e-20	1	1.034	GeneID:101747148	protein_coding	btf3l4	transcription factor BTF3 homolog 4				ko04214	Apoptosis - fly
LOC101741801	2.25e-22	0.240059	0.332	0.254	3.79e-18	1	1.307	GeneID:101741801	protein_coding	Non1	nucleolar GTP-binding protein 1		GO:0005525,GO:0005730,GO:0042254,GO:0051301,GO:0090307	GTP binding|nucleolus|ribosome biogenesis|cell division|mitotic spindle assembly	ko03008	Ribosome biogenesis in eukaryotes
LOC100101165	1.43e-20	0.242059	0.324	0.254	2.42e-16	1	1.276	GeneID:100101165	protein_coding	Atp5f1d	H+ transporting ATP synthase delta subunit		GO:0000275,GO:0005743,GO:0005753,GO:0006754,GO:0015986,GO:0016887,GO:0044877,GO:0045259,GO:0045261,GO:0046034,GO:0046933	mitochondrial proton-transporting ATP synthase complex, catalytic core F(1)|mitochondrial inner membrane|mitochondrial proton-transporting ATP synthase complex|ATP biosynthetic process|ATP synthesis coupled proton transport|ATPase activity|protein-containing complex binding|proton-transporting ATP synthase complex|proton-transporting ATP synthase complex, catalytic core F(1)|ATP metabolic process…	ko00190	Oxidative phosphorylation
LOC101743287	4.48e-20	0.171952	0.367	0.34	7.55e-16	1	1.079	GeneID:101743287	protein_coding	Cox7c	cytochrome c oxidase subunit 7C, mitochondrial		GO:0004129,GO:0005751,GO:0006123,GO:0016021	cytochrome-c oxidase activity|mitochondrial respiratory chain complex IV|mitochondrial electron transport, cytochrome c to oxygen|integral component of membrane	ko00190,ko04260	Oxidative phosphorylation|Cardiac muscle contraction
LOC101743420	4.58e-20	0.0998792	0.656	0.609	7.73e-16	1	1.077	GeneID:101743420	protein_coding		uncharacterized LOC101743420
LOC100127128	6.72e-20	0.229953	0.291	0.227	1.13e-15	1	1.282	GeneID:100127128	protein_coding	CYC1	cytochrome c1		GO:0005739,GO:0005743,GO:0005750,GO:0006122,GO:0016021,GO:0020037,GO:0042776,GO:0045153,GO:0046872	mitochondrion|mitochondrial inner membrane|mitochondrial respiratory chain complex III|mitochondrial electron transport, ubiquinol to cytochrome c|integral component of membrane|heme binding|mitochondrial ATP synthesis coupled proton transport|electron transporter, transferring electrons within CoQH2-cytochrome c reductase complex activity|metal ion binding	ko00190,ko02020,ko04260	Oxidative phosphorylation|Two-component system|Cardiac muscle contraction
Rsf1	3.13e-19	0.170832	0.596	0.556	5.28e-15	1	1.072	GeneID:733137	protein_coding	Rsf1	repressor splicing factor 1		GO:0000381,GO:0001178,GO:0003723,GO:0003729,GO:0005634,GO:0010468,GO:0031440,GO:0045292	regulation of alternative mRNA splicing, via spliceosome|regulation of transcriptional start site selection at RNA polymerase II promoter|RNA binding|mRNA binding|nucleus|regulation of gene expression|regulation of mRNA 3'-end processing|mRNA cis splicing, via spliceosome
LOC101740954	4.33e-19	0.140822	0.35	0.333	7.32e-15	1	1.051	GeneID:101740954	protein_coding	sun	protein stunted-like		GO:0000275,GO:0001664,GO:0005615,GO:0005743,GO:0006979,GO:0008340,GO:0015986,GO:0045745,GO:0046933,GO:1902600	mitochondrial proton-transporting ATP synthase complex, catalytic core F(1)|G protein-coupled receptor binding|extracellular space|mitochondrial inner membrane|response to oxidative stress|determination of adult lifespan|ATP synthesis coupled proton transport|positive regulation of G protein-coupled receptor signaling pathway|proton-transporting ATP synthase activity, rotational mechanism|proton …	ko00190	Oxidative phosphorylation
LOC732934	1.3e-18	0.201981	0.287	0.236	2.2e-14	1	1.216	GeneID:732934	protein_coding	ATP5MG	H+ transporting ATP synthase subunit g		GO:0000276,GO:0005753,GO:0015078,GO:0015986	mitochondrial proton-transporting ATP synthase complex, coupling factor F(o)|mitochondrial proton-transporting ATP synthase complex|proton transmembrane transporter activity|ATP synthesis coupled proton transport	ko00190	Oxidative phosphorylation
LOC733049	2.61e-18	0.200745	0.408	0.355	4.4e-14	1	1.149	GeneID:733049	protein_coding	alyref-b	ALY	Others	GO:0003723,GO:0005737,GO:0006397,GO:0008380,GO:0016607,GO:0051028	RNA binding|cytoplasm|mRNA processing|RNA splicing|nuclear speck|mRNA transport	ko03040,ko03015,ko03013	Spliceosome|mRNA surveillance pathway|RNA transport
LOC101741939	3.93e-18	0.158007	0.352	0.327	6.64e-14	1	1.076	GeneID:101741939	protein_coding		uncharacterized LOC101741939				ko00190,ko04260	Oxidative phosphorylation|Cardiac muscle contraction
LOC101735383	4.46e-18	0.176091	0.297	0.277	7.53e-14	1	1.072	GeneID:101735383	protein_coding	PDAP1	28 kDa heat- and acid-stable phosphoprotein		GO:0003723,GO:0005576,GO:0005829,GO:0005886,GO:0007165,GO:0008283,GO:0043312,GO:1904813	RNA binding|extracellular region|cytosol|plasma membrane|signal transduction|cell proliferation|neutrophil degranulation|ficolin-1-rich granule lumen
LOC101742458	1.46e-17	0.196626	0.312	0.268	2.46e-13	1	1.164	GeneID:101742458	protein_coding	NOP58	nucleolar protein 58		GO:0001094,GO:0001650,GO:0003723,GO:0005634,GO:0005654,GO:0005730,GO:0005732,GO:0005829,GO:0006364,GO:0015030,GO:0016020,GO:0030515,GO:0031428,GO:0032040,GO:0048254,GO:0051117,GO:0070761	TFIID-class transcription factor complex binding|fibrillar center|RNA binding|nucleus|nucleoplasm|nucleolus|small nucleolar ribonucleoprotein complex|cytosol|rRNA processing|Cajal body|membrane|snoRNA binding|box C/D snoRNP complex|small-subunit processome|snoRNA localization|ATPase binding|pre-snoRNP complex	ko03008	Ribosome biogenesis in eukaryotes
Smt3	3.38e-17	0.158551	0.288	0.251	5.7e-13	1	1.147	GeneID:692976	protein_coding	sumo3	ubiquitin-like protein SMT3		GO:0005634,GO:0005737,GO:0016605,GO:0016925,GO:0031386	nucleus|cytoplasm|PML body|protein sumoylation|protein tag	ko03013	RNA transport
Rab11	1.06e-16	0.187788	0.473	0.426	1.79e-12	1	1.11	GeneID:733063	protein_coding	Rab11a	ras-related GTP-binding protein Rab11		GO:0000922,GO:0003924,GO:0005525,GO:0005737,GO:0005739,GO:0005768,GO:0005771,GO:0005802,GO:0005813,GO:0005815,GO:0005828,GO:0006886,GO:0006887,GO:0007080,GO:0008017,GO:0010634,GO:0010796,GO:0010971,GO:0016020,GO:0016192,GO:0030133,GO:0030424,GO:0030953,GO:0031175,GO:0031410,GO:0031489,GO:0031982,GO:0032154,GO:0032402,GO:0032465,GO:0032482,GO:0032991,GO:0036258,GO:0043231,GO:0045335,GO:0045773,GO:…	spindle pole|GTPase activity|GTP binding|cytoplasm|mitochondrion|endosome|multivesicular body|trans-Golgi network|centrosome|microtubule organizing center|kinetochore microtubule|intracellular protein transport|exocytosis|mitotic metaphase plate congression|microtubule binding|positive regulation of epithelial cell migration|regulation of multivesicular body size|positive regulation of G2/M trans…	ko04972,ko04962,ko04144,ko04961	Pancreatic secretion|Vasopressin-regulated water reabsorption|Endocytosis|Endocrine and other factor-regulated calcium reabsorption
Sui1	8.97e-16	0.11841	0.482	0.451	1.51e-11	1	1.069	GeneID:692637	protein_coding	eIF1	protein translation factor SUI1 homolog		GO:0003723,GO:0003743,GO:0006417,GO:0016282,GO:0043024	RNA binding|translation initiation factor activity|regulation of translation|eukaryotic 43S preinitiation complex|ribosomal small subunit binding	ko03013	RNA transport
LOC692970	1.92e-15	0.171943	0.269	0.251	3.24e-11	1	1.072	GeneID:692970	protein_coding	Ran	GTP-binding nuclear protein Ran		GO:0000132,GO:0000212,GO:0003924,GO:0005525,GO:0005634,GO:0005635,GO:0005737,GO:0005938,GO:0006606,GO:0006611,GO:0006886,GO:0007346,GO:0032880,GO:0046872,GO:0051301,GO:1990498	establishment of mitotic spindle orientation|meiotic spindle organization|GTPase activity|GTP binding|nucleus|nuclear envelope|cytoplasm|cell cortex|protein import into nucleus|protein export from nucleus|intracellular protein transport|regulation of mitotic cell cycle|regulation of protein localization|metal ion binding|cell division|mitotic spindle microtubule	ko03008,ko03013	Ribosome biogenesis in eukaryotes|RNA transport
LOC692892	3.11e-15	0.185272	0.433	0.39	5.24e-11	1	1.11	GeneID:692892	protein_coding	nap1l1-a	nucleosome assembly protein		GO:0005634,GO:0005737,GO:0006334,GO:0007283,GO:0030154,GO:0030332,GO:0042393,GO:0045944,GO:0051260,GO:0060215	nucleus|cytoplasm|nucleosome assembly|spermatogenesis|cell differentiation|cyclin binding|histone binding|positive regulation of transcription by RNA polymerase II|protein homooligomerization|primitive hemopoiesis
LOC101740180	2.68e-14	0.1544	0.355	0.307	4.53e-10	1	1.156	GeneID:101740180	protein_coding	Tmed5	transmembrane emp24 domain-containing protein 5		GO:0005783,GO:0005789,GO:0005793,GO:0005794,GO:0005801,GO:0006886,GO:0006888,GO:0007030,GO:0016021,GO:0030134,GO:0033116,GO:0070971,GO:0090161	endoplasmic reticulum|endoplasmic reticulum membrane|endoplasmic reticulum-Golgi intermediate compartment|Golgi apparatus|cis-Golgi network|intracellular protein transport|ER to Golgi vesicle-mediated transport|Golgi organization|integral component of membrane|COPII-coated ER to Golgi transport vesicle|endoplasmic reticulum-Golgi intermediate compartment membrane|endoplasmic reticulum exit site|G…
eIF3c	5.78e-14	0.111172	0.256	0.242	9.76e-10	1	1.058	GeneID:733086	protein_coding	eIF3-S8	Eukaryotic translation initiation factor 3 subunit C		GO:0001732,GO:0003743,GO:0005852,GO:0016282,GO:0031369,GO:0033290	formation of cytoplasmic translation initiation complex|translation initiation factor activity|eukaryotic translation initiation factor 3 complex|eukaryotic 43S preinitiation complex|translation initiation factor binding|eukaryotic 48S preinitiation complex	ko03013	RNA transport
LOC692936	1.09e-13	0.188201	0.294	0.239	1.84e-09	1	1.23	GeneID:692936	protein_coding	eIF3-S6	eukaryotic translation initiation factor 3 subunit 6		GO:0001732,GO:0003743,GO:0016282,GO:0033290,GO:0071540	formation of cytoplasmic translation initiation complex|translation initiation factor activity|eukaryotic 43S preinitiation complex|eukaryotic 48S preinitiation complex|eukaryotic translation initiation factor 3 complex, eIF3e	ko03013	RNA transport
Ck2a	2.35e-13	0.062769	0.244	0.256	3.97e-09	1	0.953	GeneID:692502	protein_coding		casein kinase 2 alpha subunit		GO:0004674,GO:0005524,GO:0016055	protein serine/threonine kinase activity|ATP binding|Wnt signaling pathway	ko04520,ko04712,ko04139,ko03008,ko04530,ko04064,ko04310	Adherens junction|Circadian rhythm - plant|Regulation of mitophagy - yeast|Ribosome biogenesis in eukaryotes|Tight junction|NF-kappa B signaling pathway|Wnt signaling pathway
LOC733097	2.63e-13	0.121955	0.551	0.534	4.44e-09	1	1.032	GeneID:733097	protein_coding	Sam-S	S-adenosylmethionine synthetase		GO:0004478,GO:0005524,GO:0005829,GO:0006556,GO:0006730,GO:0008340,GO:0046872	methionine adenosyltransferase activity|ATP binding|cytosol|S-adenosylmethionine biosynthetic process|one-carbon metabolic process|determination of adult lifespan|metal ion binding	ko01230,ko00270	Biosynthesis of amino acids|Cysteine and methionine metabolism
LOC778457	3.45e-12	0.0963461	0.574	0.577	5.82e-08	1	0.995	GeneID:778457	protein_coding	TGas113e22.1	h3 histone family 3a		GO:0000786,GO:0005634,GO:0006334,GO:0031492,GO:0046982	nucleosome|nucleus|nucleosome assembly|nucleosomal DNA binding|protein heterodimerization activity
LOC101741007	8.71e-12	0.162483	0.276	0.228	1.47e-07	1	1.211	GeneID:101741007	protein_coding	NDUFB7	NADH dehydrogenase [ubiquinone] 1 beta subcomplex subunit 7-like		GO:0005747,GO:0005758,GO:0008137,GO:0032981	mitochondrial respiratory chain complex I|mitochondrial intermembrane space|NADH dehydrogenase (ubiquinone) activity|mitochondrial respiratory chain complex I assembly	ko00190	Oxidative phosphorylation
Ywhae	1.71e-11	0.0551967	0.437	0.44	2.88e-07	1	0.993	GeneID:778465	protein_coding	14-3-3epsilon	14-3-3 epsilon protein		GO:0000077,GO:0005634,GO:0005654,GO:0005694,GO:0005737,GO:0005813,GO:0005829,GO:0005886,GO:0007088,GO:0007093,GO:0007280,GO:0007294,GO:0007411,GO:0007444,GO:0008103,GO:0008134,GO:0008340,GO:0009314,GO:0009411,GO:0019904,GO:0035332,GO:0040008,GO:0042994,GO:0045172,GO:0045927,GO:0046579,GO:0046982,GO:0048190,GO:0050815	DNA damage checkpoint|nucleus|nucleoplasm|chromosome|cytoplasm|centrosome|cytosol|plasma membrane|regulation of mitotic nuclear division|mitotic cell cycle checkpoint|pole cell migration|germarium-derived oocyte fate determination|axon guidance|imaginal disc development|oocyte microtubule cytoskeleton polarization|transcription factor binding|determination of adult lifespan|response to radiation|…	ko04011,ko04722,ko04391,ko04114,ko04110,ko04390,ko04151	MAPK signaling pathway - yeast|Neurotrophin signaling pathway|Hippo signaling pathway - fly|Oocyte meiosis|Cell cycle|Hippo signaling pathway|PI3K-Akt signaling pathway
VIG	4.26e-11	0.162261	0.415	0.364	7.19e-07	1	1.14	GeneID:101741313	protein_coding	Serbp1	plasminogen activator inhibitor 1 RNA-binding protein-like		GO:0003730,GO:0005634,GO:0005737,GO:0005829,GO:0005886,GO:0042981,GO:0048471	mRNA 3'-UTR binding|nucleus|cytoplasm|cytosol|plasma membrane|regulation of apoptotic process|perinuclear region of cytoplasm
LOC101742289	1.52e-10	0.0847954	0.323	0.314	2.56e-06	1	1.029	GeneID:101742289	protein_coding	Fib	rRNA 2'-O-methyltransferase fibrillarin		GO:0001651,GO:0003723,GO:0006364,GO:0008168,GO:0015030	dense fibrillar component|RNA binding|rRNA processing|methyltransferase activity|Cajal body	ko03008	Ribosome biogenesis in eukaryotes
LOC101746755	1.9e-10	0.145705	0.321	0.268	3.2e-06	1	1.198	GeneID:101746755	protein_coding	RpL24-like	probable ribosome biogenesis protein RLP24		GO:0000027,GO:0002181,GO:0003723,GO:0003735,GO:0005730,GO:0006412,GO:0022625,GO:1902626	ribosomal large subunit assembly|cytoplasmic translation|RNA binding|structural constituent of ribosome|nucleolus|translation|cytosolic large ribosomal subunit|assembly of large subunit precursor of preribosome	ko03010	Ribosome
Ant.1	2.39e-10	0.13795	0.432	0.389	4.03e-06	1	1.111	--	--	--	--	--	--	--	--	--
LOC101740958	6.34e-10	0.148246	0.317	0.274	1.07e-05	1	1.157	GeneID:101740958	protein_coding	IPO5	importin-5		GO:0003723,GO:0005095,GO:0005634,GO:0005643,GO:0005730,GO:0005737,GO:0006607,GO:0006610,GO:0008139,GO:0008536,GO:0008565,GO:0016020,GO:0016032,GO:0031965,GO:0034399,GO:0042307,GO:0045736,GO:0071230	RNA binding|GTPase inhibitor activity|nucleus|nuclear pore|nucleolus|cytoplasm|NLS-bearing protein import into nucleus|ribosomal protein import into nucleus|nuclear localization sequence binding|Ran GTPase binding|protein transporter activity|membrane|viral process|nuclear membrane|nuclear periphery|positive regulation of protein import into nucleus|negative regulation of cyclin-dependent protein…
LOC101737447	7.8e-10	0.027403	0.312	0.312	1.32e-05	1	1	GeneID:101737447	protein_coding	FTSJ3	pre-rRNA processing protein FTSJ3		GO:0000453,GO:0000463,GO:0000466,GO:0005730,GO:0008650,GO:0016435,GO:0030687,GO:0030688,GO:0031167	enzyme-directed rRNA 2'-O-methylation|maturation of LSU-rRNA from tricistronic rRNA transcript (SSU-rRNA, 5.8S rRNA, LSU-rRNA)|maturation of 5.8S rRNA from tricistronic rRNA transcript (SSU-rRNA, 5.8S rRNA, LSU-rRNA)|nucleolus|rRNA (uridine-2'-O-)-methyltransferase activity|rRNA (guanine) methyltransferase activity|preribosome, large subunit precursor|preribosome, small subunit precursor|rRNA met…
eIF3i	1.59e-09	0.152835	0.27	0.227	2.68e-05	1	1.189	GeneID:732970	protein_coding		Eukaryotic translation initiation factor 3 subunit I		GO:0001732,GO:0003743,GO:0005852,GO:0016282,GO:0033290	formation of cytoplasmic translation initiation complex|translation initiation factor activity|eukaryotic translation initiation factor 3 complex|eukaryotic 43S preinitiation complex|eukaryotic 48S preinitiation complex	ko03013	RNA transport
LOC101746562	3.56e-09	0.0876447	0.335	0.316	6e-05	1	1.06	GeneID:101746562	protein_coding	COX6C	cytochrome c oxidase subunit 6C		GO:0004129,GO:0005743,GO:0016021	cytochrome-c oxidase activity|mitochondrial inner membrane|integral component of membrane	ko00190,ko04260	Oxidative phosphorylation|Cardiac muscle contraction
LOC101744265	9.57e-09	0.103314	0.322	0.281	0.000161506	1	1.146	GeneID:101744265	protein_coding		phosphate carrier protein, mitochondrial-like		GO:0005743,GO:0016021	mitochondrial inner membrane|integral component of membrane
LOC101738262	1.1e-08	0.107808	0.316	0.293	0.000186112	1	1.078	GeneID:101738262	protein_coding		la protein homolog		GO:0003677,GO:0003723,GO:0005634,GO:0005737,GO:0006396,GO:1990904	DNA binding|RNA binding|nucleus|cytoplasm|RNA processing|ribonucleoprotein complex
14-3-3zeta	5.82e-08	0.068024	0.599	0.604	0.000982561	1	0.992	GeneID:692854	protein_coding	14-3-3zeta	14-3-3 protein zeta		GO:0005737,GO:0019904	cytoplasm|protein domain specific binding	ko04391,ko04212,ko04114,ko04110,ko04390,ko04151,ko04013	Hippo signaling pathway - fly|Longevity regulating pathway - worm|Oocyte meiosis|Cell cycle|Hippo signaling pathway|PI3K-Akt signaling pathway|MAPK signaling pathway - fly
LOC101739128	8.98e-07	0.0307454	0.512	0.518	0.0151631	1	0.988	GeneID:101739128	protein_coding	COX6B1	cytochrome c oxidase subunit 6B1		GO:0005758	mitochondrial intermembrane space
LOC778509	1.76e-05	0.0666415	0.642	0.638	0.296366	1	1.006	GeneID:778509	protein_coding	Trx-2	thioredoxin-like protein		GO:0005623,GO:0006662,GO:0015035,GO:0045454	cell|glycerol ether metabolic process|protein disulfide oxidoreductase activity|cell redox homeostasis
eIF3g	6.47e-05	0.100553	0.269	0.241	1	1	1.116	GeneID:732971	protein_coding	eIF3-S4	Eukaryotic translation initiation factor 3 subunit G		GO:0001732,GO:0003743,GO:0005852,GO:0016282,GO:0033290	formation of cytoplasmic translation initiation complex|translation initiation factor activity|eukaryotic translation initiation factor 3 complex|eukaryotic 43S preinitiation complex|eukaryotic 48S preinitiation complex	ko03013	RNA transport
LOC101742452	8.74e-05	0.0820125	0.484	0.472	1	1	1.025	GeneID:101742452	lncRNA
Tinp1	0.000333834	0.0746187	0.341	0.314	1	1	1.086	GeneID:693008	protein_coding	Nsa2	TGF beta-inducible nuclear protein 1		GO:0005730,GO:0006364,GO:0030687	nucleolus|rRNA processing|preribosome, large subunit precursor
LOC100134927	0.000468519	0.0625316	0.406	0.392	1	1	1.036	GeneID:100134927	protein_coding	Cox5a	cytochrome c oxidase subunit Va		GO:0004129,GO:0005739,GO:0005743,GO:0005751,GO:0006123,GO:0043209,GO:0046872	cytochrome-c oxidase activity|mitochondrion|mitochondrial inner membrane|mitochondrial respiratory chain complex IV|mitochondrial electron transport, cytochrome c to oxygen|myelin sheath|metal ion binding	ko00190,ko04260	Oxidative phosphorylation|Cardiac muscle contraction
Ser2	0	1.49653	0.957	0.482	0	2	1.985	GeneID:100379325	protein_coding		sericin 2
LOC101736082	0	1.35053	0.857	0.377	0	2	2.273	GeneID:101736082	protein_coding		mucin-4
LOC101744556	0	1.05977	0.908	0.524	0	2	1.733	GeneID:101744556	protein_coding		uncharacterized LOC101744556
LOC101745505	0	0.934372	0.925	0.535	0	2	1.729	GeneID:101745505	protein_coding		trichohyalin-like
LOC101742383	0	0.931183	0.678	0.31	0	2	2.187	GeneID:101742383	protein_coding	Cryab	alpha-crystallin B chain		GO:0001540,GO:0001666,GO:0002088,GO:0005212,GO:0005634,GO:0005739,GO:0005794,GO:0005829,GO:0006457,GO:0007021,GO:0007517,GO:0007568,GO:0008017,GO:0008092,GO:0009986,GO:0010259,GO:0010629,GO:0014069,GO:0015630,GO:0030018,GO:0030308,GO:0030424,GO:0031109,GO:0031430,GO:0031674,GO:0032355,GO:0032387,GO:0032432,GO:0032463,GO:0042542,GO:0042803,GO:0043066,GO:0043154,GO:0043197,GO:0043204,GO:0043209,GO:…	amyloid-beta binding|response to hypoxia|lens development in camera-type eye|structural constituent of eye lens|nucleus|mitochondrion|Golgi apparatus|cytosol|protein folding|tubulin complex assembly|muscle organ development|aging|microtubule binding|cytoskeletal protein binding|cell surface|multicellular organism aging|negative regulation of gene expression|postsynaptic density|microtubule cytosk…	ko04141,ko04213	Protein processing in endoplasmic reticulum|Longevity regulating pathway - multiple species
LOC100862791	0	0.910097	0.557	0.243	0	2	2.292	GeneID:100862791	protein_coding		apolipophorins
LOC101740721	0	0.884512	0.718	0.348	0	2	2.063	GeneID:101740721	protein_coding		uncharacterized LOC101740721
LOC692390	0	0.875492	0.929	0.488	0	2	1.904	GeneID:692390	protein_coding	Ctsb	cathepsin B		GO:0004175,GO:0004197,GO:0005576,GO:0005615,GO:0005737,GO:0005739,GO:0005764,GO:0006508,GO:0006914,GO:0007283,GO:0007519,GO:0009611,GO:0009612,GO:0009749,GO:0009897,GO:0009986,GO:0014070,GO:0014075,GO:0016324,GO:0030984,GO:0034097,GO:0042277,GO:0042383,GO:0042470,GO:0043434,GO:0043621,GO:0044877,GO:0045471,GO:0050790,GO:0051603,GO:0060548,GO:0070670,GO:0071260	endopeptidase activity|cysteine-type endopeptidase activity|extracellular region|extracellular space|cytoplasm|mitochondrion|lysosome|proteolysis|autophagy|spermatogenesis|skeletal muscle tissue development|response to wounding|response to mechanical stimulus|response to glucose|external side of plasma membrane|cell surface|response to organic cyclic compound|response to amine|apical plasma membr…	ko04142,ko04924,ko04612,ko04210	Lysosome|Renin secretion|Antigen processing and presentation|Apoptosis
serpin-18	0	0.857354	0.544	0.225	0	2	2.418	GeneID:100272183	protein_coding		serine protease inhibitor 18
LOC110384718	0	0.785574	0.819	0.459	0	2	1.784	GeneID:110384718	protein_coding	SETMAR	fungal protease inhibitor F-like
CPR34	0	0.785442	0.643	0.245	0	2	2.624	GeneID:100379433	protein_coding		cuticular protein RR-1 motif 34		GO:0042302	structural constituent of cuticle
LOC101741954	0	0.748629	0.588	0.221	0	2	2.661	GeneID:101741954	protein_coding		uncharacterized LOC101741954
LOC733010	0	0.681172	0.813	0.332	0	2	2.449	GeneID:733010	protein_coding	obst-E	gasp		GO:0005615,GO:0006030,GO:0008061,GO:0042302	extracellular space|chitin metabolic process|chitin binding|structural constituent of cuticle
CPT3	0	0.655198	0.84	0.332	0	2	2.53	GeneID:692497	protein_coding		cuticular protein tweedle motif 3
LOC101746589	0	0.647139	0.549	0.226	0	2	2.429	GeneID:101746589	protein_coding	PPAF2	uncharacterized LOC101746589		GO:0004252,GO:0005576,GO:0045087,GO:0046872	serine-type endopeptidase activity|extracellular region|innate immune response|metal ion binding
CTL4	0	0.631566	0.673	0.282	0	2	2.387	GeneID:100329158	protein_coding		C-type lectin 4
LOC101744736	0	0.625183	0.944	0.574	0	2	1.645	GeneID:101744736	protein_coding		clathrin coat assembly protein AP180
LOC101741151	0	0.565518	0.584	0.242	0	2	2.413	GeneID:101741151	protein_coding		uncharacterized LOC101741151
LOC105842464	0	0.509009	0.971	0.839	0	2	1.157	GeneID:105842464	protein_coding		seroin-like
LOC101741789	0	0.459303	0.747	0.413	0	2	1.809	GeneID:101741789	protein_coding		uncharacterized LOC101741789
CPH43	0	0.397425	0.94	0.788	0	2	1.193	GeneID:100379193	protein_coding		cuticular protein hypothetical 43
LOC101737054	0	0.300899	0.995	0.909	0	2	1.095	GeneID:101737054	lncRNA
LOC692894	0	0.189956	0.641	0.339	0	2	1.891	GeneID:692894	protein_coding	ADGRE2	notch-like protein		GO:0004930,GO:0005509,GO:0005622,GO:0005887,GO:0006954,GO:0007155,GO:0007166,GO:0007189,GO:0016477,GO:0031256,GO:0032587,GO:0035374,GO:0071621	G protein-coupled receptor activity|calcium ion binding|intracellular|integral component of plasma membrane|inflammatory response|cell adhesion|cell surface receptor signaling pathway|adenylate cyclase-activating G protein-coupled receptor signaling pathway|cell migration|leading edge membrane|ruffle membrane|chondroitin sulfate binding|granulocyte chemotaxis
CPR90	0	0.140165	0.913	0.576	0	2	1.585	GeneID:100379384	protein_coding		cuticular protein RR-2 motif 90		GO:0042302	structural constituent of cuticle
Fib-l	0	0.0712116	0.977	0.857	0	2	1.14	GeneID:693047	protein_coding	FIBL	silk fibroin light chain		GO:0005576	extracellular region
FIBH	0	0.0618869	0.96	0.679	0	2	1.414	GeneID:693030	protein_coding	FIBH	silk fibroin heavy chain
RpL3	1.92685601878086e-322	0.460254	0.989	0.928	3.25253295970209e-318	2	1.066	GeneID:692658	protein_coding	RpL3	ribosomal protein L3		GO:0000027,GO:0002181,GO:0003735,GO:0022625	ribosomal large subunit assembly|cytoplasmic translation|structural constituent of ribosome|cytosolic large ribosomal subunit	ko03010	Ribosome
LOC101742338	1.13632134149612e-318	0.75701	0.8	0.51	1.91811042444544e-314	2	1.569	GeneID:101742338	protein_coding		uncharacterized LOC101742338
LOC101739696	8.95601501653107e-316	0.495834	0.517	0.229	1.51177533479045e-311	2	2.258	GeneID:101739696	protein_coding		uncharacterized LOC101739696
LOC100272001	6.73676386314594e-314	0.818015	0.435	0.154	0	2	2.825	GeneID:100272001	protein_coding	SERPINB1	serine protease inhibitor 27		GO:0004867,GO:0005615,GO:0005737,GO:0010951	serine-type endopeptidase inhibitor activity|extracellular space|cytoplasm|negative regulation of endopeptidase activity
LOC101740613	8.25434030353088e-314	0.721129	0.802	0.548	0	2	1.464	GeneID:101740613	protein_coding		uncharacterized LOC101740613
LOC101740121	2.44419170664604e-311	0.839941	0.524	0.214	4.13e-307	2	2.449	GeneID:101740121	protein_coding		proline-rich extensin-like protein EPR1
LOC101741978	3.89e-306	0.171345	0.467	0.227	6.56e-302	2	2.057	GeneID:101741978	protein_coding		uncharacterized LOC101741978
LOC101745820	4.76e-295	0.863437	0.518	0.238	8.03e-291	2	2.176	GeneID:101745820	lncRNA
LOC100861590	1.51e-291	0.930857	0.507	0.233	2.56e-287	2	2.176	GeneID:100861590	protein_coding	Adamtsl4	thrombospondin type-1 domain-containing protein 4-like		GO:0002020,GO:0002064,GO:0005614,GO:0006915,GO:0008233,GO:0030198,GO:0043065	protease binding|epithelial cell development|interstitial matrix|apoptotic process|peptidase activity|extracellular matrix organization|positive regulation of apoptotic process
RpLP2	8.82e-289	0.104164	0.996	0.981	1.49e-284	2	1.015	GeneID:692692	protein_coding	RpLP2	ribosomal protein P2		GO:0002181,GO:0003735,GO:0006414,GO:0022625,GO:0022626	cytoplasmic translation|structural constituent of ribosome|translational elongation|cytosolic large ribosomal subunit|cytosolic ribosome	ko03010	Ribosome
CPH28	9.45e-285	0.5734	0.476	0.203	1.6e-280	2	2.345	GeneID:100379468	protein_coding		cuticular protein hypothetical 28
Br-c	4.07e-282	0.551244	0.611	0.307	6.87e-278	2	1.99	GeneID:692523	protein_coding	br	broad-complex	ZBTB	GO:0000977,GO:0001752,GO:0003677,GO:0005634,GO:0006357,GO:0006914,GO:0007458,GO:0007552,GO:0007562,GO:0008219,GO:0009608,GO:0010629,GO:0030707,GO:0035070,GO:0035072,GO:0035075,GO:0040034,GO:0042332,GO:0045944,GO:0046843,GO:0046872,GO:0048477,GO:0048747,GO:0048808,GO:0048813,GO:0071390	RNA polymerase II regulatory region sequence-specific DNA binding|compound eye photoreceptor fate commitment|DNA binding|nucleus|regulation of transcription by RNA polymerase II|autophagy|progression of morphogenetic furrow involved in compound eye morphogenesis|metamorphosis|eclosion|cell death|response to symbiont|negative regulation of gene expression|ovarian follicle cell development|salivary…	ko04214,ko04320	Apoptosis - fly|Dorso-ventral axis formation
LOC692598	2.66e-276	0.237206	0.986	0.915	4.5e-272	2	1.078	GeneID:692598	protein_coding		seroin 1
LOC105841532	3.28e-266	0.956025	0.383	0.154	5.53e-262	2	2.487	GeneID:105841532	protein_coding	Fbn2	fibrillin-1		GO:0001527,GO:0005201,GO:0005509,GO:0005576,GO:0030326,GO:0030501,GO:0031012,GO:0035108,GO:0035583,GO:0043010,GO:0045669,GO:0048048,GO:0060346,GO:0062023	microfibril|extracellular matrix structural constituent|calcium ion binding|extracellular region|embryonic limb morphogenesis|positive regulation of bone mineralization|extracellular matrix|limb morphogenesis|sequestering of TGFbeta in extracellular matrix|camera-type eye development|positive regulation of osteoblast differentiation|embryonic eye morphogenesis|bone trabecula formation|collagen-co…
LOC101743136	4.63e-262	0.527022	0.875	0.647	7.81e-258	2	1.352	GeneID:101743136	protein_coding		uncharacterized LOC101743136
LOC101737213	3.39e-258	0.856024	0.454	0.181	5.73e-254	2	2.508	GeneID:101737213	protein_coding		centromere protein F
Bcp	4.89e-256	0.67223	0.628	0.391	8.26e-252	2	1.606	GeneID:693031	protein_coding		fibroinase		GO:0005764,GO:0007275,GO:0008234,GO:0030154	lysosome|multicellular organism development|cysteine-type peptidase activity|cell differentiation	ko04612,ko04145,ko04210,ko04142	Antigen processing and presentation|Phagosome|Apoptosis|Lysosome
LOC101736159	4.82e-246	0.718748	0.418	0.165	8.13e-242	2	2.533	GeneID:101736159	protein_coding		eisosome protein SEG2
LOC101746931	3.22e-242	0.732117	0.624	0.357	5.44e-238	2	1.748	GeneID:101746931	protein_coding		balbiani ring protein 6
LOC101741384	1.02e-238	0.235342	0.358	0.156	1.72e-234	2	2.295	GeneID:101741384	protein_coding		uncharacterized LOC101741384
RpL36	7.38e-237	0.376652	0.977	0.902	1.25e-232	2	1.083	GeneID:692708	protein_coding	RpL36	ribosomal protein L36		GO:0002181,GO:0003735,GO:0005730,GO:0005737,GO:0022625,GO:0022626	cytoplasmic translation|structural constituent of ribosome|nucleolus|cytoplasm|cytosolic large ribosomal subunit|cytosolic ribosome	ko03010	Ribosome
LOC101743583	1.53e-231	0.704088	0.539	0.344	2.57e-227	2	1.567	GeneID:101743583	protein_coding	mknk1	MAP kinase-interacting serine/threonine-protein kinase 1		GO:0004683,GO:0005524,GO:0005634,GO:0005737,GO:0006417,GO:0009931,GO:0018105,GO:0035556,GO:0046872	calmodulin-dependent protein kinase activity|ATP binding|nucleus|cytoplasm|regulation of translation|calcium-dependent protein serine/threonine kinase activity|peptidyl-serine phosphorylation|intracellular signal transduction|metal ion binding	ko04910,ko04066,ko04010	Insulin signaling pathway|HIF-1 signaling pathway|MAPK signaling pathway
LOC101746819	1.24e-230	0.658123	0.706	0.516	2.1e-226	2	1.368	GeneID:101746819	protein_coding	Tret1	facilitated trehalose transporter Tret1		GO:0005886,GO:0015574,GO:0015771,GO:0016021	plasma membrane|trehalose transmembrane transporter activity|trehalose transport|integral component of membrane
bcpi	1.94e-225	0.449976	0.824	0.598	3.28e-221	2	1.378	GeneID:692611	protein_coding		BCP inhibitor
Sap-r	8.27e-216	0.688115	0.418	0.255	1.4e-211	2	1.639	GeneID:692367	protein_coding	PSAP	saposin-related				ko04142	Lysosome
LOC101739682	1.26e-213	0.349976	0.376	0.186	2.13e-209	2	2.022	GeneID:101739682	protein_coding	PNLIP	uncharacterized LOC101739682		GO:0004806,GO:0005576,GO:0016042,GO:0046872	triglyceride lipase activity|extracellular region|lipid catabolic process|metal ion binding
LOC101740450	1.22e-211	0.789251	0.357	0.178	2.06e-207	2	2.006	GeneID:101740450	protein_coding	svop-1	organic cation/carnitine transporter 7		GO:0016021,GO:0022857	integral component of membrane|transmembrane transporter activity
LOC101744404	1.95e-209	0.603412	0.607	0.377	3.29e-205	2	1.61	GeneID:101744404	protein_coding	NOVA1	RNA-binding protein Nova-2	Others	GO:0000398,GO:0003723,GO:0005634	mRNA splicing, via spliceosome|RNA binding|nucleus
LOC732885	2.37e-209	0.519557	0.464	0.218	4.01e-205	2	2.128	GeneID:732885	protein_coding	SSPO	very low-density lipoprotein receptor		GO:0005615,GO:0007155,GO:0007399,GO:0030154,GO:0030414	extracellular space|cell adhesion|nervous system development|cell differentiation|peptidase inhibitor activity
LOC100301505	2.5e-207	0.80429	0.374	0.162	4.22e-203	2	2.309	GeneID:100301505	protein_coding		carboxypeptidase B-like		GO:0004181,GO:0005576,GO:0008270	metallocarboxypeptidase activity|extracellular region|zinc ion binding
RpP1	6.34e-206	0.0489705	0.998	0.985	1.07e-201	2	1.013	GeneID:778451	protein_coding	RpLP1	ribosomal protein P1		GO:0002181,GO:0003735,GO:0006414,GO:0022625,GO:0022626,GO:0030295,GO:0043021	cytoplasmic translation|structural constituent of ribosome|translational elongation|cytosolic large ribosomal subunit|cytosolic ribosome|protein kinase activator activity|ribonucleoprotein complex binding	ko03010	Ribosome
EF1a	5.5e-202	0.054881	0.998	0.992	9.28e-198	2	1.006	GeneID:693059	protein_coding		elongation factor 1 alpha		GO:0003746,GO:0003924,GO:0005525,GO:0005737	translation elongation factor activity|GTPase activity|GTP binding|cytoplasm	ko03013	RNA transport
LOC101746121	6.78e-202	0.606575	0.621	0.451	1.14e-197	2	1.377	GeneID:101746121	protein_coding	DDX5	ATP-dependent RNA helicase dbp2				ko03040	Spliceosome
LOC101741339	3.56e-201	0.304672	0.627	0.408	6.01e-197	2	1.537	GeneID:101741339	protein_coding	RPS6KA5	ribosomal protein S6 kinase alpha-5		GO:0000287,GO:0004674,GO:0005524,GO:0005634,GO:0005654,GO:0005737,GO:0006468,GO:0033129,GO:0035066,GO:0035556,GO:0043987,GO:0043988,GO:0043990,GO:0045892,GO:0045944,GO:0051092,GO:0070498	magnesium ion binding|protein serine/threonine kinase activity|ATP binding|nucleus|nucleoplasm|cytoplasm|protein phosphorylation|positive regulation of histone phosphorylation|positive regulation of histone acetylation|intracellular signal transduction|histone H3-S10 phosphorylation|histone H3-S28 phosphorylation|histone H2A-S1 phosphorylation|negative regulation of transcription, DNA-templated|p…	ko04722,ko04010,ko04668,ko04261,ko04713	Neurotrophin signaling pathway|MAPK signaling pathway|TNF signaling pathway|Adrenergic signaling in cardiomyocytes|Circadian entrainment
LOC101740315	1.03e-200	0.796355	0.323	0.128	1.73e-196	2	2.523	GeneID:101740315	protein_coding		extensin-2
CPR91	2.94e-195	0.410919	0.324	0.145	4.96e-191	2	2.234	GeneID:100379383	protein_coding		cuticular protein RR-2 motif 91		GO:0042302	structural constituent of cuticle
CTL5	8.63e-195	0.676446	0.352	0.148	1.46e-190	2	2.378	GeneID:692946	protein_coding		C-type lectin 5
LOC101746557	4.94e-194	0.677751	0.463	0.293	8.33e-190	2	1.58	GeneID:101746557	protein_coding	SEC62	translocation protein SEC62		GO:0005783,GO:0005789,GO:0005791,GO:0005829,GO:0006613,GO:0006620,GO:0016020,GO:0016021,GO:0030176,GO:0038023	endoplasmic reticulum|endoplasmic reticulum membrane|rough endoplasmic reticulum|cytosol|cotranslational protein targeting to membrane|posttranslational protein targeting to endoplasmic reticulum membrane|membrane|integral component of membrane|integral component of endoplasmic reticulum membrane|signaling receptor activity	ko04141,ko03060	Protein processing in endoplasmic reticulum|Protein export
LOC101744212	1.32e-193	0.281308	0.475	0.283	2.23e-189	2	1.678	GeneID:101744212	protein_coding	TRIP11	thyroid receptor-interacting protein 11
CPG9	1.62e-190	0.495931	0.368	0.16	2.73e-186	2	2.3	GeneID:100379513	protein_coding		cuticular protein glycine-rich 9
LOC101746304	3.7e-187	0.611471	0.387	0.188	6.24e-183	2	2.059	GeneID:101746304	protein_coding		uncharacterized LOC101746304
Bm-re	1.31e-185	0.742274	0.382	0.198	2.2e-181	2	1.929	GeneID:101741261	protein_coding	Mfsd12	major facilitator superfamily domain-containing protein 12-like		GO:0016021	integral component of membrane
LOC101742180	2.17e-185	0.621578	0.378	0.171	3.67e-181	2	2.211	GeneID:101742180	protein_coding		transcription factor SPT20 homolog
LOC101735682	6.15e-180	0.572348	0.433	0.243	1.04e-175	2	1.782	GeneID:101735682	protein_coding	MDN1	midasin		GO:0000027,GO:0005524,GO:0005634,GO:0005654,GO:0005730,GO:0005829,GO:0006364,GO:0016020,GO:0016887,GO:0045111,GO:0051082,GO:0065003	ribosomal large subunit assembly|ATP binding|nucleus|nucleoplasm|nucleolus|cytosol|rRNA processing|membrane|ATPase activity|intermediate filament cytoskeleton|unfolded protein binding|protein-containing complex assembly	ko03008	Ribosome biogenesis in eukaryotes
SGF1	6.71e-178	0.675621	0.416	0.247	1.13e-173	2	1.684	GeneID:692754	protein_coding	SGF1	silk gland factor-1	Fork head	GO:0003700,GO:0005634,GO:0008134,GO:0019904,GO:0043565	DNA-binding transcription factor activity|nucleus|transcription factor binding|protein domain specific binding|sequence-specific DNA binding	ko04212,ko04213	Longevity regulating pathway - worm|Longevity regulating pathway - multiple species
LOC101746349	1.31e-174	0.612471	0.363	0.164	2.22e-170	2	2.213	GeneID:101746349	protein_coding		uncharacterized LOC101746349
RpP0	7.11e-174	0.304284	0.977	0.922	1.2e-169	2	1.06	GeneID:692657	protein_coding	RpLP0	ribosomal protein P0		GO:0000027,GO:0000287,GO:0002181,GO:0003735,GO:0003906,GO:0004519,GO:0005509,GO:0005654,GO:0005829,GO:0005840,GO:0006284,GO:0016363,GO:0022625,GO:0022626,GO:0052720,GO:0070180,GO:0090305,GO:0140078	ribosomal large subunit assembly|magnesium ion binding|cytoplasmic translation|structural constituent of ribosome|DNA-(apurinic or apyrimidinic site) endonuclease activity|endonuclease activity|calcium ion binding|nucleoplasm|cytosol|ribosome|base-excision repair|nuclear matrix|cytosolic large ribosomal subunit|cytosolic ribosome|class II DNA-(apurinic or apyrimidinic site) endonuclease activity|…	ko03010	Ribosome
LOC101743966	1.02e-173	0.588438	0.493	0.329	1.72e-169	2	1.498	GeneID:101743966	protein_coding	Cals	calsyntenin-1		GO:0005509,GO:0005576,GO:0005887,GO:0007156,GO:0009986,GO:0016339,GO:0044331,GO:0045211,GO:0050806,GO:0051965	calcium ion binding|extracellular region|integral component of plasma membrane|homophilic cell adhesion via plasma membrane adhesion molecules|cell surface|calcium-dependent cell-cell adhesion via plasma membrane cell adhesion molecules|cell-cell adhesion mediated by cadherin|postsynaptic membrane|positive regulation of synaptic transmission|positive regulation of synapse assembly
RpL7A	2.81e-170	0.361769	0.959	0.891	4.75e-166	2	1.076	GeneID:692662	protein_coding	RpL7A	ribosomal protein L7A		GO:0000470,GO:0002181,GO:0003723,GO:0003735,GO:0006412,GO:0022625,GO:0022626	maturation of LSU-rRNA|cytoplasmic translation|RNA binding|structural constituent of ribosome|translation|cytosolic large ribosomal subunit|cytosolic ribosome	ko03010	Ribosome
Pabp	3.27e-169	0.59366	0.361	0.262	5.51e-165	2	1.378	GeneID:778529	protein_coding	PABPC1	poly A binding protein	bHLH	GO:0000184,GO:0000398,GO:0003723,GO:0003730,GO:0005634,GO:0005737,GO:0005829,GO:0005925,GO:0006378,GO:0006413,GO:0008022,GO:0008143,GO:0008266,GO:0008494,GO:0010494,GO:0016020,GO:0031047,GO:0036464,GO:0043488,GO:0045070,GO:0048255,GO:0060213,GO:0070062,GO:0071013,GO:1900153,GO:1990904,GO:2000623	nuclear-transcribed mRNA catabolic process, nonsense-mediated decay|mRNA splicing, via spliceosome|RNA binding|mRNA 3'-UTR binding|nucleus|cytoplasm|cytosol|focal adhesion|mRNA polyadenylation|translational initiation|protein C-terminus binding|poly(A) binding|poly(U) RNA binding|translation activator activity|cytoplasmic stress granule|membrane|gene silencing by RNA|cytoplasmic ribonucleoprotein…	ko03018,ko03015,ko03013	RNA degradation|mRNA surveillance pathway|RNA transport
LOC101745570	2.25e-168	0.368552	0.338	0.167	3.8e-164	2	2.024	GeneID:101745570	protein_coding		uncharacterized LOC101745570
LOC101741924	1.16e-166	0.63326	0.271	0.161	1.96e-162	2	1.683	GeneID:101741924	protein_coding	ari-1	potential E3 ubiquitin-protein ligase ariadne-1		GO:0000151,GO:0000209,GO:0005634,GO:0005737,GO:0006511,GO:0007029,GO:0008270,GO:0016567,GO:0031624,GO:0032436,GO:0046983,GO:0048477,GO:0050769,GO:0061630	ubiquitin ligase complex|protein polyubiquitination|nucleus|cytoplasm|ubiquitin-dependent protein catabolic process|endoplasmic reticulum organization|zinc ion binding|protein ubiquitination|ubiquitin conjugating enzyme binding|positive regulation of proteasomal ubiquitin-dependent protein catabolic process|protein dimerization activity|oogenesis|positive regulation of neurogenesis|ubiquitin prot…
LOC101742464	2.65e-166	0.64921	0.394	0.245	4.47e-162	2	1.608	GeneID:101742464	protein_coding	SRRM2	serine/arginine repetitive matrix protein 2		GO:0000398,GO:0003723,GO:0005634,GO:0005654,GO:0015030,GO:0016607,GO:0047485,GO:0070742,GO:0071007,GO:0071013	mRNA splicing, via spliceosome|RNA binding|nucleus|nucleoplasm|Cajal body|nuclear speck|protein N-terminus binding|C2H2 zinc finger domain binding|U2-type catalytic step 2 spliceosome|catalytic step 2 spliceosome
LOC101740818	1.53e-165	0.629669	0.372	0.222	2.58e-161	2	1.676	GeneID:101740818	protein_coding	UBL3	ubiquitin-like protein 3		GO:0005622,GO:0005886,GO:0070062	intracellular|plasma membrane|extracellular exosome
LOC101739343	1.55e-164	0.450869	0.454	0.287	2.62e-160	2	1.582	GeneID:101739343	protein_coding	NGEF	uncharacterized LOC101739343		GO:0005089,GO:0005737,GO:0016020,GO:0030426,GO:0035023,GO:0043087,GO:0048013,GO:0061002	Rho guanyl-nucleotide exchange factor activity|cytoplasm|membrane|growth cone|regulation of Rho protein signal transduction|regulation of GTPase activity|ephrin receptor signaling pathway|negative regulation of dendritic spine morphogenesis	ko04360	Axon guidance
serpin-6	1.79e-164	0.646404	0.373	0.181	3.02e-160	2	2.061	GeneID:100126553	protein_coding	Spn88Ea	serine protease inhibitor 6		GO:0002376,GO:0004867,GO:0005576,GO:0005615,GO:0010951,GO:0042438,GO:0045751,GO:0045861,GO:0048526	immune system process|serine-type endopeptidase inhibitor activity|extracellular region|extracellular space|negative regulation of endopeptidase activity|melanin biosynthetic process|negative regulation of Toll signaling pathway|negative regulation of proteolysis|imaginal disc-derived wing expansion
Sap-r.1	4.34e-164	0.645625	0.319	0.198	7.33e-160	2	1.611	--	--	--	--	--	--	--	--	--
LOC101735314	8.77e-163	0.669209	0.308	0.161	1.48e-158	2	1.913	GeneID:101735314	protein_coding	purb	transcriptional activator protein Pur-alpha	Others	GO:0000977,GO:0001227,GO:0003690,GO:0005634,GO:0008283,GO:0030154,GO:0032422,GO:0043565	RNA polymerase II regulatory region sequence-specific DNA binding|DNA-binding transcription repressor activity, RNA polymerase II-specific|double-stranded DNA binding|nucleus|cell proliferation|cell differentiation|purine-rich negative regulatory element binding|sequence-specific DNA binding
LOC101735445	6.27e-162	0.52983	0.472	0.346	1.06e-157	2	1.364	GeneID:101735445	protein_coding		porimin				ko04142	Lysosome
LOC101745897	8.84e-159	0.604555	0.363	0.203	1.49e-154	2	1.788	GeneID:101745897	protein_coding		peroxisomal membrane protein PEX14
LOC101736421	4.37e-158	0.200315	0.554	0.378	7.38e-154	2	1.466	GeneID:101736421	protein_coding	spen	protein split ends		GO:0003723,GO:0005634,GO:0006351,GO:0006355,GO:0007173,GO:0007379,GO:0007400,GO:0007403,GO:0007411,GO:0007422,GO:0008586,GO:0035222,GO:0035321,GO:0048106,GO:0048749,GO:0050832,GO:0090263	RNA binding|nucleus|transcription, DNA-templated|regulation of transcription, DNA-templated|epidermal growth factor receptor signaling pathway|segment specification|neuroblast fate determination|glial cell fate determination|axon guidance|peripheral nervous system development|imaginal disc-derived wing vein morphogenesis|wing disc pattern formation|maintenance of imaginal disc-derived wing hair o…
LOC101744039	2e-157	0.61317	0.273	0.117	3.38e-153	2	2.333	GeneID:101744039	protein_coding		uncharacterized LOC101744039
RpL5	1.17e-156	0.347652	0.954	0.869	1.97e-152	2	1.098	GeneID:692557	protein_coding	RpL5	ribosomal protein L5		GO:0003735,GO:0005634,GO:0005840,GO:0006412,GO:0008097	structural constituent of ribosome|nucleus|ribosome|translation|5S rRNA binding	ko03010	Ribosome
LOC101740647	2.69e-155	0.653541	0.306	0.146	4.54e-151	2	2.096	GeneID:101740647	protein_coding		uncharacterized LOC101740647
LOC100500745	5.33e-155	0.443809	0.586	0.398	9e-151	2	1.472	GeneID:100500745	protein_coding		uncharacterized LOC100500745
LOC105842317	4.34e-154	0.435808	0.397	0.229	7.32e-150	2	1.734	GeneID:105842317	lncRNA
Cnb	6.67e-154	0.538021	0.373	0.283	1.13e-149	2	1.318	GeneID:692578	protein_coding	CanB2	calcineurin B		GO:0005509,GO:0005516,GO:0005955,GO:0006470,GO:0007269,GO:0008021,GO:0008597,GO:0016192,GO:0030241,GO:0030431,GO:0045214,GO:0051321	calcium ion binding|calmodulin binding|calcineurin complex|protein dephosphorylation|neurotransmitter secretion|synaptic vesicle|calcium-dependent protein serine/threonine phosphatase regulator activity|vesicle-mediated transport|skeletal muscle myosin thick filament assembly|sleep|sarcomere organization|meiotic cell cycle	ko04650,ko04010,ko04924,ko04921,ko04114,ko04360,ko04380,ko04720,ko04020,ko04922,ko04370,ko04662,ko04724,ko04660,ko04022,ko04310	Natural killer cell mediated cytotoxicity|MAPK signaling pathway|Renin secretion|Oxytocin signaling pathway|Oocyte meiosis|Axon guidance|Osteoclast differentiation|Long-term potentiation|Calcium signaling pathway|Glucagon signaling pathway|VEGF signaling pathway|B cell receptor signaling pathway|Glutamatergic synapse|T cell receptor signaling pathway|cGMP-PKG signaling pathway|Wnt signaling pathw…
LOC101738991	6.9e-153	0.51913	0.521	0.35	1.17e-148	2	1.489	GeneID:101738991	protein_coding	HNRNP	heterogeneous nuclear ribonucleoprotein 87F	CSD	GO:0003723,GO:0005634	RNA binding|nucleus	ko03040	Spliceosome
LOC101741222	3.31e-152	0.472592	0.431	0.252	5.58e-148	2	1.71	GeneID:101741222	protein_coding		uncharacterized LOC101741222
LOC692810	8.28e-151	0.12938	0.739	0.603	1.4e-146	2	1.226	GeneID:692810	protein_coding		EN protein binding/engrailed nuclear homeoprotein-regulated protein
LOC101746298	5.76e-147	0.089817	0.452	0.33	9.72e-143	2	1.37	GeneID:101746298	protein_coding	BAHD1	microtubule-associated protein futsch		GO:0003682,GO:0005654,GO:0005677,GO:0005694,GO:0031507,GO:0045892	chromatin binding|nucleoplasm|chromatin silencing complex|chromosome|heterochromatin assembly|negative regulation of transcription, DNA-templated
LOC101735738	1.81e-145	0.538836	0.277	0.195	3.06e-141	2	1.421	GeneID:101735738	protein_coding		uncharacterized LOC101735738
LOC101736596	2.15e-144	0.635081	0.39	0.217	3.64e-140	2	1.797	GeneID:101736596	protein_coding	GANAB	uncharacterized LOC101736596		GO:0003723,GO:0005788,GO:0005794,GO:0005975,GO:0006491,GO:0016020,GO:0017177,GO:0030246,GO:0033919,GO:0042470,GO:0043231,GO:0070062	RNA binding|endoplasmic reticulum lumen|Golgi apparatus|carbohydrate metabolic process|N-glycan processing|membrane|glucosidase II complex|carbohydrate binding|glucan 1,3-alpha-glucosidase activity|melanosome|intracellular membrane-bounded organelle|extracellular exosome
LOC101736422	2.3e-144	0.568764	0.306	0.144	3.88e-140	2	2.125	GeneID:101736422	protein_coding		uncharacterized LOC101736422
RpS20	9.86e-144	0.145904	0.997	0.972	1.66e-139	2	1.026	GeneID:778514	protein_coding	RpS20	ribosomal protein S20		GO:0002181,GO:0003723,GO:0003735,GO:0006412,GO:0015935,GO:0022627	cytoplasmic translation|RNA binding|structural constituent of ribosome|translation|small ribosomal subunit|cytosolic small ribosomal subunit	ko03010	Ribosome
LOC101745698	2.33e-141	0.597539	0.269	0.168	3.94e-137	2	1.601	GeneID:101745698	protein_coding	KCP	von Willebrand factor C and EGF domain-containing protein		GO:0005576	extracellular region
LOC101743437	8.06e-141	0.595638	0.283	0.175	1.36e-136	2	1.617	GeneID:101743437	protein_coding	drpr	protein draper		GO:0001786,GO:0001891,GO:0005737,GO:0005886,GO:0005938,GO:0006909,GO:0006911,GO:0008345,GO:0016021,GO:0016322,GO:0030054,GO:0030424,GO:0031224,GO:0035071,GO:0035212,GO:0042742,GO:0043277,GO:0043652,GO:0045211,GO:0045335,GO:0048190,GO:0048678,GO:0060100,GO:0098794,GO:1904396	phosphatidylserine binding|phagocytic cup|cytoplasm|plasma membrane|cell cortex|phagocytosis|phagocytosis, engulfment|larval locomotory behavior|integral component of membrane|neuron remodeling|cell junction|axon|intrinsic component of membrane|salivary gland cell autophagic cell death|cell competition in a multicellular organism|defense response to bacterium|apoptotic cell clearance|engulfment o…
LOC101746048	8.8e-141	0.507113	0.378	0.253	1.49e-136	2	1.494	GeneID:101746048	protein_coding	Fas3	fasciclin-3		GO:0005737,GO:0005829,GO:0005886,GO:0005918,GO:0005920,GO:0007156,GO:0007411,GO:0007413,GO:0008039,GO:0016021,GO:0016200,GO:0016323,GO:0016328,GO:0030707,GO:0031594,GO:0031965,GO:0055037	cytoplasm|cytosol|plasma membrane|septate junction|smooth septate junction|homophilic cell adhesion via plasma membrane adhesion molecules|axon guidance|axonal fasciculation|synaptic target recognition|integral component of membrane|synaptic target attraction|basolateral plasma membrane|lateral plasma membrane|ovarian follicle cell development|neuromuscular junction|nuclear membrane|recycling end…
LOC101737749	1.1e-140	0.604952	0.312	0.189	1.85e-136	2	1.651	GeneID:101737749	protein_coding	Hspg2	basement membrane-specific heparan sulfate proteoglycan core protein-like		GO:0001525,GO:0001958,GO:0002020,GO:0002062,GO:0005509,GO:0005576,GO:0005604,GO:0005615,GO:0005796,GO:0006898,GO:0007420,GO:0008022,GO:0008104,GO:0030021,GO:0030198,GO:0031012,GO:0048704,GO:0048738,GO:0060351,GO:0062023	angiogenesis|endochondral ossification|protease binding|chondrocyte differentiation|calcium ion binding|extracellular region|basement membrane|extracellular space|Golgi lumen|receptor-mediated endocytosis|brain development|protein C-terminus binding|protein localization|extracellular matrix structural constituent conferring compression resistance|extracellular matrix organization|extracellular ma…
LOC101735892	2.01e-140	0.467925	0.42	0.335	3.39e-136	2	1.254	GeneID:101735892	protein_coding	TMEM184B	transmembrane protein 184B		GO:0016021	integral component of membrane
LOC101746950	3.3e-140	0.20047	0.487	0.349	5.57e-136	2	1.395	GeneID:101746950	protein_coding		uncharacterized LOC101746950
CPR128	3.26e-139	0.429911	0.305	0.146	5.51e-135	2	2.089	GeneID:100379351	protein_coding		cuticular protein RR-2 motif 128		GO:0042302	structural constituent of cuticle
LOC732993	6.26e-139	0.474235	0.436	0.318	1.06e-134	2	1.371	GeneID:732993	protein_coding	ESR16	ML-domain containing secreted protein		GO:0005576,GO:0005622,GO:0032367	extracellular region|intracellular|intracellular cholesterol transport	ko04142	Lysosome
LOC101743521	3.54e-138	0.311127	0.32	0.177	5.97e-134	2	1.808	GeneID:101743521	protein_coding		myristoylated alanine-rich C-kinase substrate
LOC101746634	6.16e-138	0.638281	0.268	0.147	1.04e-133	2	1.823	GeneID:101746634	protein_coding	Ttpal	alpha-tocopherol transfer protein-like
LOC101736769	1.23e-135	0.588776	0.275	0.166	2.07e-131	2	1.657	GeneID:101736769	protein_coding	Pxn	peroxidasin		GO:0004601,GO:0005615,GO:0006909,GO:0006979,GO:0020037,GO:0030198,GO:0031012,GO:0042744,GO:0046872	peroxidase activity|extracellular space|phagocytosis|response to oxidative stress|heme binding|extracellular matrix organization|extracellular matrix|hydrogen peroxide catabolic process|metal ion binding
LOC101743552	2.28e-135	0.514434	0.416	0.312	3.85e-131	2	1.333	GeneID:101743552	protein_coding	Chd7	uncharacterized LOC101743552	MYB	GO:0000978,GO:0001501,GO:0001568,GO:0001701,GO:0001974,GO:0003007,GO:0003222,GO:0003226,GO:0004386,GO:0005524,GO:0005634,GO:0005654,GO:0005730,GO:0006338,GO:0006364,GO:0007417,GO:0007512,GO:0007605,GO:0007626,GO:0007628,GO:0008015,GO:0009617,GO:0010880,GO:0021545,GO:0021553,GO:0021772,GO:0030217,GO:0030540,GO:0035116,GO:0035904,GO:0035909,GO:0036302,GO:0040018,GO:0042048,GO:0042471,GO:0042472,GO:…	RNA polymerase II proximal promoter sequence-specific DNA binding|skeletal system development|blood vessel development|in utero embryonic development|blood vessel remodeling|heart morphogenesis|ventricular trabecula myocardium morphogenesis|right ventricular compact myocardium morphogenesis|helicase activity|ATP binding|nucleus|nucleoplasm|nucleolus|chromatin remodeling|rRNA processing|central ne…
LOC101744427	7.97e-135	0.64231	0.287	0.137	1.35e-130	2	2.095	GeneID:101744427	protein_coding	slc16a12b	monocarboxylate transporter 12		GO:0005308,GO:0005887,GO:0008028,GO:0015293,GO:0015718,GO:0015881	creatine transmembrane transporter activity|integral component of plasma membrane|monocarboxylic acid transmembrane transporter activity|symporter activity|monocarboxylic acid transport|creatine transmembrane transport
LOC101742698	8.18e-135	0.452442	0.356	0.292	1.38e-130	2	1.219	GeneID:101742698	protein_coding	ubq-1	polyubiquitin-A		GO:0005634,GO:0005737,GO:0016567,GO:0019941,GO:0031386,GO:0031625	nucleus|cytoplasm|protein ubiquitination|modification-dependent protein catabolic process|protein tag|ubiquitin protein ligase binding	ko03320	PPAR signaling pathway
LOC105842315	1.09e-134	0.46866	0.419	0.278	1.84e-130	2	1.507	GeneID:105842315	protein_coding	chinmo	zinc finger protein chinmo	ZBTB	GO:0001933,GO:0003676,GO:0005634,GO:0006357,GO:0007548,GO:0016319,GO:0019102,GO:0030838,GO:0035214,GO:0046872,GO:0048666,GO:0051170,GO:2000035	negative regulation of protein phosphorylation|nucleic acid binding|nucleus|regulation of transcription by RNA polymerase II|sex differentiation|mushroom body development|male somatic sex determination|positive regulation of actin filament polymerization|eye-antennal disc development|metal ion binding|neuron development|import into nucleus|regulation of stem cell division
LOC101742725	1.13e-133	0.54824	0.305	0.189	1.9e-129	2	1.614	GeneID:101742725	protein_coding	r	CAD protein		GO:0000050,GO:0004070,GO:0004087,GO:0004088,GO:0004151,GO:0005524,GO:0005737,GO:0006207,GO:0006228,GO:0006526,GO:0006541,GO:0007595,GO:0019240,GO:0033574,GO:0044205,GO:0046872,GO:0051414,GO:0070406,GO:0070409	urea cycle|aspartate carbamoyltransferase activity|carbamoyl-phosphate synthase (ammonia) activity|carbamoyl-phosphate synthase (glutamine-hydrolyzing) activity|dihydroorotase activity|ATP binding|cytoplasm|'de novo' pyrimidine nucleobase biosynthetic process|UTP biosynthetic process|arginine biosynthetic process|glutamine metabolic process|lactation|citrulline biosynthetic process|response to te…	ko00250,ko00240	Alanine, aspartate and glutamate metabolism|Pyrimidine metabolism
LOC101745284	1.93e-132	0.555614	0.297	0.19	3.26e-128	2	1.563	GeneID:101745284	protein_coding		chromatin target of PRMT1 protein
Tinag	2.58e-131	0.474224	0.323	0.227	4.36e-127	2	1.423	GeneID:100144548	protein_coding	F26E4.3	tubulointerstitial nephritis antigen		GO:0005044,GO:0005615,GO:0006955,GO:0007155,GO:0008234,GO:0030247	scavenger receptor activity|extracellular space|immune response|cell adhesion|cysteine-type peptidase activity|polysaccharide binding
LOC101745047	3.1e-131	0.425398	0.494	0.39	5.23e-127	2	1.267	GeneID:101745047	protein_coding	IGF2BP1	insulin-like growth factor 2 mRNA-binding protein 1	Others	GO:0003729,GO:0003730,GO:0005634,GO:0005654,GO:0005829,GO:0010494,GO:0010610,GO:0010976,GO:0017148,GO:0022013,GO:0030027,GO:0030175,GO:0030426,GO:0045182,GO:0048027,GO:0048471,GO:0051028,GO:0070934,GO:0070937,GO:0097150	mRNA binding|mRNA 3'-UTR binding|nucleus|nucleoplasm|cytosol|cytoplasmic stress granule|regulation of mRNA stability involved in response to stress|positive regulation of neuron projection development|negative regulation of translation|pallium cell proliferation in forebrain|lamellipodium|filopodium|growth cone|translation regulator activity|mRNA 5'-UTR binding|perinuclear region of cytoplasm|mRN…
LOC101740962	3.22e-131	0.225876	0.296	0.176	5.44e-127	2	1.682	GeneID:101740962	protein_coding		zinc finger CCCH domain-containing protein 13
Hr3	7.29e-131	0.602218	0.336	0.196	1.23e-126	2	1.714	GeneID:692562	protein_coding	HR3	hormone receptor 3	THR-like	GO:0003707,GO:0004887,GO:0005634,GO:0008270,GO:0043565	steroid hormone receptor activity|thyroid hormone receptor activity|nucleus|zinc ion binding|sequence-specific DNA binding
LOC101743511	2.94e-130	0.441978	0.386	0.316	4.96e-126	2	1.222	GeneID:101743511	protein_coding	Ptp4a1	protein tyrosine phosphatase type IVA 1		GO:0004725,GO:0005634,GO:0005737,GO:0005769,GO:0005783,GO:0005819,GO:0005886,GO:0007049,GO:0007275,GO:0008138,GO:0030335	protein tyrosine phosphatase activity|nucleus|cytoplasm|early endosome|endoplasmic reticulum|spindle|plasma membrane|cell cycle|multicellular organism development|protein tyrosine/serine/threonine phosphatase activity|positive regulation of cell migration
LOC101736883	1.69e-129	0.473958	0.482	0.382	2.85e-125	2	1.262	GeneID:101736883	protein_coding	Dek	protein DEK		GO:0003677,GO:0005634,GO:0006325,GO:0042393,GO:0043292,GO:2000779,GO:2001032	DNA binding|nucleus|chromatin organization|histone binding|contractile fiber|regulation of double-strand break repair|regulation of double-strand break repair via nonhomologous end joining
LOC101743051	3.22e-129	0.413657	0.259	0.122	5.43e-125	2	2.123	GeneID:101743051	protein_coding		zinc finger protein hangover
Atf	6.66e-129	0.429883	0.365	0.3	1.12e-124	2	1.217	GeneID:692594	protein_coding	ATFC	activating transcription factor	TF_bZIP	GO:0003677,GO:0003700,GO:0005634,GO:0006986	DNA binding|DNA-binding transcription factor activity|nucleus|response to unfolded protein	ko04214,ko04141,ko04922,ko04722,ko04211,ko04728,ko04668,ko04261,ko04925,ko04911,ko04151,ko04918,ko04010,ko04725,ko04912,ko04022,ko04915,ko04212,ko04210,ko04720	Apoptosis - fly|Protein processing in endoplasmic reticulum|Glucagon signaling pathway|Neurotrophin signaling pathway|Longevity regulating pathway|Dopaminergic synapse|TNF signaling pathway|Adrenergic signaling in cardiomyocytes|Aldosterone synthesis and secretion|Insulin secretion|PI3K-Akt signaling pathway|Thyroid hormone synthesis|MAPK signaling pathway|Cholinergic synapse|GnRH signaling pathw…
RpL41	1.37e-128	0.399891	0.751	0.647	2.32e-124	2	1.161	GeneID:724046	protein_coding		ribosomal protein L41
LOC101737397	2.55e-128	0.230269	0.342	0.21	4.3e-124	2	1.629	GeneID:101737397	protein_coding		uncharacterized LOC101737397
LOC101742822	5.66e-128	0.0132011	0.258	0.168	9.55e-124	2	1.536	GeneID:101742822	protein_coding	l(2)efl	alpha-crystallin B chain-like		GO:0007275,GO:0009408,GO:0010998,GO:0030018,GO:0042026,GO:0045214,GO:0048471,GO:0051082,GO:0061077	multicellular organism development|response to heat|regulation of translational initiation by eIF2 alpha phosphorylation|Z disc|protein refolding|sarcomere organization|perinuclear region of cytoplasm|unfolded protein binding|chaperone-mediated protein folding
LOC101746356	2.42e-126	0.447169	0.378	0.303	4.09e-122	2	1.248	GeneID:101746356	protein_coding		uncharacterized LOC101746356
LOC101744247	7.65e-126	0.480099	0.294	0.213	1.29e-121	2	1.38	GeneID:101744247	protein_coding		protein CDV3 homolog
LOC101735954	6.83e-125	0.558383	0.252	0.148	1.15e-120	2	1.703	GeneID:101735954	protein_coding	orb2	cytoplasmic polyadenylation element-binding protein 2		GO:0000900,GO:0003723,GO:0003729,GO:0003730,GO:0005634,GO:0005737,GO:0005829,GO:0007141,GO:0007283,GO:0007288,GO:0007291,GO:0007616,GO:0008049,GO:0008135,GO:0008356,GO:0008494,GO:0017148,GO:0030054,GO:0030424,GO:0042802,GO:0043005,GO:0043022,GO:0043204,GO:0043679,GO:0044292,GO:0044297,GO:0045202,GO:0045727,GO:0048471,GO:0097060,GO:0098793,GO:0098794,GO:1990124,GO:2000766	translation repressor activity, mRNA regulatory element binding|RNA binding|mRNA binding|mRNA 3'-UTR binding|nucleus|cytoplasm|cytosol|male meiosis I|spermatogenesis|sperm axoneme assembly|sperm individualization|long-term memory|male courtship behavior|translation factor activity, RNA binding|asymmetric cell division|translation activator activity|negative regulation of translation|cell junction…	ko04914,ko04114,ko04320	Progesterone-mediated oocyte maturation|Oocyte meiosis|Dorso-ventral axis formation
LOC101744953	1.04e-124	0.484728	0.313	0.225	1.75e-120	2	1.391	GeneID:101744953	protein_coding	IL16	dentin sialophosphoprotein		GO:0005125,GO:0005615,GO:0005634,GO:0005737,GO:0006935	cytokine activity|extracellular space|nucleus|cytoplasm|chemotaxis
RpL19	1.11e-124	0.125375	0.99	0.955	1.88e-120	2	1.037	GeneID:692696	protein_coding	RpL19	ribosomal protein L19		GO:0002181,GO:0003735,GO:0022625,GO:0022626	cytoplasmic translation|structural constituent of ribosome|cytosolic large ribosomal subunit|cytosolic ribosome	ko03010	Ribosome
LOC101735345	1.57e-122	0.196371	0.45	0.321	2.64e-118	2	1.402	GeneID:101735345	protein_coding	Bcorl1	protein piccolo	Others	GO:0005654,GO:0005886,GO:0006325	nucleoplasm|plasma membrane|chromatin organization
LOC100141438	1.13e-121	0.451524	0.312	0.248	1.9e-117	2	1.258	GeneID:100141438	protein_coding	Akt1	serine/threonine protein kinase Akt		GO:0004674,GO:0005524,GO:0005634,GO:0005829,GO:0005886,GO:0005938,GO:0006468,GO:0006629,GO:0006915,GO:0006979,GO:0007424,GO:0007427,GO:0007520,GO:0007525,GO:0007623,GO:0008284,GO:0008286,GO:0008362,GO:0010884,GO:0010897,GO:0018105,GO:0030307,GO:0031104,GO:0032869,GO:0035091,GO:0035206,GO:0035264,GO:0035556,GO:0040014,GO:0042632,GO:0043025,GO:0043066,GO:0045793,GO:0045886,GO:0046622,GO:0048010,GO:…	protein serine/threonine kinase activity|ATP binding|nucleus|cytosol|plasma membrane|cell cortex|protein phosphorylation|lipid metabolic process|apoptotic process|response to oxidative stress|open tracheal system development|epithelial cell migration, open tracheal system|myoblast fusion|somatic muscle development|circadian rhythm|positive regulation of cell proliferation|insulin receptor signali…	ko04066,ko04910,ko04530,ko04620,ko04922,ko04015,ko04722,ko04211,ko04611,ko04071,ko04660,ko04550,ko04914,ko04923,ko04973,ko04728,ko04668,ko04380,ko04261,ko04014,ko04151,ko04510,ko04024,ko04010,ko04725,ko04630,ko04072,ko04152,ko04370,ko04666,ko04068,ko04919,ko04022,ko04917,ko04062,ko04915,ko04212,ko04210,ko04662,ko04012,ko04920,ko04664,ko04213,ko04150	HIF-1 signaling pathway|Insulin signaling pathway|Tight junction|Toll-like receptor signaling pathway|Glucagon signaling pathway|Rap1 signaling pathway|Neurotrophin signaling pathway|Longevity regulating pathway|Platelet activation|Sphingolipid signaling pathway|T cell receptor signaling pathway|Signaling pathways regulating pluripotency of stem cells|Progesterone-mediated oocyte maturation|Regul…
LOC101737035	1.89e-121	0.486691	0.413	0.301	3.18e-117	2	1.372	GeneID:101737035	protein_coding		uncharacterized LOC101737035
RpS14	2e-121	0.33498	0.913	0.827	3.37e-117	2	1.104	GeneID:692654	protein_coding	RpS14	ribosomal protein S14		GO:0003735,GO:0005840,GO:0006412	structural constituent of ribosome|ribosome|translation	ko03010	Ribosome
LOC101740600	4.12e-121	0.35948	0.655	0.492	6.95e-117	2	1.331	GeneID:101740600	protein_coding	UBC	polyubiquitin		GO:0005634,GO:0005737	nucleus|cytoplasm	ko03320	PPAR signaling pathway
LOC693111	7.33e-121	0.417633	0.281	0.231	1.24e-116	2	1.216	GeneID:693111	protein_coding	Reep5	receptor expression enhancing protein		GO:0016021,GO:0071782	integral component of membrane|endoplasmic reticulum tubular network
LOC101741191	3.13e-120	0.536946	0.304	0.18	5.28e-116	2	1.689	GeneID:101741191	protein_coding	Ppn	kielin/chordin-like protein		GO:0004867,GO:0005201,GO:0005604,GO:0007275,GO:0008233,GO:0030198	serine-type endopeptidase inhibitor activity|extracellular matrix structural constituent|basement membrane|multicellular organism development|peptidase activity|extracellular matrix organization
LOC101742358	5.58e-120	0.418205	0.295	0.238	9.42e-116	2	1.239	GeneID:101742358	protein_coding	EIF4G3	eukaryotic translation initiation factor 4 gamma 3		GO:0000339,GO:0003723,GO:0003729,GO:0003743,GO:0005829,GO:0006446,GO:0008135,GO:0016281	RNA cap binding|RNA binding|mRNA binding|translation initiation factor activity|cytosol|regulation of translational initiation|translation factor activity, RNA binding|eukaryotic translation initiation factor 4F complex	ko03013	RNA transport
LOC101742289	7.75e-120	0.441087	0.398	0.299	1.31e-115	2	1.331	GeneID:101742289	protein_coding	Fib	rRNA 2'-O-methyltransferase fibrillarin		GO:0001651,GO:0003723,GO:0006364,GO:0008168,GO:0015030	dense fibrillar component|RNA binding|rRNA processing|methyltransferase activity|Cajal body	ko03008	Ribosome biogenesis in eukaryotes
Hrp28	9.54e-119	0.466922	0.383	0.28	1.61e-114	2	1.368	GeneID:100127018	protein_coding	Hrb27C	hnRNPA/B-like 28	CSD	GO:0003697,GO:0003723,GO:0003729,GO:0003730,GO:0005634,GO:0005654,GO:0005737,GO:0007283,GO:0007319,GO:0007411,GO:0008266,GO:0032991,GO:0034046,GO:0043186,GO:0045451,GO:0045727,GO:0048024,GO:0048026,GO:0048027,GO:1903688,GO:1990904	single-stranded DNA binding|RNA binding|mRNA binding|mRNA 3'-UTR binding|nucleus|nucleoplasm|cytoplasm|spermatogenesis|negative regulation of oskar mRNA translation|axon guidance|poly(U) RNA binding|protein-containing complex|poly(G) binding|P granule|pole plasm oskar mRNA localization|positive regulation of translation|regulation of mRNA splicing, via spliceosome|positive regulation of mRNA spli…	ko03015	mRNA surveillance pathway
LOC732866	1.95e-118	0.363576	0.313	0.279	3.29e-114	2	1.122	GeneID:732866	protein_coding	ABCF2	ATP-binding cassette sub-family F member 2		GO:0005524,GO:0016887	ATP binding|ATPase activity
LOC101739346	2.16e-118	0.3886	0.551	0.467	3.64e-114	2	1.18	GeneID:101739346	protein_coding	CycG	cyclin G		GO:0000079,GO:0000278,GO:0000307,GO:0000711,GO:0003677,GO:0004864,GO:0005634,GO:0005700,GO:0005737,GO:0006302,GO:0006468,GO:0007088,GO:0007143,GO:0007275,GO:0008284,GO:0008593,GO:0016538,GO:0019901,GO:0045787,GO:0045927,GO:0046628,GO:0051301,GO:0051897,GO:0060429,GO:2000134	regulation of cyclin-dependent protein serine/threonine kinase activity|mitotic cell cycle|cyclin-dependent protein kinase holoenzyme complex|meiotic DNA repair synthesis|DNA binding|protein phosphatase inhibitor activity|nucleus|polytene chromosome|cytoplasm|double-strand break repair|protein phosphorylation|regulation of mitotic nuclear division|female meiotic nuclear division|multicellular org…	ko04068,ko04115	FoxO signaling pathway|p53 signaling pathway
LOC101742881	1.25e-117	0.398684	0.294	0.247	2.1e-113	2	1.19	GeneID:101742881	protein_coding	me31B	putative ATP-dependent RNA helicase me31b		GO:0000932,GO:0003723,GO:0004386,GO:0005524,GO:0005737,GO:0007279,GO:0030707,GO:0033962,GO:0035195,GO:0043186,GO:0046959,GO:0050688,GO:0090328	P-body|RNA binding|helicase activity|ATP binding|cytoplasm|pole cell formation|ovarian follicle cell development|cytoplasmic mRNA processing body assembly|gene silencing by miRNA|P granule|habituation|regulation of defense response to virus|regulation of olfactory learning	ko03018	RNA degradation
Hsp20.8	5.04e-117	0.0548662	0.34	0.26	8.51e-113	2	1.308	GeneID:778499	protein_coding	l(2)efl	heat shock protein hsp20.8		GO:0007275,GO:0009408,GO:0010998,GO:0030018,GO:0042026,GO:0045214,GO:0048471,GO:0051082,GO:0061077	multicellular organism development|response to heat|regulation of translational initiation by eIF2 alpha phosphorylation|Z disc|protein refolding|sarcomere organization|perinuclear region of cytoplasm|unfolded protein binding|chaperone-mediated protein folding	ko04141,ko04213	Protein processing in endoplasmic reticulum|Longevity regulating pathway - multiple species
abcg.1	1.55e-116	0.505531	0.32	0.226	2.62e-112	2	1.416	--	--	--	--	--	--	--	--	--
LOC101735700	1.7e-116	0.523011	0.255	0.124	2.87e-112	2	2.056	GeneID:101735700	protein_coding	Tgfbi	uncharacterized LOC101735700		GO:0001525,GO:0002062,GO:0005178,GO:0005201,GO:0005518,GO:0005604,GO:0005615,GO:0005802,GO:0007155,GO:0008283,GO:0030198,GO:0031012,GO:0050839,GO:0050840,GO:0062023	angiogenesis|chondrocyte differentiation|integrin binding|extracellular matrix structural constituent|collagen binding|basement membrane|extracellular space|trans-Golgi network|cell adhesion|cell proliferation|extracellular matrix organization|extracellular matrix|cell adhesion molecule binding|extracellular matrix binding|collagen-containing extracellular matrix
DnaJ-5	2.92e-116	0.207641	0.638	0.51	4.94e-112	2	1.251	GeneID:692539	protein_coding	DnaJ-1	DnaJ (Hsp40) homolog 5	MYB	GO:0005829,GO:0006457,GO:0008134,GO:0009408,GO:0042691,GO:0045746,GO:0050821,GO:0051082,GO:0051085,GO:0051087	cytosol|protein folding|transcription factor binding|response to heat|positive regulation of crystal cell differentiation|negative regulation of Notch signaling pathway|protein stabilization|unfolded protein binding|chaperone cofactor-dependent protein refolding|chaperone binding
LOC101743327	5.36e-114	0.245405	0.59	0.471	9.06e-110	2	1.253	GeneID:101743327	protein_coding		uncharacterized LOC101743327
LOC101737447	6.16e-114	0.428042	0.379	0.298	1.04e-109	2	1.272	GeneID:101737447	protein_coding	FTSJ3	pre-rRNA processing protein FTSJ3		GO:0000453,GO:0000463,GO:0000466,GO:0005730,GO:0008650,GO:0016435,GO:0030687,GO:0030688,GO:0031167	enzyme-directed rRNA 2'-O-methylation|maturation of LSU-rRNA from tricistronic rRNA transcript (SSU-rRNA, 5.8S rRNA, LSU-rRNA)|maturation of 5.8S rRNA from tricistronic rRNA transcript (SSU-rRNA, 5.8S rRNA, LSU-rRNA)|nucleolus|rRNA (uridine-2'-O-)-methyltransferase activity|rRNA (guanine) methyltransferase activity|preribosome, large subunit precursor|preribosome, small subunit precursor|rRNA met…
LOC101744517	8.23e-114	0.430453	0.281	0.219	1.39e-109	2	1.283	GeneID:101744517	protein_coding	eIF3-S10	eukaryotic translation initiation factor 3 subunit A		GO:0001732,GO:0002188,GO:0003729,GO:0003743,GO:0016282,GO:0033290,GO:0043614,GO:0071540,GO:0071541	formation of cytoplasmic translation initiation complex|translation reinitiation|mRNA binding|translation initiation factor activity|eukaryotic 43S preinitiation complex|eukaryotic 48S preinitiation complex|multi-eIF complex|eukaryotic translation initiation factor 3 complex, eIF3e|eukaryotic translation initiation factor 3 complex, eIF3m	ko03013	RNA transport
LOC101742384	2.66e-113	0.356195	0.327	0.239	4.5e-109	2	1.368	GeneID:101742384	protein_coding	rdx	protein roadkill	Others	GO:0001654,GO:0005634,GO:0005654,GO:0005737,GO:0006511,GO:0007367,GO:0016567,GO:0030162,GO:0031625,GO:0031648,GO:0042067,GO:0042308,GO:0042802,GO:0042803,GO:0043065,GO:0043161,GO:0045879,GO:0046330,GO:0048592,GO:0051865,GO:1901044	eye development|nucleus|nucleoplasm|cytoplasm|ubiquitin-dependent protein catabolic process|segment polarity determination|protein ubiquitination|regulation of proteolysis|ubiquitin protein ligase binding|protein destabilization|establishment of ommatidial planar polarity|negative regulation of protein import into nucleus|identical protein binding|protein homodimerization activity|positive regula…	ko04341,ko04340	Hedgehog signaling pathway - fly|Hedgehog signaling pathway
LOC101747153	5.79e-113	0.396771	0.36	0.312	9.77e-109	2	1.154	GeneID:101747153	protein_coding	BSG	basigin
LOC101742221	8.45e-113	0.351488	0.253	0.217	1.43e-108	2	1.166	GeneID:101742221	protein_coding	sox1a	transcription factor SOX-14	HMG	GO:0000981,GO:0003677,GO:0005634,GO:0005667,GO:0006355,GO:0007399,GO:0030154,GO:0044798,GO:0051091	DNA-binding transcription factor activity, RNA polymerase II-specific|DNA binding|nucleus|transcription factor complex|regulation of transcription, DNA-templated|nervous system development|cell differentiation|nuclear transcription factor complex|positive regulation of DNA-binding transcription factor activity
LOC101739809	1e-111	0.399686	0.36	0.282	1.69e-107	2	1.277	GeneID:101739809	protein_coding	gw	protein Gawky		GO:0000932,GO:0001700,GO:0003723,GO:0005654,GO:0006402,GO:0032880,GO:0035068,GO:0035195,GO:0035278,GO:0045475,GO:0060213	P-body|embryonic development via the syncytial blastoderm|RNA binding|nucleoplasm|mRNA catabolic process|regulation of protein localization|micro-ribonucleoprotein complex|gene silencing by miRNA|miRNA mediated inhibition of translation|locomotor rhythm|positive regulation of nuclear-transcribed mRNA poly(A) tail shortening
LOC692892	8.61e-110	0.346948	0.453	0.391	1.45e-105	2	1.159	GeneID:692892	protein_coding	nap1l1-a	nucleosome assembly protein		GO:0005634,GO:0005737,GO:0006334,GO:0007283,GO:0030154,GO:0030332,GO:0042393,GO:0045944,GO:0051260,GO:0060215	nucleus|cytoplasm|nucleosome assembly|spermatogenesis|cell differentiation|cyclin binding|histone binding|positive regulation of transcription by RNA polymerase II|protein homooligomerization|primitive hemopoiesis
LOC101747217	1.06e-109	0.449706	0.263	0.202	1.79e-105	2	1.302	GeneID:101747217	protein_coding	TTPAL	alpha-tocopherol transfer protein-like
LOC693101	3.45e-109	0.319217	0.267	0.257	5.82e-105	2	1.039	GeneID:693101	protein_coding	CD63	tetraspanin D107	TEA	GO:0002092,GO:0002576,GO:0005615,GO:0005765,GO:0005886,GO:0005887,GO:0007160,GO:0007166,GO:0009986,GO:0010008,GO:0015031,GO:0016477,GO:0031088,GO:0031226,GO:0031902,GO:0031904,GO:0032585,GO:0034613,GO:0035577,GO:0035646,GO:0042470,GO:0043312,GO:0045807,GO:0048757,GO:0070062,GO:0097487,GO:1900746,GO:1901379,GO:2001046	positive regulation of receptor internalization|platelet degranulation|extracellular space|lysosomal membrane|plasma membrane|integral component of plasma membrane|cell-matrix adhesion|cell surface receptor signaling pathway|cell surface|endosome membrane|protein transport|cell migration|platelet dense granule membrane|intrinsic component of plasma membrane|late endosome membrane|endosome lumen|m…	ko04142	Lysosome
LOC101743000	4.45e-109	0.244412	0.265	0.157	7.52e-105	2	1.688	GeneID:101743000	protein_coding		mucin-5AC
LOC733071	8.91e-108	0.42704	0.313	0.24	1.5e-103	2	1.304	GeneID:733071	protein_coding	Vamp7	synaptobrevin		GO:0000149,GO:0005484,GO:0005765,GO:0005789,GO:0005802,GO:0005886,GO:0006887,GO:0006888,GO:0006906,GO:0006911,GO:0008021,GO:0008333,GO:0009986,GO:0016192,GO:0017156,GO:0019905,GO:0030027,GO:0030054,GO:0030285,GO:0030670,GO:0031091,GO:0031143,GO:0031201,GO:0031902,GO:0034197,GO:0035493,GO:0035577,GO:0043001,GO:0043005,GO:0043308,GO:0043312,GO:0043320,GO:0045177,GO:0045335,GO:0047496,GO:0048280,GO:…	SNARE binding|SNAP receptor activity|lysosomal membrane|endoplasmic reticulum membrane|trans-Golgi network|plasma membrane|exocytosis|ER to Golgi vesicle-mediated transport|vesicle fusion|phagocytosis, engulfment|synaptic vesicle|endosome to lysosome transport|cell surface|vesicle-mediated transport|calcium ion regulated exocytosis|syntaxin binding|lamellipodium|cell junction|integral component o…	ko04130	SNARE interactions in vesicular transport
LOC101743289	3.52e-106	0.409496	0.283	0.229	5.94e-102	2	1.236	GeneID:101743289	protein_coding		nucleoporin nup189
LOC101746630	5.19e-106	0.415952	0.309	0.239	8.76e-102	2	1.293	GeneID:101746630	protein_coding	PITPNA	phosphatidylinositol transfer protein alpha isoform		GO:0005548,GO:0005737,GO:0008289	phospholipid transporter activity|cytoplasm|lipid binding
Pdi	7.74e-106	0.282693	0.638	0.564	1.31e-101	2	1.131	GeneID:692673	protein_coding	Pdi	protein disulfide isomerase		GO:0003756,GO:0005615,GO:0005635,GO:0005737,GO:0005783,GO:0005788,GO:0005791,GO:0006457,GO:0012505,GO:0019511,GO:0034976,GO:0043025,GO:0045169,GO:0045454,GO:0048471,GO:0060187,GO:0070732,GO:1902175	protein disulfide isomerase activity|extracellular space|nuclear envelope|cytoplasm|endoplasmic reticulum|endoplasmic reticulum lumen|rough endoplasmic reticulum|protein folding|endomembrane system|peptidyl-proline hydroxylation|response to endoplasmic reticulum stress|neuronal cell body|fusome|cell redox homeostasis|perinuclear region of cytoplasm|cell pole|spindle envelope|regulation of oxidati…	ko04141	Protein processing in endoplasmic reticulum
LOC101742538	6.62e-105	0.406114	0.301	0.237	1.12e-100	2	1.27	GeneID:101742538	protein_coding	ccnj	cyclin-J		GO:0005634	nucleus
LOC733101	2.8e-104	0.364304	0.501	0.386	4.73e-100	2	1.298	GeneID:733101	protein_coding		microtubule-associated protein 1 light chain 3
LOC100101161	1.61e-103	0.452173	0.265	0.188	2.71e-99	2	1.41	GeneID:100101161	protein_coding	HmgD	mobility group protein 1B	HMG	GO:0000790,GO:0003677,GO:0003680,GO:0005634,GO:0006325,GO:0006338,GO:0006357,GO:0008134,GO:0008301	nuclear chromatin|DNA binding|AT DNA binding|nucleus|chromatin organization|chromatin remodeling|regulation of transcription by RNA polymerase II|transcription factor binding|DNA binding, bending
LOC101738734	1.78e-103	0.347301	0.29	0.234	3e-99	2	1.239	GeneID:101738734	protein_coding	znf704	zinc finger protein 704	Others	GO:0003677,GO:0005634,GO:0046872	DNA binding|nucleus|metal ion binding
LOC101742254	2.84e-103	0.396125	0.326	0.268	4.79e-99	2	1.216	GeneID:101742254	protein_coding	dnc	cAMP-specific 3',5'-cyclic phosphodiesterase		GO:0000003,GO:0001661,GO:0004115,GO:0005622,GO:0006198,GO:0007268,GO:0007611,GO:0007612,GO:0007613,GO:0007614,GO:0007615,GO:0007617,GO:0007619,GO:0007623,GO:0008306,GO:0008355,GO:0010738,GO:0019933,GO:0040040,GO:0045475,GO:0046872,GO:0046958,GO:0048149,GO:0048675	reproduction|conditioned taste aversion|3',5'-cyclic-AMP phosphodiesterase activity|intracellular|cAMP catabolic process|chemical synaptic transmission|learning or memory|learning|memory|short-term memory|anesthesia-resistant memory|mating behavior|courtship behavior|circadian rhythm|associative learning|olfactory learning|regulation of protein kinase A signaling|cAMP-mediated signaling|thermosen…	ko00230,ko04024	Purine metabolism|cAMP signaling pathway
Psi	4e-103	0.409686	0.253	0.2	6.76e-99	2	1.265	GeneID:100126539	protein_coding	KHSRP	P-element somatic inhibitor	Others	GO:0003730,GO:0005634,GO:0005737,GO:0006355,GO:0008298,GO:0010586,GO:0035925,GO:0043488,GO:0045019,GO:0051028,GO:0061014,GO:0061158,GO:0071345	mRNA 3'-UTR binding|nucleus|cytoplasm|regulation of transcription, DNA-templated|intracellular mRNA localization|miRNA metabolic process|mRNA 3'-UTR AU-rich region binding|regulation of mRNA stability|negative regulation of nitric oxide biosynthetic process|mRNA transport|positive regulation of mRNA catabolic process|3'-UTR-mediated mRNA destabilization|cellular response to cytokine stimulus
LOC101735417	8.48e-103	0.439429	0.285	0.21	1.43e-98	2	1.357	GeneID:101735417	protein_coding	Mys45A	protein SDA1 homolog		GO:0000055,GO:0005634,GO:0005730,GO:0030036,GO:0042273	ribosomal large subunit export from nucleus|nucleus|nucleolus|actin cytoskeleton organization|ribosomal large subunit biogenesis
LOC101737516	3.83e-102	0.316671	0.328	0.294	6.46e-98	2	1.116	GeneID:101737516	protein_coding	KDM3A	lysine-specific demethylase 3B		GO:0000785,GO:0000976,GO:0005634,GO:0005737,GO:0031490,GO:0032454,GO:0033169,GO:0046872,GO:0051213	chromatin|transcription regulatory region sequence-specific DNA binding|nucleus|cytoplasm|chromatin DNA binding|histone demethylase activity (H3-K9 specific)|histone H3-K9 demethylation|metal ion binding|dioxygenase activity
LOC101741379	1.33e-101	0.345458	0.502	0.439	2.25e-97	2	1.144	GeneID:101741379	protein_coding		uncharacterized LOC101741379				ko03018	RNA degradation
LOC101735966	1.4e-101	0.250667	0.36	0.298	2.37e-97	2	1.208	GeneID:101735966	protein_coding		uncharacterized LOC101735966
LOC101736520	2.64e-101	0.38846	0.265	0.211	4.46e-97	2	1.256	GeneID:101736520	protein_coding	Akap1	A-kinase anchor protein 1, mitochondrial		GO:0003723,GO:0005741,GO:0005811,GO:0008017,GO:0010614,GO:0010738,GO:0016021,GO:0019901,GO:0019903,GO:0030061,GO:0030346,GO:0031594,GO:0032947,GO:0034237,GO:0035308,GO:0042308,GO:0045211,GO:0048487,GO:0071320,GO:0071375	RNA binding|mitochondrial outer membrane|lipid droplet|microtubule binding|negative regulation of cardiac muscle hypertrophy|regulation of protein kinase A signaling|integral component of membrane|protein kinase binding|protein phosphatase binding|mitochondrial crista|protein phosphatase 2B binding|neuromuscular junction|protein-containing complex scaffold activity|protein kinase A regulatory sub…
LOC732921	2.82e-101	0.377239	0.386	0.31	4.77e-97	2	1.245	GeneID:732921	protein_coding	PRDX5	peroxiredoxin				ko04146	Peroxisome
SRC.1	1.28e-100	0.304176	0.276	0.225	2.16e-96	2	1.227	--	--	--	--	--	--	--	--	--
HSP70	1.87e-100	0.410113	0.334	0.22	3.16e-96	2	1.518	GeneID:692373	protein_coding	Hsc70-3	heat shock 70 kD protein cognate		GO:0005524,GO:0005615,GO:0005634,GO:0005737,GO:0005783,GO:0005788,GO:0006986,GO:0012505,GO:0016020,GO:0016246,GO:0016887,GO:0030431,GO:0030433,GO:0030968,GO:0031072,GO:0034605,GO:0034620,GO:0034663,GO:0034976,GO:0036335,GO:0042026,GO:0042623,GO:0044183,GO:0051082,GO:0051085,GO:0051787	ATP binding|extracellular space|nucleus|cytoplasm|endoplasmic reticulum|endoplasmic reticulum lumen|response to unfolded protein|endomembrane system|membrane|RNA interference|ATPase activity|sleep|ubiquitin-dependent ERAD pathway|endoplasmic reticulum unfolded protein response|heat shock protein binding|cellular response to heat|cellular response to unfolded protein|endoplasmic reticulum chaperon…	ko04918,ko04141,ko03060	Thyroid hormone synthesis|Protein processing in endoplasmic reticulum|Protein export
LOC732872	3.31e-99	0.389642	0.275	0.228	5.59e-95	2	1.206	GeneID:732872	protein_coding	Kpna3	karyopherin alpha 3		GO:0005634,GO:0005737,GO:0006606,GO:0008022,GO:0008565,GO:0061608	nucleus|cytoplasm|protein import into nucleus|protein C-terminus binding|protein transporter activity|nuclear import signal receptor activity
LOC101737221	3.7e-99	0.342516	0.27	0.231	6.24e-95	2	1.169	GeneID:101737221	protein_coding	ST5	uncharacterized LOC101737221		GO:0017112,GO:0070374	Rab guanyl-nucleotide exchange factor activity|positive regulation of ERK1 and ERK2 cascade
LOC101740069	3.82e-99	0.5028	0.328	0.212	6.45e-95	2	1.547	GeneID:101740069	protein_coding	Jupiter	microtubule-associated protein Jupiter		GO:0005200,GO:0005634,GO:0005819,GO:0005829,GO:0005874,GO:0005875,GO:0008017,GO:0031116	structural constituent of cytoskeleton|nucleus|spindle|cytosol|microtubule|microtubule associated complex|microtubule binding|positive regulation of microtubule polymerization
LOC101739678	3.03e-98	0.343847	0.254	0.171	5.12e-94	2	1.485	GeneID:101739678	protein_coding		uncharacterized LOC101739678
LOC101743399	3.05e-98	0.371136	0.398	0.268	5.15e-94	2	1.485	GeneID:101743399	protein_coding		uncharacterized LOC101743399
LOC101738262	1.47e-97	0.360299	0.345	0.29	2.48e-93	2	1.19	GeneID:101738262	protein_coding		la protein homolog		GO:0003677,GO:0003723,GO:0005634,GO:0005737,GO:0006396,GO:1990904	DNA binding|RNA binding|nucleus|cytoplasm|RNA processing|ribonucleoprotein complex
LOC732949	1.67e-97	0.277016	0.441	0.417	2.82e-93	2	1.058	GeneID:732949	protein_coding		ferritin		GO:0005623,GO:0006826,GO:0006879,GO:0008199	cell|iron ion transport|cellular iron ion homeostasis|ferric iron binding
LOC692955	1.84e-97	0.233676	0.292	0.298	3.11e-93	2	0.98	GeneID:692955	protein_coding	sqh	myosin light polypeptide 9		GO:0000281,GO:0001736,GO:0003384,GO:0005509,GO:0005737,GO:0005829,GO:0005886,GO:0005911,GO:0005912,GO:0005938,GO:0007298,GO:0007300,GO:0016324,GO:0016460,GO:0019749,GO:0030048,GO:0030496,GO:0030707,GO:0031036,GO:0032036,GO:0032154,GO:0032956,GO:0035148,GO:0035159,GO:0035183,GO:0035191,GO:0035277,GO:0035317,GO:0042060,GO:0045177,GO:0051233,GO:0060288,GO:0060289,GO:0090254,GO:0106037	mitotic cytokinesis|establishment of planar polarity|apical constriction involved in gastrulation|calcium ion binding|cytoplasm|cytosol|plasma membrane|cell-cell junction|adherens junction|cell cortex|border follicle cell migration|ovarian nurse cell to oocyte transport|apical plasma membrane|myosin II complex|cytoskeleton-dependent cytoplasmic transport, nurse cell to oocyte|actin filament-based…	ko04670,ko04611,ko04510,ko04810,ko04530	Leukocyte transendothelial migration|Platelet activation|Focal adhesion|Regulation of actin cytoskeleton|Tight junction
LOC101746307	3.45e-97	0.29946	0.451	0.428	5.83e-93	2	1.054	GeneID:101746307	protein_coding	Pa2g4	proliferation-associated protein 2G4		GO:0000055,GO:0003723,GO:0005730,GO:0005737,GO:0006364,GO:0006417,GO:0043066,GO:0045597	ribosomal large subunit export from nucleus|RNA binding|nucleolus|cytoplasm|rRNA processing|regulation of translation|negative regulation of apoptotic process|positive regulation of cell differentiation
LOC110384858	5.35e-97	0.457894	0.334	0.2	9.02e-93	2	1.67	GeneID:110384858	protein_coding	Arsb	arylsulfatase B-like		GO:0003943,GO:0004065,GO:0005739,GO:0005764,GO:0005791,GO:0005794,GO:0006914,GO:0007417,GO:0007584,GO:0008484,GO:0009268,GO:0009986,GO:0010632,GO:0010976,GO:0043627,GO:0046872,GO:0051597,GO:0061580,GO:0097065	N-acetylgalactosamine-4-sulfatase activity|arylsulfatase activity|mitochondrion|lysosome|rough endoplasmic reticulum|Golgi apparatus|autophagy|central nervous system development|response to nutrient|sulfuric ester hydrolase activity|response to pH|cell surface|regulation of epithelial cell migration|positive regulation of neuron projection development|response to estrogen|metal ion binding|respon…
LOC105842986	1.25e-96	0.524349	0.281	0.159	2.11e-92	2	1.767	GeneID:105842986	protein_coding		uncharacterized LOC105842986
LOC101744752	1.9e-95	0.24	0.363	0.314	3.21e-91	2	1.156	GeneID:101744752	protein_coding	Nop60B	H/ACA ribonucleoprotein complex subunit 4		GO:0000495,GO:0001522,GO:0003723,GO:0005730,GO:0006364,GO:0007281,GO:0009982,GO:0031118,GO:0031120,GO:0031429,GO:0035220,GO:0042254,GO:1990481	box H/ACA snoRNA 3'-end processing|pseudouridine synthesis|RNA binding|nucleolus|rRNA processing|germ cell development|pseudouridine synthase activity|rRNA pseudouridine synthesis|snRNA pseudouridine synthesis|box H/ACA snoRNP complex|wing disc development|ribosome biogenesis|mRNA pseudouridine synthesis	ko03008	Ribosome biogenesis in eukaryotes
LOC101744691	3.08e-94	0.318413	0.353	0.304	5.2e-90	2	1.161	GeneID:101744691	protein_coding	Hnrnpul1	heterogeneous nuclear ribonucleoprotein U-like protein 1		GO:0003723,GO:0005634,GO:0005654,GO:0006396,GO:0009615,GO:0019899	RNA binding|nucleus|nucleoplasm|RNA processing|response to virus|enzyme binding
tef2	3.08e-94	0.242744	0.93	0.858	5.21e-90	2	1.084	GeneID:733027	protein_coding	tef2	translation elongation factor 2		GO:0003746,GO:0003924,GO:0005525,GO:0005737	translation elongation factor activity|GTPase activity|GTP binding|cytoplasm	ko04921,ko04152	Oxytocin signaling pathway|AMPK signaling pathway
Samui	2.04e-93	0.164874	0.363	0.295	3.44e-89	2	1.231	GeneID:692383	protein_coding	Samui	BAG domain-containing protein Samui		GO:0007275,GO:0030544,GO:0051087	multicellular organism development|Hsp70 protein binding|chaperone binding
LOC110384905	3.09e-93	0.364414	0.283	0.199	5.22e-89	2	1.422	GeneID:110384905	protein_coding	IMPI	inducible metalloproteinase inhibitor protein-like		GO:0005615,GO:0008191,GO:0009653,GO:0030198,GO:0042060	extracellular space|metalloendopeptidase inhibitor activity|anatomical structure morphogenesis|extracellular matrix organization|wound healing
LOC101735959	3.25e-93	0.188116	0.296	0.215	5.49e-89	2	1.377	GeneID:101735959	protein_coding		CD63 antigen-like	TEA
LOC733097	8.15e-93	0.266711	0.575	0.531	1.38e-88	2	1.083	GeneID:733097	protein_coding	Sam-S	S-adenosylmethionine synthetase		GO:0004478,GO:0005524,GO:0005829,GO:0006556,GO:0006730,GO:0008340,GO:0046872	methionine adenosyltransferase activity|ATP binding|cytosol|S-adenosylmethionine biosynthetic process|one-carbon metabolic process|determination of adult lifespan|metal ion binding	ko01230,ko00270	Biosynthesis of amino acids|Cysteine and methionine metabolism
Sqd	9.72e-93	0.273651	0.497	0.474	1.64e-88	2	1.049	GeneID:692750	protein_coding	sqd	squid protein homologue	CSD	GO:0000184,GO:0000381,GO:0000398,GO:0000785,GO:0003680,GO:0003723,GO:0003729,GO:0003730,GO:0005634,GO:0005654,GO:0005703,GO:0005737,GO:0006405,GO:0006406,GO:0007293,GO:0007297,GO:0007314,GO:0008069,GO:0008298,GO:0009953,GO:0016325,GO:0017148,GO:0019094,GO:0030720,GO:0033119,GO:0035062,GO:0035925,GO:0043565,GO:0045451,GO:0048477,GO:0071011,GO:0071013,GO:1990837,GO:1990904	nuclear-transcribed mRNA catabolic process, nonsense-mediated decay|regulation of alternative mRNA splicing, via spliceosome|mRNA splicing, via spliceosome|chromatin|AT DNA binding|RNA binding|mRNA binding|mRNA 3'-UTR binding|nucleus|nucleoplasm|polytene chromosome puff|cytoplasm|RNA export from nucleus|mRNA export from nucleus|germarium-derived egg chamber formation|ovarian follicle cell migrati…	ko04320	Dorso-ventral axis formation
LOC101742655	1.16e-92	0.425198	0.303	0.202	1.96e-88	2	1.5	GeneID:101742655	protein_coding	Ttpal	alpha-tocopherol transfer protein-like
LOC101738416	4.05e-92	0.374559	0.273	0.19	6.84e-88	2	1.437	GeneID:101738416	protein_coding		uncharacterized LOC101738416
LOC101746790	9.73e-92	0.228935	0.36	0.228	1.64e-87	2	1.579	GeneID:101746790	protein_coding		uncharacterized LOC101746790
LOC101735812	1.51e-91	0.276286	0.289	0.275	2.54e-87	2	1.051	GeneID:101735812	protein_coding	SRRM1	serine/arginine repetitive matrix protein 1		GO:0000375,GO:0000398,GO:0003677,GO:0003723,GO:0005634,GO:0005654,GO:0005829,GO:0006405,GO:0006406,GO:0008380,GO:0016363,GO:0016607,GO:0031124,GO:0071013	RNA splicing, via transesterification reactions|mRNA splicing, via spliceosome|DNA binding|RNA binding|nucleus|nucleoplasm|cytosol|RNA export from nucleus|mRNA export from nucleus|RNA splicing|nuclear matrix|nuclear speck|mRNA 3'-end processing|catalytic step 2 spliceosome	ko03015,ko03013	mRNA surveillance pathway|RNA transport
LOC778521.1	1.8e-91	0.318415	0.376	0.334	3.03e-87	2	1.126	--	--	--	--	--	--	--	--	--
RpS2e	8.61e-91	0.155095	0.975	0.916	1.45e-86	2	1.064	GeneID:732854	protein_coding	RpS2	ribosomal protein S2e		GO:0002181,GO:0003723,GO:0003735,GO:0005730,GO:0005737,GO:0007275,GO:0022626,GO:0022627,GO:0048477	cytoplasmic translation|RNA binding|structural constituent of ribosome|nucleolus|cytoplasm|multicellular organism development|cytosolic ribosome|cytosolic small ribosomal subunit|oogenesis	ko03010	Ribosome
LOC101746755	1.41e-90	0.218232	0.273	0.285	2.38e-86	2	0.958	GeneID:101746755	protein_coding	RpL24-like	probable ribosome biogenesis protein RLP24		GO:0000027,GO:0002181,GO:0003723,GO:0003735,GO:0005730,GO:0006412,GO:0022625,GO:1902626	ribosomal large subunit assembly|cytoplasmic translation|RNA binding|structural constituent of ribosome|nucleolus|translation|cytosolic large ribosomal subunit|assembly of large subunit precursor of preribosome	ko03010	Ribosome
Crt	1.98e-90	0.318261	0.373	0.291	3.34e-86	2	1.282	GeneID:692629	protein_coding	crt	calreticulin		GO:0005509,GO:0005788,GO:0006457,GO:0030246,GO:0051082	calcium ion binding|endoplasmic reticulum lumen|protein folding|carbohydrate binding|unfolded protein binding	ko04612,ko04141,ko04145	Antigen processing and presentation|Protein processing in endoplasmic reticulum|Phagosome
LOC778526	3.94e-90	0.270534	0.346	0.317	6.66e-86	2	1.091	GeneID:778526	protein_coding	Tmbim6	Bax inhibitor-1-like protein		GO:0005789,GO:0006914,GO:0006915,GO:0006986,GO:0007283,GO:0016021,GO:0030324,GO:0043066	endoplasmic reticulum membrane|autophagy|apoptotic process|response to unfolded protein|spermatogenesis|integral component of membrane|lung development|negative regulation of apoptotic process
LOC101735524	5.28e-90	0.446119	0.286	0.201	8.9e-86	2	1.423	GeneID:101735524	protein_coding	SLCO5A1	solute carrier organic anion transporter family member 5A1		GO:0005887,GO:0015347,GO:0043252	integral component of plasma membrane|sodium-independent organic anion transmembrane transporter activity|sodium-independent organic anion transport
LOC101746963	8.44e-90	0.218655	0.27	0.288	1.42e-85	2	0.938	GeneID:101746963	protein_coding		uncharacterized LOC101746963
Psf	1.92e-89	0.268929	0.254	0.246	3.24e-85	2	1.033	GeneID:692965	protein_coding	HRP65	PTB-associated splicing factor		GO:0003723,GO:0005634,GO:0005737,GO:0005856,GO:0006406	RNA binding|nucleus|cytoplasm|cytoskeleton|mRNA export from nucleus
RpS3Ae	3.49e-89	0.115006	0.996	0.98	5.89e-85	2	1.016	GeneID:692713	protein_coding		ribosomal protein S3Ae		GO:0003735,GO:0006412,GO:0022627	structural constituent of ribosome|translation|cytosolic small ribosomal subunit	ko03010	Ribosome
LOC101744348	5.52e-89	0.250714	0.383	0.38	9.32e-85	2	1.008	GeneID:101744348	protein_coding	llph	protein LLP homolog		GO:0001099,GO:0005694,GO:0005730,GO:0060999,GO:0097484	basal RNA polymerase II transcription machinery binding|chromosome|nucleolus|positive regulation of dendritic spine development|dendrite extension
VIG	7.78e-88	0.2577	0.387	0.377	1.31e-83	2	1.027	GeneID:101741313	protein_coding	Serbp1	plasminogen activator inhibitor 1 RNA-binding protein-like		GO:0003730,GO:0005634,GO:0005737,GO:0005829,GO:0005886,GO:0042981,GO:0048471	mRNA 3'-UTR binding|nucleus|cytoplasm|cytosol|plasma membrane|regulation of apoptotic process|perinuclear region of cytoplasm
RpS18	3.16e-87	0.173019	0.991	0.953	5.33e-83	2	1.04	GeneID:692720	protein_coding	RpS18	ribosomal protein S18		GO:0003735,GO:0005840,GO:0006412,GO:0019843	structural constituent of ribosome|ribosome|translation|rRNA binding	ko03010	Ribosome
LOC100134927	1.06e-84	0.148337	0.373	0.401	1.79e-80	2	0.93	GeneID:100134927	protein_coding	Cox5a	cytochrome c oxidase subunit Va		GO:0004129,GO:0005739,GO:0005743,GO:0005751,GO:0006123,GO:0043209,GO:0046872	cytochrome-c oxidase activity|mitochondrion|mitochondrial inner membrane|mitochondrial respiratory chain complex IV|mitochondrial electron transport, cytochrome c to oxygen|myelin sheath|metal ion binding	ko00190,ko04260	Oxidative phosphorylation|Cardiac muscle contraction
LOC101740180	1.11e-84	0.388618	0.404	0.303	1.88e-80	2	1.333	GeneID:101740180	protein_coding	Tmed5	transmembrane emp24 domain-containing protein 5		GO:0005783,GO:0005789,GO:0005793,GO:0005794,GO:0005801,GO:0006886,GO:0006888,GO:0007030,GO:0016021,GO:0030134,GO:0033116,GO:0070971,GO:0090161	endoplasmic reticulum|endoplasmic reticulum membrane|endoplasmic reticulum-Golgi intermediate compartment|Golgi apparatus|cis-Golgi network|intracellular protein transport|ER to Golgi vesicle-mediated transport|Golgi organization|integral component of membrane|COPII-coated ER to Golgi transport vesicle|endoplasmic reticulum-Golgi intermediate compartment membrane|endoplasmic reticulum exit site|G…
RpL14	1.16e-84	0.238176	0.949	0.888	1.96e-80	2	1.069	GeneID:692669	protein_coding	RpL14	ribosomal protein L14		GO:0003735,GO:0005840,GO:0006412,GO:0043524	structural constituent of ribosome|ribosome|translation|negative regulation of neuron apoptotic process	ko03010	Ribosome
Rab11	1.44e-84	0.0135425	0.385	0.451	2.44e-80	2	0.854	GeneID:733063	protein_coding	Rab11a	ras-related GTP-binding protein Rab11		GO:0000922,GO:0003924,GO:0005525,GO:0005737,GO:0005739,GO:0005768,GO:0005771,GO:0005802,GO:0005813,GO:0005815,GO:0005828,GO:0006886,GO:0006887,GO:0007080,GO:0008017,GO:0010634,GO:0010796,GO:0010971,GO:0016020,GO:0016192,GO:0030133,GO:0030424,GO:0030953,GO:0031175,GO:0031410,GO:0031489,GO:0031982,GO:0032154,GO:0032402,GO:0032465,GO:0032482,GO:0032991,GO:0036258,GO:0043231,GO:0045335,GO:0045773,GO:…	spindle pole|GTPase activity|GTP binding|cytoplasm|mitochondrion|endosome|multivesicular body|trans-Golgi network|centrosome|microtubule organizing center|kinetochore microtubule|intracellular protein transport|exocytosis|mitotic metaphase plate congression|microtubule binding|positive regulation of epithelial cell migration|regulation of multivesicular body size|positive regulation of G2/M trans…	ko04972,ko04962,ko04144,ko04961	Pancreatic secretion|Vasopressin-regulated water reabsorption|Endocytosis|Endocrine and other factor-regulated calcium reabsorption
RpL39	2.11e-84	0.300449	0.576	0.522	3.57e-80	2	1.103	GeneID:692711	protein_coding	RpL39	ribosomal protein L39		GO:0003735,GO:0005840,GO:0006412	structural constituent of ribosome|ribosome|translation	ko03010	Ribosome
Elf	6.93e-84	0.302981	0.368	0.338	1.17e-79	2	1.089	GeneID:692806	protein_coding	Gspt1	Ef1alpha-like factor		GO:0000184,GO:0002184,GO:0003747,GO:0003924,GO:0005525,GO:0005829,GO:0006412,GO:0006479,GO:0018444	nuclear-transcribed mRNA catabolic process, nonsense-mediated decay|cytoplasmic translational termination|translation release factor activity|GTPase activity|GTP binding|cytosol|translation|protein methylation|translation release factor complex	ko03015	mRNA surveillance pathway
LOC100500932	9.63e-84	0.150038	0.421	0.388	1.62e-79	2	1.085	GeneID:100500932	protein_coding	Picot	inorganic phosphate co-transporter		GO:0006814,GO:0015114,GO:0015293,GO:0016021	sodium ion transport|phosphate ion transmembrane transporter activity|symporter activity|integral component of membrane
LOC101744904	1.78e-83	0.282369	0.51	0.452	3e-79	2	1.128	GeneID:101744904	protein_coding		acidic leucine-rich nuclear phosphoprotein 32 family member B
LOC101738264	2.05e-83	0.19506	0.306	0.323	3.46e-79	2	0.947	GeneID:101738264	protein_coding	eff	ubiquitin-conjugating enzyme E2-17 kDa		GO:0000151,GO:0000209,GO:0000278,GO:0001745,GO:0001751,GO:0005524,GO:0005829,GO:0006511,GO:0007140,GO:0016322,GO:0016567,GO:0030718,GO:0031145,GO:0031625,GO:0031647,GO:0045676,GO:0048132,GO:0051276,GO:0061630,GO:0061631,GO:0097039	ubiquitin ligase complex|protein polyubiquitination|mitotic cell cycle|compound eye morphogenesis|compound eye photoreceptor cell differentiation|ATP binding|cytosol|ubiquitin-dependent protein catabolic process|male meiotic nuclear division|neuron remodeling|protein ubiquitination|germ-line stem cell population maintenance|anaphase-promoting complex-dependent catabolic process|ubiquitin protein …	ko04120,ko04141,ko04013	Ubiquitin mediated proteolysis|Protein processing in endoplasmic reticulum|MAPK signaling pathway - fly
LOC778517	7.07e-83	0.0321089	0.323	0.385	1.19e-78	2	0.839	GeneID:778517	protein_coding		H+ transporting ATP synthase subunit e				ko00190	Oxidative phosphorylation
LOC778456	8e-83	0.219227	0.476	0.475	1.35e-78	2	1.002	GeneID:778456	protein_coding	ARF1	ADP-ribosylation factor		GO:0005525,GO:0005794,GO:0015031,GO:0016192	GTP binding|Golgi apparatus|protein transport|vesicle-mediated transport	ko04072,ko04144	Phospholipase D signaling pathway|Endocytosis
LOC101742402	1.27e-82	0.223665	0.275	0.274	2.14e-78	2	1.004	GeneID:101742402	protein_coding	Slimp	zinc finger protein 593 homolog		GO:0000049,GO:0000166,GO:0005737,GO:0005739,GO:0006434,GO:0045333,GO:0070584	tRNA binding|nucleotide binding|cytoplasm|mitochondrion|seryl-tRNA aminoacylation|cellular respiration|mitochondrion morphogenesis
LOC101740958	1.37e-82	0.178461	0.273	0.289	2.31e-78	2	0.945	GeneID:101740958	protein_coding	IPO5	importin-5		GO:0003723,GO:0005095,GO:0005634,GO:0005643,GO:0005730,GO:0005737,GO:0006607,GO:0006610,GO:0008139,GO:0008536,GO:0008565,GO:0016020,GO:0016032,GO:0031965,GO:0034399,GO:0042307,GO:0045736,GO:0071230	RNA binding|GTPase inhibitor activity|nucleus|nuclear pore|nucleolus|cytoplasm|NLS-bearing protein import into nucleus|ribosomal protein import into nucleus|nuclear localization sequence binding|Ran GTPase binding|protein transporter activity|membrane|viral process|nuclear membrane|nuclear periphery|positive regulation of protein import into nucleus|negative regulation of cyclin-dependent protein…
RpL31	1.58e-82	0.285514	0.858	0.766	2.67e-78	2	1.12	GeneID:778452	protein_coding	RpL31	ribosomal protein L31		GO:0003735,GO:0005840,GO:0006412	structural constituent of ribosome|ribosome|translation	ko03010	Ribosome
Tinp1	3.23e-82	0.193934	0.311	0.324	5.45e-78	2	0.96	GeneID:693008	protein_coding	Nsa2	TGF beta-inducible nuclear protein 1		GO:0005730,GO:0006364,GO:0030687	nucleolus|rRNA processing|preribosome, large subunit precursor
LOC101745404	6.41e-82	0.199328	0.296	0.262	1.08e-77	2	1.13	GeneID:101745404	protein_coding	SNIP1	smad nuclear-interacting protein 1		GO:0003723,GO:0003729,GO:0005634,GO:0005654,GO:0005829,GO:0006355,GO:0007249,GO:0035196	RNA binding|mRNA binding|nucleus|nucleoplasm|cytosol|regulation of transcription, DNA-templated|I-kappaB kinase/NF-kappaB signaling|production of miRNAs involved in gene silencing by miRNA
LOC101738922	8.54e-82	0.200243	0.261	0.261	1.44e-77	2	1	GeneID:101738922	lncRNA
RpS24	1.2e-81	0.239167	0.959	0.9	2.02e-77	2	1.066	GeneID:100101150	protein_coding	RpS24	ribosomal protein S24		GO:0003735,GO:0005840,GO:0006412	structural constituent of ribosome|ribosome|translation	ko03010	Ribosome
LOC101741832	2.07e-81	0.228257	0.475	0.438	3.49e-77	2	1.084	GeneID:101741832	protein_coding		uncharacterized LOC101741832
LOC101745731	2.92e-81	0.202451	0.297	0.283	4.93e-77	2	1.049	GeneID:101745731	protein_coding	TRAM1	translocating chain-associated membrane protein 1	Homeobox	GO:0005791,GO:0006616,GO:0030176	rough endoplasmic reticulum|SRP-dependent cotranslational protein targeting to membrane, translocation|integral component of endoplasmic reticulum membrane	ko04141	Protein processing in endoplasmic reticulum
LOC105842272	5.27e-81	0.230168	0.388	0.376	8.89e-77	2	1.032	GeneID:105842272	lncRNA
eIF3h	7.06e-81	0.167572	0.336	0.362	1.19e-76	2	0.928	GeneID:692388	protein_coding		eukaryotic translation initiation factor 3 subunit H		GO:0001732,GO:0003743,GO:0005852,GO:0016282,GO:0033290	formation of cytoplasmic translation initiation complex|translation initiation factor activity|eukaryotic translation initiation factor 3 complex|eukaryotic 43S preinitiation complex|eukaryotic 48S preinitiation complex	ko03013	RNA transport
LOC101740556	8.26e-81	0.228198	0.294	0.254	1.39e-76	2	1.157	GeneID:101740556	protein_coding	Ect4	sterile alpha and TIR motif-containing protein 1		GO:0005737,GO:0007165,GO:0030424,GO:0030425,GO:0034128,GO:0035591,GO:0043005,GO:0043025,GO:0045087,GO:0048678,GO:1901214	cytoplasm|signal transduction|axon|dendrite|negative regulation of MyD88-independent toll-like receptor signaling pathway|signaling adaptor activity|neuron projection|neuronal cell body|innate immune response|response to axon injury|regulation of neuron death
hibadh	6.5e-80	0.193666	0.292	0.306	1.1e-75	2	0.954	GeneID:100174823	protein_coding	hibA	3-hydroxyisobutyrate dehydrogenase		GO:0005739,GO:0006574,GO:0008442,GO:0016616,GO:0050661,GO:0051287	mitochondrion|valine catabolic process|3-hydroxyisobutyrate dehydrogenase activity|oxidoreductase activity, acting on the CH-OH group of donors, NAD or NADP as acceptor|NADP binding|NAD binding	ko00280	Valine, leucine and isoleucine degradation
LOC101741939	1.6e-79	0.0140527	0.29	0.344	2.7e-75	2	0.843	GeneID:101741939	protein_coding		uncharacterized LOC101741939				ko00190,ko04260	Oxidative phosphorylation|Cardiac muscle contraction
Tctp	2.06e-79	0.0398208	0.987	0.947	3.48e-75	2	1.042	GeneID:732859	protein_coding	Tctp	translationally controlled tumor protein		GO:0005737	cytoplasm
LOC101742458	2.09e-79	0.22651	0.297	0.277	3.52e-75	2	1.072	GeneID:101742458	protein_coding	NOP58	nucleolar protein 58		GO:0001094,GO:0001650,GO:0003723,GO:0005634,GO:0005654,GO:0005730,GO:0005732,GO:0005829,GO:0006364,GO:0015030,GO:0016020,GO:0030515,GO:0031428,GO:0032040,GO:0048254,GO:0051117,GO:0070761	TFIID-class transcription factor complex binding|fibrillar center|RNA binding|nucleus|nucleoplasm|nucleolus|small nucleolar ribonucleoprotein complex|cytosol|rRNA processing|Cajal body|membrane|snoRNA binding|box C/D snoRNP complex|small-subunit processome|snoRNA localization|ATPase binding|pre-snoRNP complex	ko03008	Ribosome biogenesis in eukaryotes
eIF3c	8.45e-79	0.227024	0.26	0.243	1.43e-74	2	1.07	GeneID:733086	protein_coding	eIF3-S8	Eukaryotic translation initiation factor 3 subunit C		GO:0001732,GO:0003743,GO:0005852,GO:0016282,GO:0031369,GO:0033290	formation of cytoplasmic translation initiation complex|translation initiation factor activity|eukaryotic translation initiation factor 3 complex|eukaryotic 43S preinitiation complex|translation initiation factor binding|eukaryotic 48S preinitiation complex	ko03013	RNA transport
LOC101742265	8.64e-79	0.181332	0.329	0.244	1.46e-74	2	1.348	GeneID:101742265	protein_coding	specc1la	uncharacterized LOC101742265	Homeobox	GO:0005737,GO:0005815,GO:0005819,GO:0005921,GO:0007049,GO:0030036,GO:0031941,GO:0051301,GO:0060325	cytoplasm|microtubule organizing center|spindle|gap junction|cell cycle|actin cytoskeleton organization|filamentous actin|cell division|face morphogenesis
LOC101743500	1.2e-78	0.0523378	0.219	0.267	2.03e-74	2	0.82	GeneID:101743500	protein_coding	TAF10	transcription initiation factor TFIID subunit 10				ko03022	Basal transcription factors
LOC101742811	1.52e-78	0.267798	0.49	0.438	2.56e-74	2	1.119	GeneID:101742811	protein_coding	bun	protein bunched, class 2/F/G isoform	TSC22	GO:0001751,GO:0002052,GO:0003700,GO:0005634,GO:0005737,GO:0005829,GO:0007297,GO:0007304,GO:0008101,GO:0008284,GO:0008340,GO:0009996,GO:0016319,GO:0030307,GO:0030707,GO:0036335,GO:0042246,GO:0042803,GO:0043066,GO:0045746,GO:0046843	compound eye photoreceptor cell differentiation|positive regulation of neuroblast proliferation|DNA-binding transcription factor activity|nucleus|cytoplasm|cytosol|ovarian follicle cell migration|chorion-containing eggshell formation|decapentaplegic signaling pathway|positive regulation of cell proliferation|determination of adult lifespan|negative regulation of cell fate specification|mushroom b…
LOC101744019	1.61e-78	0.228081	0.313	0.263	2.72e-74	2	1.19	GeneID:101744019	protein_coding		uncharacterized LOC101744019
RpS27	2.38e-78	0.141169	0.971	0.932	4.02e-74	2	1.042	GeneID:692724	protein_coding	RPS27	ribosomal protein S27				ko03010	Ribosome
LOC101741956	6.84e-78	0.216124	0.36	0.306	1.15e-73	2	1.176	GeneID:101741956	protein_coding	NOLC1	nucleolar and coiled-body phosphoprotein 1		GO:0000278,GO:0001042,GO:0001650,GO:0003677,GO:0003700,GO:0003723,GO:0005524,GO:0005525,GO:0005654,GO:0005730,GO:0005737,GO:0006364,GO:0006417,GO:0006970,GO:0007000,GO:0008134,GO:0008139,GO:0008284,GO:0014029,GO:0014032,GO:0015030,GO:0019904,GO:0031428,GO:0031429,GO:0033979,GO:0034512,GO:0034513,GO:0042306,GO:0045893,GO:0046982,GO:0062064,GO:0062065	mitotic cell cycle|RNA polymerase I core binding|fibrillar center|DNA binding|DNA-binding transcription factor activity|RNA binding|ATP binding|GTP binding|nucleoplasm|nucleolus|cytoplasm|rRNA processing|regulation of translation|response to osmotic stress|nucleolus organization|transcription factor binding|nuclear localization sequence binding|positive regulation of cell proliferation|neural cre…
LOC778469	7.62e-78	0.299267	0.259	0.228	1.29e-73	2	1.136	GeneID:778469	protein_coding	SRSF7	arginine/serine-rich splicing factor 7		GO:0000381,GO:0003723,GO:0005654,GO:0005737,GO:0008270,GO:0019904,GO:0045292,GO:0048025,GO:0051028,GO:1990830	regulation of alternative mRNA splicing, via spliceosome|RNA binding|nucleoplasm|cytoplasm|zinc ion binding|protein domain specific binding|mRNA cis splicing, via spliceosome|negative regulation of mRNA splicing, via spliceosome|mRNA transport|cellular response to leukemia inhibitory factor	ko03040	Spliceosome
LOC101744771	8.41e-78	0.217309	0.3	0.258	1.42e-73	2	1.163	GeneID:101744771	protein_coding		uncharacterized LOC101744771
LOC101736630	1.42e-77	0.257071	0.497	0.479	2.4e-73	2	1.038	GeneID:101736630	protein_coding	Zfand5	AN1-type zinc finger protein 6		GO:0001701,GO:0001944,GO:0003016,GO:0003677,GO:0005737,GO:0008270,GO:0010761,GO:0048008,GO:0048705,GO:0048745,GO:0060324	in utero embryonic development|vasculature development|respiratory system process|DNA binding|cytoplasm|zinc ion binding|fibroblast migration|platelet-derived growth factor receptor signaling pathway|skeletal system morphogenesis|smooth muscle tissue development|face development
LOC692939	1.94e-77	0.00826725	0.325	0.396	3.27e-73	2	0.821	GeneID:692939	protein_coding	Gdh	glutamate dehydrogenase		GO:0004352,GO:0004353,GO:0005524,GO:0005525,GO:0005737,GO:0005739,GO:0005759,GO:0005829,GO:0006116,GO:0006536,GO:0019551,GO:0042802	glutamate dehydrogenase (NAD+) activity|glutamate dehydrogenase [NAD(P)+] activity|ATP binding|GTP binding|cytoplasm|mitochondrion|mitochondrial matrix|cytosol|NADH oxidation|glutamate metabolic process|glutamate catabolic process to 2-oxoglutarate|identical protein binding	ko00910,ko00471,ko04964,ko01200,ko00250,ko00220	Nitrogen metabolism|D-Glutamine and D-glutamate metabolism|Proximal tubule bicarbonate reclamation|Carbon metabolism|Alanine, aspartate and glutamate metabolism|Arginine biosynthesis
LOC101742474	1.95e-77	0.149548	0.233	0.257	3.29e-73	2	0.907	GeneID:101742474	protein_coding	Xbp1	X-box-binding protein 1	TF_bZIP	GO:0000122,GO:0000977,GO:0000978,GO:0000981,GO:0001085,GO:0001158,GO:0001525,GO:0001558,GO:0001889,GO:0001934,GO:0001935,GO:0002020,GO:0002070,GO:0002639,GO:0003700,GO:0005634,GO:0005737,GO:0005783,GO:0005829,GO:0006357,GO:0006366,GO:0006511,GO:0006629,GO:0006914,GO:0006990,GO:0007517,GO:0008284,GO:0010506,GO:0010508,GO:0010832,GO:0014065,GO:0015031,GO:0019901,GO:0030176,GO:0030335,GO:0030512,GO:…	negative regulation of transcription by RNA polymerase II|RNA polymerase II regulatory region sequence-specific DNA binding|RNA polymerase II proximal promoter sequence-specific DNA binding|DNA-binding transcription factor activity, RNA polymerase II-specific|RNA polymerase II transcription factor binding|enhancer sequence-specific DNA binding|angiogenesis|regulation of cell growth|liver developm…	ko04141	Protein processing in endoplasmic reticulum
LOC101741876	4.26e-77	0.251583	0.277	0.252	7.18e-73	2	1.099	GeneID:101741876	protein_coding	CG6621	tetratricopeptide repeat protein 14 homolog
LOC101741816	4.65e-77	0.137417	0.231	0.266	7.86e-73	2	0.868	GeneID:101741816	protein_coding	Uqcr10	cytochrome b-c1 complex subunit 9		GO:0005739,GO:0005743,GO:0005750,GO:0006122,GO:0009060,GO:0034551	mitochondrion|mitochondrial inner membrane|mitochondrial respiratory chain complex III|mitochondrial electron transport, ubiquinol to cytochrome c|aerobic respiration|mitochondrial respiratory chain complex III assembly	ko00190,ko04260	Oxidative phosphorylation|Cardiac muscle contraction
LOC732916	1.04e-76	0.250009	0.544	0.501	1.76e-72	2	1.086	GeneID:732916	protein_coding	FERH	ferritin		GO:0004322,GO:0005576,GO:0005623,GO:0006826,GO:0006879,GO:0008199	ferroxidase activity|extracellular region|cell|iron ion transport|cellular iron ion homeostasis|ferric iron binding	ko04978	Mineral absorption
LOC101744423	1.64e-76	0.143739	0.229	0.255	2.76e-72	2	0.898	GeneID:101744423	protein_coding	Smim14	small integral membrane protein 14		GO:0001835,GO:0005783,GO:0005789,GO:0016021	blastocyst hatching|endoplasmic reticulum|endoplasmic reticulum membrane|integral component of membrane
LOC101746259	2.75e-76	0.127594	0.238	0.272	4.64e-72	2	0.875	GeneID:101746259	protein_coding		putative SERF-like protein
gas2	2.88e-74	0.31003	0.324	0.271	4.87e-70	2	1.196	GeneID:100529219	protein_coding	GAS2L3	growth arrest-specific protein 2		GO:0000226,GO:0003779,GO:0005737,GO:0005874,GO:0008017,GO:0015629,GO:0015630,GO:0030036	microtubule cytoskeleton organization|actin binding|cytoplasm|microtubule|microtubule binding|actin cytoskeleton|microtubule cytoskeleton|actin cytoskeleton organization
LOC101737962	5.49e-74	0.249666	0.269	0.238	9.26e-70	2	1.13	GeneID:101737962	protein_coding	PPM1E	protein piccolo	bHLH	GO:0004722,GO:0005634,GO:0005730,GO:0005739,GO:0006469,GO:0032991,GO:0035690,GO:0035970,GO:0046872,GO:0051496	protein serine/threonine phosphatase activity|nucleus|nucleolus|mitochondrion|negative regulation of protein kinase activity|protein-containing complex|cellular response to drug|peptidyl-threonine dephosphorylation|metal ion binding|positive regulation of stress fiber assembly
LOC101735549	6.1e-74	0.208418	0.365	0.353	1.03e-69	2	1.034	GeneID:101735549	protein_coding		uncharacterized LOC101735549
LOC692926	6.22e-74	0.0374098	0.335	0.387	1.05e-69	2	0.866	GeneID:692926	protein_coding	blw	ATP synthase		GO:0000275,GO:0005524,GO:0005739,GO:0006754,GO:0006979,GO:0015986,GO:0019915,GO:0022900,GO:0043531,GO:0046034,GO:0046933,GO:1902769	mitochondrial proton-transporting ATP synthase complex, catalytic core F(1)|ATP binding|mitochondrion|ATP biosynthetic process|response to oxidative stress|ATP synthesis coupled proton transport|lipid storage|electron transport chain|ADP binding|ATP metabolic process|proton-transporting ATP synthase activity, rotational mechanism|regulation of choline O-acetyltransferase activity	ko00190	Oxidative phosphorylation
LOC105842567	1.64e-73	0.38997	0.276	0.199	2.78e-69	2	1.387	GeneID:105842567	lncRNA
LOC692640	4.18e-73	0.0187146	0.186	0.255	7.06e-69	2	0.729	GeneID:692640	protein_coding	PINX1	PIN2/TRF1-interacting protein	HMG	GO:0000228,GO:0000776,GO:0000777,GO:0000781,GO:0000784,GO:0005730,GO:0005819,GO:0007004,GO:0007080,GO:0008285,GO:0010521,GO:0010972,GO:0031397,GO:0031647,GO:0032211,GO:0044877,GO:0051972,GO:0051974,GO:0070034,GO:0070198,GO:1902570,GO:1904357,GO:1904744,GO:1904751	nuclear chromosome|kinetochore|condensed chromosome kinetochore|chromosome, telomeric region|nuclear chromosome, telomeric region|nucleolus|spindle|telomere maintenance via telomerase|mitotic metaphase plate congression|negative regulation of cell proliferation|telomerase inhibitor activity|negative regulation of G2/M transition of mitotic cell cycle|negative regulation of protein ubiquitination|…
Ywhae	6.58e-73	0.0458273	0.405	0.447	1.11e-68	2	0.906	GeneID:778465	protein_coding	14-3-3epsilon	14-3-3 epsilon protein		GO:0000077,GO:0005634,GO:0005654,GO:0005694,GO:0005737,GO:0005813,GO:0005829,GO:0005886,GO:0007088,GO:0007093,GO:0007280,GO:0007294,GO:0007411,GO:0007444,GO:0008103,GO:0008134,GO:0008340,GO:0009314,GO:0009411,GO:0019904,GO:0035332,GO:0040008,GO:0042994,GO:0045172,GO:0045927,GO:0046579,GO:0046982,GO:0048190,GO:0050815	DNA damage checkpoint|nucleus|nucleoplasm|chromosome|cytoplasm|centrosome|cytosol|plasma membrane|regulation of mitotic nuclear division|mitotic cell cycle checkpoint|pole cell migration|germarium-derived oocyte fate determination|axon guidance|imaginal disc development|oocyte microtubule cytoskeleton polarization|transcription factor binding|determination of adult lifespan|response to radiation|…	ko04011,ko04722,ko04391,ko04114,ko04110,ko04390,ko04151	MAPK signaling pathway - yeast|Neurotrophin signaling pathway|Hippo signaling pathway - fly|Oocyte meiosis|Cell cycle|Hippo signaling pathway|PI3K-Akt signaling pathway
LOC101739133	1.01e-72	0.248999	0.257	0.225	1.71e-68	2	1.142	GeneID:101739133	protein_coding	Foxn3	forkhead box protein N3	Fork head	GO:0003700,GO:0005634,GO:0007095,GO:0008022,GO:0043565,GO:0045892,GO:0097094	DNA-binding transcription factor activity|nucleus|mitotic G2 DNA damage checkpoint|protein C-terminus binding|sequence-specific DNA binding|negative regulation of transcription, DNA-templated|craniofacial suture morphogenesis
eIF3g	1.48e-72	0.140367	0.225	0.254	2.5e-68	2	0.886	GeneID:732971	protein_coding	eIF3-S4	Eukaryotic translation initiation factor 3 subunit G		GO:0001732,GO:0003743,GO:0005852,GO:0016282,GO:0033290	formation of cytoplasmic translation initiation complex|translation initiation factor activity|eukaryotic translation initiation factor 3 complex|eukaryotic 43S preinitiation complex|eukaryotic 48S preinitiation complex	ko03013	RNA transport
LOC101741801	2.27e-72	0.0334275	0.233	0.286	3.82e-68	2	0.815	GeneID:101741801	protein_coding	Non1	nucleolar GTP-binding protein 1		GO:0005525,GO:0005730,GO:0042254,GO:0051301,GO:0090307	GTP binding|nucleolus|ribosome biogenesis|cell division|mitotic spindle assembly	ko03008	Ribosome biogenesis in eukaryotes
LOC105842287	2.6e-72	0.0971832	0.265	0.316	4.39e-68	2	0.839	GeneID:105842287	lncRNA
LOC733135	4.66e-72	0.0342507	0.277	0.326	7.87e-68	2	0.85	GeneID:733135	protein_coding	Mlc-c	nonmuscle myosin essential light chain		GO:0005509,GO:0005829,GO:0016459,GO:0016460,GO:0017022,GO:0030048,GO:0031475,GO:0031476,GO:0031477,GO:0032036	calcium ion binding|cytosol|myosin complex|myosin II complex|myosin binding|actin filament-based movement|myosin V complex|myosin VI complex|myosin VII complex|myosin heavy chain binding	ko04921,ko04270	Oxytocin signaling pathway|Vascular smooth muscle contraction
LOC733049	7.21e-72	0.0120291	0.316	0.381	1.22e-67	2	0.829	GeneID:733049	protein_coding	alyref-b	ALY	Others	GO:0003723,GO:0005737,GO:0006397,GO:0008380,GO:0016607,GO:0051028	RNA binding|cytoplasm|mRNA processing|RNA splicing|nuclear speck|mRNA transport	ko03040,ko03015,ko03013	Spliceosome|mRNA surveillance pathway|RNA transport
LOC101738101	1.2e-71	0.101858	0.245	0.279	2.02e-67	2	0.878	GeneID:101738101	protein_coding	Spase12	signal peptidase complex subunit 1		GO:0005787,GO:0006465,GO:0008233,GO:0030176,GO:0031090,GO:0045047	signal peptidase complex|signal peptide processing|peptidase activity|integral component of endoplasmic reticulum membrane|organelle membrane|protein targeting to ER	ko03060	Protein export
LOC101739128	1.43e-71	0.110443	0.487	0.523	2.41e-67	2	0.931	GeneID:101739128	protein_coding	COX6B1	cytochrome c oxidase subunit 6B1		GO:0005758	mitochondrial intermembrane space
LOC732965	2.2e-71	0.0122618	0.291	0.348	3.72e-67	2	0.836	GeneID:732965	protein_coding	ATPsyngamma	H+ transporting ATP synthase gamma subunit		GO:0000275,GO:0005739,GO:0006754,GO:0015986,GO:0046933,GO:1902600	mitochondrial proton-transporting ATP synthase complex, catalytic core F(1)|mitochondrion|ATP biosynthetic process|ATP synthesis coupled proton transport|proton-transporting ATP synthase activity, rotational mechanism|proton transmembrane transport	ko00190	Oxidative phosphorylation
LOC101747148	2.58e-71	0.184171	0.554	0.537	4.36e-67	2	1.032	GeneID:101747148	protein_coding	btf3l4	transcription factor BTF3 homolog 4				ko04214	Apoptosis - fly
LOC101736688	5.88e-71	0.163013	0.295	0.293	9.92e-67	2	1.007	GeneID:101736688	protein_coding	Ns1	guanine nucleotide-binding protein-like 3 homolog		GO:0001652,GO:0003924,GO:0005525,GO:0005730,GO:0016887,GO:0040014,GO:0042127,GO:0042273,GO:0090307	granular component|GTPase activity|GTP binding|nucleolus|ATPase activity|regulation of multicellular organism growth|regulation of cell proliferation|ribosomal large subunit biogenesis|mitotic spindle assembly	ko03008	Ribosome biogenesis in eukaryotes
his2Av	1.09e-70	0.0294719	0.261	0.3	1.84e-66	2	0.87	GeneID:733117	protein_coding	H2A.F/Z	H2A histone family member V		GO:0000786,GO:0000790,GO:0003677,GO:0006325,GO:0046982	nucleosome|nuclear chromatin|DNA binding|chromatin organization|protein heterodimerization activity
LOC692936	2.23e-70	0.0805493	0.218	0.262	3.76e-66	2	0.832	GeneID:692936	protein_coding	eIF3-S6	eukaryotic translation initiation factor 3 subunit 6		GO:0001732,GO:0003743,GO:0016282,GO:0033290,GO:0071540	formation of cytoplasmic translation initiation complex|translation initiation factor activity|eukaryotic 43S preinitiation complex|eukaryotic 48S preinitiation complex|eukaryotic translation initiation factor 3 complex, eIF3e	ko03013	RNA transport
LOC732941	3.83e-70	0.0185161	0.271	0.298	6.47e-66	2	0.909	GeneID:732941	protein_coding	SNRPG	small nuclear ribonucleoprotein G		GO:0000387,GO:0000398,GO:0003723,GO:0005634,GO:0005681,GO:0005682,GO:0005685,GO:0005686,GO:0005687,GO:0005689,GO:0030532,GO:0034719,GO:0043186,GO:0071004,GO:0071011,GO:0071013	spliceosomal snRNP assembly|mRNA splicing, via spliceosome|RNA binding|nucleus|spliceosomal complex|U5 snRNP|U1 snRNP|U2 snRNP|U4 snRNP|U12-type spliceosomal complex|small nuclear ribonucleoprotein complex|SMN-Sm protein complex|P granule|U2-type prespliceosome|precatalytic spliceosome|catalytic step 2 spliceosome	ko03040	Spliceosome
RpL32	4.54e-70	0.0947255	0.988	0.955	7.66e-66	2	1.035	GeneID:778453	protein_coding	RpL32	ribosomal protein L32		GO:0003735,GO:0005840,GO:0006412	structural constituent of ribosome|ribosome|translation	ko03010	Ribosome
ERp57	1.07e-69	0.114269	0.269	0.26	1.8e-65	2	1.035	GeneID:692546	protein_coding	PDIA3	protein disulfide-isomerase like protein ERp57		GO:0003756,GO:0005615,GO:0005783,GO:0005788,GO:0006457,GO:0009986,GO:0015037,GO:0034976,GO:0042470,GO:0042802,GO:0042824,GO:0043209,GO:0045454,GO:2001238	protein disulfide isomerase activity|extracellular space|endoplasmic reticulum|endoplasmic reticulum lumen|protein folding|cell surface|peptide disulfide oxidoreductase activity|response to endoplasmic reticulum stress|melanosome|identical protein binding|MHC class I peptide loading complex|myelin sheath|cell redox homeostasis|positive regulation of extrinsic apoptotic signaling pathway	ko04612,ko04141	Antigen processing and presentation|Protein processing in endoplasmic reticulum
LOC101736043	1.13e-69	0.121969	0.292	0.304	1.91e-65	2	0.961	GeneID:101736043	protein_coding	CG13096	ribosomal L1 domain-containing protein CG13096		GO:0000470,GO:0003723,GO:0006412,GO:0022625	maturation of LSU-rRNA|RNA binding|translation|cytosolic large ribosomal subunit
LOC733126	1.21e-69	0.0403082	0.216	0.27	2.05e-65	2	0.8	GeneID:733126	protein_coding	eca	transmembrane emp24 protein transport domain containing 9		GO:0005789,GO:0009953,GO:0016021	endoplasmic reticulum membrane|dorsal/ventral pattern formation|integral component of membrane
RpS15A	3.78e-69	0.14704	0.96	0.894	6.37e-65	2	1.074	GeneID:732857	protein_coding	RpS15Aa	ribosomal protein S15A		GO:0002181,GO:0003735,GO:0022626,GO:0022627	cytoplasmic translation|structural constituent of ribosome|cytosolic ribosome|cytosolic small ribosomal subunit	ko03010	Ribosome
Rabb	4.15e-69	0.0359576	0.267	0.328	7.01e-65	2	0.814	GeneID:692559	protein_coding	RAB1A	small GTP-binding protein		GO:0003924,GO:0005525,GO:0005783,GO:0005794,GO:0015031,GO:0016192	GTPase activity|GTP binding|endoplasmic reticulum|Golgi apparatus|protein transport|vesicle-mediated transport
LOC692956	4.19e-69	0.113769	0.575	0.537	7.08e-65	2	1.071	GeneID:692956	protein_coding	Nlp	nucleoplasmin		GO:0003682,GO:0005634,GO:0005654,GO:0005730,GO:0005737,GO:0006338,GO:0035041,GO:0042393	chromatin binding|nucleus|nucleoplasm|nucleolus|cytoplasm|chromatin remodeling|sperm chromatin decondensation|histone binding
LOC101741026	9.91e-69	0.104288	0.236	0.251	1.67e-64	2	0.94	GeneID:101741026	protein_coding	Moe	moesin/ezrin/radixin homolog 1		GO:0003779,GO:0005737,GO:0005856,GO:0005886,GO:0005912,GO:0045197	actin binding|cytoplasm|cytoskeleton|plasma membrane|adherens junction|establishment or maintenance of epithelial cell apical/basal polarity
LOC105842089	3.38e-68	0.189546	0.343	0.335	5.71e-64	2	1.024	GeneID:105842089	lncRNA
LOC101746268	5e-68	0.0656919	0.347	0.346	8.44e-64	2	1.003	GeneID:101746268	protein_coding		nucleolin
LOC101740954	1.25e-67	0.0524057	0.305	0.345	2.1e-63	2	0.884	GeneID:101740954	protein_coding	sun	protein stunted-like		GO:0000275,GO:0001664,GO:0005615,GO:0005743,GO:0006979,GO:0008340,GO:0015986,GO:0045745,GO:0046933,GO:1902600	mitochondrial proton-transporting ATP synthase complex, catalytic core F(1)|G protein-coupled receptor binding|extracellular space|mitochondrial inner membrane|response to oxidative stress|determination of adult lifespan|ATP synthesis coupled proton transport|positive regulation of G protein-coupled receptor signaling pathway|proton-transporting ATP synthase activity, rotational mechanism|proton …	ko00190	Oxidative phosphorylation
LOC101740545	3.94e-67	0.15061	0.298	0.294	6.65e-63	2	1.014	GeneID:101740545	protein_coding		lipopolysaccharide-induced tumor necrosis factor-alpha factor homolog	zf-LITAF-like			ko04142	Lysosome
RpL10A	6.37e-67	0.208552	0.944	0.88	1.08e-62	2	1.073	GeneID:692665	protein_coding	RpL10A	ribosomal protein L10A		GO:0003723,GO:0003735,GO:0006412,GO:0015934	RNA binding|structural constituent of ribosome|translation|large ribosomal subunit	ko03010	Ribosome
LOC101735383	2.72e-66	0.160208	0.279	0.283	4.6e-62	2	0.986	GeneID:101735383	protein_coding	PDAP1	28 kDa heat- and acid-stable phosphoprotein		GO:0003723,GO:0005576,GO:0005829,GO:0005886,GO:0007165,GO:0008283,GO:0043312,GO:1904813	RNA binding|extracellular region|cytosol|plasma membrane|signal transduction|cell proliferation|neutrophil degranulation|ficolin-1-rich granule lumen
LOC101735495	4.07e-66	0.090444	0.26	0.284	6.87e-62	2	0.915	GeneID:101735495	protein_coding	BCAP31	B-cell receptor-associated protein 31		GO:0005789,GO:0006886,GO:0006915,GO:0016021,GO:0016192,GO:0033116	endoplasmic reticulum membrane|intracellular protein transport|apoptotic process|integral component of membrane|vesicle-mediated transport|endoplasmic reticulum-Golgi intermediate compartment membrane	ko04141	Protein processing in endoplasmic reticulum
Ef-1d	1.42e-65	0.18315	0.483	0.481	2.4e-61	2	1.004	GeneID:692393	protein_coding	eEF1delta	elongation factor 1 delta		GO:0003746,GO:0005853,GO:0006414	translation elongation factor activity|eukaryotic translation elongation factor 1 complex|translational elongation
LOC101740768	2.09e-65	0.00628766	0.254	0.278	3.53e-61	2	0.914	GeneID:101740768	protein_coding		uncharacterized LOC101740768
LOC101738402	2.64e-65	0.0874909	0.253	0.268	4.45e-61	2	0.944	GeneID:101738402	protein_coding	PPP1R10	lisH domain-containing protein C1711.05		GO:0000785,GO:0003677,GO:0003723,GO:0004864,GO:0005634,GO:0005654,GO:0006606,GO:0010667,GO:0016604,GO:0032206,GO:0046872,GO:0072357,GO:1904290	chromatin|DNA binding|RNA binding|protein phosphatase inhibitor activity|nucleus|nucleoplasm|protein import into nucleus|negative regulation of cardiac muscle cell apoptotic process|nuclear body|positive regulation of telomere maintenance|metal ion binding|PTW/PP1 phosphatase complex|negative regulation of mitotic DNA damage checkpoint
LOC101736835	3.63e-65	0.218413	0.597	0.532	6.12e-61	2	1.122	GeneID:101736835	protein_coding	Jra	transcription factor jun-D	TF_bZIP	GO:0000122,GO:0000165,GO:0000790,GO:0000978,GO:0000981,GO:0001736,GO:0003713,GO:0005634,GO:0005654,GO:0005667,GO:0005829,GO:0007254,GO:0007391,GO:0007464,GO:0008134,GO:0008348,GO:0009314,GO:0009612,GO:0010033,GO:0010259,GO:0032496,GO:0032870,GO:0034097,GO:0042060,GO:0042493,GO:0045597,GO:0045823,GO:0045944,GO:0046529,GO:0046843,GO:0046844,GO:0046982,GO:0051124,GO:0051591,GO:0051726	negative regulation of transcription by RNA polymerase II|MAPK cascade|nuclear chromatin|RNA polymerase II proximal promoter sequence-specific DNA binding|DNA-binding transcription factor activity, RNA polymerase II-specific|establishment of planar polarity|transcription coactivator activity|nucleus|nucleoplasm|transcription factor complex|cytosol|JNK cascade|dorsal closure|R3/R4 cell fate commit…	ko04214,ko04620,ko04722,ko04660,ko04668,ko04380,ko04510,ko04013,ko04310,ko04024,ko04010,ko04912,ko04915,ko04210,ko04662,ko04012,ko04921	Apoptosis - fly|Toll-like receptor signaling pathway|Neurotrophin signaling pathway|T cell receptor signaling pathway|TNF signaling pathway|Osteoclast differentiation|Focal adhesion|MAPK signaling pathway - fly|Wnt signaling pathway|cAMP signaling pathway|MAPK signaling pathway|GnRH signaling pathway|Estrogen signaling pathway|Apoptosis|B cell receptor signaling pathway|ErbB signaling pathway|Oxy…
LOC101744697	1.11e-64	0.138841	0.239	0.254	1.88e-60	2	0.941	GeneID:101744697	protein_coding	IFRD2	interferon-related developmental regulator 2		GO:0005634	nucleus
LOC101740811	1.37e-64	0.0669131	0.229	0.27	2.32e-60	2	0.848	GeneID:101740811	protein_coding	Ggamma1	guanine nucleotide-binding protein subunit gamma-1-like		GO:0003015,GO:0003380,GO:0003924,GO:0005834,GO:0007186,GO:0007391,GO:0007637,GO:0010470,GO:0035050,GO:0043519,GO:0045176,GO:0048383,GO:0055059,GO:0060027,GO:0061343	heart process|establishment or maintenance of cytoskeleton polarity involved in gastrulation|GTPase activity|heterotrimeric G-protein complex|G protein-coupled receptor signaling pathway|dorsal closure|proboscis extension reflex|regulation of gastrulation|embryonic heart tube development|regulation of myosin II filament organization|apical protein localization|mesectoderm development|asymmetric n…
PFN	6.45e-64	0.170504	0.323	0.328	1.09e-59	2	0.985	GeneID:692652	protein_coding		profilin		GO:0003779,GO:0005737,GO:0005856	actin binding|cytoplasm|cytoskeleton	ko04015,ko04810,ko04013	Rap1 signaling pathway|Regulation of actin cytoskeleton|MAPK signaling pathway - fly
RpS23	7.76e-64	0.00642358	0.994	0.973	1.31e-59	2	1.022	GeneID:692722	protein_coding	RpS23	ribosomal protein S23		GO:0002181,GO:0003735,GO:0005791,GO:0022627,GO:0042788	cytoplasmic translation|structural constituent of ribosome|rough endoplasmic reticulum|cytosolic small ribosomal subunit|polysomal ribosome	ko03010	Ribosome
LOC692970	2.15e-62	0.0836914	0.242	0.259	3.63e-58	2	0.934	GeneID:692970	protein_coding	Ran	GTP-binding nuclear protein Ran		GO:0000132,GO:0000212,GO:0003924,GO:0005525,GO:0005634,GO:0005635,GO:0005737,GO:0005938,GO:0006606,GO:0006611,GO:0006886,GO:0007346,GO:0032880,GO:0046872,GO:0051301,GO:1990498	establishment of mitotic spindle orientation|meiotic spindle organization|GTPase activity|GTP binding|nucleus|nuclear envelope|cytoplasm|cell cortex|protein import into nucleus|protein export from nucleus|intracellular protein transport|regulation of mitotic cell cycle|regulation of protein localization|metal ion binding|cell division|mitotic spindle microtubule	ko03008,ko03013	Ribosome biogenesis in eukaryotes|RNA transport
Eif-4a	6.39e-62	0.226285	0.638	0.61	1.08e-57	2	1.046	GeneID:692781	protein_coding	eIF4A	eukaryotic translation initiation factor 4A		GO:0000278,GO:0000381,GO:0002168,GO:0003724,GO:0003743,GO:0004004,GO:0005524,GO:0005634,GO:0005829,GO:0006413,GO:0007279,GO:0007446,GO:0016281,GO:0030718,GO:0043186,GO:0048132,GO:0048477	mitotic cell cycle|regulation of alternative mRNA splicing, via spliceosome|instar larval development|RNA helicase activity|translation initiation factor activity|ATP-dependent RNA helicase activity|ATP binding|nucleus|cytosol|translational initiation|pole cell formation|imaginal disc growth|eukaryotic translation initiation factor 4F complex|germ-line stem cell population maintenance|P granule|f…	ko03013	RNA transport
LOC105842530	1.18e-60	0.0773286	0.266	0.294	1.99e-56	2	0.905	GeneID:105842530	protein_coding	lfe-2	inositol-trisphosphate 3-kinase homolog		GO:0005524,GO:0008440,GO:0032958,GO:0048815	ATP binding|inositol-1,4,5-trisphosphate 3-kinase activity|inositol phosphate biosynthetic process|hermaphrodite genitalia morphogenesis	ko00562,ko04020,ko04070	Inositol phosphate metabolism|Calcium signaling pathway|Phosphatidylinositol signaling system
RpS29	1.46e-60	0.118516	0.577	0.583	2.47e-56	2	0.99	GeneID:692725	protein_coding	RpS29	ribosomal protein S29		GO:0002181,GO:0003735,GO:0005791,GO:0008270,GO:0022627,GO:0042788	cytoplasmic translation|structural constituent of ribosome|rough endoplasmic reticulum|zinc ion binding|cytosolic small ribosomal subunit|polysomal ribosome	ko03010	Ribosome
LOC101742452	4.67e-60	0.128537	0.478	0.475	7.89e-56	2	1.006	GeneID:101742452	lncRNA
LOC101742702	7.84e-60	0.0715534	0.25	0.279	1.32e-55	2	0.896	GeneID:101742702	protein_coding	Safb2	scaffold attachment factor B2		GO:0003723,GO:0005634,GO:0005654,GO:0005737,GO:0006357,GO:0016604,GO:0042802,GO:0043231,GO:0043565,GO:0050684,GO:0060008,GO:0060765	RNA binding|nucleus|nucleoplasm|cytoplasm|regulation of transcription by RNA polymerase II|nuclear body|identical protein binding|intracellular membrane-bounded organelle|sequence-specific DNA binding|regulation of mRNA processing|Sertoli cell differentiation|regulation of androgen receptor signaling pathway
Cbz	8.97e-60	0.0801884	0.307	0.326	1.51e-55	2	0.942	GeneID:692648	protein_coding		chorion b-ZIP transcription factor
Ck2a	9.63e-60	0.0536311	0.219	0.259	1.63e-55	2	0.846	GeneID:692502	protein_coding		casein kinase 2 alpha subunit		GO:0004674,GO:0005524,GO:0016055	protein serine/threonine kinase activity|ATP binding|Wnt signaling pathway	ko04520,ko04712,ko04139,ko03008,ko04530,ko04064,ko04310	Adherens junction|Circadian rhythm - plant|Regulation of mitophagy - yeast|Ribosome biogenesis in eukaryotes|Tight junction|NF-kappa B signaling pathway|Wnt signaling pathway
ACBP	7.45e-59	0.00115548	0.295	0.308	1.26e-54	2	0.958	GeneID:692574	protein_coding		acyl-CoA binding protein		GO:0000062,GO:0008289	fatty-acyl-CoA binding|lipid binding	ko03320	PPAR signaling pathway
RpS30	3.73e-58	0.0973454	0.96	0.909	6.29e-54	2	1.056	GeneID:692726	protein_coding	FAU	ribosomal protein S30		GO:0003735,GO:0005840,GO:0006412	structural constituent of ribosome|ribosome|translation	ko03010	Ribosome
VATPc	5.17e-58	0.0879884	0.504	0.514	8.73e-54	2	0.981	GeneID:778463	protein_coding	Vha16-1	vacuolar H+ ATP synthase 16 kDa proteolipid subunit		GO:0000220,GO:0005774,GO:0015991,GO:0016021,GO:0033181,GO:0033227,GO:0045169,GO:0046961	vacuolar proton-transporting V-type ATPase, V0 domain|vacuolar membrane|ATP hydrolysis coupled proton transport|integral component of membrane|plasma membrane proton-transporting V-type ATPase complex|dsRNA transport|fusome|proton-transporting ATPase activity, rotational mechanism	ko04966,ko04145,ko00190,ko04142,ko04721	Collecting duct acid secretion|Phagosome|Oxidative phosphorylation|Lysosome|Synaptic vesicle cycle
LOC692779	7.28e-58	0.114786	0.95	0.902	1.23e-53	2	1.053	GeneID:692779	protein_coding	RpL40	ubiquitin/ribosomal protein L40 fusion protein		GO:0002181,GO:0003735,GO:0005634,GO:0005737,GO:0005829,GO:0006412,GO:0006464,GO:0006511,GO:0016567,GO:0019941,GO:0022625,GO:0022627,GO:0031386,GO:0031625	cytoplasmic translation|structural constituent of ribosome|nucleus|cytoplasm|cytosol|translation|cellular protein modification process|ubiquitin-dependent protein catabolic process|protein ubiquitination|modification-dependent protein catabolic process|cytosolic large ribosomal subunit|cytosolic small ribosomal subunit|protein tag|ubiquitin protein ligase binding	ko03010	Ribosome
LOC692773	8.46e-58	0.0668143	0.902	0.84	1.43e-53	2	1.074	GeneID:692773	protein_coding	SERP2	ribosome-associated membrane protein 4		GO:0005789,GO:0006486,GO:0015031,GO:0016021,GO:0030968	endoplasmic reticulum membrane|protein glycosylation|protein transport|integral component of membrane|endoplasmic reticulum unfolded protein response
LOC101736343	2.6e-57	0.073475	0.276	0.301	4.38e-53	2	0.917	GeneID:101736343	protein_coding	FucTA	alpha-(1,3)-fucosyltransferase 7-like		GO:0005797,GO:0006486,GO:0007399,GO:0008417,GO:0016021,GO:0018392,GO:0032580,GO:0033932,GO:0036065,GO:0036071,GO:0046920	Golgi medial cisterna|protein glycosylation|nervous system development|fucosyltransferase activity|integral component of membrane|glycoprotein 3-alpha-L-fucosyltransferase activity|Golgi cisterna membrane|1,3-alpha-L-fucosidase activity|fucosylation|N-glycan fucosylation|alpha-(1->3)-fucosyltransferase activity
sage	4.47e-57	0.151362	0.35	0.35	7.55e-53	2	1	GeneID:101741094	protein_coding		helix-loop-helix protein 2-like	bHLH
RpL30	9.7e-55	0.200237	0.856	0.787	1.64e-50	2	1.088	GeneID:692705	protein_coding	RpL30	ribosomal protein L30		GO:0003723,GO:0003735,GO:0005840,GO:0006412	RNA binding|structural constituent of ribosome|ribosome|translation	ko03010	Ribosome
14-3-3zeta	2.55e-54	0.1416	0.599	0.604	4.31e-50	2	0.992	GeneID:692854	protein_coding	14-3-3zeta	14-3-3 protein zeta		GO:0005737,GO:0019904	cytoplasm|protein domain specific binding	ko04391,ko04212,ko04114,ko04110,ko04390,ko04151,ko04013	Hippo signaling pathway - fly|Longevity regulating pathway - worm|Oocyte meiosis|Cell cycle|Hippo signaling pathway|PI3K-Akt signaling pathway|MAPK signaling pathway - fly
LOC101741063	5.21e-52	0.0692003	0.32	0.299	8.8e-48	2	1.07	GeneID:101741063	protein_coding	SLC22A3	solute carrier family 22 member 3		GO:0005330,GO:0005886,GO:0005887,GO:0006855,GO:0015101,GO:0015651,GO:0015695,GO:0015697,GO:0016020,GO:0019534,GO:0032098,GO:0051615	dopamine:sodium symporter activity|plasma membrane|integral component of plasma membrane|drug transmembrane transport|organic cation transmembrane transporter activity|quaternary ammonium group transmembrane transporter activity|organic cation transport|quaternary ammonium group transport|membrane|toxin transmembrane transporter activity|regulation of appetite|histamine uptake
RpS17	6.64e-52	0.0234241	0.981	0.958	1.12e-47	2	1.024	GeneID:692719	protein_coding	RpS17	ribosomal protein S17		GO:0003735,GO:0005840,GO:0006412	structural constituent of ribosome|ribosome|translation	ko03010	Ribosome
RpS6	1.21e-51	0.110851	0.972	0.927	2.04e-47	2	1.049	GeneID:732855	protein_coding	RpS6	ribosomal protein S6		GO:0003735,GO:0005840,GO:0006412	structural constituent of ribosome|ribosome|translation	ko03010,ko04066,ko04910,ko04151,ko04150	Ribosome|HIF-1 signaling pathway|Insulin signaling pathway|PI3K-Akt signaling pathway|mTOR signaling pathway
RpS19	2.24e-50	0.00293418	0.994	0.978	3.79e-46	2	1.016	GeneID:692721	protein_coding	RpS19a	ribosomal protein S19		GO:0000028,GO:0002181,GO:0003735,GO:0022626,GO:0022627	ribosomal small subunit assembly|cytoplasmic translation|structural constituent of ribosome|cytosolic ribosome|cytosolic small ribosomal subunit	ko03010	Ribosome
Rack1	1.54e-49	0.21045	0.843	0.775	2.6e-45	2	1.088	GeneID:692968	protein_coding	Rack1	receptor for activated protein kinase C RACK 1	zf-LITAF-like	GO:0000398,GO:0001933,GO:0001934,GO:0005080,GO:0005634,GO:0005737,GO:0005776,GO:0005829,GO:0007626,GO:0009267,GO:0016243,GO:0018991,GO:0019899,GO:0022627,GO:0030838,GO:0035220,GO:0042335,GO:0043022,GO:0044829,GO:0045725,GO:0046716,GO:0048477,GO:0071011,GO:0071013,GO:0072344,GO:0075522	mRNA splicing, via spliceosome|negative regulation of protein phosphorylation|positive regulation of protein phosphorylation|protein kinase C binding|nucleus|cytoplasm|autophagosome|cytosol|locomotory behavior|cellular response to starvation|regulation of autophagosome size|oviposition|enzyme binding|cytosolic small ribosomal subunit|positive regulation of actin filament polymerization|wing disc …
RpL13	6.11e-47	0.15176	0.933	0.874	1.03e-42	2	1.068	GeneID:692667	protein_coding	RpL13	ribosomal protein L13		GO:0003735,GO:0005840,GO:0006412	structural constituent of ribosome|ribosome|translation	ko03010	Ribosome
RpL12	1.18e-45	0.184935	0.902	0.841	2e-41	2	1.073	GeneID:692666	protein_coding	Rpl12	ribosomal protein L12		GO:0000027,GO:0003735,GO:0006412,GO:0019843,GO:0022625,GO:0045901,GO:0070180	ribosomal large subunit assembly|structural constituent of ribosome|translation|rRNA binding|cytosolic large ribosomal subunit|positive regulation of translational elongation|large ribosomal subunit rRNA binding	ko03010	Ribosome
Hsc70-4	1.4e-43	0.115433	0.953	0.915	2.36e-39	2	1.042	GeneID:692436	protein_coding		heat shock cognate protein		GO:0005524,GO:0005634	ATP binding|nucleus	ko04010,ko04915,ko04141,ko03040,ko04612,ko04213,ko04144	MAPK signaling pathway|Estrogen signaling pathway|Protein processing in endoplasmic reticulum|Spliceosome|Antigen processing and presentation|Longevity regulating pathway - multiple species|Endocytosis
RpS27a	2.01e-43	0.0643729	0.966	0.914	3.39e-39	2	1.057	GeneID:100033385	protein_coding		ribosomal protein S27a		GO:0003735,GO:0005634,GO:0005840,GO:0006412,GO:0046872	structural constituent of ribosome|nucleus|ribosome|translation|metal ion binding	ko03010	Ribosome
RpL34	1.17e-39	0.116559	0.913	0.884	1.98e-35	2	1.033	GeneID:100101149	protein_coding	RpL34	ribosomal protein L34		GO:0003735,GO:0005840,GO:0006412	structural constituent of ribosome|ribosome|translation	ko03010	Ribosome
RpS3	1.3e-39	0.0583661	0.976	0.938	2.19e-35	2	1.041	GeneID:692712	protein_coding	RpS3	ribosomal protein S3		GO:0003723,GO:0003735,GO:0006412,GO:0015935	RNA binding|structural constituent of ribosome|translation|small ribosomal subunit	ko03010	Ribosome
RpL28	6.98e-39	0.115848	0.952	0.904	1.18e-34	2	1.053	GeneID:692704	protein_coding	RpL28	ribosomal protein L28		GO:0003735,GO:0005840,GO:0006412	structural constituent of ribosome|ribosome|translation	ko03010	Ribosome
RpS10	1.14e-38	0.139994	0.935	0.877	1.92e-34	2	1.066	GeneID:693068	protein_coding	RpS10	ribosomal protein S10		GO:0005840	ribosome	ko03010	Ribosome
RpL36A	8.92e-38	0.109331	0.934	0.914	1.51e-33	2	1.022	GeneID:778454	protein_coding	RpL44	ribosomal protein L36A		GO:0003735,GO:0005840,GO:0006412	structural constituent of ribosome|ribosome|translation	ko03010	Ribosome
RpL11	5.26e-37	0.0758556	0.955	0.912	8.88e-33	2	1.047	GeneID:692693	protein_coding	RpL11	ribosomal protein L11		GO:0000027,GO:0002181,GO:0003735,GO:0005730,GO:0005737,GO:0019843,GO:0022625,GO:0022626	ribosomal large subunit assembly|cytoplasmic translation|structural constituent of ribosome|nucleolus|cytoplasm|rRNA binding|cytosolic large ribosomal subunit|cytosolic ribosome	ko03010	Ribosome
LOC101738375	1.09e-36	0.118498	0.949	0.912	1.85e-32	2	1.041	GeneID:101738375	protein_coding	RpL29	60S ribosomal protein L29-like		GO:0002181,GO:0003682,GO:0003735,GO:0022625	cytoplasmic translation|chromatin binding|structural constituent of ribosome|cytosolic large ribosomal subunit	ko03010	Ribosome
RpL24	3.78e-35	0.0801997	0.925	0.868	6.38e-31	2	1.066	GeneID:692701	protein_coding	RpL24	ribosomal protein L24		GO:0005840	ribosome	ko03010	Ribosome
RpSA	4.21e-35	0.0675491	0.956	0.932	7.1e-31	2	1.026	GeneID:692424	protein_coding		ribosomal protein SA		GO:0000028,GO:0003735,GO:0006412,GO:0022627	ribosomal small subunit assembly|structural constituent of ribosome|translation|cytosolic small ribosomal subunit	ko03010	Ribosome
LOC100101186	5.35e-34	0.124206	0.704	0.684	9.03e-30	2	1.029	GeneID:100101186	protein_coding	awd	abnormal wing disc-like protein	Others	GO:0000278,GO:0000287,GO:0004550,GO:0005524,GO:0005525,GO:0005737,GO:0005874,GO:0005880,GO:0005886,GO:0006165,GO:0006183,GO:0006228,GO:0006241,GO:0006468,GO:0007017,GO:0007424,GO:0007427,GO:0008017,GO:0009117,GO:0016301,GO:0016334,GO:0018105,GO:0034332,GO:0035152,GO:0046777	mitotic cell cycle|magnesium ion binding|nucleoside diphosphate kinase activity|ATP binding|GTP binding|cytoplasm|microtubule|nuclear microtubule|plasma membrane|nucleoside diphosphate phosphorylation|GTP biosynthetic process|UTP biosynthetic process|CTP biosynthetic process|protein phosphorylation|microtubule-based process|open tracheal system development|epithelial cell migration, open tracheal…	ko00230,ko00240	Purine metabolism|Pyrimidine metabolism
RpL6	7.32e-32	0.0698247	0.97	0.936	1.24e-27	2	1.036	GeneID:692660	protein_coding	RPL6	ribosomal protein L6		GO:0002181,GO:0003735,GO:0005791,GO:0022625,GO:0042788	cytoplasmic translation|structural constituent of ribosome|rough endoplasmic reticulum|cytosolic large ribosomal subunit|polysomal ribosome	ko03010	Ribosome
LOC732932	6.49e-31	0.126797	0.929	0.894	1.1e-26	2	1.039	GeneID:732932	protein_coding	Rm62	DEAD box polypeptide 5		GO:0000381,GO:0000398,GO:0003729,GO:0004386,GO:0005524,GO:0005634,GO:0005700,GO:0005703,GO:0005730,GO:0005737,GO:0005829,GO:0006417,GO:0016246,GO:0019730,GO:0050688,GO:0051607,GO:0071011,GO:0071013	regulation of alternative mRNA splicing, via spliceosome|mRNA splicing, via spliceosome|mRNA binding|helicase activity|ATP binding|nucleus|polytene chromosome|polytene chromosome puff|nucleolus|cytoplasm|cytosol|regulation of translation|RNA interference|antimicrobial humoral response|regulation of defense response to virus|defense response to virus|precatalytic spliceosome|catalytic step 2 splic…	ko03040	Spliceosome
RpS5	1.01e-30	0.023742	0.943	0.898	1.7e-26	2	1.05	GeneID:692715	protein_coding	RPS5	ribosomal protein S5		GO:0000028,GO:0000184,GO:0003723,GO:0003729,GO:0003735,GO:0005654,GO:0005829,GO:0005925,GO:0006412,GO:0006413,GO:0006450,GO:0006614,GO:0016020,GO:0019843,GO:0022627,GO:0070062,GO:1990904	ribosomal small subunit assembly|nuclear-transcribed mRNA catabolic process, nonsense-mediated decay|RNA binding|mRNA binding|structural constituent of ribosome|nucleoplasm|cytosol|focal adhesion|translation|translational initiation|regulation of translational fidelity|SRP-dependent cotranslational protein targeting to membrane|membrane|rRNA binding|cytosolic small ribosomal subunit|extracellular…	ko03010	Ribosome
LOC692655	1.69e-30	0.0386938	0.735	0.738	2.85e-26	2	0.996	GeneID:692655	protein_coding		zinc finger protein	Others
RpL27	1.66e-29	0.00760259	0.967	0.944	2.8e-25	2	1.024	GeneID:692703	protein_coding	RPL27	ribosomal protein L27		GO:0000184,GO:0003723,GO:0003735,GO:0005634,GO:0005829,GO:0005840,GO:0005925,GO:0006364,GO:0006412,GO:0006413,GO:0006614,GO:0016020,GO:0022625,GO:0070062,GO:0098556,GO:1990904	nuclear-transcribed mRNA catabolic process, nonsense-mediated decay|RNA binding|structural constituent of ribosome|nucleus|cytosol|ribosome|focal adhesion|rRNA processing|translation|translational initiation|SRP-dependent cotranslational protein targeting to membrane|membrane|cytosolic large ribosomal subunit|extracellular exosome|cytoplasmic side of rough endoplasmic reticulum membrane|ribonucle…	ko03010	Ribosome
Ef1beta	7.77e-29	0.00021072	0.703	0.703	1.31e-24	2	1	GeneID:693119	protein_coding		elongation factor 1 beta'		GO:0003746,GO:0005853	translation elongation factor activity|eukaryotic translation elongation factor 1 complex
RpS28	4.01e-28	0.0519901	0.95	0.928	6.76e-24	2	1.024	GeneID:733144	protein_coding	RpS28	ribosomal protein S28		GO:0002181,GO:0003735,GO:0022627,GO:0042788,GO:0098556	cytoplasmic translation|structural constituent of ribosome|cytosolic small ribosomal subunit|polysomal ribosome|cytoplasmic side of rough endoplasmic reticulum membrane	ko03010	Ribosome
RpL37	6.98e-27	0.0531134	0.946	0.926	1.18e-22	2	1.022	GeneID:692709	protein_coding	RpL37	ribosomal protein L37		GO:0003735,GO:0005840,GO:0006412,GO:0019843,GO:0046872	structural constituent of ribosome|ribosome|translation|rRNA binding|metal ion binding	ko03010	Ribosome
RpL23A	1.94e-24	0.00575111	0.869	0.862	3.28e-20	2	1.008	GeneID:692700	protein_coding	RPL23A	ribosomal protein L23A		GO:0000027,GO:0000184,GO:0003723,GO:0003735,GO:0005634,GO:0005730,GO:0005737,GO:0005829,GO:0006412,GO:0006413,GO:0006614,GO:0008283,GO:0022625,GO:0045296,GO:0070062,GO:0070180,GO:1904841	ribosomal large subunit assembly|nuclear-transcribed mRNA catabolic process, nonsense-mediated decay|RNA binding|structural constituent of ribosome|nucleus|nucleolus|cytoplasm|cytosol|translation|translational initiation|SRP-dependent cotranslational protein targeting to membrane|cell proliferation|cytosolic large ribosomal subunit|cadherin binding|extracellular exosome|large ribosomal subunit rR…	ko03010	Ribosome
RpL17	8.68e-24	0.0190441	0.944	0.922	1.47e-19	2	1.024	GeneID:692671	protein_coding	RpL17	ribosomal protein L17		GO:0003735,GO:0006412,GO:0015934	structural constituent of ribosome|translation|large ribosomal subunit	ko03010	Ribosome
Ybp	1.3e-23	0.100987	0.752	0.721	2.2e-19	2	1.043	GeneID:692441	protein_coding		Y-box protein	CSD	GO:0003677,GO:0003723,GO:0005634,GO:0006355	DNA binding|RNA binding|nucleus|regulation of transcription, DNA-templated
RpL15	7.65e-22	0.0199837	0.929	0.901	1.29e-17	2	1.031	GeneID:692670	protein_coding	RpL15	ribosomal protein L15		GO:0002181,GO:0003723,GO:0003735,GO:0022625	cytoplasmic translation|RNA binding|structural constituent of ribosome|cytosolic large ribosomal subunit	ko03010	Ribosome
RpS26	3.27e-21	0.0753005	0.96	0.933	5.51e-17	2	1.029	GeneID:693066	protein_coding	RpS26	ribosomal protein S26		GO:0002181,GO:0003729,GO:0003735,GO:0022627,GO:0042788,GO:0098556	cytoplasmic translation|mRNA binding|structural constituent of ribosome|cytosolic small ribosomal subunit|polysomal ribosome|cytoplasmic side of rough endoplasmic reticulum membrane	ko03010	Ribosome
RpL38	1.48e-16	0.0689382	0.795	0.783	2.5e-12	2	1.015	GeneID:693118	protein_coding	RpL38	ribosomal protein L38		GO:0003735,GO:0005840,GO:0006412	structural constituent of ribosome|ribosome|translation	ko03010	Ribosome
RpS15	1.18e-14	0.0201739	0.837	0.826	2e-10	2	1.013	GeneID:692690	protein_coding	RPS15	ribosomal protein S15		GO:0000028,GO:0000056,GO:0000184,GO:0001649,GO:0003677,GO:0003723,GO:0003735,GO:0005634,GO:0005654,GO:0005829,GO:0005925,GO:0006364,GO:0006412,GO:0006413,GO:0006614,GO:0016020,GO:0022627,GO:0042274	ribosomal small subunit assembly|ribosomal small subunit export from nucleus|nuclear-transcribed mRNA catabolic process, nonsense-mediated decay|osteoblast differentiation|DNA binding|RNA binding|structural constituent of ribosome|nucleus|nucleoplasm|cytosol|focal adhesion|rRNA processing|translation|translational initiation|SRP-dependent cotranslational protein targeting to membrane|membrane|cyt…	ko03010	Ribosome
RpL35	6.57e-14	0.0205329	0.882	0.869	1.11e-09	2	1.015	GeneID:692706	protein_coding	Rpl35	ribosomal protein L35		GO:0000463,GO:0003729,GO:0003735,GO:0006412,GO:0022625,GO:0043021	maturation of LSU-rRNA from tricistronic rRNA transcript (SSU-rRNA, 5.8S rRNA, LSU-rRNA)|mRNA binding|structural constituent of ribosome|translation|cytosolic large ribosomal subunit|ribonucleoprotein complex binding	ko03010	Ribosome
LOC101746790	0	1.75162	0.541	0.197	0	3	2.746	GeneID:101746790	protein_coding		uncharacterized LOC101746790
LOC101737054	0	1.68383	0.986	0.912	0	3	1.081	GeneID:101737054	lncRNA
LOC101745377	0	1.50388	0.955	0.722	0	3	1.323	GeneID:101745377	protein_coding		uncharacterized LOC101745377
LOC101741789	0	1.48766	0.695	0.431	0	3	1.613	GeneID:101741789	protein_coding		uncharacterized LOC101741789
LOC101744736	0	1.38585	0.801	0.609	0	3	1.315	GeneID:101744736	protein_coding		clathrin coat assembly protein AP180
LOC101741281	0	1.15579	0.754	0.328	0	3	2.299	GeneID:101741281	protein_coding	DCXR	3-oxoacyl-[acyl-carrier-protein] reductase FabG-like		GO:0004090,GO:0005634,GO:0005881,GO:0005886,GO:0005902,GO:0005903,GO:0005997,GO:0006006,GO:0006739,GO:0016655,GO:0019640,GO:0042732,GO:0042802,GO:0044105,GO:0050038,GO:0051289,GO:0055114,GO:0070062	carbonyl reductase (NADPH) activity|nucleus|cytoplasmic microtubule|plasma membrane|microvillus|brush border|xylulose metabolic process|glucose metabolic process|NADP metabolic process|oxidoreductase activity, acting on NAD(P)H, quinone or similar compound as acceptor|glucuronate catabolic process to xylulose 5-phosphate|D-xylose metabolic process|identical protein binding|L-xylulose reductase (N…
LOC101735652	0	1.04083	0.686	0.349	0	3	1.966	GeneID:101735652	protein_coding		ice-structuring glycoprotein-like
Atg8	0	0.930044	0.903	0.659	0	3	1.37	GeneID:692938	protein_coding	GABARAP	autophagy related protein Atg8		GO:0000045,GO:0000139,GO:0000226,GO:0000421,GO:0000422,GO:0005764,GO:0005776,GO:0005790,GO:0005829,GO:0005874,GO:0005875,GO:0005886,GO:0005930,GO:0006605,GO:0006995,GO:0007268,GO:0008017,GO:0008625,GO:0015629,GO:0016236,GO:0031410,GO:0031625,GO:0044297,GO:0048471,GO:0048487,GO:0050811,GO:0097225,GO:0097352	autophagosome assembly|Golgi membrane|microtubule cytoskeleton organization|autophagosome membrane|autophagy of mitochondrion|lysosome|autophagosome|smooth endoplasmic reticulum|cytosol|microtubule|microtubule associated complex|plasma membrane|axoneme|protein targeting|cellular response to nitrogen starvation|chemical synaptic transmission|microtubule binding|extrinsic apoptotic signaling pathwa…	ko04727,ko04068,ko04140,ko04212,ko04139	GABAergic synapse|FoxO signaling pathway|Regulation of autophagy|Longevity regulating pathway - worm|Regulation of mitophagy - yeast
LOC692598	0	0.676097	0.968	0.92	0	3	1.052	GeneID:692598	protein_coding		seroin 1
LOC101745935	3.61e-307	1.63183	0.345	0.083	6.1e-303	3	4.157	GeneID:101745935	protein_coding		suppressor protein SRP40-like
LOC101746931	5.74e-297	1.37664	0.671	0.354	9.69e-293	3	1.895	GeneID:101746931	protein_coding		balbiani ring protein 6
Hsp21.4	1.11e-292	0.9816	0.622	0.465	1.88e-288	3	1.338	GeneID:692534	protein_coding	HSPB1	heat shock protein hsp21.4		GO:0005080,GO:0005622,GO:0005634,GO:0005737,GO:0005739,GO:0005819,GO:0005886,GO:0006469,GO:0008426,GO:0009408,GO:0030018,GO:0030837,GO:0032731,GO:0042535,GO:0042802,GO:0042803,GO:0043122,GO:0043292,GO:0044183,GO:0051016,GO:0061077,GO:0071901,GO:1902176,GO:2001234	protein kinase C binding|intracellular|nucleus|cytoplasm|mitochondrion|spindle|plasma membrane|negative regulation of protein kinase activity|protein kinase C inhibitor activity|response to heat|Z disc|negative regulation of actin filament polymerization|positive regulation of interleukin-1 beta production|positive regulation of tumor necrosis factor biosynthetic process|identical protein binding…
LOC101743399	2.14e-284	0.960567	0.604	0.233	3.61e-280	3	2.592	GeneID:101743399	protein_coding		uncharacterized LOC101743399
LOC692831	3.06e-262	0.972401	0.392	0.091	5.16e-258	3	4.308	GeneID:692831	protein_coding	D11DS	acyl-CoA delta-11 desaturase		GO:0005789,GO:0006633,GO:0016021,GO:0017105,GO:0046872	endoplasmic reticulum membrane|fatty acid biosynthetic process|integral component of membrane|acyl-CoA delta11-desaturase activity|metal ion binding	ko04212,ko01040,ko01212,ko03320,ko04152	Longevity regulating pathway - worm|Biosynthesis of unsaturated fatty acids|Fatty acid metabolism|PPAR signaling pathway|AMPK signaling pathway
LOC110384905	3.97e-254	1.0773	0.461	0.168	6.7e-250	3	2.744	GeneID:110384905	protein_coding	IMPI	inducible metalloproteinase inhibitor protein-like		GO:0005615,GO:0008191,GO:0009653,GO:0030198,GO:0042060	extracellular space|metalloendopeptidase inhibitor activity|anatomical structure morphogenesis|extracellular matrix organization|wound healing
LOC101740545	8.1e-238	0.865015	0.57	0.244	1.37e-233	3	2.336	GeneID:101740545	protein_coding		lipopolysaccharide-induced tumor necrosis factor-alpha factor homolog	zf-LITAF-like			ko04142	Lysosome
LOC101742655	2.3e-221	0.898445	0.482	0.171	3.88e-217	3	2.819	GeneID:101742655	protein_coding	Ttpal	alpha-tocopherol transfer protein-like
LOC101737305	2.59e-210	0.987818	0.344	0.086	4.37e-206	3	4	GeneID:101737305	protein_coding	CYP4C1	cytochrome P450 4C1		GO:0005506,GO:0005789,GO:0020037,GO:0031090,GO:0070330	iron ion binding|endoplasmic reticulum membrane|heme binding|organelle membrane|aromatase activity
LOC732906	2.55e-205	0.829636	0.593	0.302	4.3e-201	3	1.964	GeneID:732906	protein_coding		transgelin
LOC101740082	3.77e-205	1.33935	0.268	0.127	6.37e-201	3	2.11	GeneID:101740082	protein_coding	ser1	sericin 1-like		GO:0005576	extracellular region
LOC101742796	8.86e-204	0.982234	0.396	0.133	1.5e-199	3	2.977	GeneID:101742796	protein_coding	Cbr3	carbonyl reductase [NADPH] 3		GO:0000253,GO:0004090,GO:0005654,GO:0005829,GO:0042376,GO:0050890,GO:0070402	3-keto sterol reductase activity|carbonyl reductase (NADPH) activity|nucleoplasm|cytosol|phylloquinone catabolic process|cognition|NADPH binding
LOC110384858	1.77e-196	0.82563	0.472	0.178	2.98e-192	3	2.652	GeneID:110384858	protein_coding	Arsb	arylsulfatase B-like		GO:0003943,GO:0004065,GO:0005739,GO:0005764,GO:0005791,GO:0005794,GO:0006914,GO:0007417,GO:0007584,GO:0008484,GO:0009268,GO:0009986,GO:0010632,GO:0010976,GO:0043627,GO:0046872,GO:0051597,GO:0061580,GO:0097065	N-acetylgalactosamine-4-sulfatase activity|arylsulfatase activity|mitochondrion|lysosome|rough endoplasmic reticulum|Golgi apparatus|autophagy|central nervous system development|response to nutrient|sulfuric ester hydrolase activity|response to pH|cell surface|regulation of epithelial cell migration|positive regulation of neuron projection development|response to estrogen|metal ion binding|respon…
LOC778466	1.28e-186	0.736978	0.373	0.111	2.17e-182	3	3.36	GeneID:778466	protein_coding	PTGR1	NADP-dependent oxidoreductase		GO:0005737,GO:0032440,GO:0036132,GO:0047522	cytoplasm|2-alkenal reductase [NAD(P)] activity|13-prostaglandin reductase activity|15-oxoprostaglandin 13-oxidase activity
Tub1	1.72e-186	0.860269	0.452	0.294	2.9e-182	3	1.537	GeneID:692431	protein_coding		beta-tubulin		GO:0003924,GO:0005200,GO:0005525,GO:0005737,GO:0005874,GO:0007017	GTPase activity|structural constituent of cytoskeleton|GTP binding|cytoplasm|microtubule|microtubule-based process	ko04540,ko04145	Gap junction|Phagosome
LOC110384718	1.21e-176	0.717145	0.536	0.52	2.05e-172	3	1.031	GeneID:110384718	protein_coding	SETMAR	fungal protease inhibitor F-like
LOC101735322	1.52e-175	0.727428	0.45	0.168	2.57e-171	3	2.679	GeneID:101735322	protein_coding	HPGD	15-hydroxyprostaglandin dehydrogenase [NAD(+)]		GO:0003824,GO:0004957,GO:0005654,GO:0005737,GO:0005829,GO:0006693,GO:0007179,GO:0007565,GO:0007567,GO:0016323,GO:0016404,GO:0030728,GO:0045786,GO:0051287,GO:0070403,GO:0070493,GO:0097070	catalytic activity|prostaglandin E receptor activity|nucleoplasm|cytoplasm|cytosol|prostaglandin metabolic process|transforming growth factor beta receptor signaling pathway|female pregnancy|parturition|basolateral plasma membrane|15-hydroxyprostaglandin dehydrogenase (NAD+) activity|ovulation|negative regulation of cell cycle|NAD binding|NAD+ binding|thrombin-activated receptor signaling pathway…
LOC105842986	3.17e-174	0.825562	0.4	0.14	5.35e-170	3	2.857	GeneID:105842986	protein_coding		uncharacterized LOC105842986
Tub2	6.97e-173	0.724521	0.64	0.418	1.18e-168	3	1.531	GeneID:692511	protein_coding		beta-tubulin		GO:0003924,GO:0005200,GO:0005525,GO:0005737,GO:0005874,GO:0007017	GTPase activity|structural constituent of cytoskeleton|GTP binding|cytoplasm|microtubule|microtubule-based process	ko04540,ko04145	Gap junction|Phagosome
LOC101745308	1.5e-172	0.826016	0.279	0.067	2.53e-168	3	4.164	GeneID:101745308	protein_coding		dynein intermediate chain 2, ciliary		GO:0003774,GO:0005737,GO:0005874,GO:0005929,GO:0030286	motor activity|cytoplasm|microtubule|cilium|dynein complex
LOC101744618	4.97e-171	0.784555	0.435	0.163	8.39e-167	3	2.669	GeneID:101744618	protein_coding	Hsd17b12	very-long-chain 3-oxoacyl-CoA reductase		GO:0001968,GO:0004303,GO:0005518,GO:0005789,GO:0006633,GO:0006703,GO:0008201,GO:0010811,GO:0016021,GO:0016509,GO:0030198,GO:0031012,GO:0102339,GO:0102340,GO:0102341,GO:0102342	fibronectin binding|estradiol 17-beta-dehydrogenase activity|collagen binding|endoplasmic reticulum membrane|fatty acid biosynthetic process|estrogen biosynthetic process|heparin binding|positive regulation of cell-substrate adhesion|integral component of membrane|long-chain-3-hydroxyacyl-CoA dehydrogenase activity|extracellular matrix organization|extracellular matrix|3-oxo-arachidoyl-CoA reduct…	ko01212,ko01040,ko00062,ko00140	Fatty acid metabolism|Biosynthesis of unsaturated fatty acids|Fatty acid elongation|Steroid hormone biosynthesis
LOC101740069	7.77e-150	0.702448	0.456	0.192	1.31e-145	3	2.375	GeneID:101740069	protein_coding	Jupiter	microtubule-associated protein Jupiter		GO:0005200,GO:0005634,GO:0005819,GO:0005829,GO:0005874,GO:0005875,GO:0008017,GO:0031116	structural constituent of cytoskeleton|nucleus|spindle|cytosol|microtubule|microtubule associated complex|microtubule binding|positive regulation of microtubule polymerization
LOC101741063	4.99e-144	0.49142	0.529	0.261	8.42e-140	3	2.027	GeneID:101741063	protein_coding	SLC22A3	solute carrier family 22 member 3		GO:0005330,GO:0005886,GO:0005887,GO:0006855,GO:0015101,GO:0015651,GO:0015695,GO:0015697,GO:0016020,GO:0019534,GO:0032098,GO:0051615	dopamine:sodium symporter activity|plasma membrane|integral component of plasma membrane|drug transmembrane transport|organic cation transmembrane transporter activity|quaternary ammonium group transmembrane transporter activity|organic cation transport|quaternary ammonium group transport|membrane|toxin transmembrane transporter activity|regulation of appetite|histamine uptake
AnnIX	8.54e-140	0.722224	0.606	0.375	1.44e-135	3	1.616	GeneID:692381	protein_coding	AnxB9	Annexin IX		GO:0003779,GO:0005509,GO:0005544,GO:0005938,GO:0010797,GO:0012505,GO:0030011,GO:0030507,GO:0032509,GO:0048190	actin binding|calcium ion binding|calcium-dependent phospholipid binding|cell cortex|regulation of multivesicular body size involved in endosome transport|endomembrane system|maintenance of cell polarity|spectrin binding|endosome transport via multivesicular body sorting pathway|wing disc dorsal/ventral pattern formation
LOC732945	3.44e-138	0.732592	0.426	0.183	5.8e-134	3	2.328	GeneID:732945	protein_coding	EIF4EBP2	eukaryotic translation initiation factor 4E-binding protein 2				ko03013,ko04213	RNA transport|Longevity regulating pathway - multiple species
LOC692973	1.86e-133	0.653909	0.313	0.103	3.14e-129	3	3.039	GeneID:692973	protein_coding		salivary cysteine-rich peptide
LOC101740721	1.23e-127	0.932927	0.585	0.381	2.08e-123	3	1.535	GeneID:101740721	protein_coding		uncharacterized LOC101740721
LOC101738679	6.33e-127	0.467649	0.98	0.952	1.07e-122	3	1.029	--	--	--	--	--	--	--	--	--
LOC101745752	3.69e-118	0.470791	0.277	0.099	6.22e-114	3	2.798	GeneID:101745752	protein_coding	Gld	glucose dehydrogenase [FAD, quinone]		GO:0005576,GO:0016614,GO:0050660	extracellular region|oxidoreductase activity, acting on CH-OH group of donors|flavin adenine dinucleotide binding
bcpi	1.37e-117	0.549258	0.73	0.621	2.31e-113	3	1.176	GeneID:692611	protein_coding		BCP inhibitor
LOC101737213	1.83e-116	0.581179	0.425	0.193	3.08e-112	3	2.202	GeneID:101737213	protein_coding		centromere protein F
LOC101742383	2.23e-114	0.717442	0.494	0.352	3.77e-110	3	1.403	GeneID:101742383	protein_coding	Cryab	alpha-crystallin B chain		GO:0001540,GO:0001666,GO:0002088,GO:0005212,GO:0005634,GO:0005739,GO:0005794,GO:0005829,GO:0006457,GO:0007021,GO:0007517,GO:0007568,GO:0008017,GO:0008092,GO:0009986,GO:0010259,GO:0010629,GO:0014069,GO:0015630,GO:0030018,GO:0030308,GO:0030424,GO:0031109,GO:0031430,GO:0031674,GO:0032355,GO:0032387,GO:0032432,GO:0032463,GO:0042542,GO:0042803,GO:0043066,GO:0043154,GO:0043197,GO:0043204,GO:0043209,GO:…	amyloid-beta binding|response to hypoxia|lens development in camera-type eye|structural constituent of eye lens|nucleus|mitochondrion|Golgi apparatus|cytosol|protein folding|tubulin complex assembly|muscle organ development|aging|microtubule binding|cytoskeletal protein binding|cell surface|multicellular organism aging|negative regulation of gene expression|postsynaptic density|microtubule cytosk…	ko04141,ko04213	Protein processing in endoplasmic reticulum|Longevity regulating pathway - multiple species
LOC101741086	2.81e-108	0.758025	0.301	0.123	4.74e-104	3	2.447	GeneID:101741086	protein_coding	AAEL008004	elongation of very long chain fatty acids protein AAEL008004		GO:0006633,GO:0030176,GO:0102336,GO:0102337,GO:0102338,GO:0102756	fatty acid biosynthetic process|integral component of endoplasmic reticulum membrane|3-oxo-arachidoyl-CoA synthase activity|3-oxo-cerotoyl-CoA synthase activity|3-oxo-lignoceronyl-CoA synthase activity|very-long-chain 3-ketoacyl-CoA synthase activity
Jafrac1	1.43e-98	0.592253	0.454	0.248	2.41e-94	3	1.831	GeneID:692638	protein_coding	Jafrac1	thiol peroxiredoxin		GO:0005829,GO:0006979,GO:0007155,GO:0007281,GO:0008340,GO:0008354,GO:0008379,GO:0042594,GO:0042744,GO:0045454	cytosol|response to oxidative stress|cell adhesion|germ cell development|determination of adult lifespan|germ cell migration|thioredoxin peroxidase activity|response to starvation|hydrogen peroxide catabolic process|cell redox homeostasis	ko04146	Peroxisome
RpS7	2.15e-97	0.274528	0.906	0.818	3.63e-93	3	1.108	GeneID:692716	protein_coding	RpS7	ribosomal protein S7		GO:0003735,GO:0005840,GO:0006412	structural constituent of ribosome|ribosome|translation	ko03010	Ribosome
LOC778521.1	3.02e-96	0.477191	0.532	0.307	5.1e-92	3	1.733	--	--	--	--	--	--	--	--	--
LOC101742496	3.36e-95	0.582632	0.288	0.112	5.67e-91	3	2.571	GeneID:101742496	protein_coding	GBA	glucosylceramidase		GO:0004348,GO:0005765,GO:0006680,GO:0016787	glucosylceramidase activity|lysosomal membrane|glucosylceramide catabolic process|hydrolase activity	ko04142,ko00511,ko00600	Lysosome|Other glycan degradation|Sphingolipid metabolism
LOC101738292	8.26e-94	0.475116	0.258	0.095	1.39e-89	3	2.716	GeneID:101738292	protein_coding	Alas1	5-aminolevulinate synthase, nonspecific, mitochondrial		GO:0001666,GO:0003870,GO:0005739,GO:0005759,GO:0006782,GO:0009635,GO:0010033,GO:0010045,GO:0014070,GO:0030170,GO:0031667,GO:0032025,GO:0032869,GO:0034698,GO:0042493,GO:0045471,GO:0051591,GO:0070541,GO:0071407	response to hypoxia|5-aminolevulinate synthase activity|mitochondrion|mitochondrial matrix|protoporphyrinogen IX biosynthetic process|response to herbicide|response to organic substance|response to nickel cation|response to organic cyclic compound|pyridoxal phosphate binding|response to nutrient levels|response to cobalt ion|cellular response to insulin stimulus|response to gonadotropin|response …	ko00260,ko00860	Glycine, serine and threonine metabolism|Porphyrin and chlorophyll metabolism
RpL23	9.58e-93	0.244955	0.925	0.876	1.62e-88	3	1.056	GeneID:692699	protein_coding	RpL23-A	ribosomal protein L23		GO:0003735,GO:0005840,GO:0006412	structural constituent of ribosome|ribosome|translation	ko03010	Ribosome
RpL8	2.31e-92	0.231321	0.945	0.911	3.89e-88	3	1.037	GeneID:692663	protein_coding	RpL8	ribosomal protein L8		GO:0003735,GO:0005840,GO:0006412,GO:0019843	structural constituent of ribosome|ribosome|translation|rRNA binding	ko03010	Ribosome
LOC100862791	1.18e-91	0.622745	0.46	0.269	2e-87	3	1.71	GeneID:100862791	protein_coding		apolipophorins
LOC105842272	1.09e-90	0.499257	0.553	0.345	1.83e-86	3	1.603	GeneID:105842272	lncRNA
serpin-18	6.84e-90	0.63985	0.318	0.274	1.15e-85	3	1.161	GeneID:100272183	protein_coding		serine protease inhibitor 18
RpL15	8.47e-89	0.23282	0.934	0.901	1.43e-84	3	1.037	GeneID:692670	protein_coding	RpL15	ribosomal protein L15		GO:0002181,GO:0003723,GO:0003735,GO:0022625	cytoplasmic translation|RNA binding|structural constituent of ribosome|cytosolic large ribosomal subunit	ko03010	Ribosome
UGT33R2	1.51e-88	0.575209	0.258	0.097	2.54e-84	3	2.66	GeneID:100862842	protein_coding	UGT2B31	UDP-glycosyltransferase UGT33R2		GO:0005789,GO:0008194,GO:0015020,GO:0016021,GO:0031090,GO:0043231	endoplasmic reticulum membrane|UDP-glycosyltransferase activity|glucuronosyltransferase activity|integral component of membrane|organelle membrane|intracellular membrane-bounded organelle	ko00982,ko00980,ko00140,ko00040,ko00830,ko00860,ko00983,ko00053,ko00500	Drug metabolism - cytochrome P450|Metabolism of xenobiotics by cytochrome P450|Steroid hormone biosynthesis|Pentose and glucuronate interconversions|Retinol metabolism|Porphyrin and chlorophyll metabolism|Drug metabolism - other enzymes|Ascorbate and aldarate metabolism|Starch and sucrose metabolism
LOC101735367	2.43e-86	0.551474	0.306	0.132	4.1e-82	3	2.318	GeneID:101735367	protein_coding	IMPI	zonadhesin		GO:0005615,GO:0008191,GO:0009653,GO:0030198,GO:0042060	extracellular space|metalloendopeptidase inhibitor activity|anatomical structure morphogenesis|extracellular matrix organization|wound healing
LOC101740969	9.81e-86	0.452348	0.31	0.139	1.66e-81	3	2.23	GeneID:101740969	protein_coding	LITAF	lipopolysaccharide-induced tumor necrosis factor-alpha factor homolog	zf-LITAF-like	GO:0000139,GO:0001816,GO:0003677,GO:0005125,GO:0005634,GO:0005765,GO:0008270,GO:0009898,GO:0019953,GO:0098559,GO:0098560,GO:0098574	Golgi membrane|cytokine production|DNA binding|cytokine activity|nucleus|lysosomal membrane|zinc ion binding|cytoplasmic side of plasma membrane|sexual reproduction|cytoplasmic side of early endosome membrane|cytoplasmic side of late endosome membrane|cytoplasmic side of lysosomal membrane	ko04142	Lysosome
RpL35A	1.4e-85	0.172864	0.962	0.93	2.37e-81	3	1.034	GeneID:692707	protein_coding	rpl35a	ribosomal protein L35A		GO:0000049,GO:0003735,GO:0005840,GO:0006412	tRNA binding|structural constituent of ribosome|ribosome|translation	ko03010	Ribosome
LOC101736096	8.79e-82	0.505843	0.314	0.144	1.48e-77	3	2.181	GeneID:101736096	protein_coding	SLC2A6	solute carrier family 2, facilitated glucose transporter member 6		GO:0005351,GO:0005355,GO:0005886,GO:0005887,GO:0008645,GO:0016020,GO:0055056	carbohydrate:proton symporter activity|glucose transmembrane transporter activity|plasma membrane|integral component of plasma membrane|hexose transmembrane transport|membrane|D-glucose transmembrane transporter activity
LOC101746878	5.95e-81	0.680439	0.428	0.295	1e-76	3	1.451	GeneID:101746878	protein_coding		uncharacterized LOC101746878
LOC733028	2.08e-80	0.615699	0.336	0.176	3.51e-76	3	1.909	GeneID:733028	protein_coding		thymosin
RpL26	3.55e-79	0.168905	0.943	0.914	5.99e-75	3	1.032	GeneID:692702	protein_coding	RPL26	ribosomal protein L26		GO:0003735,GO:0006412,GO:0015934	structural constituent of ribosome|translation|large ribosomal subunit	ko03010	Ribosome
Tctp	6.64e-79	0.2012	0.968	0.952	1.12e-74	3	1.017	GeneID:732859	protein_coding	Tctp	translationally controlled tumor protein		GO:0005737	cytoplasm
LOC101740694	2.87e-78	0.656025	0.295	0.135	4.84e-74	3	2.185	GeneID:101740694	protein_coding	ALDH1A1	retinal dehydrogenase 1		GO:0001523,GO:0001758,GO:0004029,GO:0005829,GO:0042572,GO:0055114	retinoid metabolic process|retinal dehydrogenase activity|aldehyde dehydrogenase (NAD) activity|cytosol|retinol metabolic process|oxidation-reduction process	ko00561,ko00071,ko00380,ko00310,ko00040,ko00410,ko00340,ko00620,ko00330,ko00903,ko00280,ko00625,ko00053,ko00010	Glycerolipid metabolism|Fatty acid degradation|Tryptophan metabolism|Lysine degradation|Pentose and glucuronate interconversions|beta-Alanine metabolism|Histidine metabolism|Pyruvate metabolism|Arginine and proline metabolism|Limonene and pinene degradation|Valine, leucine and isoleucine degradation|Chloroalkane and chloroalkene degradation|Ascorbate and aldarate metabolism|Glycolysis / Gluconeog…
Cypa	6.28e-77	0.272524	0.853	0.755	1.06e-72	3	1.13	GeneID:692737	protein_coding	Cyp1	cyclophilin A		GO:0003755,GO:0005634,GO:0005737,GO:0005829,GO:0006457,GO:0051082	peptidyl-prolyl cis-trans isomerase activity|nucleus|cytoplasm|cytosol|protein folding|unfolded protein binding	ko04020,ko04022	Calcium signaling pathway|cGMP-PKG signaling pathway
RpL21	4.08e-76	0.116675	0.963	0.954	6.89e-72	3	1.009	GeneID:692697	protein_coding	RPL21	ribosomal protein L21		GO:0000184,GO:0003723,GO:0003735,GO:0005783,GO:0005829,GO:0006412,GO:0006413,GO:0006614,GO:0016020,GO:0022625	nuclear-transcribed mRNA catabolic process, nonsense-mediated decay|RNA binding|structural constituent of ribosome|endoplasmic reticulum|cytosol|translation|translational initiation|SRP-dependent cotranslational protein targeting to membrane|membrane|cytosolic large ribosomal subunit	ko03010	Ribosome
LOC692773	2.88e-74	0.208025	0.892	0.843	4.86e-70	3	1.058	GeneID:692773	protein_coding	SERP2	ribosome-associated membrane protein 4		GO:0005789,GO:0006486,GO:0015031,GO:0016021,GO:0030968	endoplasmic reticulum membrane|protein glycosylation|protein transport|integral component of membrane|endoplasmic reticulum unfolded protein response
Fkbp12	4.7e-73	0.221137	0.652	0.473	7.94e-69	3	1.378	GeneID:732917	protein_coding	FKBP1A	FK506-binding protein		GO:0000413,GO:0001933,GO:0003007,GO:0003755,GO:0005528,GO:0005737,GO:0005829,GO:0006936,GO:0007183,GO:0008144,GO:0016020,GO:0016529,GO:0019221,GO:0019855,GO:0030018,GO:0031000,GO:0031312,GO:0031398,GO:0032092,GO:0032515,GO:0032880,GO:0032925,GO:0033017,GO:0042098,GO:0042110,GO:0042803,GO:0043123,GO:0044325,GO:0046332,GO:0048185,GO:0050776,GO:0051209,GO:0051280,GO:0055010,GO:0060314,GO:0060315,GO:…	protein peptidyl-prolyl isomerization|negative regulation of protein phosphorylation|heart morphogenesis|peptidyl-prolyl cis-trans isomerase activity|FK506 binding|cytoplasm|cytosol|muscle contraction|SMAD protein complex assembly|drug binding|membrane|sarcoplasmic reticulum|cytokine-mediated signaling pathway|calcium channel inhibitor activity|Z disc|response to caffeine|extrinsic component of o…
RpL10	5.49e-72	0.163881	0.973	0.971	9.26e-68	3	1.002	GeneID:692602	protein_coding	RpL10	ribosomal protein L10		GO:0003735,GO:0005840,GO:0006412	structural constituent of ribosome|ribosome|translation	ko03010	Ribosome
LOC100500745	1.97e-70	0.529311	0.534	0.411	3.33e-66	3	1.299	GeneID:100500745	protein_coding		uncharacterized LOC100500745
RpS11	4.01e-70	0.144139	0.965	0.941	6.77e-66	3	1.026	GeneID:692653	protein_coding	RPS11	ribosomal protein S11		GO:0000184,GO:0003723,GO:0003735,GO:0005654,GO:0005730,GO:0005737,GO:0005829,GO:0005840,GO:0005925,GO:0006412,GO:0006413,GO:0006614,GO:0016020,GO:0019843,GO:0022627,GO:0070062	nuclear-transcribed mRNA catabolic process, nonsense-mediated decay|RNA binding|structural constituent of ribosome|nucleoplasm|nucleolus|cytoplasm|cytosol|ribosome|focal adhesion|translation|translational initiation|SRP-dependent cotranslational protein targeting to membrane|membrane|rRNA binding|cytosolic small ribosomal subunit|extracellular exosome	ko03010	Ribosome
LOC101737753	7.22e-70	0.34514	0.288	0.14	1.22e-65	3	2.057	GeneID:101737753	protein_coding	AGAP003534	single-pass membrane and coiled-coil domain-containing protein 4		GO:0016021	integral component of membrane
RpS25	8.03e-70	0.0516383	0.986	0.98	1.36e-65	3	1.006	GeneID:692723	protein_coding	RpS25	ribosomal protein S25		GO:0005840	ribosome	ko03010	Ribosome
EF1a	2.76e-69	0.138078	0.991	0.993	4.66e-65	3	0.998	GeneID:693059	protein_coding		elongation factor 1 alpha		GO:0003746,GO:0003924,GO:0005525,GO:0005737	translation elongation factor activity|GTPase activity|GTP binding|cytoplasm	ko03013	RNA transport
LOC101744398	5.02e-67	0.410275	0.351	0.186	8.48e-63	3	1.887	GeneID:101744398	protein_coding	SLC9A3R2	Na(+)/H(+) exchange regulatory cofactor NHE-RF1		GO:0005102,GO:0005634,GO:0005886,GO:0005925,GO:0008013,GO:0008022,GO:0012505,GO:0016324,GO:0019902,GO:0032947,GO:0045296,GO:0065003,GO:0070062	signaling receptor binding|nucleus|plasma membrane|focal adhesion|beta-catenin binding|protein C-terminus binding|endomembrane system|apical plasma membrane|phosphatase binding|protein-containing complex scaffold activity|cadherin binding|protein-containing complex assembly|extracellular exosome	ko04960	Aldosterone-regulated sodium reabsorption
RpS23	3.38e-64	0.100439	0.982	0.976	5.7e-60	3	1.006	GeneID:692722	protein_coding	RpS23	ribosomal protein S23		GO:0002181,GO:0003735,GO:0005791,GO:0022627,GO:0042788	cytoplasmic translation|structural constituent of ribosome|rough endoplasmic reticulum|cytosolic small ribosomal subunit|polysomal ribosome	ko03010	Ribosome
Smt3	4.7e-64	0.396366	0.407	0.234	7.94e-60	3	1.739	GeneID:692976	protein_coding	sumo3	ubiquitin-like protein SMT3		GO:0005634,GO:0005737,GO:0016605,GO:0016925,GO:0031386	nucleus|cytoplasm|PML body|protein sumoylation|protein tag	ko03013	RNA transport
RpL13A	3.25e-63	0.0869677	0.95	0.929	5.49e-59	3	1.023	GeneID:692668	protein_coding	RpL13A	ribosomal protein L13A		GO:0003735,GO:0006412,GO:0015934	structural constituent of ribosome|translation|large ribosomal subunit	ko03010	Ribosome
RpS5	8.1e-62	0.168956	0.923	0.902	1.37e-57	3	1.023	GeneID:692715	protein_coding	RPS5	ribosomal protein S5		GO:0000028,GO:0000184,GO:0003723,GO:0003729,GO:0003735,GO:0005654,GO:0005829,GO:0005925,GO:0006412,GO:0006413,GO:0006450,GO:0006614,GO:0016020,GO:0019843,GO:0022627,GO:0070062,GO:1990904	ribosomal small subunit assembly|nuclear-transcribed mRNA catabolic process, nonsense-mediated decay|RNA binding|mRNA binding|structural constituent of ribosome|nucleoplasm|cytosol|focal adhesion|translation|translational initiation|regulation of translational fidelity|SRP-dependent cotranslational protein targeting to membrane|membrane|rRNA binding|cytosolic small ribosomal subunit|extracellular…	ko03010	Ribosome
sage	1.87e-61	0.372784	0.505	0.321	3.15e-57	3	1.573	GeneID:101741094	protein_coding		helix-loop-helix protein 2-like	bHLH
LOC101747217	3.54e-61	0.420569	0.349	0.187	5.97e-57	3	1.866	GeneID:101747217	protein_coding	TTPAL	alpha-tocopherol transfer protein-like
LOC101741610	4.65e-61	0.52593	0.468	0.308	7.86e-57	3	1.519	GeneID:101741610	protein_coding	actA3a	actin, cytoplasmic A3a		GO:0005524,GO:0005737,GO:0005856	ATP binding|cytoplasm|cytoskeleton	ko04145,ko04520,ko04670,ko04015,ko04390,ko04611,ko04391,ko04510,ko04745,ko04810,ko04530,ko04919,ko04210,ko04921	Phagosome|Adherens junction|Leukocyte transendothelial migration|Rap1 signaling pathway|Hippo signaling pathway|Platelet activation|Hippo signaling pathway - fly|Focal adhesion|Phototransduction - fly|Regulation of actin cytoskeleton|Tight junction|Thyroid hormone signaling pathway|Apoptosis|Oxytocin signaling pathway
RpS9	4.55e-60	0.144242	0.925	0.86	7.68e-56	3	1.076	GeneID:692718	protein_coding	RpS9	ribosomal protein S9		GO:0002181,GO:0003735,GO:0005730,GO:0005737,GO:0005829,GO:0019843,GO:0022626,GO:0022627,GO:0045903	cytoplasmic translation|structural constituent of ribosome|nucleolus|cytoplasm|cytosol|rRNA binding|cytosolic ribosome|cytosolic small ribosomal subunit|positive regulation of translational fidelity	ko03010	Ribosome
RpS4	7.73e-60	0.154776	0.943	0.916	1.3e-55	3	1.029	GeneID:692714	protein_coding	RpS4	ribosomal protein S4		GO:0003735,GO:0005840,GO:0006412,GO:0019843	structural constituent of ribosome|ribosome|translation|rRNA binding	ko03010	Ribosome
RpS16	8.95e-60	0.0992562	0.978	0.966	1.51e-55	3	1.012	GeneID:693058	protein_coding	RpS16	ribosomal protein S16		GO:0003735,GO:0005840,GO:0006412	structural constituent of ribosome|ribosome|translation	ko03010	Ribosome
RpS13	1.71e-59	0.154111	0.937	0.894	2.88e-55	3	1.048	GeneID:778455	protein_coding	RpS13	ribosomal protein S13		GO:0003735,GO:0005840,GO:0006412	structural constituent of ribosome|ribosome|translation	ko03010	Ribosome
LOC101745820	3e-59	0.30974	0.253	0.294	5.07e-55	3	0.861	GeneID:101745820	lncRNA
RpL22	3.15e-59	0.163294	0.952	0.922	5.32e-55	3	1.033	GeneID:692698	protein_coding	RPL22	ribosomal protein L22		GO:0003735,GO:0005840,GO:0006412	structural constituent of ribosome|ribosome|translation	ko03010	Ribosome
RpL7	1.72e-58	0.145994	0.92	0.864	2.9e-54	3	1.065	GeneID:692661	protein_coding	RpL7	ribosomal protein L7		GO:0000463,GO:0002181,GO:0003723,GO:0003735,GO:0022625,GO:0022626,GO:0035073	maturation of LSU-rRNA from tricistronic rRNA transcript (SSU-rRNA, 5.8S rRNA, LSU-rRNA)|cytoplasmic translation|RNA binding|structural constituent of ribosome|cytosolic large ribosomal subunit|cytosolic ribosome|pupariation	ko03010	Ribosome
LOC100101180	7.59e-58	0.428577	0.499	0.324	1.28e-53	3	1.54	GeneID:100101180	protein_coding	tsr	actin-depolymerizing factor 1		GO:0000281,GO:0000902,GO:0000915,GO:0001736,GO:0001737,GO:0001745,GO:0003779,GO:0005654,GO:0005829,GO:0007015,GO:0007298,GO:0007409,GO:0008585,GO:0010591,GO:0010669,GO:0015629,GO:0016319,GO:0016363,GO:0030032,GO:0030041,GO:0030042,GO:0033206,GO:0036011,GO:0042052,GO:0042067,GO:0048749,GO:0050714,GO:0051299	mitotic cytokinesis|cell morphogenesis|actomyosin contractile ring assembly|establishment of planar polarity|establishment of imaginal disc-derived wing hair orientation|compound eye morphogenesis|actin binding|nucleoplasm|cytosol|actin filament organization|border follicle cell migration|axonogenesis|female gonad development|regulation of lamellipodium assembly|epithelial structure maintenance|a…	ko04666,ko04360,ko04810	Fc gamma R-mediated phagocytosis|Axon guidance|Regulation of actin cytoskeleton
RpS12	1.72e-57	0.162302	0.925	0.893	2.91e-53	3	1.036	GeneID:732856	protein_coding	RpS12	ribosomal protein S12		GO:0002181,GO:0003735,GO:0022627	cytoplasmic translation|structural constituent of ribosome|cytosolic small ribosomal subunit	ko03010	Ribosome
RpL18	1.73e-57	0.150397	0.92	0.864	2.92e-53	3	1.065	GeneID:692694	protein_coding	RpL18	ribosomal protein L18		GO:0003735,GO:0005840,GO:0006412	structural constituent of ribosome|ribosome|translation	ko03010	Ribosome
A4	3.34e-57	0.374472	0.696	0.627	5.63e-53	3	1.11	GeneID:100145916	protein_coding	Act5C	actin A4		GO:0000281,GO:0005200,GO:0005524,GO:0005737,GO:0005884,GO:0006338,GO:0007010,GO:0007291,GO:0031011,GO:0032507,GO:0035060,GO:0035148	mitotic cytokinesis|structural constituent of cytoskeleton|ATP binding|cytoplasm|actin filament|chromatin remodeling|cytoskeleton organization|sperm individualization|Ino80 complex|maintenance of protein location in cell|brahma complex|tube formation	ko04145,ko04520,ko04670,ko04015,ko04390,ko04611,ko04391,ko04510,ko04745,ko04810,ko04530,ko04919,ko04210,ko04921	Phagosome|Adherens junction|Leukocyte transendothelial migration|Rap1 signaling pathway|Hippo signaling pathway|Platelet activation|Hippo signaling pathway - fly|Focal adhesion|Phototransduction - fly|Regulation of actin cytoskeleton|Tight junction|Thyroid hormone signaling pathway|Apoptosis|Oxytocin signaling pathway
RpL24	1.31e-55	0.190204	0.895	0.875	2.21e-51	3	1.023	GeneID:692701	protein_coding	RpL24	ribosomal protein L24		GO:0005840	ribosome	ko03010	Ribosome
RpS27a	4.05e-54	0.160429	0.934	0.921	6.84e-50	3	1.014	GeneID:100033385	protein_coding		ribosomal protein S27a		GO:0003735,GO:0005634,GO:0005840,GO:0006412,GO:0046872	structural constituent of ribosome|nucleus|ribosome|translation|metal ion binding	ko03010	Ribosome
Rsf1	4.76e-54	0.331139	0.688	0.545	8.03e-50	3	1.262	GeneID:733137	protein_coding	Rsf1	repressor splicing factor 1		GO:0000381,GO:0001178,GO:0003723,GO:0003729,GO:0005634,GO:0010468,GO:0031440,GO:0045292	regulation of alternative mRNA splicing, via spliceosome|regulation of transcriptional start site selection at RNA polymerase II promoter|RNA binding|mRNA binding|nucleus|regulation of gene expression|regulation of mRNA 3'-end processing|mRNA cis splicing, via spliceosome
RpL18A	2.14e-53	0.167156	0.837	0.751	3.61e-49	3	1.115	GeneID:692695	protein_coding	RpL18A	ribosomal protein L18A		GO:0003735,GO:0005840,GO:0006412	structural constituent of ribosome|ribosome|translation	ko03010	Ribosome
LOC101743437	3.09e-53	0.371757	0.318	0.172	5.22e-49	3	1.849	GeneID:101743437	protein_coding	drpr	protein draper		GO:0001786,GO:0001891,GO:0005737,GO:0005886,GO:0005938,GO:0006909,GO:0006911,GO:0008345,GO:0016021,GO:0016322,GO:0030054,GO:0030424,GO:0031224,GO:0035071,GO:0035212,GO:0042742,GO:0043277,GO:0043652,GO:0045211,GO:0045335,GO:0048190,GO:0048678,GO:0060100,GO:0098794,GO:1904396	phosphatidylserine binding|phagocytic cup|cytoplasm|plasma membrane|cell cortex|phagocytosis|phagocytosis, engulfment|larval locomotory behavior|integral component of membrane|neuron remodeling|cell junction|axon|intrinsic component of membrane|salivary gland cell autophagic cell death|cell competition in a multicellular organism|defense response to bacterium|apoptotic cell clearance|engulfment o…
ACBP	5.22e-53	0.186885	0.428	0.283	8.81e-49	3	1.512	GeneID:692574	protein_coding		acyl-CoA binding protein		GO:0000062,GO:0008289	fatty-acyl-CoA binding|lipid binding	ko03320	PPAR signaling pathway
COX1	1.63e-52	0.166633	1	1	2.75e-48	3	1	--	--	--	--	--	--	--	--	--
RpS15	4.19e-52	0.157039	0.876	0.819	7.07e-48	3	1.07	GeneID:692690	protein_coding	RPS15	ribosomal protein S15		GO:0000028,GO:0000056,GO:0000184,GO:0001649,GO:0003677,GO:0003723,GO:0003735,GO:0005634,GO:0005654,GO:0005829,GO:0005925,GO:0006364,GO:0006412,GO:0006413,GO:0006614,GO:0016020,GO:0022627,GO:0042274	ribosomal small subunit assembly|ribosomal small subunit export from nucleus|nuclear-transcribed mRNA catabolic process, nonsense-mediated decay|osteoblast differentiation|DNA binding|RNA binding|structural constituent of ribosome|nucleus|nucleoplasm|cytosol|focal adhesion|rRNA processing|translation|translational initiation|SRP-dependent cotranslational protein targeting to membrane|membrane|cyt…	ko03010	Ribosome
LOC101744114	4.46e-52	0.226721	0.259	0.142	7.54e-48	3	1.824	GeneID:101744114	protein_coding	Nedd8	NEDD8		GO:0005634,GO:0005737,GO:0007275,GO:0008283,GO:0008589,GO:0019941,GO:0030162,GO:0030431,GO:0031386,GO:0031625,GO:0031647,GO:0036099,GO:0045116,GO:0051438,GO:2000736	nucleus|cytoplasm|multicellular organism development|cell proliferation|regulation of smoothened signaling pathway|modification-dependent protein catabolic process|regulation of proteolysis|sleep|protein tag|ubiquitin protein ligase binding|regulation of protein stability|female germ-line stem cell population maintenance|protein neddylation|regulation of ubiquitin-protein transferase activity|reg…
RpL27	1.12e-51	0.0532835	0.961	0.945	1.9e-47	3	1.017	GeneID:692703	protein_coding	RPL27	ribosomal protein L27		GO:0000184,GO:0003723,GO:0003735,GO:0005634,GO:0005829,GO:0005840,GO:0005925,GO:0006364,GO:0006412,GO:0006413,GO:0006614,GO:0016020,GO:0022625,GO:0070062,GO:0098556,GO:1990904	nuclear-transcribed mRNA catabolic process, nonsense-mediated decay|RNA binding|structural constituent of ribosome|nucleus|cytosol|ribosome|focal adhesion|rRNA processing|translation|translational initiation|SRP-dependent cotranslational protein targeting to membrane|membrane|cytosolic large ribosomal subunit|extracellular exosome|cytoplasmic side of rough endoplasmic reticulum membrane|ribonucle…	ko03010	Ribosome
LOC692779	1.93e-51	0.162447	0.935	0.906	3.26e-47	3	1.032	GeneID:692779	protein_coding	RpL40	ubiquitin/ribosomal protein L40 fusion protein		GO:0002181,GO:0003735,GO:0005634,GO:0005737,GO:0005829,GO:0006412,GO:0006464,GO:0006511,GO:0016567,GO:0019941,GO:0022625,GO:0022627,GO:0031386,GO:0031625	cytoplasmic translation|structural constituent of ribosome|nucleus|cytoplasm|cytosol|translation|cellular protein modification process|ubiquitin-dependent protein catabolic process|protein ubiquitination|modification-dependent protein catabolic process|cytosolic large ribosomal subunit|cytosolic small ribosomal subunit|protein tag|ubiquitin protein ligase binding	ko03010	Ribosome
LOC101742895	2.23e-51	0.261134	0.327	0.191	3.76e-47	3	1.712	GeneID:101742895	protein_coding	Cdlc2	dynein light chain 2, cytoplasmic		GO:0003774,GO:0005737,GO:0005868,GO:0005874,GO:0007018,GO:0030286,GO:0042623,GO:0045505,GO:0051959,GO:2000582	motor activity|cytoplasm|cytoplasmic dynein complex|microtubule|microtubule-based movement|dynein complex|ATPase activity, coupled|dynein intermediate chain binding|dynein light intermediate chain binding|positive regulation of ATP-dependent microtubule motor activity, plus-end-directed	ko04962	Vasopressin-regulated water reabsorption
LOC732932	4.19e-51	0.202782	0.935	0.893	7.07e-47	3	1.047	GeneID:732932	protein_coding	Rm62	DEAD box polypeptide 5		GO:0000381,GO:0000398,GO:0003729,GO:0004386,GO:0005524,GO:0005634,GO:0005700,GO:0005703,GO:0005730,GO:0005737,GO:0005829,GO:0006417,GO:0016246,GO:0019730,GO:0050688,GO:0051607,GO:0071011,GO:0071013	regulation of alternative mRNA splicing, via spliceosome|mRNA splicing, via spliceosome|mRNA binding|helicase activity|ATP binding|nucleus|polytene chromosome|polytene chromosome puff|nucleolus|cytoplasm|cytosol|regulation of translation|RNA interference|antimicrobial humoral response|regulation of defense response to virus|defense response to virus|precatalytic spliceosome|catalytic step 2 splic…	ko03040	Spliceosome
tan	1.17e-50	0.506949	0.254	0.129	1.97e-46	3	1.969	GeneID:100384889	protein_coding		tan protein
RpS15A	1.96e-50	0.19723	0.92	0.903	3.31e-46	3	1.019	GeneID:732857	protein_coding	RpS15Aa	ribosomal protein S15A		GO:0002181,GO:0003735,GO:0022626,GO:0022627	cytoplasmic translation|structural constituent of ribosome|cytosolic ribosome|cytosolic small ribosomal subunit	ko03010	Ribosome
LOC101747148	3.19e-50	0.285248	0.667	0.517	5.39e-46	3	1.29	GeneID:101747148	protein_coding	btf3l4	transcription factor BTF3 homolog 4				ko04214	Apoptosis - fly
LOC732921	1.09e-48	0.454076	0.438	0.302	1.85e-44	3	1.45	GeneID:732921	protein_coding	PRDX5	peroxiredoxin				ko04146	Peroxisome
RpS17	1.44e-47	0.086128	0.97	0.961	2.43e-43	3	1.009	GeneID:692719	protein_coding	RpS17	ribosomal protein S17		GO:0003735,GO:0005840,GO:0006412	structural constituent of ribosome|ribosome|translation	ko03010	Ribosome
LOC692985	2.76e-47	0.134389	0.437	0.308	4.66e-43	3	1.419	GeneID:692985	protein_coding		vacuolar ATP synthase subunit G		GO:0016324,GO:0016471,GO:0042626,GO:1902600	apical plasma membrane|vacuolar proton-transporting V-type ATPase complex|ATPase activity, coupled to transmembrane movement of substances|proton transmembrane transport	ko04966,ko04145,ko00190,ko04721,ko04150	Collecting duct acid secretion|Phagosome|Oxidative phosphorylation|Synaptic vesicle cycle|mTOR signaling pathway
RpL27A	3.8e-47	0.167729	0.876	0.838	6.41e-43	3	1.045	GeneID:693067	protein_coding	rpl27a	ribosomal protein L27A		GO:0003735,GO:0006412,GO:0015934	structural constituent of ribosome|translation|large ribosomal subunit	ko03010	Ribosome
LOC101736864	1.47e-46	0.259092	0.324	0.194	2.48e-42	3	1.67	GeneID:101736864	protein_coding	tma7	translation machinery-associated protein 7 homolog		GO:0002181	cytoplasmic translation
LOC105842464	1.64e-46	0.249848	0.899	0.855	2.77e-42	3	1.051	GeneID:105842464	protein_coding		seroin-like
hibadh	2.15e-46	0.352572	0.432	0.28	3.63e-42	3	1.543	GeneID:100174823	protein_coding	hibA	3-hydroxyisobutyrate dehydrogenase		GO:0005739,GO:0006574,GO:0008442,GO:0016616,GO:0050661,GO:0051287	mitochondrion|valine catabolic process|3-hydroxyisobutyrate dehydrogenase activity|oxidoreductase activity, acting on the CH-OH group of donors, NAD or NADP as acceptor|NADP binding|NAD binding	ko00280	Valine, leucine and isoleucine degradation
RpS30	2.96e-46	0.179245	0.938	0.915	4.99e-42	3	1.025	GeneID:692726	protein_coding	FAU	ribosomal protein S30		GO:0003735,GO:0005840,GO:0006412	structural constituent of ribosome|ribosome|translation	ko03010	Ribosome
LOC732904	3.43e-46	0.181641	0.3	0.182	5.78e-42	3	1.648	GeneID:732904	protein_coding	SmE	small nuclear ribonucleoprotein E	zf-C2H2	GO:0000387,GO:0000398,GO:0003723,GO:0005634,GO:0005681,GO:0005682,GO:0005685,GO:0005686,GO:0005687,GO:0030532,GO:0046540,GO:0071011,GO:0071013	spliceosomal snRNP assembly|mRNA splicing, via spliceosome|RNA binding|nucleus|spliceosomal complex|U5 snRNP|U1 snRNP|U2 snRNP|U4 snRNP|small nuclear ribonucleoprotein complex|U4/U6 x U5 tri-snRNP complex|precatalytic spliceosome|catalytic step 2 spliceosome	ko03040	Spliceosome
RpL23A	5.66e-46	0.165294	0.902	0.856	9.55e-42	3	1.054	GeneID:692700	protein_coding	RPL23A	ribosomal protein L23A		GO:0000027,GO:0000184,GO:0003723,GO:0003735,GO:0005634,GO:0005730,GO:0005737,GO:0005829,GO:0006412,GO:0006413,GO:0006614,GO:0008283,GO:0022625,GO:0045296,GO:0070062,GO:0070180,GO:1904841	ribosomal large subunit assembly|nuclear-transcribed mRNA catabolic process, nonsense-mediated decay|RNA binding|structural constituent of ribosome|nucleus|nucleolus|cytoplasm|cytosol|translation|translational initiation|SRP-dependent cotranslational protein targeting to membrane|cell proliferation|cytosolic large ribosomal subunit|cadherin binding|extracellular exosome|large ribosomal subunit rR…	ko03010	Ribosome
LOC732899	5.82e-46	0.281528	0.494	0.34	9.82e-42	3	1.453	GeneID:732899	protein_coding	Nacalpha	nascent polypeptide associated complex protein alpha subunit		GO:0005854,GO:0007275,GO:0015031	nascent polypeptide-associated complex|multicellular organism development|protein transport
LOC733141	2.64e-45	0.148556	0.604	0.467	4.45e-41	3	1.293	GeneID:733141	protein_coding	SEC61G	transport protein Sec61 gamma subunit		GO:0005789,GO:0008565,GO:0015450,GO:0016021,GO:0045047	endoplasmic reticulum membrane|protein transporter activity|P-P-bond-hydrolysis-driven protein transmembrane transporter activity|integral component of membrane|protein targeting to ER	ko04145,ko04141,ko03060	Phagosome|Protein processing in endoplasmic reticulum|Protein export
SOD	3.94e-45	0.400107	0.261	0.137	6.65e-41	3	1.905	GeneID:692639	protein_coding		Cu/Zn superoxide dismutase		GO:0004784,GO:0005737,GO:0046872	superoxide dismutase activity|cytoplasm|metal ion binding	ko04213,ko04146	Longevity regulating pathway - multiple species|Peroxisome
LOC693075	4.2e-45	0.211483	0.684	0.54	7.09e-41	3	1.267	GeneID:693075	protein_coding	eIF-5A	translation initiation factor 5A		GO:0003746,GO:0005737,GO:0006452,GO:0043022,GO:0045901,GO:0045905	translation elongation factor activity|cytoplasm|translational frameshifting|ribosome binding|positive regulation of translational elongation|positive regulation of translational termination
LOC101736082	5.51e-45	0.104153	0.585	0.438	9.3e-41	3	1.336	GeneID:101736082	protein_coding		mucin-4
RpL4	1.17e-44	0.0796711	0.966	0.947	1.97e-40	3	1.02	GeneID:692659	protein_coding	RpL4	ribosomal protein L4		GO:0002181,GO:0003735,GO:0022625,GO:0022626	cytoplasmic translation|structural constituent of ribosome|cytosolic large ribosomal subunit|cytosolic ribosome	ko03010	Ribosome
RpL17	1.39e-44	0.0964054	0.945	0.923	2.35e-40	3	1.024	GeneID:692671	protein_coding	RpL17	ribosomal protein L17		GO:0003735,GO:0006412,GO:0015934	structural constituent of ribosome|translation|large ribosomal subunit	ko03010	Ribosome
RpS8	9.29e-44	0.11861	0.966	0.951	1.57e-39	3	1.016	GeneID:692717	protein_coding	RpS8	ribosomal protein S8		GO:0003735,GO:0005840,GO:0006412	structural constituent of ribosome|ribosome|translation	ko03010	Ribosome
LOC692956	2.69e-43	0.269994	0.663	0.522	4.54e-39	3	1.27	GeneID:692956	protein_coding	Nlp	nucleoplasmin		GO:0003682,GO:0005634,GO:0005654,GO:0005730,GO:0005737,GO:0006338,GO:0035041,GO:0042393	chromatin binding|nucleus|nucleoplasm|nucleolus|cytoplasm|chromatin remodeling|sperm chromatin decondensation|histone binding
LOC733132	2.74e-43	0.286089	0.256	0.139	4.63e-39	3	1.842	GeneID:733132	protein_coding	Taldo1	transaldolase		GO:0004801,GO:0005622,GO:0005654,GO:0005829,GO:0005975,GO:0006002,GO:0006098,GO:0009052,GO:0019682,GO:0030246,GO:0043231,GO:0048029	sedoheptulose-7-phosphate:D-glyceraldehyde-3-phosphate glyceronetransferase activity|intracellular|nucleoplasm|cytosol|carbohydrate metabolic process|fructose 6-phosphate metabolic process|pentose-phosphate shunt|pentose-phosphate shunt, non-oxidative branch|glyceraldehyde-3-phosphate metabolic process|carbohydrate binding|intracellular membrane-bounded organelle|monosaccharide binding	ko01200,ko00030,ko01230	Carbon metabolism|Pentose phosphate pathway|Biosynthesis of amino acids
LOC778457	6.94e-43	0.28058	0.693	0.555	1.17e-38	3	1.249	GeneID:778457	protein_coding	TGas113e22.1	h3 histone family 3a		GO:0000786,GO:0005634,GO:0006334,GO:0031492,GO:0046982	nucleosome|nucleus|nucleosome assembly|nucleosomal DNA binding|protein heterodimerization activity
LOC732941	1.5e-42	0.234398	0.41	0.271	2.53e-38	3	1.513	GeneID:732941	protein_coding	SNRPG	small nuclear ribonucleoprotein G		GO:0000387,GO:0000398,GO:0003723,GO:0005634,GO:0005681,GO:0005682,GO:0005685,GO:0005686,GO:0005687,GO:0005689,GO:0030532,GO:0034719,GO:0043186,GO:0071004,GO:0071011,GO:0071013	spliceosomal snRNP assembly|mRNA splicing, via spliceosome|RNA binding|nucleus|spliceosomal complex|U5 snRNP|U1 snRNP|U2 snRNP|U4 snRNP|U12-type spliceosomal complex|small nuclear ribonucleoprotein complex|SMN-Sm protein complex|P granule|U2-type prespliceosome|precatalytic spliceosome|catalytic step 2 spliceosome	ko03040	Spliceosome
LOC733135	1.72e-42	0.391282	0.44	0.295	2.9e-38	3	1.492	GeneID:733135	protein_coding	Mlc-c	nonmuscle myosin essential light chain		GO:0005509,GO:0005829,GO:0016459,GO:0016460,GO:0017022,GO:0030048,GO:0031475,GO:0031476,GO:0031477,GO:0032036	calcium ion binding|cytosol|myosin complex|myosin II complex|myosin binding|actin filament-based movement|myosin V complex|myosin VI complex|myosin VII complex|myosin heavy chain binding	ko04921,ko04270	Oxytocin signaling pathway|Vascular smooth muscle contraction
RpL9	5.84e-42	0.147801	0.897	0.856	9.86e-38	3	1.048	GeneID:692664	protein_coding	RpL9	ribosomal protein L9		GO:0003735,GO:0005840,GO:0006412,GO:0019843	structural constituent of ribosome|ribosome|translation|rRNA binding	ko03010	Ribosome
LOC101746634	8.32e-42	0.213643	0.253	0.153	1.41e-37	3	1.654	GeneID:101746634	protein_coding	Ttpal	alpha-tocopherol transfer protein-like
RpS19	9.37e-41	0.112284	0.988	0.979	1.58e-36	3	1.009	GeneID:692721	protein_coding	RpS19a	ribosomal protein S19		GO:0000028,GO:0002181,GO:0003735,GO:0022626,GO:0022627	ribosomal small subunit assembly|cytoplasmic translation|structural constituent of ribosome|cytosolic ribosome|cytosolic small ribosomal subunit	ko03010	Ribosome
LOC101738009	2.64e-40	0.231687	0.705	0.565	4.46e-36	3	1.248	GeneID:101738009	protein_coding		ATP synthase lipid-binding protein, mitochondrial	TF_bZIP	GO:0008289,GO:0015078,GO:0015986,GO:0015991,GO:0016021,GO:0031966,GO:0045263	lipid binding|proton transmembrane transporter activity|ATP synthesis coupled proton transport|ATP hydrolysis coupled proton transport|integral component of membrane|mitochondrial membrane|proton-transporting ATP synthase complex, coupling factor F(o)	ko00190	Oxidative phosphorylation
Ef-1g	3.71e-40	0.0624435	0.914	0.858	6.27e-36	3	1.065	GeneID:692391	protein_coding		elongation factor 1 gamma		GO:0003746	translation elongation factor activity
LOC100101194	3.55e-39	0.241209	0.268	0.157	5.99e-35	3	1.707	GeneID:100101194	protein_coding	Dlc90F	dynein molecular motor protein light chain 1		GO:0000278,GO:0003774,GO:0005868,GO:0005874,GO:0007018,GO:0007286,GO:0008090,GO:0008340,GO:0030286,GO:0032991,GO:0042623,GO:0042803,GO:0045505,GO:0051959,GO:0097718,GO:1904115	mitotic cell cycle|motor activity|cytoplasmic dynein complex|microtubule|microtubule-based movement|spermatid development|retrograde axonal transport|determination of adult lifespan|dynein complex|protein-containing complex|ATPase activity, coupled|protein homodimerization activity|dynein intermediate chain binding|dynein light intermediate chain binding|disordered domain specific binding|axon cy…
LOC101738922	9.21e-39	0.394636	0.368	0.241	1.55e-34	3	1.527	GeneID:101738922	lncRNA
LOC101745643	1.11e-38	0.183574	0.364	0.243	1.88e-34	3	1.498	GeneID:101745643	protein_coding	nop10	H/ACA ribonucleoprotein complex subunit 3		GO:0005697,GO:0006364,GO:0007004,GO:0031118,GO:0031120,GO:0031429,GO:0034513,GO:0060215,GO:0070034,GO:0090661	telomerase holoenzyme complex|rRNA processing|telomere maintenance via telomerase|rRNA pseudouridine synthesis|snRNA pseudouridine synthesis|box H/ACA snoRNP complex|box H/ACA snoRNA binding|primitive hemopoiesis|telomerase RNA binding|box H/ACA telomerase RNP complex	ko03008	Ribosome biogenesis in eukaryotes
LOC101743840	2.35e-38	0.322021	0.3	0.176	3.97e-34	3	1.705	GeneID:101743840	protein_coding		uncharacterized LOC101743840
LOC733116	1.41e-37	0.199861	0.386	0.264	2.39e-33	3	1.462	GeneID:733116	protein_coding	eIF3-S5	eukaryotic translation initiation factor 3 subunit 5		GO:0001732,GO:0003743,GO:0005852,GO:0016282,GO:0033290	formation of cytoplasmic translation initiation complex|translation initiation factor activity|eukaryotic translation initiation factor 3 complex|eukaryotic 43S preinitiation complex|eukaryotic 48S preinitiation complex	ko03013	RNA transport
LOC101738996	1.9e-37	0.236417	0.281	0.169	3.21e-33	3	1.663	GeneID:101738996	protein_coding		transcription elongation factor spt5
LOC101745352	1.29e-36	0.222909	0.284	0.174	2.18e-32	3	1.632	GeneID:101745352	protein_coding	SJCHGC01960	10 kDa heat shock protein, mitochondrial		GO:0005524,GO:0005759,GO:0006457	ATP binding|mitochondrial matrix|protein folding
LOC733070	2.05e-36	0.119424	0.589	0.458	3.47e-32	3	1.286	GeneID:733070	protein_coding	SEC61B	transport protein Sec61 beta subunit		GO:0000060,GO:0003723,GO:0005086,GO:0005783,GO:0005784,GO:0005789,GO:0005829,GO:0006616,GO:0016020,GO:0016021,GO:0030433,GO:0030970,GO:0031204,GO:0031205,GO:0048408	protein import into nucleus, translocation|RNA binding|ARF guanyl-nucleotide exchange factor activity|endoplasmic reticulum|Sec61 translocon complex|endoplasmic reticulum membrane|cytosol|SRP-dependent cotranslational protein targeting to membrane, translocation|membrane|integral component of membrane|ubiquitin-dependent ERAD pathway|retrograde protein transport, ER to cytosol|posttranslational p…	ko04145,ko04141,ko03060	Phagosome|Protein processing in endoplasmic reticulum|Protein export
RpL7Ae	3.33e-36	0.160463	0.324	0.217	5.63e-32	3	1.493	GeneID:692972	protein_coding	SNU13	ribosomal protein L7Ae		GO:0000398,GO:0000470,GO:0000492,GO:0001651,GO:0003723,GO:0005634,GO:0005654,GO:0005690,GO:0005730,GO:0006364,GO:0007338,GO:0030621,GO:0030622,GO:0031428,GO:0032040,GO:0032991,GO:0034511,GO:0034512,GO:0046540,GO:0051117,GO:0071005	mRNA splicing, via spliceosome|maturation of LSU-rRNA|box C/D snoRNP assembly|dense fibrillar component|RNA binding|nucleus|nucleoplasm|U4atac snRNP|nucleolus|rRNA processing|single fertilization|U4 snRNA binding|U4atac snRNA binding|box C/D snoRNP complex|small-subunit processome|protein-containing complex|U3 snoRNA binding|box C/D snoRNA binding|U4/U6 x U5 tri-snRNP complex|ATPase binding|U2-ty…	ko03008,ko03040	Ribosome biogenesis in eukaryotes|Spliceosome
LOC101741780	1.19e-35	0.234037	0.306	0.193	2.01e-31	3	1.585	GeneID:101741780	protein_coding		heat shock factor-binding protein 1				ko04212	Longevity regulating pathway - worm
LOC101744904	1.44e-35	0.260589	0.582	0.441	2.44e-31	3	1.32	GeneID:101744904	protein_coding		acidic leucine-rich nuclear phosphoprotein 32 family member B
LOC692970	2.16e-35	0.215421	0.358	0.237	3.65e-31	3	1.511	GeneID:692970	protein_coding	Ran	GTP-binding nuclear protein Ran		GO:0000132,GO:0000212,GO:0003924,GO:0005525,GO:0005634,GO:0005635,GO:0005737,GO:0005938,GO:0006606,GO:0006611,GO:0006886,GO:0007346,GO:0032880,GO:0046872,GO:0051301,GO:1990498	establishment of mitotic spindle orientation|meiotic spindle organization|GTPase activity|GTP binding|nucleus|nuclear envelope|cytoplasm|cell cortex|protein import into nucleus|protein export from nucleus|intracellular protein transport|regulation of mitotic cell cycle|regulation of protein localization|metal ion binding|cell division|mitotic spindle microtubule	ko03008,ko03013	Ribosome biogenesis in eukaryotes|RNA transport
LOC732949	2.67e-35	0.24563	0.537	0.4	4.51e-31	3	1.342	GeneID:732949	protein_coding		ferritin		GO:0005623,GO:0006826,GO:0006879,GO:0008199	cell|iron ion transport|cellular iron ion homeostasis|ferric iron binding
CPH43	3.54e-35	0.199463	0.79	0.819	5.98e-31	3	0.965	GeneID:100379193	protein_coding		cuticular protein hypothetical 43
PFN	4.28e-35	0.257562	0.442	0.307	7.22e-31	3	1.44	GeneID:692652	protein_coding		profilin		GO:0003779,GO:0005737,GO:0005856	actin binding|cytoplasm|cytoskeleton	ko04015,ko04810,ko04013	Rap1 signaling pathway|Regulation of actin cytoskeleton|MAPK signaling pathway - fly
LOC733122	5.29e-35	0.172927	0.26	0.163	8.93e-31	3	1.595	GeneID:733122	protein_coding		eukaryotic translation initiation factor 3 subunit k		GO:0001732,GO:0003743,GO:0005852,GO:0006446,GO:0016282,GO:0033290,GO:0043022	formation of cytoplasmic translation initiation complex|translation initiation factor activity|eukaryotic translation initiation factor 3 complex|regulation of translational initiation|eukaryotic 43S preinitiation complex|eukaryotic 48S preinitiation complex|ribosome binding
RpLP2	1.72e-34	0.120557	0.986	0.983	2.91e-30	3	1.003	GeneID:692692	protein_coding	RpLP2	ribosomal protein P2		GO:0002181,GO:0003735,GO:0006414,GO:0022625,GO:0022626	cytoplasmic translation|structural constituent of ribosome|translational elongation|cytosolic large ribosomal subunit|cytosolic ribosome	ko03010	Ribosome
RpSA	2.15e-34	0.0365795	0.949	0.934	3.62e-30	3	1.016	GeneID:692424	protein_coding		ribosomal protein SA		GO:0000028,GO:0003735,GO:0006412,GO:0022627	ribosomal small subunit assembly|structural constituent of ribosome|translation|cytosolic small ribosomal subunit	ko03010	Ribosome
RpL11	7.93e-34	0.087741	0.933	0.917	1.34e-29	3	1.017	GeneID:692693	protein_coding	RpL11	ribosomal protein L11		GO:0000027,GO:0002181,GO:0003735,GO:0005730,GO:0005737,GO:0019843,GO:0022625,GO:0022626	ribosomal large subunit assembly|cytoplasmic translation|structural constituent of ribosome|nucleolus|cytoplasm|rRNA binding|cytosolic large ribosomal subunit|cytosolic ribosome	ko03010	Ribosome
RpL32	8e-34	0.0917525	0.966	0.96	1.35e-29	3	1.006	GeneID:778453	protein_coding	RpL32	ribosomal protein L32		GO:0003735,GO:0005840,GO:0006412	structural constituent of ribosome|ribosome|translation	ko03010	Ribosome
LOC100101187.1	2.12e-33	0.251273	0.362	0.24	3.58e-29	3	1.508	--	--	--	--	--	--	--	--	--
LOC101744608	3.98e-33	0.185331	0.441	0.319	6.73e-29	3	1.382	GeneID:101744608	protein_coding	COX7A1	uncharacterized LOC101744608		GO:0002082,GO:0004129,GO:0005739,GO:0005746,GO:0006091,GO:0016021,GO:0097249,GO:0097250	regulation of oxidative phosphorylation|cytochrome-c oxidase activity|mitochondrion|mitochondrial respiratory chain|generation of precursor metabolites and energy|integral component of membrane|mitochondrial respiratory chain supercomplex|mitochondrial respiratory chain supercomplex assembly	ko00190,ko04260	Oxidative phosphorylation|Cardiac muscle contraction
LOC778509	5.3e-33	0.221835	0.726	0.623	8.94e-29	3	1.165	GeneID:778509	protein_coding	Trx-2	thioredoxin-like protein		GO:0005623,GO:0006662,GO:0015035,GO:0045454	cell|glycerol ether metabolic process|protein disulfide oxidoreductase activity|cell redox homeostasis
Fkbp45	5.63e-33	0.0163818	0.363	0.275	9.5e-29	3	1.32	GeneID:692771	protein_coding	FKBP46	45 kDa immunophilin FKBP45		GO:0003677,GO:0003755,GO:0005634	DNA binding|peptidyl-prolyl cis-trans isomerase activity|nucleus
LOC732916	8.58e-33	0.278006	0.609	0.49	1.45e-28	3	1.243	GeneID:732916	protein_coding	FERH	ferritin		GO:0004322,GO:0005576,GO:0005623,GO:0006826,GO:0006879,GO:0008199	ferroxidase activity|extracellular region|cell|iron ion transport|cellular iron ion homeostasis|ferric iron binding	ko04978	Mineral absorption
LOC101743420	1.23e-32	0.218942	0.73	0.603	2.08e-28	3	1.211	GeneID:101743420	protein_coding		uncharacterized LOC101743420
RpP1	6.85e-32	0.092244	0.99	0.987	1.16e-27	3	1.003	GeneID:778451	protein_coding	RpLP1	ribosomal protein P1		GO:0002181,GO:0003735,GO:0006414,GO:0022625,GO:0022626,GO:0030295,GO:0043021	cytoplasmic translation|structural constituent of ribosome|translational elongation|cytosolic large ribosomal subunit|cytosolic ribosome|protein kinase activator activity|ribonucleoprotein complex binding	ko03010	Ribosome
RpL6	6.93e-32	0.0412342	0.948	0.941	1.17e-27	3	1.007	GeneID:692660	protein_coding	RPL6	ribosomal protein L6		GO:0002181,GO:0003735,GO:0005791,GO:0022625,GO:0042788	cytoplasmic translation|structural constituent of ribosome|rough endoplasmic reticulum|cytosolic large ribosomal subunit|polysomal ribosome	ko03010	Ribosome
RpS3	8.26e-32	0.0663194	0.956	0.943	1.39e-27	3	1.014	GeneID:692712	protein_coding	RpS3	ribosomal protein S3		GO:0003723,GO:0003735,GO:0006412,GO:0015935	RNA binding|structural constituent of ribosome|translation|small ribosomal subunit	ko03010	Ribosome
LOC101739385	1.78e-31	0.267064	0.361	0.249	3e-27	3	1.45	GeneID:101739385	protein_coding		uncharacterized LOC101739385
Oaz	2.23e-31	0.184833	0.857	0.769	3.76e-27	3	1.114	GeneID:692580	protein_coding	Oda	ornithine decarboxylase antizyme		GO:0008073	ornithine decarboxylase inhibitor activity
Sqd	5.2e-31	0.256644	0.586	0.458	8.77e-27	3	1.279	GeneID:692750	protein_coding	sqd	squid protein homologue	CSD	GO:0000184,GO:0000381,GO:0000398,GO:0000785,GO:0003680,GO:0003723,GO:0003729,GO:0003730,GO:0005634,GO:0005654,GO:0005703,GO:0005737,GO:0006405,GO:0006406,GO:0007293,GO:0007297,GO:0007314,GO:0008069,GO:0008298,GO:0009953,GO:0016325,GO:0017148,GO:0019094,GO:0030720,GO:0033119,GO:0035062,GO:0035925,GO:0043565,GO:0045451,GO:0048477,GO:0071011,GO:0071013,GO:1990837,GO:1990904	nuclear-transcribed mRNA catabolic process, nonsense-mediated decay|regulation of alternative mRNA splicing, via spliceosome|mRNA splicing, via spliceosome|chromatin|AT DNA binding|RNA binding|mRNA binding|mRNA 3'-UTR binding|nucleus|nucleoplasm|polytene chromosome puff|cytoplasm|RNA export from nucleus|mRNA export from nucleus|germarium-derived egg chamber formation|ovarian follicle cell migrati…	ko04320	Dorso-ventral axis formation
LOC101739657	9.25e-31	0.208909	0.278	0.182	1.56e-26	3	1.527	GeneID:101739657	protein_coding	Rho1	ras-like GTP-binding protein Rho1		GO:0000281,GO:0001745,GO:0003779,GO:0003924,GO:0005525,GO:0005737,GO:0005829,GO:0005856,GO:0005886,GO:0005938,GO:0006897,GO:0007015,GO:0007266,GO:0007298,GO:0007349,GO:0007368,GO:0007370,GO:0007374,GO:0007377,GO:0007391,GO:0007395,GO:0007405,GO:0007411,GO:0007422,GO:0007424,GO:0007435,GO:0007480,GO:0007601,GO:0008045,GO:0008347,GO:0008360,GO:0009611,GO:0010004,GO:0016476,GO:0016477,GO:0019900,GO:…	mitotic cytokinesis|compound eye morphogenesis|actin binding|GTPase activity|GTP binding|cytoplasm|cytosol|cytoskeleton|plasma membrane|cell cortex|endocytosis|actin filament organization|Rho protein signal transduction|border follicle cell migration|cellularization|determination of left/right symmetry|ventral furrow formation|posterior midgut invagination|germ-band extension|dorsal closure|dorsa…	ko04722,ko04520,ko04670,ko04350,ko04360,ko04015,ko04611,ko04071,ko04660,ko04014,ko04270,ko04510,ko04310,ko04024,ko04062,ko04072,ko04810,ko04530,ko04022,ko04011,ko04144,ko04972,ko04921,ko04150	Neurotrophin signaling pathway|Adherens junction|Leukocyte transendothelial migration|TGF-beta signaling pathway|Axon guidance|Rap1 signaling pathway|Platelet activation|Sphingolipid signaling pathway|T cell receptor signaling pathway|Ras signaling pathway|Vascular smooth muscle contraction|Focal adhesion|Wnt signaling pathway|cAMP signaling pathway|Chemokine signaling pathway|Phospholipase D sig…
LOC101741451	1.07e-30	0.174636	0.257	0.166	1.8e-26	3	1.548	GeneID:101741451	protein_coding	RPE	ribulose-phosphate 3-epimerase		GO:0004750,GO:0005829,GO:0005975,GO:0006098,GO:0009052,GO:0019323,GO:0042802,GO:0042803,GO:0044262,GO:0046872,GO:0070062	ribulose-phosphate 3-epimerase activity|cytosol|carbohydrate metabolic process|pentose-phosphate shunt|pentose-phosphate shunt, non-oxidative branch|pentose catabolic process|identical protein binding|protein homodimerization activity|cellular carbohydrate metabolic process|metal ion binding|extracellular exosome	ko00710,ko01200,ko00040,ko00030,ko01230	Carbon fixation in photosynthetic organisms|Carbon metabolism|Pentose and glucuronate interconversions|Pentose phosphate pathway|Biosynthesis of amino acids
RpS10	2.01e-30	0.0580739	0.905	0.884	3.4e-26	3	1.024	GeneID:693068	protein_coding	RpS10	ribosomal protein S10		GO:0005840	ribosome	ko03010	Ribosome
RpS20	2.66e-30	0.0595301	0.976	0.977	4.5e-26	3	0.999	GeneID:778514	protein_coding	RpS20	ribosomal protein S20		GO:0002181,GO:0003723,GO:0003735,GO:0006412,GO:0015935,GO:0022627	cytoplasmic translation|RNA binding|structural constituent of ribosome|translation|small ribosomal subunit|cytosolic small ribosomal subunit	ko03010	Ribosome
Uqcr11	1.6e-29	0.116833	0.312	0.22	2.7e-25	3	1.418	GeneID:100484985	protein_coding		ubiquinol-cytochrome c reductase, complex III subunit XI				ko00190,ko04260	Oxidative phosphorylation|Cardiac muscle contraction
LOC100216501	2.45e-29	0.166957	0.275	0.18	4.13e-25	3	1.528	GeneID:100216501	protein_coding	C7orf50	uncharacterized LOC100216501		GO:0003723	RNA binding
LOC692955	3.55e-29	0.183408	0.391	0.28	5.99e-25	3	1.396	GeneID:692955	protein_coding	sqh	myosin light polypeptide 9		GO:0000281,GO:0001736,GO:0003384,GO:0005509,GO:0005737,GO:0005829,GO:0005886,GO:0005911,GO:0005912,GO:0005938,GO:0007298,GO:0007300,GO:0016324,GO:0016460,GO:0019749,GO:0030048,GO:0030496,GO:0030707,GO:0031036,GO:0032036,GO:0032154,GO:0032956,GO:0035148,GO:0035159,GO:0035183,GO:0035191,GO:0035277,GO:0035317,GO:0042060,GO:0045177,GO:0051233,GO:0060288,GO:0060289,GO:0090254,GO:0106037	mitotic cytokinesis|establishment of planar polarity|apical constriction involved in gastrulation|calcium ion binding|cytoplasm|cytosol|plasma membrane|cell-cell junction|adherens junction|cell cortex|border follicle cell migration|ovarian nurse cell to oocyte transport|apical plasma membrane|myosin II complex|cytoskeleton-dependent cytoplasmic transport, nurse cell to oocyte|actin filament-based…	ko04670,ko04611,ko04510,ko04810,ko04530	Leukocyte transendothelial migration|Platelet activation|Focal adhesion|Regulation of actin cytoskeleton|Tight junction
LOC101743500	3.81e-29	0.20491	0.351	0.242	6.43e-25	3	1.45	GeneID:101743500	protein_coding	TAF10	transcription initiation factor TFIID subunit 10				ko03022	Basal transcription factors
LOC101736534	5.87e-29	0.251294	0.295	0.189	9.91e-25	3	1.561	GeneID:101736534	protein_coding	USH1C	uncharacterized LOC101736534		GO:0002141,GO:0002142,GO:0005829,GO:0005856,GO:0005886,GO:0005902,GO:0005903,GO:0007605,GO:0032420,GO:0032426,GO:0032532,GO:0042472,GO:0042491,GO:0050953,GO:0051015,GO:0060122,GO:1904106,GO:1904970	stereocilia ankle link|stereocilia ankle link complex|cytosol|cytoskeleton|plasma membrane|microvillus|brush border|sensory perception of sound|stereocilium|stereocilium tip|regulation of microvillus length|inner ear morphogenesis|inner ear auditory receptor cell differentiation|sensory perception of light stimulus|actin filament binding|inner ear receptor cell stereocilium organization|protein l…
LOC101746841	5.91e-29	0.153333	0.539	0.424	9.97e-25	3	1.271	GeneID:101746841	protein_coding		uncharacterized LOC101746841
RpL34	2.23e-28	0.0613181	0.908	0.886	3.77e-24	3	1.025	GeneID:100101149	protein_coding	RpL34	ribosomal protein L34		GO:0003735,GO:0005840,GO:0006412	structural constituent of ribosome|ribosome|translation	ko03010	Ribosome
RpS18	3.96e-28	0.0685358	0.965	0.959	6.68e-24	3	1.006	GeneID:692720	protein_coding	RpS18	ribosomal protein S18		GO:0003735,GO:0005840,GO:0006412,GO:0019843	structural constituent of ribosome|ribosome|translation|rRNA binding	ko03010	Ribosome
RpS26	4.24e-28	0.018399	0.949	0.936	7.16e-24	3	1.014	GeneID:693066	protein_coding	RpS26	ribosomal protein S26		GO:0002181,GO:0003729,GO:0003735,GO:0022627,GO:0042788,GO:0098556	cytoplasmic translation|mRNA binding|structural constituent of ribosome|cytosolic small ribosomal subunit|polysomal ribosome|cytoplasmic side of rough endoplasmic reticulum membrane	ko03010	Ribosome
LOC101738953	5.79e-28	0.163024	0.269	0.178	9.78e-24	3	1.511	GeneID:101738953	protein_coding	CG9286	protein BCCIP homolog		GO:0000055,GO:0000079,GO:0000132,GO:0005813,GO:0005814,GO:0006974,GO:0007052,GO:0015631,GO:0019207,GO:0019887,GO:0019908,GO:0034453,GO:0045859,GO:0090307,GO:0097431	ribosomal large subunit export from nucleus|regulation of cyclin-dependent protein serine/threonine kinase activity|establishment of mitotic spindle orientation|centrosome|centriole|cellular response to DNA damage stimulus|mitotic spindle organization|tubulin binding|kinase regulator activity|protein kinase regulator activity|nuclear cyclin-dependent protein kinase holoenzyme complex|microtubule …
LOC101746228	9.79e-28	0.142209	0.495	0.379	1.65e-23	3	1.306	GeneID:101746228	protein_coding		uncharacterized LOC101746228
LOC732876	1.04e-27	0.178583	0.279	0.185	1.76e-23	3	1.508	GeneID:732876	protein_coding	Prosalpha2	proteasome 25 kDa subunit		GO:0000502,GO:0004175,GO:0004298,GO:0005634,GO:0005654,GO:0005737,GO:0005829,GO:0005839,GO:0010498,GO:0010499,GO:0019773,GO:0043161	proteasome complex|endopeptidase activity|threonine-type endopeptidase activity|nucleus|nucleoplasm|cytoplasm|cytosol|proteasome core complex|proteasomal protein catabolic process|proteasomal ubiquitin-independent protein catabolic process|proteasome core complex, alpha-subunit complex|proteasome-mediated ubiquitin-dependent protein catabolic process	ko03050	Proteasome
14-3-3zeta	1.44e-27	0.196017	0.692	0.586	2.44e-23	3	1.181	GeneID:692854	protein_coding	14-3-3zeta	14-3-3 protein zeta		GO:0005737,GO:0019904	cytoplasm|protein domain specific binding	ko04391,ko04212,ko04114,ko04110,ko04390,ko04151,ko04013	Hippo signaling pathway - fly|Longevity regulating pathway - worm|Oocyte meiosis|Cell cycle|Hippo signaling pathway|PI3K-Akt signaling pathway|MAPK signaling pathway - fly
LOC105842530	2.37e-27	0.334589	0.382	0.272	4e-23	3	1.404	GeneID:105842530	protein_coding	lfe-2	inositol-trisphosphate 3-kinase homolog		GO:0005524,GO:0008440,GO:0032958,GO:0048815	ATP binding|inositol-1,4,5-trisphosphate 3-kinase activity|inositol phosphate biosynthetic process|hermaphrodite genitalia morphogenesis	ko00562,ko04020,ko04070	Inositol phosphate metabolism|Calcium signaling pathway|Phosphatidylinositol signaling system
LOC692925	2.96e-27	0.0292865	0.424	0.343	5e-23	3	1.236	GeneID:692925	protein_coding	ATPsynB	ATP synthase		GO:0000276,GO:0005739,GO:0015078,GO:0015986,GO:0099132,GO:1902600	mitochondrial proton-transporting ATP synthase complex, coupling factor F(o)|mitochondrion|proton transmembrane transporter activity|ATP synthesis coupled proton transport|ATP hydrolysis coupled cation transmembrane transport|proton transmembrane transport	ko00190	Oxidative phosphorylation
Ybp	3.08e-27	0.155853	0.78	0.716	5.2e-23	3	1.089	GeneID:692441	protein_coding		Y-box protein	CSD	GO:0003677,GO:0003723,GO:0005634,GO:0006355	DNA binding|RNA binding|nucleus|regulation of transcription, DNA-templated
LOC100101181	4.29e-27	0.138629	0.38	0.28	7.24e-23	3	1.357	GeneID:100101181	protein_coding	ATPsynD	H+ transporting ATP synthase subunit d		GO:0000274,GO:0000276,GO:0005739,GO:0006979,GO:0008340,GO:0015078,GO:0015986,GO:0032007,GO:0046034,GO:0051881,GO:0070373,GO:0099132,GO:1902600	mitochondrial proton-transporting ATP synthase, stator stalk|mitochondrial proton-transporting ATP synthase complex, coupling factor F(o)|mitochondrion|response to oxidative stress|determination of adult lifespan|proton transmembrane transporter activity|ATP synthesis coupled proton transport|negative regulation of TOR signaling|ATP metabolic process|regulation of mitochondrial membrane potential…	ko00190	Oxidative phosphorylation
LOC101736448	4.56e-27	0.22504	0.278	0.18	7.7e-23	3	1.544	GeneID:101736448	protein_coding	Uqcrh	cytochrome b-c1 complex subunit 6, mitochondrial		GO:0005739,GO:0005743,GO:0005750,GO:0006122,GO:0008121,GO:0009060,GO:0044877,GO:0051291	mitochondrion|mitochondrial inner membrane|mitochondrial respiratory chain complex III|mitochondrial electron transport, ubiquinol to cytochrome c|ubiquinol-cytochrome-c reductase activity|aerobic respiration|protein-containing complex binding|protein heterooligomerization	ko00190,ko04260	Oxidative phosphorylation|Cardiac muscle contraction
RpL19	7.91e-27	0.0711321	0.96	0.962	1.33e-22	3	0.998	GeneID:692696	protein_coding	RpL19	ribosomal protein L19		GO:0002181,GO:0003735,GO:0022625,GO:0022626	cytoplasmic translation|structural constituent of ribosome|cytosolic large ribosomal subunit|cytosolic ribosome	ko03010	Ribosome
LOC101742697	1.04e-26	0.172658	0.252	0.166	1.75e-22	3	1.518	GeneID:101742697	protein_coding	AAEL015238	UPF0729 protein AAEL015238
eIF3h	1.96e-26	0.18983	0.452	0.34	3.31e-22	3	1.329	GeneID:692388	protein_coding		eukaryotic translation initiation factor 3 subunit H		GO:0001732,GO:0003743,GO:0005852,GO:0016282,GO:0033290	formation of cytoplasmic translation initiation complex|translation initiation factor activity|eukaryotic translation initiation factor 3 complex|eukaryotic 43S preinitiation complex|eukaryotic 48S preinitiation complex	ko03013	RNA transport
LOC101736343	2.32e-26	0.26301	0.394	0.279	3.92e-22	3	1.412	GeneID:101736343	protein_coding	FucTA	alpha-(1,3)-fucosyltransferase 7-like		GO:0005797,GO:0006486,GO:0007399,GO:0008417,GO:0016021,GO:0018392,GO:0032580,GO:0033932,GO:0036065,GO:0036071,GO:0046920	Golgi medial cisterna|protein glycosylation|nervous system development|fucosyltransferase activity|integral component of membrane|glycoprotein 3-alpha-L-fucosyltransferase activity|Golgi cisterna membrane|1,3-alpha-L-fucosidase activity|fucosylation|N-glycan fucosylation|alpha-(1->3)-fucosyltransferase activity
LOC101737902	2.42e-26	0.20066	0.273	0.183	4.09e-22	3	1.492	GeneID:101737902	protein_coding	Arsb	arylsulfatase B		GO:0003943,GO:0004065,GO:0005739,GO:0005764,GO:0005791,GO:0005794,GO:0006914,GO:0007417,GO:0007584,GO:0008484,GO:0009268,GO:0009986,GO:0010632,GO:0010976,GO:0043627,GO:0046872,GO:0051597,GO:0061580	N-acetylgalactosamine-4-sulfatase activity|arylsulfatase activity|mitochondrion|lysosome|rough endoplasmic reticulum|Golgi apparatus|autophagy|central nervous system development|response to nutrient|sulfuric ester hydrolase activity|response to pH|cell surface|regulation of epithelial cell migration|positive regulation of neuron projection development|response to estrogen|metal ion binding|respon…
RpL5	4.12e-26	0.0223721	0.9	0.881	6.95e-22	3	1.022	GeneID:692557	protein_coding	RpL5	ribosomal protein L5		GO:0003735,GO:0005634,GO:0005840,GO:0006412,GO:0008097	structural constituent of ribosome|nucleus|ribosome|translation|5S rRNA binding	ko03010	Ribosome
LOC100101165	4.18e-26	0.148285	0.357	0.259	7.06e-22	3	1.378	GeneID:100101165	protein_coding	Atp5f1d	H+ transporting ATP synthase delta subunit		GO:0000275,GO:0005743,GO:0005753,GO:0006754,GO:0015986,GO:0016887,GO:0044877,GO:0045259,GO:0045261,GO:0046034,GO:0046933	mitochondrial proton-transporting ATP synthase complex, catalytic core F(1)|mitochondrial inner membrane|mitochondrial proton-transporting ATP synthase complex|ATP biosynthetic process|ATP synthesis coupled proton transport|ATPase activity|protein-containing complex binding|proton-transporting ATP synthase complex|proton-transporting ATP synthase complex, catalytic core F(1)|ATP metabolic process…	ko00190	Oxidative phosphorylation
LOC692927	5.18e-26	0.248684	0.66	0.554	8.74e-22	3	1.191	GeneID:692927	protein_coding		calmodulin		GO:0005509	calcium ion binding	ko04722,ko04924,ko04922,ko04015,ko04626,ko04916,ko04728,ko04970,ko04744,ko04261,ko04925,ko04014,ko04713,ko04070,ko04024,ko04745,ko04114,ko04270,ko04020,ko04912,ko04910,ko04022,ko04971,ko04915,ko04750,ko04740,ko04720,ko04921	Neurotrophin signaling pathway|Renin secretion|Glucagon signaling pathway|Rap1 signaling pathway|Plant-pathogen interaction|Melanogenesis|Dopaminergic synapse|Salivary secretion|Phototransduction|Adrenergic signaling in cardiomyocytes|Aldosterone synthesis and secretion|Ras signaling pathway|Circadian entrainment|Phosphatidylinositol signaling system|cAMP signaling pathway|Phototransduction - fly…
RpL35	9.31e-26	0.0933266	0.914	0.864	1.57e-21	3	1.058	GeneID:692706	protein_coding	Rpl35	ribosomal protein L35		GO:0000463,GO:0003729,GO:0003735,GO:0006412,GO:0022625,GO:0043021	maturation of LSU-rRNA from tricistronic rRNA transcript (SSU-rRNA, 5.8S rRNA, LSU-rRNA)|mRNA binding|structural constituent of ribosome|translation|cytosolic large ribosomal subunit|ribonucleoprotein complex binding	ko03010	Ribosome
RpS2e	1.03e-25	0.0609587	0.935	0.925	1.74e-21	3	1.011	GeneID:732854	protein_coding	RpS2	ribosomal protein S2e		GO:0002181,GO:0003723,GO:0003735,GO:0005730,GO:0005737,GO:0007275,GO:0022626,GO:0022627,GO:0048477	cytoplasmic translation|RNA binding|structural constituent of ribosome|nucleolus|cytoplasm|multicellular organism development|cytosolic ribosome|cytosolic small ribosomal subunit|oogenesis	ko03010	Ribosome
LOC101745365	1.07e-25	0.153552	0.288	0.199	1.8e-21	3	1.447	GeneID:101745365	protein_coding	ran-4	probable nuclear transport factor 2		GO:0005737,GO:0006606,GO:0006913,GO:0008565,GO:0044613	cytoplasm|protein import into nucleus|nucleocytoplasmic transport|protein transporter activity|nuclear pore central transport channel
LOC100134926	1.52e-25	0.0948442	0.44	0.344	2.57e-21	3	1.279	GeneID:100134926	protein_coding	COX5B	cytochrome c oxidase polypeptide Vb		GO:0004129,GO:0005743,GO:0046872	cytochrome-c oxidase activity|mitochondrial inner membrane|metal ion binding	ko00190,ko04260	Oxidative phosphorylation|Cardiac muscle contraction
RpS27	1.83e-25	0.155661	0.951	0.937	3.08e-21	3	1.015	GeneID:692724	protein_coding	RPS27	ribosomal protein S27				ko03010	Ribosome
VIG	1.94e-25	0.0930053	0.458	0.364	3.27e-21	3	1.258	GeneID:101741313	protein_coding	Serbp1	plasminogen activator inhibitor 1 RNA-binding protein-like		GO:0003730,GO:0005634,GO:0005737,GO:0005829,GO:0005886,GO:0042981,GO:0048471	mRNA 3'-UTR binding|nucleus|cytoplasm|cytosol|plasma membrane|regulation of apoptotic process|perinuclear region of cytoplasm
LOC733071	2.48e-25	0.294145	0.345	0.236	4.18e-21	3	1.462	GeneID:733071	protein_coding	Vamp7	synaptobrevin		GO:0000149,GO:0005484,GO:0005765,GO:0005789,GO:0005802,GO:0005886,GO:0006887,GO:0006888,GO:0006906,GO:0006911,GO:0008021,GO:0008333,GO:0009986,GO:0016192,GO:0017156,GO:0019905,GO:0030027,GO:0030054,GO:0030285,GO:0030670,GO:0031091,GO:0031143,GO:0031201,GO:0031902,GO:0034197,GO:0035493,GO:0035577,GO:0043001,GO:0043005,GO:0043308,GO:0043312,GO:0043320,GO:0045177,GO:0045335,GO:0047496,GO:0048280,GO:…	SNARE binding|SNAP receptor activity|lysosomal membrane|endoplasmic reticulum membrane|trans-Golgi network|plasma membrane|exocytosis|ER to Golgi vesicle-mediated transport|vesicle fusion|phagocytosis, engulfment|synaptic vesicle|endosome to lysosome transport|cell surface|vesicle-mediated transport|calcium ion regulated exocytosis|syntaxin binding|lamellipodium|cell junction|integral component o…	ko04130	SNARE interactions in vesicular transport
Sop2	5.65e-25	0.203759	0.28	0.189	9.53e-21	3	1.481	GeneID:692691	protein_coding	arpc1a-b	suppressor of profilin 2		GO:0003779,GO:0005634,GO:0005737,GO:0005885,GO:0034314,GO:0035861	actin binding|nucleus|cytoplasm|Arp2/3 protein complex|Arp2/3 complex-mediated actin nucleation|site of double-strand break	ko04144,ko04810,ko04666	Endocytosis|Regulation of actin cytoskeleton|Fc gamma R-mediated phagocytosis
LOC100134927	5.95e-25	0.0791816	0.474	0.382	1e-20	3	1.241	GeneID:100134927	protein_coding	Cox5a	cytochrome c oxidase subunit Va		GO:0004129,GO:0005739,GO:0005743,GO:0005751,GO:0006123,GO:0043209,GO:0046872	cytochrome-c oxidase activity|mitochondrion|mitochondrial inner membrane|mitochondrial respiratory chain complex IV|mitochondrial electron transport, cytochrome c to oxygen|myelin sheath|metal ion binding	ko00190,ko04260	Oxidative phosphorylation|Cardiac muscle contraction
LOC778469	6.08e-25	0.16395	0.313	0.219	1.03e-20	3	1.429	GeneID:778469	protein_coding	SRSF7	arginine/serine-rich splicing factor 7		GO:0000381,GO:0003723,GO:0005654,GO:0005737,GO:0008270,GO:0019904,GO:0045292,GO:0048025,GO:0051028,GO:1990830	regulation of alternative mRNA splicing, via spliceosome|RNA binding|nucleoplasm|cytoplasm|zinc ion binding|protein domain specific binding|mRNA cis splicing, via spliceosome|negative regulation of mRNA splicing, via spliceosome|mRNA transport|cellular response to leukemia inhibitory factor	ko03040	Spliceosome
LOC778458	2.35e-24	0.159495	0.398	0.294	3.97e-20	3	1.354	GeneID:778458	protein_coding	SmB	small nuclear ribonucleoprotein polypeptide		GO:0000398,GO:0003723,GO:0005634,GO:0005681,GO:0005682,GO:0005685,GO:0005686,GO:0005687,GO:0005737,GO:0007281,GO:0007283,GO:0008406,GO:0015030,GO:0030532,GO:0045495,GO:0046540,GO:0071004,GO:0071011,GO:0071013	mRNA splicing, via spliceosome|RNA binding|nucleus|spliceosomal complex|U5 snRNP|U1 snRNP|U2 snRNP|U4 snRNP|cytoplasm|germ cell development|spermatogenesis|gonad development|Cajal body|small nuclear ribonucleoprotein complex|pole plasm|U4/U6 x U5 tri-snRNP complex|U2-type prespliceosome|precatalytic spliceosome|catalytic step 2 spliceosome	ko03040	Spliceosome
LOC101738264	3.12e-24	0.153658	0.407	0.304	5.26e-20	3	1.339	GeneID:101738264	protein_coding	eff	ubiquitin-conjugating enzyme E2-17 kDa		GO:0000151,GO:0000209,GO:0000278,GO:0001745,GO:0001751,GO:0005524,GO:0005829,GO:0006511,GO:0007140,GO:0016322,GO:0016567,GO:0030718,GO:0031145,GO:0031625,GO:0031647,GO:0045676,GO:0048132,GO:0051276,GO:0061630,GO:0061631,GO:0097039	ubiquitin ligase complex|protein polyubiquitination|mitotic cell cycle|compound eye morphogenesis|compound eye photoreceptor cell differentiation|ATP binding|cytosol|ubiquitin-dependent protein catabolic process|male meiotic nuclear division|neuron remodeling|protein ubiquitination|germ-line stem cell population maintenance|anaphase-promoting complex-dependent catabolic process|ubiquitin protein …	ko04120,ko04141,ko04013	Ubiquitin mediated proteolysis|Protein processing in endoplasmic reticulum|MAPK signaling pathway - fly
LOC101744423	3.6e-24	0.130753	0.326	0.237	6.07e-20	3	1.376	GeneID:101744423	protein_coding	Smim14	small integral membrane protein 14		GO:0001835,GO:0005783,GO:0005789,GO:0016021	blastocyst hatching|endoplasmic reticulum|endoplasmic reticulum membrane|integral component of membrane
LOC101745150	4.2e-24	0.160506	0.254	0.17	7.08e-20	3	1.494	GeneID:101745150	protein_coding	Cisd2	CDGSH iron-sulfur domain-containing protein 2 homolog		GO:0005789,GO:0016021,GO:0046872,GO:0051537	endoplasmic reticulum membrane|integral component of membrane|metal ion binding|2 iron, 2 sulfur cluster binding
LOC101735383	6.99e-24	0.0807744	0.355	0.269	1.18e-19	3	1.32	GeneID:101735383	protein_coding	PDAP1	28 kDa heat- and acid-stable phosphoprotein		GO:0003723,GO:0005576,GO:0005829,GO:0005886,GO:0007165,GO:0008283,GO:0043312,GO:1904813	RNA binding|extracellular region|cytosol|plasma membrane|signal transduction|cell proliferation|neutrophil degranulation|ficolin-1-rich granule lumen
LOC101736808	1.3e-23	0.147339	0.312	0.222	2.2e-19	3	1.405	GeneID:101736808	protein_coding	Clc	clathrin light chain		GO:0005198,GO:0005737,GO:0005886,GO:0005938,GO:0006886,GO:0030125,GO:0030130,GO:0030132,GO:0030136,GO:0030672,GO:0032050,GO:0048268,GO:0071439,GO:0072583,GO:0072686,GO:0099631	structural molecule activity|cytoplasm|plasma membrane|cell cortex|intracellular protein transport|clathrin vesicle coat|clathrin coat of trans-Golgi network vesicle|clathrin coat of coated pit|clathrin-coated vesicle|synaptic vesicle membrane|clathrin heavy chain binding|clathrin coat assembly|clathrin complex|clathrin-dependent endocytosis|mitotic spindle|postsynaptic endocytic zone cytoplasmic…
LOC101739845	1.46e-23	0.255965	0.422	0.31	2.47e-19	3	1.361	GeneID:101739845	protein_coding	CPAMD8	uncharacterized LOC101739845		GO:0001654,GO:0004867,GO:0005615,GO:0005886	eye development|serine-type endopeptidase inhibitor activity|extracellular space|plasma membrane
LOC732965	2.39e-23	0.0761671	0.412	0.324	4.03e-19	3	1.272	GeneID:732965	protein_coding	ATPsyngamma	H+ transporting ATP synthase gamma subunit		GO:0000275,GO:0005739,GO:0006754,GO:0015986,GO:0046933,GO:1902600	mitochondrial proton-transporting ATP synthase complex, catalytic core F(1)|mitochondrion|ATP biosynthetic process|ATP synthesis coupled proton transport|proton-transporting ATP synthase activity, rotational mechanism|proton transmembrane transport	ko00190	Oxidative phosphorylation
Rabb	2.49e-23	0.216346	0.408	0.301	4.2e-19	3	1.355	GeneID:692559	protein_coding	RAB1A	small GTP-binding protein		GO:0003924,GO:0005525,GO:0005783,GO:0005794,GO:0015031,GO:0016192	GTPase activity|GTP binding|endoplasmic reticulum|Golgi apparatus|protein transport|vesicle-mediated transport
Ywhae	3.36e-23	0.242775	0.534	0.422	5.67e-19	3	1.265	GeneID:778465	protein_coding	14-3-3epsilon	14-3-3 epsilon protein		GO:0000077,GO:0005634,GO:0005654,GO:0005694,GO:0005737,GO:0005813,GO:0005829,GO:0005886,GO:0007088,GO:0007093,GO:0007280,GO:0007294,GO:0007411,GO:0007444,GO:0008103,GO:0008134,GO:0008340,GO:0009314,GO:0009411,GO:0019904,GO:0035332,GO:0040008,GO:0042994,GO:0045172,GO:0045927,GO:0046579,GO:0046982,GO:0048190,GO:0050815	DNA damage checkpoint|nucleus|nucleoplasm|chromosome|cytoplasm|centrosome|cytosol|plasma membrane|regulation of mitotic nuclear division|mitotic cell cycle checkpoint|pole cell migration|germarium-derived oocyte fate determination|axon guidance|imaginal disc development|oocyte microtubule cytoskeleton polarization|transcription factor binding|determination of adult lifespan|response to radiation|…	ko04011,ko04722,ko04391,ko04114,ko04110,ko04390,ko04151	MAPK signaling pathway - yeast|Neurotrophin signaling pathway|Hippo signaling pathway - fly|Oocyte meiosis|Cell cycle|Hippo signaling pathway|PI3K-Akt signaling pathway
RpL10A	3.46e-23	0.101211	0.911	0.888	5.84e-19	3	1.026	GeneID:692665	protein_coding	RpL10A	ribosomal protein L10A		GO:0003723,GO:0003735,GO:0006412,GO:0015934	RNA binding|structural constituent of ribosome|translation|large ribosomal subunit	ko03010	Ribosome
eIF3i	4.48e-23	0.0793755	0.301	0.228	7.57e-19	3	1.32	GeneID:732970	protein_coding		Eukaryotic translation initiation factor 3 subunit I		GO:0001732,GO:0003743,GO:0005852,GO:0016282,GO:0033290	formation of cytoplasmic translation initiation complex|translation initiation factor activity|eukaryotic translation initiation factor 3 complex|eukaryotic 43S preinitiation complex|eukaryotic 48S preinitiation complex	ko03013	RNA transport
eIF3g	9.43e-23	0.115867	0.319	0.236	1.59e-18	3	1.352	GeneID:732971	protein_coding	eIF3-S4	Eukaryotic translation initiation factor 3 subunit G		GO:0001732,GO:0003743,GO:0005852,GO:0016282,GO:0033290	formation of cytoplasmic translation initiation complex|translation initiation factor activity|eukaryotic translation initiation factor 3 complex|eukaryotic 43S preinitiation complex|eukaryotic 48S preinitiation complex	ko03013	RNA transport
LOC692929	1.16e-22	0.172111	0.278	0.19	1.95e-18	3	1.463	GeneID:692929	protein_coding	Nop16	uncharacterized LOC692929		GO:0005730,GO:0042273	nucleolus|ribosomal large subunit biogenesis
LOC101743486	2.06e-22	0.198098	0.28	0.189	3.48e-18	3	1.481	GeneID:101743486	protein_coding	Ube2r2	ubiquitin-conjugating enzyme E2 R2		GO:0000209,GO:0004842,GO:0005524,GO:0006511,GO:0006513,GO:0043161,GO:0061631,GO:0070936	protein polyubiquitination|ubiquitin-protein transferase activity|ATP binding|ubiquitin-dependent protein catabolic process|protein monoubiquitination|proteasome-mediated ubiquitin-dependent protein catabolic process|ubiquitin conjugating enzyme activity|protein K48-linked ubiquitination	ko04120	Ubiquitin mediated proteolysis
RpL30	3.38e-22	0.115162	0.836	0.792	5.7e-18	3	1.056	GeneID:692705	protein_coding	RpL30	ribosomal protein L30		GO:0003723,GO:0003735,GO:0005840,GO:0006412	RNA binding|structural constituent of ribosome|ribosome|translation	ko03010	Ribosome
RpS28	4.39e-22	0.0681752	0.957	0.927	7.4e-18	3	1.032	GeneID:733144	protein_coding	RpS28	ribosomal protein S28		GO:0002181,GO:0003735,GO:0022627,GO:0042788,GO:0098556	cytoplasmic translation|structural constituent of ribosome|cytosolic small ribosomal subunit|polysomal ribosome|cytoplasmic side of rough endoplasmic reticulum membrane	ko03010	Ribosome
LOC101735482	6.56e-22	0.0971582	0.302	0.224	1.11e-17	3	1.348	GeneID:101735482	protein_coding	SEM1	26S proteasome complex subunit SEM1		GO:0000502,GO:0000724,GO:0005654,GO:0005829,GO:0006406,GO:0008541,GO:0016579,GO:0043248,GO:0043687	proteasome complex|double-strand break repair via homologous recombination|nucleoplasm|cytosol|mRNA export from nucleus|proteasome regulatory particle, lid subcomplex|protein deubiquitination|proteasome assembly|post-translational protein modification	ko03440,ko03050	Homologous recombination|Proteasome
LOC101746562	6.64e-22	0.166728	0.405	0.306	1.12e-17	3	1.324	GeneID:101746562	protein_coding	COX6C	cytochrome c oxidase subunit 6C		GO:0004129,GO:0005743,GO:0016021	cytochrome-c oxidase activity|mitochondrial inner membrane|integral component of membrane	ko00190,ko04260	Oxidative phosphorylation|Cardiac muscle contraction
RpL28	7.96e-22	0.0294516	0.928	0.909	1.34e-17	3	1.021	GeneID:692704	protein_coding	RpL28	ribosomal protein L28		GO:0003735,GO:0005840,GO:0006412	structural constituent of ribosome|ribosome|translation	ko03010	Ribosome
LOC101742725	8.31e-22	0.0873874	0.267	0.199	1.4e-17	3	1.342	GeneID:101742725	protein_coding	r	CAD protein		GO:0000050,GO:0004070,GO:0004087,GO:0004088,GO:0004151,GO:0005524,GO:0005737,GO:0006207,GO:0006228,GO:0006526,GO:0006541,GO:0007595,GO:0019240,GO:0033574,GO:0044205,GO:0046872,GO:0051414,GO:0070406,GO:0070409	urea cycle|aspartate carbamoyltransferase activity|carbamoyl-phosphate synthase (ammonia) activity|carbamoyl-phosphate synthase (glutamine-hydrolyzing) activity|dihydroorotase activity|ATP binding|cytoplasm|'de novo' pyrimidine nucleobase biosynthetic process|UTP biosynthetic process|arginine biosynthetic process|glutamine metabolic process|lactation|citrulline biosynthetic process|response to te…	ko00250,ko00240	Alanine, aspartate and glutamate metabolism|Pyrimidine metabolism
LOC101739528	1.1e-21	0.140679	0.284	0.202	1.85e-17	3	1.406	GeneID:101739528	protein_coding	Ndufb9	NADH dehydrogenase [ubiquinone] 1 beta subcomplex subunit 9		GO:0005739,GO:0005743,GO:0005747,GO:0006120,GO:0032981	mitochondrion|mitochondrial inner membrane|mitochondrial respiratory chain complex I|mitochondrial electron transport, NADH to ubiquinone|mitochondrial respiratory chain complex I assembly	ko00190	Oxidative phosphorylation
LOC780848	1.19e-21	0.0840801	0.464	0.373	2e-17	3	1.244	GeneID:780848	protein_coding	COX4I1	cytochrome c oxidase polypeptide IV		GO:0004129,GO:0005743	cytochrome-c oxidase activity|mitochondrial inner membrane	ko00190,ko04260	Oxidative phosphorylation|Cardiac muscle contraction
Sui1	1.39e-21	0.205678	0.555	0.442	2.34e-17	3	1.256	GeneID:692637	protein_coding	eIF1	protein translation factor SUI1 homolog		GO:0003723,GO:0003743,GO:0006417,GO:0016282,GO:0043024	RNA binding|translation initiation factor activity|regulation of translation|eukaryotic 43S preinitiation complex|ribosomal small subunit binding	ko03013	RNA transport
RpL12	2.49e-21	0.117297	0.88	0.847	4.21e-17	3	1.039	GeneID:692666	protein_coding	Rpl12	ribosomal protein L12		GO:0000027,GO:0003735,GO:0006412,GO:0019843,GO:0022625,GO:0045901,GO:0070180	ribosomal large subunit assembly|structural constituent of ribosome|translation|rRNA binding|cytosolic large ribosomal subunit|positive regulation of translational elongation|large ribosomal subunit rRNA binding	ko03010	Ribosome
LOC101738101	2.51e-21	0.106005	0.343	0.261	4.23e-17	3	1.314	GeneID:101738101	protein_coding	Spase12	signal peptidase complex subunit 1		GO:0005787,GO:0006465,GO:0008233,GO:0030176,GO:0031090,GO:0045047	signal peptidase complex|signal peptide processing|peptidase activity|integral component of endoplasmic reticulum membrane|organelle membrane|protein targeting to ER	ko03060	Protein export
ERp57	3.07e-21	0.0396683	0.321	0.25	5.19e-17	3	1.284	GeneID:692546	protein_coding	PDIA3	protein disulfide-isomerase like protein ERp57		GO:0003756,GO:0005615,GO:0005783,GO:0005788,GO:0006457,GO:0009986,GO:0015037,GO:0034976,GO:0042470,GO:0042802,GO:0042824,GO:0043209,GO:0045454,GO:2001238	protein disulfide isomerase activity|extracellular space|endoplasmic reticulum|endoplasmic reticulum lumen|protein folding|cell surface|peptide disulfide oxidoreductase activity|response to endoplasmic reticulum stress|melanosome|identical protein binding|MHC class I peptide loading complex|myelin sheath|cell redox homeostasis|positive regulation of extrinsic apoptotic signaling pathway	ko04612,ko04141	Antigen processing and presentation|Protein processing in endoplasmic reticulum
LOC101744632	3.42e-21	0.0906173	0.461	0.369	5.78e-17	3	1.249	GeneID:101744632	protein_coding	CG4692	putative ATP synthase subunit f, mitochondrial		GO:0000276,GO:0005739,GO:0006754,GO:1902600	mitochondrial proton-transporting ATP synthase complex, coupling factor F(o)|mitochondrion|ATP biosynthetic process|proton transmembrane transport	ko00190	Oxidative phosphorylation
LOC100101157	3.99e-21	0.140225	0.284	0.202	6.73e-17	3	1.406	GeneID:100101157	protein_coding	EIF1AX	eukaryotic translation initiation factor 1A		GO:0003723,GO:0003743,GO:0005829,GO:0006413,GO:0008135	RNA binding|translation initiation factor activity|cytosol|translational initiation|translation factor activity, RNA binding	ko03013	RNA transport
LOC733049	6.84e-21	0.160431	0.455	0.354	1.15e-16	3	1.285	GeneID:733049	protein_coding	alyref-b	ALY	Others	GO:0003723,GO:0005737,GO:0006397,GO:0008380,GO:0016607,GO:0051028	RNA binding|cytoplasm|mRNA processing|RNA splicing|nuclear speck|mRNA transport	ko03040,ko03015,ko03013	Spliceosome|mRNA surveillance pathway|RNA transport
LOC101746063	8.52e-21	0.0702379	0.413	0.329	1.44e-16	3	1.255	GeneID:101746063	protein_coding		uncharacterized LOC101746063
LOC778517	1.02e-20	0.030697	0.433	0.364	1.72e-16	3	1.19	GeneID:778517	protein_coding		H+ transporting ATP synthase subunit e				ko00190	Oxidative phosphorylation
LOC101741816	1.04e-20	0.0391214	0.315	0.249	1.76e-16	3	1.265	GeneID:101741816	protein_coding	Uqcr10	cytochrome b-c1 complex subunit 9		GO:0005739,GO:0005743,GO:0005750,GO:0006122,GO:0009060,GO:0034551	mitochondrion|mitochondrial inner membrane|mitochondrial respiratory chain complex III|mitochondrial electron transport, ubiquinol to cytochrome c|aerobic respiration|mitochondrial respiratory chain complex III assembly	ko00190,ko04260	Oxidative phosphorylation|Cardiac muscle contraction
LOC100101173.1	1.65e-20	0.104702	0.266	0.193	2.79e-16	3	1.378	--	--	--	--	--	--	--	--	--
LOC101741939	2.53e-20	0.00645697	0.386	0.325	4.26e-16	3	1.188	GeneID:101741939	protein_coding		uncharacterized LOC101741939				ko00190,ko04260	Oxidative phosphorylation|Cardiac muscle contraction
LOC101739128	2.59e-20	0.135021	0.592	0.503	4.36e-16	3	1.177	GeneID:101739128	protein_coding	COX6B1	cytochrome c oxidase subunit 6B1		GO:0005758	mitochondrial intermembrane space
LOC101740811	3.36e-20	0.212535	0.341	0.248	5.67e-16	3	1.375	GeneID:101740811	protein_coding	Ggamma1	guanine nucleotide-binding protein subunit gamma-1-like		GO:0003015,GO:0003380,GO:0003924,GO:0005834,GO:0007186,GO:0007391,GO:0007637,GO:0010470,GO:0035050,GO:0043519,GO:0045176,GO:0048383,GO:0055059,GO:0060027,GO:0061343	heart process|establishment or maintenance of cytoskeleton polarity involved in gastrulation|GTPase activity|heterotrimeric G-protein complex|G protein-coupled receptor signaling pathway|dorsal closure|proboscis extension reflex|regulation of gastrulation|embryonic heart tube development|regulation of myosin II filament organization|apical protein localization|mesectoderm development|asymmetric n…
Rli	5.52e-20	0.154736	0.259	0.18	9.32e-16	3	1.439	GeneID:692455	protein_coding	Abce1	ribonuclease L inhibitor homolog		GO:0000054,GO:0005506,GO:0005524,GO:0005737,GO:0005739,GO:0005829,GO:0006413,GO:0006415,GO:0016887,GO:0043024,GO:0060698,GO:0060702	ribosomal subunit export from nucleus|iron ion binding|ATP binding|cytoplasm|mitochondrion|cytosol|translational initiation|translational termination|ATPase activity|ribosomal small subunit binding|endoribonuclease inhibitor activity|negative regulation of endoribonuclease activity
LOC101737646	6.14e-20	0.23709	0.383	0.282	1.04e-15	3	1.358	GeneID:101737646	protein_coding	AAEL002956	probable citrate synthase 2, mitochondrial		GO:0004108,GO:0005759,GO:0005975,GO:0006099	citrate (Si)-synthase activity|mitochondrial matrix|carbohydrate metabolic process|tricarboxylic acid cycle	ko01230,ko00020,ko00630,ko01210,ko01200	Biosynthesis of amino acids|Citrate cycle (TCA cycle)|Glyoxylate and dicarboxylate metabolism|2-Oxocarboxylic acid metabolism|Carbon metabolism
LOC101739922	7.39e-20	0.114951	0.45	0.36	1.25e-15	3	1.25	GeneID:101739922	protein_coding	Ndufa4	cytochrome c oxidase subunit NDUFA4		GO:0004129,GO:0005739,GO:0005743,GO:0005751,GO:0044877	cytochrome-c oxidase activity|mitochondrion|mitochondrial inner membrane|mitochondrial respiratory chain complex IV|protein-containing complex binding	ko00190	Oxidative phosphorylation
LOC101745618	1.13e-19	0.080686	0.268	0.201	1.91e-15	3	1.333	GeneID:101745618	protein_coding	l(1)G0004	RNA-binding protein pno1		GO:0003723,GO:0005730	RNA binding|nucleolus
LOC101742464	1.41e-19	0.11311	0.341	0.259	2.38e-15	3	1.317	GeneID:101742464	protein_coding	SRRM2	serine/arginine repetitive matrix protein 2		GO:0000398,GO:0003723,GO:0005634,GO:0005654,GO:0015030,GO:0016607,GO:0047485,GO:0070742,GO:0071007,GO:0071013	mRNA splicing, via spliceosome|RNA binding|nucleus|nucleoplasm|Cajal body|nuclear speck|protein N-terminus binding|C2H2 zinc finger domain binding|U2-type catalytic step 2 spliceosome|catalytic step 2 spliceosome
LOC733097	2.17e-19	0.105225	0.622	0.523	3.67e-15	3	1.189	GeneID:733097	protein_coding	Sam-S	S-adenosylmethionine synthetase		GO:0004478,GO:0005524,GO:0005829,GO:0006556,GO:0006730,GO:0008340,GO:0046872	methionine adenosyltransferase activity|ATP binding|cytosol|S-adenosylmethionine biosynthetic process|one-carbon metabolic process|determination of adult lifespan|metal ion binding	ko01230,ko00270	Biosynthesis of amino acids|Cysteine and methionine metabolism
LOC101740954	2.69e-19	0.0247071	0.396	0.328	4.53e-15	3	1.207	GeneID:101740954	protein_coding	sun	protein stunted-like		GO:0000275,GO:0001664,GO:0005615,GO:0005743,GO:0006979,GO:0008340,GO:0015986,GO:0045745,GO:0046933,GO:1902600	mitochondrial proton-transporting ATP synthase complex, catalytic core F(1)|G protein-coupled receptor binding|extracellular space|mitochondrial inner membrane|response to oxidative stress|determination of adult lifespan|ATP synthesis coupled proton transport|positive regulation of G protein-coupled receptor signaling pathway|proton-transporting ATP synthase activity, rotational mechanism|proton …	ko00190	Oxidative phosphorylation
LOC101743287	2.82e-19	0.0493991	0.413	0.335	4.76e-15	3	1.233	GeneID:101743287	protein_coding	Cox7c	cytochrome c oxidase subunit 7C, mitochondrial		GO:0004129,GO:0005751,GO:0006123,GO:0016021	cytochrome-c oxidase activity|mitochondrial respiratory chain complex IV|mitochondrial electron transport, cytochrome c to oxygen|integral component of membrane	ko00190,ko04260	Oxidative phosphorylation|Cardiac muscle contraction
RpL37A	3.06e-19	0.0157376	0.826	0.772	5.17e-15	3	1.07	GeneID:692710	protein_coding	RpL37A	ribosomal protein L37A		GO:0002181,GO:0003735,GO:0022625,GO:0046872	cytoplasmic translation|structural constituent of ribosome|cytosolic large ribosomal subunit|metal ion binding	ko03010	Ribosome
LOC733101	4.26e-19	0.245264	0.49	0.391	7.19e-15	3	1.253	GeneID:733101	protein_coding		microtubule-associated protein 1 light chain 3
Eif-4a	4.3e-19	0.10542	0.698	0.599	7.26e-15	3	1.165	GeneID:692781	protein_coding	eIF4A	eukaryotic translation initiation factor 4A		GO:0000278,GO:0000381,GO:0002168,GO:0003724,GO:0003743,GO:0004004,GO:0005524,GO:0005634,GO:0005829,GO:0006413,GO:0007279,GO:0007446,GO:0016281,GO:0030718,GO:0043186,GO:0048132,GO:0048477	mitotic cell cycle|regulation of alternative mRNA splicing, via spliceosome|instar larval development|RNA helicase activity|translation initiation factor activity|ATP-dependent RNA helicase activity|ATP binding|nucleus|cytosol|translational initiation|pole cell formation|imaginal disc growth|eukaryotic translation initiation factor 4F complex|germ-line stem cell population maintenance|P granule|f…	ko03013	RNA transport
LOC101741007	6.37e-19	0.0747113	0.3	0.231	1.08e-14	3	1.299	GeneID:101741007	protein_coding	NDUFB7	NADH dehydrogenase [ubiquinone] 1 beta subcomplex subunit 7-like		GO:0005747,GO:0005758,GO:0008137,GO:0032981	mitochondrial respiratory chain complex I|mitochondrial intermembrane space|NADH dehydrogenase (ubiquinone) activity|mitochondrial respiratory chain complex I assembly	ko00190	Oxidative phosphorylation
Ef1beta	7.75e-19	0.127418	0.771	0.69	1.31e-14	3	1.117	GeneID:693119	protein_coding		elongation factor 1 beta'		GO:0003746,GO:0005853	translation elongation factor activity|eukaryotic translation elongation factor 1 complex
LOC733114	1.32e-18	0.110427	0.439	0.35	2.23e-14	3	1.254	GeneID:733114	protein_coding	ATPsynO	H+ transporting ATP synthase O subunit		GO:0005739,GO:0005756,GO:0042776,GO:0046933,GO:1902600	mitochondrion|mitochondrial proton-transporting ATP synthase, central stalk|mitochondrial ATP synthesis coupled proton transport|proton-transporting ATP synthase activity, rotational mechanism|proton transmembrane transport	ko00190	Oxidative phosphorylation
CYTB	1.42e-18	0.144759	0.99	0.99	2.39e-14	3	1	--	--	--	--	--	--	--	--	--
RpL38	1.9e-18	0.0673739	0.838	0.776	3.21e-14	3	1.08	GeneID:693118	protein_coding	RpL38	ribosomal protein L38		GO:0003735,GO:0005840,GO:0006412	structural constituent of ribosome|ribosome|translation	ko03010	Ribosome
Pabp	3.52e-18	0.0142777	0.327	0.271	5.94e-14	3	1.207	GeneID:778529	protein_coding	PABPC1	poly A binding protein	bHLH	GO:0000184,GO:0000398,GO:0003723,GO:0003730,GO:0005634,GO:0005737,GO:0005829,GO:0005925,GO:0006378,GO:0006413,GO:0008022,GO:0008143,GO:0008266,GO:0008494,GO:0010494,GO:0016020,GO:0031047,GO:0036464,GO:0043488,GO:0045070,GO:0048255,GO:0060213,GO:0070062,GO:0071013,GO:1900153,GO:1990904,GO:2000623	nuclear-transcribed mRNA catabolic process, nonsense-mediated decay|mRNA splicing, via spliceosome|RNA binding|mRNA 3'-UTR binding|nucleus|cytoplasm|cytosol|focal adhesion|mRNA polyadenylation|translational initiation|protein C-terminus binding|poly(A) binding|poly(U) RNA binding|translation activator activity|cytoplasmic stress granule|membrane|gene silencing by RNA|cytoplasmic ribonucleoprotein…	ko03018,ko03015,ko03013	RNA degradation|mRNA surveillance pathway|RNA transport
LOC101744125	3.59e-18	0.00327624	0.279	0.227	6.06e-14	3	1.229	GeneID:101744125	protein_coding	ZNF706	zinc finger protein 706		GO:0005634,GO:0005737,GO:0006417,GO:0045892,GO:0046872,GO:1902455	nucleus|cytoplasm|regulation of translation|negative regulation of transcription, DNA-templated|metal ion binding|negative regulation of stem cell population maintenance
RpS3Ae	6.04e-18	0.0173097	0.985	0.982	1.02e-13	3	1.003	GeneID:692713	protein_coding		ribosomal protein S3Ae		GO:0003735,GO:0006412,GO:0022627	structural constituent of ribosome|translation|cytosolic small ribosomal subunit	ko03010	Ribosome
LOC101746259	7.25e-18	0.118911	0.332	0.253	1.22e-13	3	1.312	GeneID:101746259	protein_coding		putative SERF-like protein
RpS24	7.53e-18	0.0251715	0.928	0.907	1.27e-13	3	1.023	GeneID:100101150	protein_coding	RpS24	ribosomal protein S24		GO:0003735,GO:0005840,GO:0006412	structural constituent of ribosome|ribosome|translation	ko03010	Ribosome
LOC101737668	7.7e-18	0.0556497	0.253	0.194	1.3e-13	3	1.304	GeneID:101737668	protein_coding	LYAR	cell growth-regulating nucleolar protein		GO:0000122,GO:0001750,GO:0003677,GO:0003723,GO:0005634,GO:0005730,GO:0005737,GO:0006364,GO:0046872,GO:0048821,GO:0050766	negative regulation of transcription by RNA polymerase II|photoreceptor outer segment|DNA binding|RNA binding|nucleus|nucleolus|cytoplasm|rRNA processing|metal ion binding|erythrocyte development|positive regulation of phagocytosis
LOC101737035	8.95e-18	0.230903	0.402	0.305	1.51e-13	3	1.318	GeneID:101737035	protein_coding		uncharacterized LOC101737035
LOC101742474	9.34e-18	0.160684	0.324	0.24	1.58e-13	3	1.35	GeneID:101742474	protein_coding	Xbp1	X-box-binding protein 1	TF_bZIP	GO:0000122,GO:0000977,GO:0000978,GO:0000981,GO:0001085,GO:0001158,GO:0001525,GO:0001558,GO:0001889,GO:0001934,GO:0001935,GO:0002020,GO:0002070,GO:0002639,GO:0003700,GO:0005634,GO:0005737,GO:0005783,GO:0005829,GO:0006357,GO:0006366,GO:0006511,GO:0006629,GO:0006914,GO:0006990,GO:0007517,GO:0008284,GO:0010506,GO:0010508,GO:0010832,GO:0014065,GO:0015031,GO:0019901,GO:0030176,GO:0030335,GO:0030512,GO:…	negative regulation of transcription by RNA polymerase II|RNA polymerase II regulatory region sequence-specific DNA binding|RNA polymerase II proximal promoter sequence-specific DNA binding|DNA-binding transcription factor activity, RNA polymerase II-specific|RNA polymerase II transcription factor binding|enhancer sequence-specific DNA binding|angiogenesis|regulation of cell growth|liver developm…	ko04141	Protein processing in endoplasmic reticulum
LOC101746755	9.81e-18	0.0755954	0.344	0.272	1.66e-13	3	1.265	GeneID:101746755	protein_coding	RpL24-like	probable ribosome biogenesis protein RLP24		GO:0000027,GO:0002181,GO:0003723,GO:0003735,GO:0005730,GO:0006412,GO:0022625,GO:1902626	ribosomal large subunit assembly|cytoplasmic translation|RNA binding|structural constituent of ribosome|nucleolus|translation|cytosolic large ribosomal subunit|assembly of large subunit precursor of preribosome	ko03010	Ribosome
RpL13	1.45e-17	0.0668459	0.9	0.882	2.44e-13	3	1.02	GeneID:692667	protein_coding	RpL13	ribosomal protein L13		GO:0003735,GO:0005840,GO:0006412	structural constituent of ribosome|ribosome|translation	ko03010	Ribosome
LOC101742458	1.8e-17	0.0507167	0.338	0.27	3.04e-13	3	1.252	GeneID:101742458	protein_coding	NOP58	nucleolar protein 58		GO:0001094,GO:0001650,GO:0003723,GO:0005634,GO:0005654,GO:0005730,GO:0005732,GO:0005829,GO:0006364,GO:0015030,GO:0016020,GO:0030515,GO:0031428,GO:0032040,GO:0048254,GO:0051117,GO:0070761	TFIID-class transcription factor complex binding|fibrillar center|RNA binding|nucleus|nucleoplasm|nucleolus|small nucleolar ribonucleoprotein complex|cytosol|rRNA processing|Cajal body|membrane|snoRNA binding|box C/D snoRNP complex|small-subunit processome|snoRNA localization|ATPase binding|pre-snoRNP complex	ko03008	Ribosome biogenesis in eukaryotes
LOC101746963	2.04e-17	0.0975573	0.349	0.273	3.44e-13	3	1.278	GeneID:101746963	protein_coding		uncharacterized LOC101746963
LOC733098	2.62e-17	0.063526	0.379	0.307	4.42e-13	3	1.235	GeneID:733098	protein_coding	bai	transmembrane trafficking protein		GO:0008565,GO:0009953,GO:0016021,GO:0048042,GO:0061355	protein transporter activity|dorsal/ventral pattern formation|integral component of membrane|regulation of post-mating oviposition|Wnt protein secretion
LOC101742523	2.88e-17	0.0951762	0.828	0.745	4.86e-13	3	1.111	GeneID:101742523	protein_coding	sesB	ADP,ATP carrier protein		GO:0001508,GO:0005471,GO:0005739,GO:0005743,GO:0006839,GO:0007268,GO:0008340,GO:0010507,GO:0015866,GO:0015867,GO:0016021,GO:0034599,GO:0040011,GO:0045202,GO:0046716,GO:0048477,GO:0048489,GO:0051124,GO:0051480,GO:0051560,GO:0051900,GO:0070050,GO:2001171	action potential|ATP:ADP antiporter activity|mitochondrion|mitochondrial inner membrane|mitochondrial transport|chemical synaptic transmission|determination of adult lifespan|negative regulation of autophagy|ADP transport|ATP transport|integral component of membrane|cellular response to oxidative stress|locomotion|synapse|muscle cell cellular homeostasis|oogenesis|synaptic vesicle transport|synap…	ko04020,ko04022	Calcium signaling pathway|cGMP-PKG signaling pathway
LOC101744756	4.8e-17	0.0241399	0.386	0.321	8.11e-13	3	1.202	GeneID:101744756	protein_coding		uncharacterized LOC101744756
LOC692892	7.54e-17	0.0563385	0.469	0.39	1.27e-12	3	1.203	GeneID:692892	protein_coding	nap1l1-a	nucleosome assembly protein		GO:0005634,GO:0005737,GO:0006334,GO:0007283,GO:0030154,GO:0030332,GO:0042393,GO:0045944,GO:0051260,GO:0060215	nucleus|cytoplasm|nucleosome assembly|spermatogenesis|cell differentiation|cyclin binding|histone binding|positive regulation of transcription by RNA polymerase II|protein homooligomerization|primitive hemopoiesis
Tua1	9.09e-17	0.143114	0.829	0.759	1.53e-12	3	1.092	GeneID:692428	protein_coding		alpha-tubulin		GO:0003924,GO:0005200,GO:0005525,GO:0005737,GO:0005874,GO:0007017	GTPase activity|structural constituent of cytoskeleton|GTP binding|cytoplasm|microtubule|microtubule-based process	ko04540,ko04210,ko04145	Gap junction|Apoptosis|Phagosome
LOC692797	4.79e-16	0.139727	0.254	0.184	8.08e-12	3	1.38	GeneID:692797	protein_coding	CCT2	chaperonin containing t-complex polypeptide 1 beta subunit		GO:0002199,GO:0005524,GO:0005832,GO:0005874,GO:0007339,GO:0031625,GO:0032212,GO:0043209,GO:0044183,GO:0044297,GO:0050821,GO:0051082,GO:0051086,GO:0051131,GO:0051973,GO:0090666,GO:1901998,GO:1904851,GO:1904874	zona pellucida receptor complex|ATP binding|chaperonin-containing T-complex|microtubule|binding of sperm to zona pellucida|ubiquitin protein ligase binding|positive regulation of telomere maintenance via telomerase|myelin sheath|protein binding involved in protein folding|cell body|protein stabilization|unfolded protein binding|chaperone mediated protein folding independent of cofactor|chaperone-…
Nopp34	6.88e-16	0.125969	0.261	0.191	1.16e-11	3	1.366	GeneID:733076	protein_coding	nifk	nucleolar phosphoprotein		GO:0003723,GO:0005730	RNA binding|nucleolus
RpS14	7.05e-16	0.0389128	0.866	0.838	1.19e-11	3	1.033	GeneID:692654	protein_coding	RpS14	ribosomal protein S14		GO:0003735,GO:0005840,GO:0006412	structural constituent of ribosome|ribosome|translation	ko03010	Ribosome
Ant.1	7.09e-16	0.0538946	0.463	0.389	1.2e-11	3	1.19	--	--	--	--	--	--	--	--	--
RpS6	7.97e-16	0.0559504	0.945	0.933	1.34e-11	3	1.013	GeneID:732855	protein_coding	RpS6	ribosomal protein S6		GO:0003735,GO:0005840,GO:0006412	structural constituent of ribosome|ribosome|translation	ko03010,ko04066,ko04910,ko04151,ko04150	Ribosome|HIF-1 signaling pathway|Insulin signaling pathway|PI3K-Akt signaling pathway|mTOR signaling pathway
LOC101741379	1.31e-15	0.162659	0.522	0.437	2.21e-11	3	1.195	GeneID:101741379	protein_coding		uncharacterized LOC101741379				ko03018	RNA degradation
LOC101745133	1.77e-15	0.105228	0.511	0.447	2.98e-11	3	1.143	GeneID:101745133	lncRNA
LOC778519	1.94e-15	0.0118147	0.366	0.309	3.28e-11	3	1.184	GeneID:778519	protein_coding	ATPsynCf6	mitochondrial ATP synthase coupling factor 6		GO:0000276,GO:0005739,GO:0005756,GO:0015078,GO:0015986,GO:1902600	mitochondrial proton-transporting ATP synthase complex, coupling factor F(o)|mitochondrion|mitochondrial proton-transporting ATP synthase, central stalk|proton transmembrane transporter activity|ATP synthesis coupled proton transport|proton transmembrane transport	ko00190	Oxidative phosphorylation
LOC101742318	2.67e-15	0.0753203	0.252	0.194	4.5e-11	3	1.299	GeneID:101742318	protein_coding		selenoprotein K
his2Av	3.17e-15	0.0697351	0.351	0.282	5.36e-11	3	1.245	GeneID:733117	protein_coding	H2A.F/Z	H2A histone family member V		GO:0000786,GO:0000790,GO:0003677,GO:0006325,GO:0046982	nucleosome|nuclear chromatin|DNA binding|chromatin organization|protein heterodimerization activity
Hsp20.8	3.65e-15	0.165688	0.346	0.26	6.16e-11	3	1.331	GeneID:778499	protein_coding	l(2)efl	heat shock protein hsp20.8		GO:0007275,GO:0009408,GO:0010998,GO:0030018,GO:0042026,GO:0045214,GO:0048471,GO:0051082,GO:0061077	multicellular organism development|response to heat|regulation of translational initiation by eIF2 alpha phosphorylation|Z disc|protein refolding|sarcomere organization|perinuclear region of cytoplasm|unfolded protein binding|chaperone-mediated protein folding	ko04141,ko04213	Protein processing in endoplasmic reticulum|Longevity regulating pathway - multiple species
LOC732934	7.11e-15	0.0597805	0.303	0.241	1.2e-10	3	1.257	GeneID:732934	protein_coding	ATP5MG	H+ transporting ATP synthase subunit g		GO:0000276,GO:0005753,GO:0015078,GO:0015986	mitochondrial proton-transporting ATP synthase complex, coupling factor F(o)|mitochondrial proton-transporting ATP synthase complex|proton transmembrane transporter activity|ATP synthesis coupled proton transport	ko00190	Oxidative phosphorylation
LOC110386648	1.29e-14	0.0805858	0.994	0.997	2.19e-10	3	0.997	GeneID:110386648	protein_coding	mt:CoIII	cytochrome c oxidase subunit 3-like		GO:0004129,GO:0005743,GO:0016021,GO:0019646	cytochrome-c oxidase activity|mitochondrial inner membrane|integral component of membrane|aerobic electron transport chain	ko00190,ko04260	Oxidative phosphorylation|Cardiac muscle contraction
LOC105842089	1.32e-14	0.201095	0.408	0.323	2.24e-10	3	1.263	GeneID:105842089	lncRNA
LOC692984	1.53e-14	0.0320172	0.257	0.209	2.58e-10	3	1.23	GeneID:692984	protein_coding		vacuolar ATP synthase subunit D		GO:0006811,GO:0042626	ion transport|ATPase activity, coupled to transmembrane movement of substances	ko04966,ko04145,ko00190,ko04721,ko04150	Collecting duct acid secretion|Phagosome|Oxidative phosphorylation|Synaptic vesicle cycle|mTOR signaling pathway
LOC101742402	2.21e-14	0.109002	0.335	0.263	3.72e-10	3	1.274	GeneID:101742402	protein_coding	Slimp	zinc finger protein 593 homolog		GO:0000049,GO:0000166,GO:0005737,GO:0005739,GO:0006434,GO:0045333,GO:0070584	tRNA binding|nucleotide binding|cytoplasm|mitochondrion|seryl-tRNA aminoacylation|cellular respiration|mitochondrion morphogenesis
LOC101736630	2.7e-14	0.0984239	0.554	0.469	4.55e-10	3	1.181	GeneID:101736630	protein_coding	Zfand5	AN1-type zinc finger protein 6		GO:0001701,GO:0001944,GO:0003016,GO:0003677,GO:0005737,GO:0008270,GO:0010761,GO:0048008,GO:0048705,GO:0048745,GO:0060324	in utero embryonic development|vasculature development|respiratory system process|DNA binding|cytoplasm|zinc ion binding|fibroblast migration|platelet-derived growth factor receptor signaling pathway|skeletal system morphogenesis|smooth muscle tissue development|face development
LOC692872	4.54e-14	0.154906	0.251	0.182	7.67e-10	3	1.379	GeneID:692872	protein_coding	SLC31A1	high-affinity copper uptake protein 1		GO:0005375,GO:0005770,GO:0005886,GO:0005887,GO:0006825,GO:0006855,GO:0006878,GO:0042802,GO:0043025,GO:0055037,GO:0072719,GO:0098705	copper ion transmembrane transporter activity|late endosome|plasma membrane|integral component of plasma membrane|copper ion transport|drug transmembrane transport|cellular copper ion homeostasis|identical protein binding|neuronal cell body|recycling endosome|cellular response to cisplatin|copper ion import across plasma membrane	ko04978	Mineral absorption
LOC692939	5.06e-14	0.0857008	0.448	0.371	8.54e-10	3	1.208	GeneID:692939	protein_coding	Gdh	glutamate dehydrogenase		GO:0004352,GO:0004353,GO:0005524,GO:0005525,GO:0005737,GO:0005739,GO:0005759,GO:0005829,GO:0006116,GO:0006536,GO:0019551,GO:0042802	glutamate dehydrogenase (NAD+) activity|glutamate dehydrogenase [NAD(P)+] activity|ATP binding|GTP binding|cytoplasm|mitochondrion|mitochondrial matrix|cytosol|NADH oxidation|glutamate metabolic process|glutamate catabolic process to 2-oxoglutarate|identical protein binding	ko00910,ko00471,ko04964,ko01200,ko00250,ko00220	Nitrogen metabolism|D-Glutamine and D-glutamate metabolism|Proximal tubule bicarbonate reclamation|Carbon metabolism|Alanine, aspartate and glutamate metabolism|Arginine biosynthesis
LOC100101161	7.15e-14	0.112057	0.255	0.191	1.21e-09	3	1.335	GeneID:100101161	protein_coding	HmgD	mobility group protein 1B	HMG	GO:0000790,GO:0003677,GO:0003680,GO:0005634,GO:0006325,GO:0006338,GO:0006357,GO:0008134,GO:0008301	nuclear chromatin|DNA binding|AT DNA binding|nucleus|chromatin organization|chromatin remodeling|regulation of transcription by RNA polymerase II|transcription factor binding|DNA binding, bending
Ck2a	7.76e-14	0.090976	0.307	0.242	1.31e-09	3	1.269	GeneID:692502	protein_coding		casein kinase 2 alpha subunit		GO:0004674,GO:0005524,GO:0016055	protein serine/threonine kinase activity|ATP binding|Wnt signaling pathway	ko04520,ko04712,ko04139,ko03008,ko04530,ko04064,ko04310	Adherens junction|Circadian rhythm - plant|Regulation of mitophagy - yeast|Ribosome biogenesis in eukaryotes|Tight junction|NF-kappa B signaling pathway|Wnt signaling pathway
Rack1	9.32e-14	0.0429638	0.823	0.78	1.57e-09	3	1.055	GeneID:692968	protein_coding	Rack1	receptor for activated protein kinase C RACK 1	zf-LITAF-like	GO:0000398,GO:0001933,GO:0001934,GO:0005080,GO:0005634,GO:0005737,GO:0005776,GO:0005829,GO:0007626,GO:0009267,GO:0016243,GO:0018991,GO:0019899,GO:0022627,GO:0030838,GO:0035220,GO:0042335,GO:0043022,GO:0044829,GO:0045725,GO:0046716,GO:0048477,GO:0071011,GO:0071013,GO:0072344,GO:0075522	mRNA splicing, via spliceosome|negative regulation of protein phosphorylation|positive regulation of protein phosphorylation|protein kinase C binding|nucleus|cytoplasm|autophagosome|cytosol|locomotory behavior|cellular response to starvation|regulation of autophagosome size|oviposition|enzyme binding|cytosolic small ribosomal subunit|positive regulation of actin filament polymerization|wing disc …
LOC101736688	1.24e-13	0.0386456	0.345	0.284	2.09e-09	3	1.215	GeneID:101736688	protein_coding	Ns1	guanine nucleotide-binding protein-like 3 homolog		GO:0001652,GO:0003924,GO:0005525,GO:0005730,GO:0016887,GO:0040014,GO:0042127,GO:0042273,GO:0090307	granular component|GTPase activity|GTP binding|nucleolus|ATPase activity|regulation of multicellular organism growth|regulation of cell proliferation|ribosomal large subunit biogenesis|mitotic spindle assembly	ko03008	Ribosome biogenesis in eukaryotes
LOC101741305	1.26e-13	0.127366	0.272	0.204	2.13e-09	3	1.333	GeneID:101741305	protein_coding	snb-1	synaptobrevin-1-like		GO:0002119,GO:0005886,GO:0007271,GO:0016021,GO:0016079,GO:0030054,GO:0030421,GO:0030424,GO:0030672,GO:0043051,GO:0043134,GO:0048786,GO:0060473	nematode larval development|plasma membrane|synaptic transmission, cholinergic|integral component of membrane|synaptic vesicle exocytosis|cell junction|defecation|axon|synaptic vesicle membrane|regulation of pharyngeal pumping|regulation of hindgut contraction|presynaptic active zone|cortical granule	ko04970,ko04962,ko04721,ko04130,ko04911	Salivary secretion|Vasopressin-regulated water reabsorption|Synaptic vesicle cycle|SNARE interactions in vesicular transport|Insulin secretion
LOC101736043	3.17e-13	0.000460008	0.342	0.294	5.35e-09	3	1.163	GeneID:101736043	protein_coding	CG13096	ribosomal L1 domain-containing protein CG13096		GO:0000470,GO:0003723,GO:0006412,GO:0022625	maturation of LSU-rRNA|RNA binding|translation|cytosolic large ribosomal subunit
LOC101739703	4.95e-13	0.0948175	0.358	0.288	8.35e-09	3	1.243	GeneID:101739703	protein_coding	porin	voltage-dependent anion-selective channel		GO:0005739,GO:0005741,GO:0006811,GO:0006839,GO:0007005,GO:0007291,GO:0007602,GO:0008308,GO:0015288,GO:0016006,GO:0030382,GO:0046930	mitochondrion|mitochondrial outer membrane|ion transport|mitochondrial transport|mitochondrion organization|sperm individualization|phototransduction|voltage-gated anion channel activity|porin activity|Nebenkern|sperm mitochondrion organization|pore complex	ko04020,ko04022	Calcium signaling pathway|cGMP-PKG signaling pathway
LOC101738262	2.38e-12	0.063153	0.352	0.29	4.03e-08	3	1.214	GeneID:101738262	protein_coding		la protein homolog		GO:0003677,GO:0003723,GO:0005634,GO:0005737,GO:0006396,GO:1990904	DNA binding|RNA binding|nucleus|cytoplasm|RNA processing|ribonucleoprotein complex
LOC692936	2.56e-12	0.0741762	0.305	0.245	4.32e-08	3	1.245	GeneID:692936	protein_coding	eIF3-S6	eukaryotic translation initiation factor 3 subunit 6		GO:0001732,GO:0003743,GO:0016282,GO:0033290,GO:0071540	formation of cytoplasmic translation initiation complex|translation initiation factor activity|eukaryotic 43S preinitiation complex|eukaryotic 48S preinitiation complex|eukaryotic translation initiation factor 3 complex, eIF3e	ko03013	RNA transport
LOC101735445	3.67e-12	0.200959	0.434	0.356	6.2e-08	3	1.219	GeneID:101735445	protein_coding		porimin				ko04142	Lysosome
LOC101744348	4.14e-12	0.0248436	0.429	0.372	6.99e-08	3	1.153	GeneID:101744348	protein_coding	llph	protein LLP homolog		GO:0001099,GO:0005694,GO:0005730,GO:0060999,GO:0097484	basal RNA polymerase II transcription machinery binding|chromosome|nucleolus|positive regulation of dendritic spine development|dendrite extension
Ser2	5.56e-12	0.257784	0.631	0.553	9.39e-08	3	1.141	GeneID:100379325	protein_coding		sericin 2
LOC101745164	1.49e-11	0.103288	0.322	0.306	2.51e-07	3	1.052	GeneID:101745164	lncRNA
RpL36	3.8e-11	0.0558064	0.925	0.913	6.42e-07	3	1.013	GeneID:692708	protein_coding	RpL36	ribosomal protein L36		GO:0002181,GO:0003735,GO:0005730,GO:0005737,GO:0022625,GO:0022626	cytoplasmic translation|structural constituent of ribosome|nucleolus|cytoplasm|cytosolic large ribosomal subunit|cytosolic ribosome	ko03010	Ribosome
Cbz	4.16e-11	0.0478253	0.37	0.314	7.03e-07	3	1.178	GeneID:692648	protein_coding		chorion b-ZIP transcription factor
LOC101740180	1.01e-10	0.0735884	0.368	0.312	1.7e-06	3	1.179	GeneID:101740180	protein_coding	Tmed5	transmembrane emp24 domain-containing protein 5		GO:0005783,GO:0005789,GO:0005793,GO:0005794,GO:0005801,GO:0006886,GO:0006888,GO:0007030,GO:0016021,GO:0030134,GO:0033116,GO:0070971,GO:0090161	endoplasmic reticulum|endoplasmic reticulum membrane|endoplasmic reticulum-Golgi intermediate compartment|Golgi apparatus|cis-Golgi network|intracellular protein transport|ER to Golgi vesicle-mediated transport|Golgi organization|integral component of membrane|COPII-coated ER to Golgi transport vesicle|endoplasmic reticulum-Golgi intermediate compartment membrane|endoplasmic reticulum exit site|G…
VATPc	1.36e-10	0.00524973	0.559	0.503	2.3e-06	3	1.111	GeneID:778463	protein_coding	Vha16-1	vacuolar H+ ATP synthase 16 kDa proteolipid subunit		GO:0000220,GO:0005774,GO:0015991,GO:0016021,GO:0033181,GO:0033227,GO:0045169,GO:0046961	vacuolar proton-transporting V-type ATPase, V0 domain|vacuolar membrane|ATP hydrolysis coupled proton transport|integral component of membrane|plasma membrane proton-transporting V-type ATPase complex|dsRNA transport|fusome|proton-transporting ATPase activity, rotational mechanism	ko04966,ko04145,ko00190,ko04142,ko04721	Collecting duct acid secretion|Phagosome|Oxidative phosphorylation|Lysosome|Synaptic vesicle cycle
Rab11	1.53e-10	0.0410061	0.492	0.43	2.59e-06	3	1.144	GeneID:733063	protein_coding	Rab11a	ras-related GTP-binding protein Rab11		GO:0000922,GO:0003924,GO:0005525,GO:0005737,GO:0005739,GO:0005768,GO:0005771,GO:0005802,GO:0005813,GO:0005815,GO:0005828,GO:0006886,GO:0006887,GO:0007080,GO:0008017,GO:0010634,GO:0010796,GO:0010971,GO:0016020,GO:0016192,GO:0030133,GO:0030424,GO:0030953,GO:0031175,GO:0031410,GO:0031489,GO:0031982,GO:0032154,GO:0032402,GO:0032465,GO:0032482,GO:0032991,GO:0036258,GO:0043231,GO:0045335,GO:0045773,GO:…	spindle pole|GTPase activity|GTP binding|cytoplasm|mitochondrion|endosome|multivesicular body|trans-Golgi network|centrosome|microtubule organizing center|kinetochore microtubule|intracellular protein transport|exocytosis|mitotic metaphase plate congression|microtubule binding|positive regulation of epithelial cell migration|regulation of multivesicular body size|positive regulation of G2/M trans…	ko04972,ko04962,ko04144,ko04961	Pancreatic secretion|Vasopressin-regulated water reabsorption|Endocytosis|Endocrine and other factor-regulated calcium reabsorption
RpS29	2.23e-10	0.00488931	0.627	0.574	3.76e-06	3	1.092	GeneID:692725	protein_coding	RpS29	ribosomal protein S29		GO:0002181,GO:0003735,GO:0005791,GO:0008270,GO:0022627,GO:0042788	cytoplasmic translation|structural constituent of ribosome|rough endoplasmic reticulum|zinc ion binding|cytosolic small ribosomal subunit|polysomal ribosome	ko03010	Ribosome
eIF3c	5.07e-10	0.00861974	0.28	0.24	8.56e-06	3	1.167	GeneID:733086	protein_coding	eIF3-S8	Eukaryotic translation initiation factor 3 subunit C		GO:0001732,GO:0003743,GO:0005852,GO:0016282,GO:0031369,GO:0033290	formation of cytoplasmic translation initiation complex|translation initiation factor activity|eukaryotic translation initiation factor 3 complex|eukaryotic 43S preinitiation complex|translation initiation factor binding|eukaryotic 48S preinitiation complex	ko03013	RNA transport
LOC101741178	9.35e-10	0.144416	0.272	0.211	1.58e-05	3	1.289	GeneID:101741178	protein_coding		uncharacterized LOC101741178
LOC692640	1.13e-09	0.00132979	0.274	0.237	1.91e-05	3	1.156	GeneID:692640	protein_coding	PINX1	PIN2/TRF1-interacting protein	HMG	GO:0000228,GO:0000776,GO:0000777,GO:0000781,GO:0000784,GO:0005730,GO:0005819,GO:0007004,GO:0007080,GO:0008285,GO:0010521,GO:0010972,GO:0031397,GO:0031647,GO:0032211,GO:0044877,GO:0051972,GO:0051974,GO:0070034,GO:0070198,GO:1902570,GO:1904357,GO:1904744,GO:1904751	nuclear chromosome|kinetochore|condensed chromosome kinetochore|chromosome, telomeric region|nuclear chromosome, telomeric region|nucleolus|spindle|telomere maintenance via telomerase|mitotic metaphase plate congression|negative regulation of cell proliferation|telomerase inhibitor activity|negative regulation of G2/M transition of mitotic cell cycle|negative regulation of protein ubiquitination|…
LOC692842	1.16e-09	0.0226115	0.262	0.22	1.95e-05	3	1.191	GeneID:692842	protein_coding	SRSF2	Sr protein		GO:0000381,GO:0003723,GO:0005634,GO:0005737,GO:0045292	regulation of alternative mRNA splicing, via spliceosome|RNA binding|nucleus|cytoplasm|mRNA cis splicing, via spliceosome	ko03040	Spliceosome
LOC101746307	1.99e-09	0.0883593	0.489	0.422	3.37e-05	3	1.159	GeneID:101746307	protein_coding	Pa2g4	proliferation-associated protein 2G4		GO:0000055,GO:0003723,GO:0005730,GO:0005737,GO:0006364,GO:0006417,GO:0043066,GO:0045597	ribosomal large subunit export from nucleus|RNA binding|nucleolus|cytoplasm|rRNA processing|regulation of translation|negative regulation of apoptotic process|positive regulation of cell differentiation
abcg.1	6.07e-09	0.137166	0.294	0.233	0.000102501	3	1.262	--	--	--	--	--	--	--	--	--
ND1	2.16e-08	0.0357304	0.609	0.546	0.00036434	3	1.115	--	--	--	--	--	--	--	--	--
LOC105842287	2.31e-08	0.0426766	0.348	0.3	0.00039075	3	1.16	GeneID:105842287	lncRNA
LOC101740613	2.37e-08	0.0910098	0.581	0.594	0.000400544	3	0.978	GeneID:101740613	protein_coding		uncharacterized LOC101740613
LOC101741801	2.85e-08	0.0542809	0.318	0.269	0.000480934	3	1.182	GeneID:101741801	protein_coding	Non1	nucleolar GTP-binding protein 1		GO:0005525,GO:0005730,GO:0042254,GO:0051301,GO:0090307	GTP binding|nucleolus|ribosome biogenesis|cell division|mitotic spindle assembly	ko03008	Ribosome biogenesis in eukaryotes
LOC100101186	3.82e-08	0.0564156	0.732	0.679	0.000644146	3	1.078	GeneID:100101186	protein_coding	awd	abnormal wing disc-like protein	Others	GO:0000278,GO:0000287,GO:0004550,GO:0005524,GO:0005525,GO:0005737,GO:0005874,GO:0005880,GO:0005886,GO:0006165,GO:0006183,GO:0006228,GO:0006241,GO:0006468,GO:0007017,GO:0007424,GO:0007427,GO:0008017,GO:0009117,GO:0016301,GO:0016334,GO:0018105,GO:0034332,GO:0035152,GO:0046777	mitotic cell cycle|magnesium ion binding|nucleoside diphosphate kinase activity|ATP binding|GTP binding|cytoplasm|microtubule|nuclear microtubule|plasma membrane|nucleoside diphosphate phosphorylation|GTP biosynthetic process|UTP biosynthetic process|CTP biosynthetic process|protein phosphorylation|microtubule-based process|open tracheal system development|epithelial cell migration, open tracheal…	ko00230,ko00240	Purine metabolism|Pyrimidine metabolism
LOC732866	8.17e-08	0.0574223	0.327	0.277	0.00137952	3	1.181	GeneID:732866	protein_coding	ABCF2	ATP-binding cassette sub-family F member 2		GO:0005524,GO:0016887	ATP binding|ATPase activity
COX3	1.04e-07	0.0767529	0.641	0.592	0.00176374	3	1.083	--	--	--	--	--	--	--	--	--
LOC101744556	2.03e-07	0.108352	0.624	0.586	0.00343238	3	1.065	GeneID:101744556	protein_coding		uncharacterized LOC101744556
ND2	5.3e-07	0.0698153	0.72	0.665	0.00894479	3	1.083	--	--	--	--	--	--	--	--	--
LOC778526	6.1e-07	0.0895526	0.368	0.314	0.0102901	3	1.172	GeneID:778526	protein_coding	Tmbim6	Bax inhibitor-1-like protein		GO:0005789,GO:0006914,GO:0006915,GO:0006986,GO:0007283,GO:0016021,GO:0030324,GO:0043066	endoplasmic reticulum membrane|autophagy|apoptotic process|response to unfolded protein|spermatogenesis|integral component of membrane|lung development|negative regulation of apoptotic process
LOC101736883	3.31e-06	0.0282172	0.437	0.393	0.0559248	3	1.112	GeneID:101736883	protein_coding	Dek	protein DEK		GO:0003677,GO:0005634,GO:0006325,GO:0042393,GO:0043292,GO:2000779,GO:2001032	DNA binding|nucleus|chromatin organization|histone binding|contractile fiber|regulation of double-strand break repair|regulation of double-strand break repair via nonhomologous end joining
ND5	1.82e-05	0.0470457	0.651	0.607	0.307189	3	1.072	--	--	--	--	--	--	--	--	--
ND4	7.48e-05	0.0705233	0.9	0.894	1	3	1.007	--	--	--	--	--	--	--	--	--
CPH21	0	2.57706	0.786	0.294	0	4	2.673	GeneID:100379475	protein_coding		cuticular protein hypothetical 21
LOC101736020	0	2.56072	0.881	0.656	0	4	1.343	GeneID:101736020	lncRNA
LOC101738434	0	2.49526	0.743	0.312	0	4	2.381	GeneID:101738434	protein_coding		fungal protease inhibitor F-like		GO:0004867,GO:0005576	serine-type endopeptidase inhibitor activity|extracellular region
LOC101736156	0	2.49457	1	0.685	0	4	1.46	GeneID:101736156	protein_coding		cuticle protein 6.4
LOC101736821	0	2.46874	0.892	0.157	0	4	5.682	GeneID:101736821	protein_coding		uncharacterized LOC101736821
CPG6	0	2.28198	0.825	0.309	0	4	2.67	GeneID:100379516	protein_coding		cuticular protein glycine-rich 6
LOC101743237	0	2.12235	0.833	0.141	0	4	5.908	GeneID:101743237	protein_coding		uncharacterized LOC101743237
LOC101738162	0	2.09027	0.618	0.12	0	4	5.15	GeneID:101738162	protein_coding		fungal protease inhibitor F-like		GO:0004867,GO:0005576	serine-type endopeptidase inhibitor activity|extracellular region
LOC101744399	0	2.08623	0.837	0.157	0	4	5.331	GeneID:101744399	protein_coding		cyclin-dependent kinase inhibitor 1C-like
LOC778506	0	1.93273	0.813	0.146	0	4	5.568	GeneID:778506	protein_coding		uncharacterized LOC778506
CPH4	0	1.85021	0.618	0.126	0	4	4.905	GeneID:100379492	protein_coding		cuticular protein hypothetical 4
LOC105841947	0	1.6138	0.556	0.06	0	4	9.267	GeneID:105841947	protein_coding	Tret1	facilitated trehalose transporter Tret1		GO:0005886,GO:0015574,GO:0015771,GO:0016021	plasma membrane|trehalose transmembrane transporter activity|trehalose transport|integral component of membrane
LOC732996	0	1.45214	0.741	0.272	0	4	2.724	GeneID:732996	protein_coding		ornithine decarboxylase		GO:0004586,GO:0006596,GO:0033387	ornithine decarboxylase activity|polyamine biosynthetic process|putrescine biosynthetic process from ornithine	ko00330,ko00480	Arginine and proline metabolism|Glutathione metabolism
CPR68	0	1.44066	0.963	0.808	0	4	1.192	GeneID:100379403	protein_coding		cuticular protein RR-2 motif 68		GO:0042302	structural constituent of cuticle
Tua1	0	1.37278	0.985	0.746	0	4	1.32	GeneID:692428	protein_coding		alpha-tubulin		GO:0003924,GO:0005200,GO:0005525,GO:0005737,GO:0005874,GO:0007017	GTPase activity|structural constituent of cytoskeleton|GTP binding|cytoplasm|microtubule|microtubule-based process	ko04540,ko04210,ko04145	Gap junction|Apoptosis|Phagosome
COX1	0	0.670985	1	1	0	4	1	--	--	--	--	--	--	--	--	--
CYTB	0	0.618082	1	0.989	0	4	1.011	--	--	--	--	--	--	--	--	--
LOC105841912	3.37e-307	1.39661	0.523	0.173	5.69e-303	4	3.023	GeneID:105841912	lncRNA
LOC101735732	1e-301	1.61882	0.452	0.09	1.69e-297	4	5.022	GeneID:101735732	protein_coding	19G1	low molecular mass 30 kDa lipoprotein 19G1-like		GO:0005576	extracellular region
LOC105842409	1.09e-296	1.35417	0.402	0.058	1.84e-292	4	6.931	GeneID:105842409	lncRNA
LOC110386648	2.8e-280	0.54669	0.999	0.996	4.73e-276	4	1.003	GeneID:110386648	protein_coding	mt:CoIII	cytochrome c oxidase subunit 3-like		GO:0004129,GO:0005743,GO:0016021,GO:0019646	cytochrome-c oxidase activity|mitochondrial inner membrane|integral component of membrane|aerobic electron transport chain	ko00190,ko04260	Oxidative phosphorylation|Cardiac muscle contraction
Aanat	3.54e-273	1.25034	0.374	0.052	5.97e-269	4	7.192	GeneID:780849	protein_coding	AANAT1	arylalkylamine N-acetyltransferase		GO:0004059,GO:0004060,GO:0005737,GO:0006584,GO:0008080,GO:0030187,GO:0030431,GO:0042420,GO:0042429,GO:0045187,GO:0046334,GO:0048066	aralkylamine N-acetyltransferase activity|arylamine N-acetyltransferase activity|cytoplasm|catecholamine metabolic process|N-acetyltransferase activity|melatonin biosynthetic process|sleep|dopamine catabolic process|serotonin catabolic process|regulation of circadian sleep/wake cycle, sleep|octopamine catabolic process|developmental pigmentation
LOC101741350	1.17e-271	1.34943	0.348	0.039	1.97e-267	4	8.923	GeneID:101741350	protein_coding		uncharacterized LOC101741350
CPH27	3.48e-259	1.18005	0.367	0.048	5.88e-255	4	7.646	GeneID:100379469	protein_coding		cuticular protein hypothetical 27
LOC101736292	1.08e-250	1.41872	0.319	0.036	1.82e-246	4	8.861	GeneID:101736292	lncRNA
LOC101739845	3.82e-249	1.10231	0.655	0.291	6.45e-245	4	2.251	GeneID:101739845	protein_coding	CPAMD8	uncharacterized LOC101739845		GO:0001654,GO:0004867,GO:0005615,GO:0005886	eye development|serine-type endopeptidase inhibitor activity|extracellular space|plasma membrane
LOC101745614	2.36e-247	1.09266	0.283	0.025	3.98e-243	4	11.32	GeneID:101745614	protein_coding		uncharacterized LOC101745614
CPR90	1.28e-236	1.07941	0.856	0.611	2.15e-232	4	1.401	GeneID:100379384	protein_coding		cuticular protein RR-2 motif 90		GO:0042302	structural constituent of cuticle
LOC101741645	9.04e-227	1.20366	0.336	0.054	1.53e-222	4	6.222	GeneID:101741645	protein_coding	CG45057	TPPP family protein CG45057		GO:0000226,GO:0001578,GO:0015631,GO:0030424,GO:0032273,GO:0043025,GO:0046785	microtubule cytoskeleton organization|microtubule bundle formation|tubulin binding|axon|positive regulation of protein polymerization|neuronal cell body|microtubule polymerization
LOC101742671	1.36e-215	1.08517	0.278	0.029	2.3e-211	4	9.586	GeneID:101742671	protein_coding	ALLC	probable allantoicase		GO:0000256,GO:0004037	allantoin catabolic process|allantoicase activity	ko00230	Purine metabolism
LOC101740888	1.03e-207	1.26856	0.619	0.419	1.73e-203	4	1.477	GeneID:101740888	lncRNA
LOC101747176	1.03e-207	1.03439	0.303	0.054	1.74e-203	4	5.611	GeneID:101747176	protein_coding	hgo	homogentisate 1,2-dioxygenase		GO:0004411,GO:0006520,GO:0006559,GO:0006572,GO:0046872	homogentisate 1,2-dioxygenase activity|cellular amino acid metabolic process|L-phenylalanine catabolic process|tyrosine catabolic process|metal ion binding	ko00350,ko00643	Tyrosine metabolism|Styrene degradation
LOC110385101	9.32e-200	1.05916	0.481	0.143	1.57e-195	4	3.364	GeneID:110385101	protein_coding		uncharacterized LOC110385101
ND4	9e-179	0.512298	0.984	0.885	1.52e-174	4	1.112	--	--	--	--	--	--	--	--	--
ATP6	9.96e-179	0.414455	1	1	1.68e-174	4	1	--	--	--	--	--	--	--	--	--
LOC101742796	2.97e-145	0.778474	0.439	0.145	5.01e-141	4	3.028	GeneID:101742796	protein_coding	Cbr3	carbonyl reductase [NADPH] 3		GO:0000253,GO:0004090,GO:0005654,GO:0005829,GO:0042376,GO:0050890,GO:0070402	3-keto sterol reductase activity|carbonyl reductase (NADPH) activity|nucleoplasm|cytosol|phylloquinone catabolic process|cognition|NADPH binding
COX2	1.93e-134	0.346823	1	0.999	3.26e-130	4	1.001	--	--	--	--	--	--	--	--	--
LOC692985	1.39e-130	0.78712	0.499	0.309	2.34e-126	4	1.615	GeneID:692985	protein_coding		vacuolar ATP synthase subunit G		GO:0016324,GO:0016471,GO:0042626,GO:1902600	apical plasma membrane|vacuolar proton-transporting V-type ATPase complex|ATPase activity, coupled to transmembrane movement of substances|proton transmembrane transport	ko04966,ko04145,ko00190,ko04721,ko04150	Collecting duct acid secretion|Phagosome|Oxidative phosphorylation|Synaptic vesicle cycle|mTOR signaling pathway
LOC101737511	9.47e-122	0.839497	0.254	0.054	1.6e-117	4	4.704	GeneID:101737511	protein_coding		uncharacterized LOC101737511
ND2	5.55e-116	0.510466	0.888	0.65	9.37e-112	4	1.366	--	--	--	--	--	--	--	--	--
LOC732987	5.23e-112	0.793737	0.386	0.158	8.83e-108	4	2.443	GeneID:732987	protein_coding	VHA14	vacuolar ATP synthase subunit F		GO:0015991,GO:0033180,GO:0046961	ATP hydrolysis coupled proton transport|proton-transporting V-type ATPase, V1 domain|proton-transporting ATPase activity, rotational mechanism	ko04966,ko04145,ko00190,ko04721,ko04150	Collecting duct acid secretion|Phagosome|Oxidative phosphorylation|Synaptic vesicle cycle|mTOR signaling pathway
LOC110386814	6.24e-110	0.384856	0.993	0.966	1.05e-105	4	1.028	--	--	--	--	--	--	--	--	--
ND1	1.67e-102	0.502203	0.804	0.528	2.83e-98	4	1.523	--	--	--	--	--	--	--	--	--
LOC101736226	2.29e-100	0.72237	0.257	0.07	3.86e-96	4	3.671	GeneID:101736226	protein_coding	BLVRB	flavin reductase (NADPH)		GO:0004074,GO:0005654,GO:0005829,GO:0005886,GO:0042167,GO:0042602	biliverdin reductase activity|nucleoplasm|cytosol|plasma membrane|heme catabolic process|riboflavin reductase (NADPH) activity
LOC778509	1.91e-99	0.528413	0.794	0.622	3.22e-95	4	1.277	GeneID:778509	protein_coding	Trx-2	thioredoxin-like protein		GO:0005623,GO:0006662,GO:0015035,GO:0045454	cell|glycerol ether metabolic process|protein disulfide oxidoreductase activity|cell redox homeostasis
LOC100127129	3.88e-98	0.688531	0.319	0.111	6.55e-94	4	2.874	GeneID:100127129	protein_coding	Cyt-b5	cytochrome b5		GO:0005789,GO:0016021,GO:0020037,GO:0031090,GO:0046872,GO:0055114	endoplasmic reticulum membrane|integral component of membrane|heme binding|organelle membrane|metal ion binding|oxidation-reduction process
LOC101743420	6.13e-97	0.555768	0.775	0.606	1.04e-92	4	1.279	GeneID:101743420	protein_coding		uncharacterized LOC101743420
ND5	7.96e-94	0.493399	0.822	0.591	1.34e-89	4	1.391	--	--	--	--	--	--	--	--	--
Jafrac1	3.04e-92	0.701294	0.487	0.257	5.14e-88	4	1.895	GeneID:692638	protein_coding	Jafrac1	thiol peroxiredoxin		GO:0005829,GO:0006979,GO:0007155,GO:0007281,GO:0008340,GO:0008354,GO:0008379,GO:0042594,GO:0042744,GO:0045454	cytosol|response to oxidative stress|cell adhesion|germ cell development|determination of adult lifespan|germ cell migration|thioredoxin peroxidase activity|response to starvation|hydrogen peroxide catabolic process|cell redox homeostasis	ko04146	Peroxisome
VATPc	1.05e-85	0.551428	0.637	0.498	1.77e-81	4	1.279	GeneID:778463	protein_coding	Vha16-1	vacuolar H+ ATP synthase 16 kDa proteolipid subunit		GO:0000220,GO:0005774,GO:0015991,GO:0016021,GO:0033181,GO:0033227,GO:0045169,GO:0046961	vacuolar proton-transporting V-type ATPase, V0 domain|vacuolar membrane|ATP hydrolysis coupled proton transport|integral component of membrane|plasma membrane proton-transporting V-type ATPase complex|dsRNA transport|fusome|proton-transporting ATPase activity, rotational mechanism	ko04966,ko04145,ko00190,ko04142,ko04721	Collecting duct acid secretion|Phagosome|Oxidative phosphorylation|Lysosome|Synaptic vesicle cycle
LOC101735652	3.19e-81	1.13913	0.502	0.391	5.38e-77	4	1.284	GeneID:101735652	protein_coding		ice-structuring glycoprotein-like
COX3	4.19e-79	0.455567	0.804	0.577	7.08e-75	4	1.393	--	--	--	--	--	--	--	--	--
AnnIX	2.52e-78	0.629056	0.587	0.391	4.26e-74	4	1.501	GeneID:692381	protein_coding	AnxB9	Annexin IX		GO:0003779,GO:0005509,GO:0005544,GO:0005938,GO:0010797,GO:0012505,GO:0030011,GO:0030507,GO:0032509,GO:0048190	actin binding|calcium ion binding|calcium-dependent phospholipid binding|cell cortex|regulation of multivesicular body size involved in endosome transport|endomembrane system|maintenance of cell polarity|spectrin binding|endosome transport via multivesicular body sorting pathway|wing disc dorsal/ventral pattern formation
LOC101741610	2.8e-75	0.460536	0.554	0.309	4.72e-71	4	1.793	GeneID:101741610	protein_coding	actA3a	actin, cytoplasmic A3a		GO:0005524,GO:0005737,GO:0005856	ATP binding|cytoplasm|cytoskeleton	ko04145,ko04520,ko04670,ko04015,ko04390,ko04611,ko04391,ko04510,ko04745,ko04810,ko04530,ko04919,ko04210,ko04921	Phagosome|Adherens junction|Leukocyte transendothelial migration|Rap1 signaling pathway|Hippo signaling pathway|Platelet activation|Hippo signaling pathway - fly|Focal adhesion|Phototransduction - fly|Regulation of actin cytoskeleton|Tight junction|Thyroid hormone signaling pathway|Apoptosis|Oxytocin signaling pathway
Adamts-1	1.24e-74	0.668744	0.28	0.101	2.09e-70	4	2.772	GeneID:692529	protein_coding	ADAMTS14	A disintegrin and metalloproteinase with thrombospondin motifs 1		GO:0004222,GO:0005576,GO:0030199,GO:0030574,GO:0046872	metalloendopeptidase activity|extracellular region|collagen fibril organization|collagen catabolic process|metal ion binding
LOC101740694	1.51e-71	0.415863	0.319	0.143	2.54e-67	4	2.231	GeneID:101740694	protein_coding	ALDH1A1	retinal dehydrogenase 1		GO:0001523,GO:0001758,GO:0004029,GO:0005829,GO:0042572,GO:0055114	retinoid metabolic process|retinal dehydrogenase activity|aldehyde dehydrogenase (NAD) activity|cytosol|retinol metabolic process|oxidation-reduction process	ko00561,ko00071,ko00380,ko00310,ko00040,ko00410,ko00340,ko00620,ko00330,ko00903,ko00280,ko00625,ko00053,ko00010	Glycerolipid metabolism|Fatty acid degradation|Tryptophan metabolism|Lysine degradation|Pentose and glucuronate interconversions|beta-Alanine metabolism|Histidine metabolism|Pyruvate metabolism|Arginine and proline metabolism|Limonene and pinene degradation|Valine, leucine and isoleucine degradation|Chloroalkane and chloroalkene degradation|Ascorbate and aldarate metabolism|Glycolysis / Gluconeog…
Oaz	3.07e-71	0.383245	0.868	0.773	5.18e-67	4	1.123	GeneID:692580	protein_coding	Oda	ornithine decarboxylase antizyme		GO:0008073	ornithine decarboxylase inhibitor activity
Tub1	6.1e-71	0.573546	0.519	0.296	1.03e-66	4	1.753	GeneID:692431	protein_coding		beta-tubulin		GO:0003924,GO:0005200,GO:0005525,GO:0005737,GO:0005874,GO:0007017	GTPase activity|structural constituent of cytoskeleton|GTP binding|cytoplasm|microtubule|microtubule-based process	ko04540,ko04145	Gap junction|Phagosome
LOC101746878	3.9e-70	0.58834	0.287	0.319	6.59e-66	4	0.9	GeneID:101746878	protein_coding		uncharacterized LOC101746878
LOC692984	2.07e-49	0.547815	0.349	0.202	3.49e-45	4	1.728	GeneID:692984	protein_coding		vacuolar ATP synthase subunit D		GO:0006811,GO:0042626	ion transport|ATPase activity, coupled to transmembrane movement of substances	ko04966,ko04145,ko00190,ko04721,ko04150	Collecting duct acid secretion|Phagosome|Oxidative phosphorylation|Synaptic vesicle cycle|mTOR signaling pathway
LOC732990	5.73e-48	0.575111	0.283	0.143	9.68e-44	4	1.979	GeneID:732990	protein_coding	VHA26	vacuolar ATP synthase subunit E		GO:0015991,GO:0033178,GO:0046961	ATP hydrolysis coupled proton transport|proton-transporting two-sector ATPase complex, catalytic domain|proton-transporting ATPase activity, rotational mechanism	ko04966,ko04145,ko00190,ko04721,ko04150	Collecting duct acid secretion|Phagosome|Oxidative phosphorylation|Synaptic vesicle cycle|mTOR signaling pathway
LOC101745489	5.54e-46	0.500623	0.323	0.166	9.36e-42	4	1.946	GeneID:101745489	lncRNA
LOC101741178	2.64e-38	0.435842	0.358	0.205	4.46e-34	4	1.746	GeneID:101741178	protein_coding		uncharacterized LOC101741178
LOC101745028	7.98e-38	0.383915	0.287	0.15	1.35e-33	4	1.913	GeneID:101745028	protein_coding	HEXB	beta-hexosaminidase subunit beta		GO:0004563,GO:0005764,GO:0005975,GO:0102148	beta-N-acetylhexosaminidase activity|lysosome|carbohydrate metabolic process|N-acetyl-beta-D-galactosaminidase activity	ko00520,ko00604,ko00511,ko00603,ko00531,ko04142	Amino sugar and nucleotide sugar metabolism|Glycosphingolipid biosynthesis - ganglio series|Other glycan degradation|Glycosphingolipid biosynthesis - globo series|Glycosaminoglycan degradation|Lysosome
LOC732945	3.3e-37	0.384065	0.353	0.206	5.56e-33	4	1.714	GeneID:732945	protein_coding	EIF4EBP2	eukaryotic translation initiation factor 4E-binding protein 2				ko03013,ko04213	RNA transport|Longevity regulating pathway - multiple species
RpS7	3.59e-37	0.153095	0.878	0.827	6.06e-33	4	1.062	GeneID:692716	protein_coding	RpS7	ribosomal protein S7		GO:0003735,GO:0005840,GO:0006412	structural constituent of ribosome|ribosome|translation	ko03010	Ribosome
LOC101738679	5.92e-36	0.102866	0.952	0.957	9.99e-32	4	0.995	--	--	--	--	--	--	--	--	--
ND4L	1e-35	0.365043	0.338	0.191	1.69e-31	4	1.77	--	--	--	--	--	--	--	--	--
LOC101740969	1.52e-34	0.489092	0.274	0.154	2.57e-30	4	1.779	GeneID:101740969	protein_coding	LITAF	lipopolysaccharide-induced tumor necrosis factor-alpha factor homolog	zf-LITAF-like	GO:0000139,GO:0001816,GO:0003677,GO:0005125,GO:0005634,GO:0005765,GO:0008270,GO:0009898,GO:0019953,GO:0098559,GO:0098560,GO:0098574	Golgi membrane|cytokine production|DNA binding|cytokine activity|nucleus|lysosomal membrane|zinc ion binding|cytoplasmic side of plasma membrane|sexual reproduction|cytoplasmic side of early endosome membrane|cytoplasmic side of late endosome membrane|cytoplasmic side of lysosomal membrane	ko04142	Lysosome
LOC101742523	2.06e-31	0.225358	0.813	0.751	3.48e-27	4	1.083	GeneID:101742523	protein_coding	sesB	ADP,ATP carrier protein		GO:0001508,GO:0005471,GO:0005739,GO:0005743,GO:0006839,GO:0007268,GO:0008340,GO:0010507,GO:0015866,GO:0015867,GO:0016021,GO:0034599,GO:0040011,GO:0045202,GO:0046716,GO:0048477,GO:0048489,GO:0051124,GO:0051480,GO:0051560,GO:0051900,GO:0070050,GO:2001171	action potential|ATP:ADP antiporter activity|mitochondrion|mitochondrial inner membrane|mitochondrial transport|chemical synaptic transmission|determination of adult lifespan|negative regulation of autophagy|ADP transport|ATP transport|integral component of membrane|cellular response to oxidative stress|locomotion|synapse|muscle cell cellular homeostasis|oogenesis|synaptic vesicle transport|synap…	ko04020,ko04022	Calcium signaling pathway|cGMP-PKG signaling pathway
LOC101746782	3.43e-30	0.428556	0.298	0.178	5.8e-26	4	1.674	GeneID:101746782	protein_coding	vha-17	V-type proton ATPase subunit e 2-like		GO:0009792,GO:0010172,GO:0015078,GO:0015991,GO:0016021,GO:0016324,GO:0016787,GO:0033179,GO:0043296,GO:0055085,GO:0060142	embryo development ending in birth or egg hatching|embryonic body morphogenesis|proton transmembrane transporter activity|ATP hydrolysis coupled proton transport|integral component of membrane|apical plasma membrane|hydrolase activity|proton-transporting V-type ATPase, V0 domain|apical junction complex|transmembrane transport|regulation of syncytium formation by plasma membrane fusion	ko04966,ko04145,ko00190,ko04721	Collecting duct acid secretion|Phagosome|Oxidative phosphorylation|Synaptic vesicle cycle
LOC101739953	4.59e-29	0.458831	0.255	0.165	7.75e-25	4	1.545	GeneID:101739953	protein_coding		uncharacterized LOC101739953
LOC692810	2.23e-28	0.302538	0.709	0.617	3.77e-24	4	1.149	GeneID:692810	protein_coding		EN protein binding/engrailed nuclear homeoprotein-regulated protein
LOC101739385	2.61e-28	0.409371	0.392	0.253	4.41e-24	4	1.549	GeneID:101739385	protein_coding		uncharacterized LOC101739385
LOC110385498	4.05e-28	0.340803	0.46	0.311	6.84e-24	4	1.479	--	--	--	--	--	--	--	--	--
ND3	2.24e-24	0.315021	0.639	0.51	3.78e-20	4	1.253	--	--	--	--	--	--	--	--	--
LOC110385499	8.97e-24	0.306161	0.436	0.302	1.51e-19	4	1.444	GeneID:110385499	protein_coding	MT-CYB	NADH-ubiquinone oxidoreductase chain 6-like		GO:0005743,GO:0006122,GO:0008121,GO:0016021,GO:0045275,GO:0046872	mitochondrial inner membrane|mitochondrial electron transport, ubiquinol to cytochrome c|ubiquinol-cytochrome-c reductase activity|integral component of membrane|respiratory chain complex III|metal ion binding	ko00190	Oxidative phosphorylation
A4	1.49e-22	0.164702	0.736	0.627	2.51e-18	4	1.174	GeneID:100145916	protein_coding	Act5C	actin A4		GO:0000281,GO:0005200,GO:0005524,GO:0005737,GO:0005884,GO:0006338,GO:0007010,GO:0007291,GO:0031011,GO:0032507,GO:0035060,GO:0035148	mitotic cytokinesis|structural constituent of cytoskeleton|ATP binding|cytoplasm|actin filament|chromatin remodeling|cytoskeleton organization|sperm individualization|Ino80 complex|maintenance of protein location in cell|brahma complex|tube formation	ko04145,ko04520,ko04670,ko04015,ko04390,ko04611,ko04391,ko04510,ko04745,ko04810,ko04530,ko04919,ko04210,ko04921	Phagosome|Adherens junction|Leukocyte transendothelial migration|Rap1 signaling pathway|Hippo signaling pathway|Platelet activation|Hippo signaling pathway - fly|Focal adhesion|Phototransduction - fly|Regulation of actin cytoskeleton|Tight junction|Thyroid hormone signaling pathway|Apoptosis|Oxytocin signaling pathway
LOC732881	2.63e-22	0.334106	0.261	0.157	4.43e-18	4	1.662	GeneID:732881	protein_coding	CG40127	salivary secreted ribonuclease		GO:0004521,GO:0016021,GO:0098586	endoribonuclease activity|integral component of membrane|cellular response to virus	ko04212	Longevity regulating pathway - worm
LOC692847	6.66e-21	0.385371	0.276	0.191	1.12e-16	4	1.445	GeneID:692847	protein_coding	CD63	tetraspanin E	TEA	GO:0002092,GO:0005765,GO:0005887,GO:0007160,GO:0007166,GO:0009986,GO:0015031,GO:0016477,GO:0031226,GO:0031902,GO:0032585,GO:0035646,GO:0042470,GO:0045807,GO:0048757,GO:0070062,GO:0097487,GO:1900746,GO:2001046	positive regulation of receptor internalization|lysosomal membrane|integral component of plasma membrane|cell-matrix adhesion|cell surface receptor signaling pathway|cell surface|protein transport|cell migration|intrinsic component of plasma membrane|late endosome membrane|multivesicular body membrane|endosome to melanosome transport|melanosome|positive regulation of endocytosis|pigment granule m…	ko04142	Lysosome
LOC101744265	9.2e-21	0.319453	0.397	0.281	1.55e-16	4	1.413	GeneID:101744265	protein_coding		phosphate carrier protein, mitochondrial-like		GO:0005743,GO:0016021	mitochondrial inner membrane|integral component of membrane
Tctp	1.81e-20	0.131398	0.961	0.954	3.05e-16	4	1.007	GeneID:732859	protein_coding	Tctp	translationally controlled tumor protein		GO:0005737	cytoplasm
LOC101739678	6.24e-20	0.361831	0.28	0.175	1.05e-15	4	1.6	GeneID:101739678	protein_coding		uncharacterized LOC101739678
LOC101740299	3.16e-19	0.369433	0.3	0.211	5.34e-15	4	1.422	GeneID:101740299	protein_coding		uncharacterized LOC101740299
LOC101738360	7.07e-19	0.0882809	0.292	0.209	1.19e-14	4	1.397	GeneID:101738360	protein_coding		uncharacterized LOC101738360
RpL35A	4.04e-18	0.0157112	0.942	0.935	6.81e-14	4	1.007	GeneID:692707	protein_coding	rpl35a	ribosomal protein L35A		GO:0000049,GO:0003735,GO:0005840,GO:0006412	tRNA binding|structural constituent of ribosome|ribosome|translation	ko03010	Ribosome
Hsp21.4	1.45e-17	0.1659	0.587	0.478	2.46e-13	4	1.228	GeneID:692534	protein_coding	HSPB1	heat shock protein hsp21.4		GO:0005080,GO:0005622,GO:0005634,GO:0005737,GO:0005739,GO:0005819,GO:0005886,GO:0006469,GO:0008426,GO:0009408,GO:0030018,GO:0030837,GO:0032731,GO:0042535,GO:0042802,GO:0042803,GO:0043122,GO:0043292,GO:0044183,GO:0051016,GO:0061077,GO:0071901,GO:1902176,GO:2001234	protein kinase C binding|intracellular|nucleus|cytoplasm|mitochondrion|spindle|plasma membrane|negative regulation of protein kinase activity|protein kinase C inhibitor activity|response to heat|Z disc|negative regulation of actin filament polymerization|positive regulation of interleukin-1 beta production|positive regulation of tumor necrosis factor biosynthetic process|identical protein binding…
LOC692859	4.41e-17	0.337477	0.302	0.214	7.44e-13	4	1.411	GeneID:692859	protein_coding	ATP6V0B	vacuolar ATP synthase 21 kDa proteolipid subunit		GO:0005768,GO:0005774,GO:0015991,GO:0016021,GO:0033179,GO:0046961	endosome|vacuolar membrane|ATP hydrolysis coupled proton transport|integral component of membrane|proton-transporting V-type ATPase, V0 domain|proton-transporting ATPase activity, rotational mechanism	ko04145,ko00190,ko04142,ko04721	Phagosome|Oxidative phosphorylation|Lysosome|Synaptic vesicle cycle
LOC732932	1.33e-15	0.133751	0.919	0.898	2.25e-11	4	1.023	GeneID:732932	protein_coding	Rm62	DEAD box polypeptide 5		GO:0000381,GO:0000398,GO:0003729,GO:0004386,GO:0005524,GO:0005634,GO:0005700,GO:0005703,GO:0005730,GO:0005737,GO:0005829,GO:0006417,GO:0016246,GO:0019730,GO:0050688,GO:0051607,GO:0071011,GO:0071013	regulation of alternative mRNA splicing, via spliceosome|mRNA splicing, via spliceosome|mRNA binding|helicase activity|ATP binding|nucleus|polytene chromosome|polytene chromosome puff|nucleolus|cytoplasm|cytosol|regulation of translation|RNA interference|antimicrobial humoral response|regulation of defense response to virus|defense response to virus|precatalytic spliceosome|catalytic step 2 splic…	ko03040	Spliceosome
RpL35	5.55e-13	0.00929155	0.893	0.869	9.36e-09	4	1.028	GeneID:692706	protein_coding	Rpl35	ribosomal protein L35		GO:0000463,GO:0003729,GO:0003735,GO:0006412,GO:0022625,GO:0043021	maturation of LSU-rRNA from tricistronic rRNA transcript (SSU-rRNA, 5.8S rRNA, LSU-rRNA)|mRNA binding|structural constituent of ribosome|translation|cytosolic large ribosomal subunit|ribonucleoprotein complex binding	ko03010	Ribosome
Tub2	7.99e-13	0.255488	0.528	0.445	1.35e-08	4	1.187	GeneID:692511	protein_coding		beta-tubulin		GO:0003924,GO:0005200,GO:0005525,GO:0005737,GO:0005874,GO:0007017	GTPase activity|structural constituent of cytoskeleton|GTP binding|cytoplasm|microtubule|microtubule-based process	ko04540,ko04145	Gap junction|Phagosome
LOC692927	1.1e-12	0.198528	0.613	0.566	1.86e-08	4	1.083	GeneID:692927	protein_coding		calmodulin		GO:0005509	calcium ion binding	ko04722,ko04924,ko04922,ko04015,ko04626,ko04916,ko04728,ko04970,ko04744,ko04261,ko04925,ko04014,ko04713,ko04070,ko04024,ko04745,ko04114,ko04270,ko04020,ko04912,ko04910,ko04022,ko04971,ko04915,ko04750,ko04740,ko04720,ko04921	Neurotrophin signaling pathway|Renin secretion|Glucagon signaling pathway|Rap1 signaling pathway|Plant-pathogen interaction|Melanogenesis|Dopaminergic synapse|Salivary secretion|Phototransduction|Adrenergic signaling in cardiomyocytes|Aldosterone synthesis and secretion|Ras signaling pathway|Circadian entrainment|Phosphatidylinositol signaling system|cAMP signaling pathway|Phototransduction - fly…
LOC101739703	4.62e-12	0.197232	0.376	0.291	7.8e-08	4	1.292	GeneID:101739703	protein_coding	porin	voltage-dependent anion-selective channel		GO:0005739,GO:0005741,GO:0006811,GO:0006839,GO:0007005,GO:0007291,GO:0007602,GO:0008308,GO:0015288,GO:0016006,GO:0030382,GO:0046930	mitochondrion|mitochondrial outer membrane|ion transport|mitochondrial transport|mitochondrion organization|sperm individualization|phototransduction|voltage-gated anion channel activity|porin activity|Nebenkern|sperm mitochondrion organization|pore complex	ko04020,ko04022	Calcium signaling pathway|cGMP-PKG signaling pathway
LOC692786	1.8e-11	0.269339	0.296	0.22	3.04e-07	4	1.345	GeneID:692786	protein_coding	Gapdh2	glyceraldehyde-3-phosphate dehydrogenase		GO:0004365,GO:0005829,GO:0006006,GO:0006096,GO:0042593,GO:0050661,GO:0051287	glyceraldehyde-3-phosphate dehydrogenase (NAD+) (phosphorylating) activity|cytosol|glucose metabolic process|glycolytic process|glucose homeostasis|NADP binding|NAD binding	ko00710,ko04066,ko01200,ko01230,ko00010	Carbon fixation in photosynthetic organisms|HIF-1 signaling pathway|Carbon metabolism|Biosynthesis of amino acids|Glycolysis / Gluconeogenesis
Hsc70-4	2.62e-11	0.13095	0.941	0.92	4.43e-07	4	1.023	GeneID:692436	protein_coding		heat shock cognate protein		GO:0005524,GO:0005634	ATP binding|nucleus	ko04010,ko04915,ko04141,ko03040,ko04612,ko04213,ko04144	MAPK signaling pathway|Estrogen signaling pathway|Protein processing in endoplasmic reticulum|Spliceosome|Antigen processing and presentation|Longevity regulating pathway - multiple species|Endocytosis
RpL9	8.91e-11	0.0251993	0.879	0.861	1.5e-06	4	1.021	GeneID:692664	protein_coding	RpL9	ribosomal protein L9		GO:0003735,GO:0005840,GO:0006412,GO:0019843	structural constituent of ribosome|ribosome|translation|rRNA binding	ko03010	Ribosome
Ant.1	1.04e-10	0.214463	0.475	0.393	1.76e-06	4	1.209	--	--	--	--	--	--	--	--	--
LOC733028	1.2e-10	0.204214	0.266	0.194	2.03e-06	4	1.371	GeneID:733028	protein_coding		thymosin
RpL24	9.26e-09	0.00948842	0.878	0.878	0.000156313	4	1	GeneID:692701	protein_coding	RpL24	ribosomal protein L24		GO:0005840	ribosome	ko03010	Ribosome
RpL23A	1.7e-08	0.0313546	0.876	0.862	0.000286674	4	1.016	GeneID:692700	protein_coding	RPL23A	ribosomal protein L23A		GO:0000027,GO:0000184,GO:0003723,GO:0003735,GO:0005634,GO:0005730,GO:0005737,GO:0005829,GO:0006412,GO:0006413,GO:0006614,GO:0008283,GO:0022625,GO:0045296,GO:0070062,GO:0070180,GO:1904841	ribosomal large subunit assembly|nuclear-transcribed mRNA catabolic process, nonsense-mediated decay|RNA binding|structural constituent of ribosome|nucleus|nucleolus|cytoplasm|cytosol|translation|translational initiation|SRP-dependent cotranslational protein targeting to membrane|cell proliferation|cytosolic large ribosomal subunit|cadherin binding|extracellular exosome|large ribosomal subunit rR…	ko03010	Ribosome
Eif-4a	4.27e-08	0.143031	0.662	0.609	0.000721333	4	1.087	GeneID:692781	protein_coding	eIF4A	eukaryotic translation initiation factor 4A		GO:0000278,GO:0000381,GO:0002168,GO:0003724,GO:0003743,GO:0004004,GO:0005524,GO:0005634,GO:0005829,GO:0006413,GO:0007279,GO:0007446,GO:0016281,GO:0030718,GO:0043186,GO:0048132,GO:0048477	mitotic cell cycle|regulation of alternative mRNA splicing, via spliceosome|instar larval development|RNA helicase activity|translation initiation factor activity|ATP-dependent RNA helicase activity|ATP binding|nucleus|cytosol|translational initiation|pole cell formation|imaginal disc growth|eukaryotic translation initiation factor 4F complex|germ-line stem cell population maintenance|P granule|f…	ko03013	RNA transport
LOC101738009	1.51e-07	0.126168	0.64	0.581	0.00255624	4	1.102	GeneID:101738009	protein_coding		ATP synthase lipid-binding protein, mitochondrial	TF_bZIP	GO:0008289,GO:0015078,GO:0015986,GO:0015991,GO:0016021,GO:0031966,GO:0045263	lipid binding|proton transmembrane transporter activity|ATP synthesis coupled proton transport|ATP hydrolysis coupled proton transport|integral component of membrane|mitochondrial membrane|proton-transporting ATP synthase complex, coupling factor F(o)	ko00190	Oxidative phosphorylation
LOC101746228	3.33e-06	0.179278	0.442	0.393	0.0562141	4	1.125	GeneID:101746228	protein_coding		uncharacterized LOC101746228
Sui1	6.78e-06	0.137828	0.493	0.456	0.114442	4	1.081	GeneID:692637	protein_coding	eIF1	protein translation factor SUI1 homolog		GO:0003723,GO:0003743,GO:0006417,GO:0016282,GO:0043024	RNA binding|translation initiation factor activity|regulation of translation|eukaryotic 43S preinitiation complex|ribosomal small subunit binding	ko03013	RNA transport
LOC101744423	0.000356722	0.127581	0.294	0.246	1	4	1.195	GeneID:101744423	protein_coding	Smim14	small integral membrane protein 14		GO:0001835,GO:0005783,GO:0005789,GO:0016021	blastocyst hatching|endoplasmic reticulum|endoplasmic reticulum membrane|integral component of membrane
LOC101741026	0.000910388	0.125535	0.272	0.246	1	4	1.106	GeneID:101741026	protein_coding	Moe	moesin/ezrin/radixin homolog 1		GO:0003779,GO:0005737,GO:0005856,GO:0005886,GO:0005912,GO:0045197	actin binding|cytoplasm|cytoskeleton|plasma membrane|adherens junction|establishment or maintenance of epithelial cell apical/basal polarity
LOC101740811	0.00181331	0.14589	0.302	0.258	1	4	1.171	GeneID:101740811	protein_coding	Ggamma1	guanine nucleotide-binding protein subunit gamma-1-like		GO:0003015,GO:0003380,GO:0003924,GO:0005834,GO:0007186,GO:0007391,GO:0007637,GO:0010470,GO:0035050,GO:0043519,GO:0045176,GO:0048383,GO:0055059,GO:0060027,GO:0061343	heart process|establishment or maintenance of cytoskeleton polarity involved in gastrulation|GTPase activity|heterotrimeric G-protein complex|G protein-coupled receptor signaling pathway|dorsal closure|proboscis extension reflex|regulation of gastrulation|embryonic heart tube development|regulation of myosin II filament organization|apical protein localization|mesectoderm development|asymmetric n…
LOC101743500	0.00269942	0.130459	0.296	0.254	1	4	1.165	GeneID:101743500	protein_coding	TAF10	transcription initiation factor TFIID subunit 10				ko03022	Basal transcription factors
LOC105842272	0.00978559	0.0486975	0.401	0.375	1	4	1.069	GeneID:105842272	lncRNA
LOC101745825	0	2.83188	0.773	0.113	0	5	6.841	GeneID:101745825	protein_coding		mucin-3A
LOC101742755	0	2.71637	0.828	0.078	0	5	10.615	GeneID:101742755	protein_coding	Pxdn	uncharacterized LOC101742755		GO:0004601,GO:0005201,GO:0005615,GO:0005783,GO:0006979,GO:0020037,GO:0030198,GO:0031012,GO:0042744,GO:0046872,GO:0055114,GO:0062023	peroxidase activity|extracellular matrix structural constituent|extracellular space|endoplasmic reticulum|response to oxidative stress|heme binding|extracellular matrix organization|extracellular matrix|hydrogen peroxide catabolic process|metal ion binding|oxidation-reduction process|collagen-containing extracellular matrix
LOC101740429	0	2.48947	0.565	0.069	0	5	8.188	GeneID:101740429	protein_coding		uncharacterized LOC101740429
LOC101737535	0	2.29382	0.616	0.059	0	5	10.441	GeneID:101737535	protein_coding	Ptpn7	serine-rich adhesin for platelets		GO:0004725,GO:0005737,GO:0005829,GO:0005856,GO:0006470,GO:0009898	protein tyrosine phosphatase activity|cytoplasm|cytosol|cytoskeleton|protein dephosphorylation|cytoplasmic side of plasma membrane
LOC101737074	0	2.26116	0.739	0.083	0	5	8.904	GeneID:101737074	protein_coding		uncharacterized LOC101737074	MH1
LOC101740654	0	2.25909	0.626	0.073	0	5	8.575	GeneID:101740654	protein_coding	wat	fatty acyl-CoA reductase wat		GO:0005737,GO:0005777,GO:0006629,GO:0010025,GO:0016021,GO:0016324,GO:0035002,GO:0035149,GO:0035336,GO:0045177,GO:0050062,GO:0055114,GO:0080019	cytoplasm|peroxisome|lipid metabolic process|wax biosynthetic process|integral component of membrane|apical plasma membrane|liquid clearance, open tracheal system|lumen formation, open tracheal system|long-chain fatty-acyl-CoA metabolic process|apical part of cell|long-chain-fatty-acyl-CoA reductase activity|oxidation-reduction process|fatty-acyl-CoA reductase (alcohol-forming) activity	ko04212,ko00073,ko04146	Longevity regulating pathway - worm|Cutin, suberine and wax biosynthesis|Peroxisome
LOC101738309	0	2.21337	0.558	0.046	0	5	12.13	GeneID:101738309	protein_coding		uncharacterized LOC101738309
LOC101741917	0	2.13138	0.712	0.092	0	5	7.739	GeneID:101741917	protein_coding		uncharacterized LOC101741917
LOC692894	0	2.08262	0.944	0.332	0	5	2.843	GeneID:692894	protein_coding	ADGRE2	notch-like protein		GO:0004930,GO:0005509,GO:0005622,GO:0005887,GO:0006954,GO:0007155,GO:0007166,GO:0007189,GO:0016477,GO:0031256,GO:0032587,GO:0035374,GO:0071621	G protein-coupled receptor activity|calcium ion binding|intracellular|integral component of plasma membrane|inflammatory response|cell adhesion|cell surface receptor signaling pathway|adenylate cyclase-activating G protein-coupled receptor signaling pathway|cell migration|leading edge membrane|ruffle membrane|chondroitin sulfate binding|granulocyte chemotaxis
LOC692353	0	2.07313	0.409	0.063	0	5	6.492	GeneID:692353	protein_coding	His2A	histone H2A-like protein		GO:0000786,GO:0003677,GO:0005634,GO:0046982	nucleosome|DNA binding|nucleus|protein heterodimerization activity
LOC101743155	0	2.05745	0.84	0.253	0	5	3.32	GeneID:101743155	protein_coding	kay	transcription factor kayak	TF_bZIP	GO:0003677,GO:0003700,GO:0005634,GO:0006357,GO:0009792	DNA binding|DNA-binding transcription factor activity|nucleus|regulation of transcription by RNA polymerase II|embryo development ending in birth or egg hatching	ko04214,ko04013	Apoptosis - fly|MAPK signaling pathway - fly
LOC101741978	0	2.04779	0.836	0.208	0	5	4.019	GeneID:101741978	protein_coding		uncharacterized LOC101741978
LOC101742822	0	1.97378	0.583	0.14	0	5	4.164	GeneID:101742822	protein_coding	l(2)efl	alpha-crystallin B chain-like		GO:0007275,GO:0009408,GO:0010998,GO:0030018,GO:0042026,GO:0045214,GO:0048471,GO:0051082,GO:0061077	multicellular organism development|response to heat|regulation of translational initiation by eIF2 alpha phosphorylation|Z disc|protein refolding|sarcomere organization|perinuclear region of cytoplasm|unfolded protein binding|chaperone-mediated protein folding
LOC105842186	0	1.93905	0.446	0.022	0	5	20.273	GeneID:105842186	protein_coding	rasp	protein-cysteine N-palmitoyltransferase Rasp		GO:0005829,GO:0007224,GO:0007367,GO:0016021,GO:0016409,GO:0016746,GO:0018009,GO:0018345,GO:0046843	cytosol|smoothened signaling pathway|segment polarity determination|integral component of membrane|palmitoyltransferase activity|transferase activity, transferring acyl groups|N-terminal peptidyl-L-cysteine N-palmitoylation|protein palmitoylation|dorsal appendage formation
LOC101738867	0	1.91995	0.657	0.072	0	5	9.125	GeneID:101738867	protein_coding		uncharacterized LOC101738867
LOC101737746	0	1.91836	0.677	0.087	0	5	7.782	GeneID:101737746	protein_coding	PNLIP	pancreatic triacylglycerol lipase		GO:0004806,GO:0005576,GO:0016042,GO:0046872	triglyceride lipase activity|extracellular region|lipid catabolic process|metal ion binding	ko04977,ko04972,ko04975,ko00561	Vitamin digestion and absorption|Pancreatic secretion|Fat digestion and absorption|Glycerolipid metabolism
LOC101739898	0	1.91764	0.827	0.211	0	5	3.919	GeneID:101739898	protein_coding		uncharacterized LOC101739898
LOC101740962	0	1.9002	0.716	0.141	0	5	5.078	GeneID:101740962	protein_coding		zinc finger CCCH domain-containing protein 13
LOC101739641	0	1.87708	0.511	0.088	0	5	5.807	GeneID:101739641	protein_coding		uncharacterized LOC101739641
LOC101743647	0	1.86819	0.688	0.101	0	5	6.812	GeneID:101743647	protein_coding	Kif13a	kinesin-like protein KIF13A	ZBTB	GO:0003777,GO:0005524,GO:0005813,GO:0005871,GO:0005874,GO:0006886,GO:0007018,GO:0007049,GO:0008017,GO:0008333,GO:0010008,GO:0016887,GO:0030496,GO:0032438,GO:0032465,GO:0032588,GO:0035459,GO:0043001,GO:0051301,GO:0072383	microtubule motor activity|ATP binding|centrosome|kinesin complex|microtubule|intracellular protein transport|microtubule-based movement|cell cycle|microtubule binding|endosome to lysosome transport|endosome membrane|ATPase activity|midbody|melanosome organization|regulation of cytokinesis|trans-Golgi network membrane|cargo loading into vesicle|Golgi to plasma membrane protein transport|cell divi…
LOC101737140	0	1.86229	0.621	0.084	0	5	7.393	GeneID:101737140	protein_coding	retn	protein dead ringer	ARID	GO:0000122,GO:0000976,GO:0000977,GO:0001228,GO:0003677,GO:0003700,GO:0005634,GO:0007411,GO:0007431,GO:0007435,GO:0007517,GO:0008049,GO:0009880,GO:0009952,GO:0042063,GO:0045893,GO:0045924,GO:0048477,GO:0048813,GO:0070491	negative regulation of transcription by RNA polymerase II|transcription regulatory region sequence-specific DNA binding|RNA polymerase II regulatory region sequence-specific DNA binding|DNA-binding transcription activator activity, RNA polymerase II-specific|DNA binding|DNA-binding transcription factor activity|nucleus|axon guidance|salivary gland development|salivary gland morphogenesis|muscle o…
LOC101735553	0	1.85831	0.691	0.156	0	5	4.429	GeneID:101735553	protein_coding	Abcd2	ATP-binding cassette sub-family D member 2		GO:0000038,GO:0005524,GO:0005739,GO:0005777,GO:0005778,GO:0006635,GO:0009617,GO:0016021,GO:0032000,GO:0042626,GO:0042760,GO:0042803,GO:0043217,GO:1900016,GO:1903427,GO:1990535,GO:2001280	very long-chain fatty acid metabolic process|ATP binding|mitochondrion|peroxisome|peroxisomal membrane|fatty acid beta-oxidation|response to bacterium|integral component of membrane|positive regulation of fatty acid beta-oxidation|ATPase activity, coupled to transmembrane movement of substances|very long-chain fatty acid catabolic process|protein homodimerization activity|myelin maintenance|negat…	ko04146,ko02010	Peroxisome|ABC transporters
LOC101740076	0	1.84279	0.414	0.062	0	5	6.677	GeneID:101740076	protein_coding	His4	histone H4		GO:0000228,GO:0000786,GO:0003677,GO:0006334,GO:0006352,GO:0035059,GO:0046982	nuclear chromosome|nucleosome|DNA binding|nucleosome assembly|DNA-templated transcription, initiation|RCAF complex|protein heterodimerization activity
LOC101737313	0	1.83875	0.808	0.164	0	5	4.927	GeneID:101737313	protein_coding	Doa	serine/threonine-protein kinase Doa		GO:0000381,GO:0004672,GO:0004674,GO:0004712,GO:0004713,GO:0005524,GO:0005634,GO:0005737,GO:0005783,GO:0005829,GO:0006468,GO:0007350,GO:0007399,GO:0007548,GO:0007601,GO:0009306,GO:0030717,GO:0034125,GO:0042051,GO:0046777,GO:0048477,GO:0048749,GO:0050896,GO:2000255	regulation of alternative mRNA splicing, via spliceosome|protein kinase activity|protein serine/threonine kinase activity|protein serine/threonine/tyrosine kinase activity|protein tyrosine kinase activity|ATP binding|nucleus|cytoplasm|endoplasmic reticulum|cytosol|protein phosphorylation|blastoderm segmentation|nervous system development|sex differentiation|visual perception|protein secretion|ooc…
LOC101745735	0	1.82412	0.499	0.054	0	5	9.241	GeneID:101745735	protein_coding	pip	heparan sulfate 2-O-sulfotransferase pipe		GO:0004394,GO:0005634,GO:0005694,GO:0005794,GO:0008146,GO:0009880,GO:0009950,GO:0016485,GO:0030173,GO:0040014,GO:0048477	heparan sulfate 2-O-sulfotransferase activity|nucleus|chromosome|Golgi apparatus|sulfotransferase activity|embryonic pattern specification|dorsal/ventral axis specification|protein processing|integral component of Golgi membrane|regulation of multicellular organism growth|oogenesis
LOC101737283	0	1.82313	0.543	0.056	0	5	9.696	GeneID:101737283	protein_coding	Pde8	high affinity cAMP-specific and IBMX-insensitive 3',5'-cyclic phosphodiesterase 8		GO:0004115,GO:0006198,GO:0007165,GO:0007498,GO:0046058,GO:0046872,GO:0070374,GO:1903206	3',5'-cyclic-AMP phosphodiesterase activity|cAMP catabolic process|signal transduction|mesoderm development|cAMP metabolic process|metal ion binding|positive regulation of ERK1 and ERK2 cascade|negative regulation of hydrogen peroxide-induced cell death	ko00230	Purine metabolism
LOC101738514	0	1.78437	0.63	0.129	0	5	4.884	GeneID:101738514	protein_coding		uncharacterized LOC101738514
LOC101740171	0	1.7792	0.602	0.114	0	5	5.281	GeneID:101740171	protein_coding	Ush1g	Usher syndrome type-1G protein homolog	Others	GO:0001917,GO:0005737,GO:0005829,GO:0005886,GO:0007605,GO:0015629,GO:0016020,GO:0030507,GO:0032391,GO:0036064,GO:0042472,GO:0042802,GO:0042803,GO:0045494,GO:0050953,GO:0050957,GO:0060113,GO:0060122	photoreceptor inner segment|cytoplasm|cytosol|plasma membrane|sensory perception of sound|actin cytoskeleton|membrane|spectrin binding|photoreceptor connecting cilium|ciliary basal body|inner ear morphogenesis|identical protein binding|protein homodimerization activity|photoreceptor cell maintenance|sensory perception of light stimulus|equilibrioception|inner ear receptor cell differentiation|inn…
LOC101746970	0	1.77466	0.75	0.157	0	5	4.777	GeneID:101746970	protein_coding	Hipk2	homeodomain-interacting protein kinase 2		GO:0000122,GO:0001102,GO:0001934,GO:0003714,GO:0004672,GO:0004674,GO:0005524,GO:0005634,GO:0005737,GO:0006468,GO:0006978,GO:0007179,GO:0007224,GO:0007628,GO:0008284,GO:0008344,GO:0009952,GO:0010842,GO:0016604,GO:0016605,GO:0018105,GO:0018107,GO:0030182,GO:0030511,GO:0030514,GO:0032092,GO:0042771,GO:0043388,GO:0043524,GO:0045766,GO:0045893,GO:0045944,GO:0046330,GO:0046332,GO:0046790,GO:0048596,GO:…	negative regulation of transcription by RNA polymerase II|RNA polymerase II activating transcription factor binding|positive regulation of protein phosphorylation|transcription corepressor activity|protein kinase activity|protein serine/threonine kinase activity|ATP binding|nucleus|cytoplasm|protein phosphorylation|DNA damage response, signal transduction by p53 class mediator resulting in transc…
LOC101739696	0	1.76449	0.825	0.22	0	5	3.75	GeneID:101739696	protein_coding		uncharacterized LOC101739696
LOC101738748	0	1.75734	0.586	0.054	0	5	10.852	GeneID:101738748	protein_coding	nrf-6	uncharacterized LOC101738748		GO:0006869,GO:0007275,GO:0008289,GO:0016021,GO:0016747	lipid transport|multicellular organism development|lipid binding|integral component of membrane|transferase activity, transferring acyl groups other than amino-acyl groups
LOC101739682	0	1.74161	0.726	0.165	0	5	4.4	GeneID:101739682	protein_coding	PNLIP	uncharacterized LOC101739682		GO:0004806,GO:0005576,GO:0016042,GO:0046872	triglyceride lipase activity|extracellular region|lipid catabolic process|metal ion binding
LOC101744212	0	1.73341	0.801	0.264	0	5	3.034	GeneID:101744212	protein_coding	TRIP11	thyroid receptor-interacting protein 11
LOC101743085	0	1.71576	0.541	0.078	0	5	6.936	GeneID:101743085	protein_coding	KIF21B	kinesin-like protein KIF21B	ZBTB	GO:0003777,GO:0005524,GO:0005871,GO:0005874,GO:0007018,GO:0008017,GO:0016887,GO:0030425,GO:0030426,GO:0031410	microtubule motor activity|ATP binding|kinesin complex|microtubule|microtubule-based movement|microtubule binding|ATPase activity|dendrite|growth cone|cytoplasmic vesicle
LOC101738507	0	1.70323	0.646	0.098	0	5	6.592	GeneID:101738507	protein_coding		larval cuticle protein 5-like
LOC101743000	0	1.70214	0.7	0.119	0	5	5.882	GeneID:101743000	protein_coding		mucin-5AC
LOC101736039	0	1.70053	0.401	0.059	0	5	6.797	GeneID:101736039	protein_coding	Sur	ATP-binding cassette sub-family C member Sur
LOC101737413	0	1.69769	0.552	0.082	0	5	6.732	GeneID:101737413	protein_coding	BAIAP2	uncharacterized LOC101737413		GO:0001726,GO:0005654,GO:0005829,GO:0007009,GO:0008093,GO:0008360,GO:0009617,GO:0015629,GO:0016020,GO:0030175,GO:0030838,GO:0032956,GO:0051017,GO:0051764,GO:0070064,GO:2000251	ruffle|nucleoplasm|cytosol|plasma membrane organization|cytoskeletal adaptor activity|regulation of cell shape|response to bacterium|actin cytoskeleton|membrane|filopodium|positive regulation of actin filament polymerization|regulation of actin cytoskeleton organization|actin filament bundle assembly|actin crosslink formation|proline-rich region binding|positive regulation of actin cytoskeleton r…	ko04520,ko04810	Adherens junction|Regulation of actin cytoskeleton
LOC100884166	0	1.69043	0.617	0.068	0	5	9.074	GeneID:100884166	protein_coding	chs-2	chitin synthase A		GO:0004100,GO:0005886,GO:0006031,GO:0007275,GO:0016021,GO:0061063	chitin synthase activity|plasma membrane|chitin biosynthetic process|multicellular organism development|integral component of membrane|positive regulation of nematode larval development	ko00520	Amino sugar and nucleotide sugar metabolism
LOC105842954	0	1.69037	0.573	0.083	0	5	6.904	GeneID:105842954	protein_coding		uncharacterized LOC105842954				ko04015,ko04520	Rap1 signaling pathway|Adherens junction
LOC101745570	0	1.68764	0.679	0.145	0	5	4.683	GeneID:101745570	protein_coding		uncharacterized LOC101745570
LOC101737397	0	1.67118	0.688	0.184	0	5	3.739	GeneID:101737397	protein_coding		uncharacterized LOC101737397
LOC101736544	0	1.667	0.45	0.036	0	5	12.5	GeneID:101736544	protein_coding	scaf	uncharacterized LOC101736544		GO:0005576,GO:0005615,GO:0005737,GO:0006508,GO:0007390,GO:0007391,GO:0007394,GO:0007560,GO:0045197,GO:0048802,GO:0048803,GO:0050793,GO:0090099	extracellular region|extracellular space|cytoplasm|proteolysis|germ-band shortening|dorsal closure|dorsal closure, elongation of leading edge cells|imaginal disc morphogenesis|establishment or maintenance of epithelial cell apical/basal polarity|notum morphogenesis|imaginal disc-derived male genitalia morphogenesis|regulation of developmental process|negative regulation of decapentaplegic signali…
LOC101743046	0	1.6662	0.703	0.147	0	5	4.782	GeneID:101743046	protein_coding	RNF144A	uncharacterized LOC101743046		GO:0000151,GO:0000209,GO:0005737,GO:0005794,GO:0005886,GO:0006511,GO:0010008,GO:0016021,GO:0016567,GO:0030659,GO:0031624,GO:0032436,GO:0043231,GO:0046872,GO:0061630	ubiquitin ligase complex|protein polyubiquitination|cytoplasm|Golgi apparatus|plasma membrane|ubiquitin-dependent protein catabolic process|endosome membrane|integral component of membrane|protein ubiquitination|cytoplasmic vesicle membrane|ubiquitin conjugating enzyme binding|positive regulation of proteasomal ubiquitin-dependent protein catabolic process|intracellular membrane-bounded organelle…
LOC100101209	0	1.64138	0.681	0.134	0	5	5.082	GeneID:100101209	protein_coding	Adarb1	double-stranded RNA-specific editase 1		GO:0003723,GO:0003725,GO:0003726,GO:0005634,GO:0005654,GO:0005730,GO:0005737,GO:0006382,GO:0006396,GO:0006397,GO:0007420,GO:0008251,GO:0008285,GO:0016553,GO:0016556,GO:0030336,GO:0042803,GO:0044387,GO:0045070,GO:0046872,GO:0050685,GO:0051726	RNA binding|double-stranded RNA binding|double-stranded RNA adenosine deaminase activity|nucleus|nucleoplasm|nucleolus|cytoplasm|adenosine to inosine editing|RNA processing|mRNA processing|brain development|tRNA-specific adenosine deaminase activity|negative regulation of cell proliferation|base conversion or substitution editing|mRNA modification|negative regulation of cell migration|protein hom…
LOC101744837	0	1.61628	0.599	0.072	0	5	8.319	GeneID:101744837	protein_coding	SCARB1	scavenger receptor class B member 1		GO:0001530,GO:0001540,GO:0001875,GO:0001935,GO:0005737,GO:0005887,GO:0005901,GO:0006707,GO:0008035,GO:0009986,GO:0010867,GO:0010886,GO:0010899,GO:0015914,GO:0015920,GO:0030169,GO:0032497,GO:0033344,GO:0034186,GO:0034375,GO:0034383,GO:0034384,GO:0035461,GO:0042632,GO:0043231,GO:0043534,GO:0043654,GO:0043691,GO:0044406,GO:0050892,GO:0051000,GO:0070328,GO:0070506,GO:0070508	lipopolysaccharide binding|amyloid-beta binding|lipopolysaccharide receptor activity|endothelial cell proliferation|cytoplasm|integral component of plasma membrane|caveola|cholesterol catabolic process|high-density lipoprotein particle binding|cell surface|positive regulation of triglyceride biosynthetic process|positive regulation of cholesterol storage|regulation of phosphatidylcholine cataboli…
LOC101745273	0	1.60383	0.528	0.058	0	5	9.103	GeneID:101745273	protein_coding	CG12206	glutaredoxin domain-containing cysteine-rich protein CG31559		GO:0005623,GO:0009055,GO:0015035,GO:0045454	cell|electron transfer activity|protein disulfide oxidoreductase activity|cell redox homeostasis
LOC101736774	0	1.59833	0.507	0.05	0	5	10.14	GeneID:101736774	protein_coding		uncharacterized LOC101736774
LOC101744412	0	1.5858	0.481	0.044	0	5	10.932	GeneID:101744412	protein_coding	moody	G-protein coupled receptor moody		GO:0004930,GO:0005886,GO:0005919,GO:0007186,GO:0007419,GO:0008366,GO:0016021,GO:0019991,GO:0030866,GO:0035095,GO:0048148,GO:0048149,GO:0060857	G protein-coupled receptor activity|plasma membrane|pleated septate junction|G protein-coupled receptor signaling pathway|ventral cord development|axon ensheathment|integral component of membrane|septate junction assembly|cortical actin cytoskeleton organization|behavioral response to nicotine|behavioral response to cocaine|behavioral response to ethanol|establishment of glial blood-brain barrier
LOC692570	0	1.58393	0.552	0.091	0	5	6.066	GeneID:692570	protein_coding	ABCG1	ATP-binding cassette sub-family G member 1
LOC101735345	0	1.58162	0.836	0.291	0	5	2.873	GeneID:101735345	protein_coding	Bcorl1	protein piccolo	Others	GO:0005654,GO:0005886,GO:0006325	nucleoplasm|plasma membrane|chromatin organization
LOC732885	0	1.56391	0.814	0.201	0	5	4.05	GeneID:732885	protein_coding	SSPO	very low-density lipoprotein receptor		GO:0005615,GO:0007155,GO:0007399,GO:0030154,GO:0030414	extracellular space|cell adhesion|nervous system development|cell differentiation|peptidase inhibitor activity
LOC101746185	0	1.55997	0.521	0.052	0	5	10.019	GeneID:101746185	protein_coding	Cad87A	cadherin-87A		GO:0005509,GO:0005887,GO:0007155,GO:0007156,GO:0016339,GO:0044331	calcium ion binding|integral component of plasma membrane|cell adhesion|homophilic cell adhesion via plasma membrane adhesion molecules|calcium-dependent cell-cell adhesion via plasma membrane cell adhesion molecules|cell-cell adhesion mediated by cadherin
LOC101746620	0	1.54957	0.523	0.062	0	5	8.435	GeneID:101746620	protein_coding	WDR62	uncharacterized LOC101746620		GO:0000922,GO:0005634,GO:0005814,GO:0007052,GO:0021987,GO:0022008	spindle pole|nucleus|centriole|mitotic spindle organization|cerebral cortex development|neurogenesis
LOC101741339	0	1.54957	0.92	0.395	0	5	2.329	GeneID:101741339	protein_coding	RPS6KA5	ribosomal protein S6 kinase alpha-5		GO:0000287,GO:0004674,GO:0005524,GO:0005634,GO:0005654,GO:0005737,GO:0006468,GO:0033129,GO:0035066,GO:0035556,GO:0043987,GO:0043988,GO:0043990,GO:0045892,GO:0045944,GO:0051092,GO:0070498	magnesium ion binding|protein serine/threonine kinase activity|ATP binding|nucleus|nucleoplasm|cytoplasm|protein phosphorylation|positive regulation of histone phosphorylation|positive regulation of histone acetylation|intracellular signal transduction|histone H3-S10 phosphorylation|histone H3-S28 phosphorylation|histone H2A-S1 phosphorylation|negative regulation of transcription, DNA-templated|p…	ko04722,ko04010,ko04668,ko04261,ko04713	Neurotrophin signaling pathway|MAPK signaling pathway|TNF signaling pathway|Adrenergic signaling in cardiomyocytes|Circadian entrainment
LOC101745387	0	1.54729	0.577	0.07	0	5	8.243	GeneID:101745387	protein_coding	crb	protein crumbs		GO:0001745,GO:0003383,GO:0005080,GO:0005509,GO:0005737,GO:0005819,GO:0005886,GO:0007163,GO:0007391,GO:0007399,GO:0007424,GO:0007435,GO:0007443,GO:0008284,GO:0016021,GO:0016028,GO:0016324,GO:0016327,GO:0016332,GO:0016334,GO:0030507,GO:0032435,GO:0032880,GO:0033157,GO:0034332,GO:0035002,GO:0035003,GO:0035088,GO:0035090,GO:0035239,GO:0035332,GO:0042051,GO:0042052,GO:0045176,GO:0045186,GO:0045218,GO:…	compound eye morphogenesis|apical constriction|protein kinase C binding|calcium ion binding|cytoplasm|spindle|plasma membrane|establishment or maintenance of cell polarity|dorsal closure|nervous system development|open tracheal system development|salivary gland morphogenesis|Malpighian tubule morphogenesis|positive regulation of cell proliferation|integral component of membrane|rhabdomere|apical …	ko04390,ko04391	Hippo signaling pathway|Hippo signaling pathway - fly
LOC101737076	0	1.54078	0.477	0.084	0	5	5.679	GeneID:101737076	protein_coding	ANKRD29	ankyrin repeat domain-containing protein 29	Others
LOC101745162	0	1.5321	0.491	0.073	0	5	6.726	GeneID:101745162	protein_coding	HCN4	potassium/sodium hyperpolarization-activated cyclic nucleotide-gated channel 2		GO:0002027,GO:0003254,GO:0005222,GO:0005248,GO:0005249,GO:0005886,GO:0006812,GO:0006936,GO:0008015,GO:0030552,GO:0031226,GO:0034765,GO:0035725,GO:0042391,GO:0042802,GO:0048471,GO:0055117,GO:0071320,GO:0071321,GO:0071805,GO:0086012,GO:0086015,GO:0086041,GO:0086046,GO:0086091,GO:0098719,GO:0098855,GO:0098909,GO:1990573	regulation of heart rate|regulation of membrane depolarization|intracellular cAMP-activated cation channel activity|voltage-gated sodium channel activity|voltage-gated potassium channel activity|plasma membrane|cation transport|muscle contraction|blood circulation|cAMP binding|intrinsic component of plasma membrane|regulation of ion transmembrane transport|sodium ion transmembrane transport|regul…	ko04024	cAMP signaling pathway
LOC101742880	0	1.52501	0.532	0.106	0	5	5.019	GeneID:101742880	protein_coding		uncharacterized LOC101742880
LOC101740250	0	1.52474	0.856	0.305	0	5	2.807	GeneID:101740250	protein_coding	anc-1	uncharacterized LOC101740250		GO:0003779,GO:0005635,GO:0005640,GO:0005737,GO:0005856,GO:0006997,GO:0007010,GO:0016021,GO:0035046,GO:0048471,GO:0051087,GO:0051179,GO:0051647	actin binding|nuclear envelope|nuclear outer membrane|cytoplasm|cytoskeleton|nucleus organization|cytoskeleton organization|integral component of membrane|pronuclear migration|perinuclear region of cytoplasm|chaperone binding|localization|nucleus localization
LOC101745125	0	1.51392	0.466	0.024	0	5	19.417	GeneID:101745125	protein_coding	chp	chaoptin		GO:0005886,GO:0007156,GO:0007601,GO:0016028,GO:0032528,GO:0035996,GO:0042052,GO:0046658,GO:0050896	plasma membrane|homophilic cell adhesion via plasma membrane adhesion molecules|visual perception|rhabdomere|microvillus organization|rhabdomere microvillus|rhabdomere development|anchored component of plasma membrane|response to stimulus
LOC101741151	0	1.5056	0.785	0.25	0	5	3.14	GeneID:101741151	protein_coding		uncharacterized LOC101741151
LOC101745723	0	1.50506	0.528	0.064	0	5	8.25	GeneID:101745723	protein_coding		mucin-5AC
C/EBP	0	1.49688	0.58	0.088	0	5	6.591	GeneID:692780	protein_coding	slbo	chorion specific C/EBP	C/EBP	GO:0003677,GO:0003700,GO:0005634	DNA binding|DNA-binding transcription factor activity|nucleus
LOC101743686	0	1.48859	0.469	0.057	0	5	8.228	GeneID:101743686	protein_coding	Fas2	fasciclin-2		GO:0001746,GO:0005737,GO:0005829,GO:0005886,GO:0007156,GO:0007411,GO:0007413,GO:0007528,GO:0007611,GO:0007612,GO:0007614,GO:0008038,GO:0008045,GO:0008355,GO:0008582,GO:0016021,GO:0016319,GO:0030424,GO:0031225,GO:0031594,GO:0035158,GO:0035159,GO:0036062,GO:0042059,GO:0042734,GO:0042995,GO:0043005,GO:0045211,GO:0048149,GO:0048167,GO:0048667,GO:0048786,GO:0048803,GO:0050803,GO:0050808,GO:0061174,GO:…	Bolwig's organ morphogenesis|cytoplasm|cytosol|plasma membrane|homophilic cell adhesion via plasma membrane adhesion molecules|axon guidance|axonal fasciculation|neuromuscular junction development|learning or memory|learning|short-term memory|neuron recognition|motor neuron axon guidance|olfactory learning|regulation of synaptic growth at neuromuscular junction|integral component of membrane|mush…	ko04514	Cell adhesion molecules (CAMs)
LOC101742519	0	1.48169	0.427	0.042	0	5	10.167	GeneID:101742519	protein_coding	DUOXA1	dual oxidase maturation factor 1		GO:0005789,GO:0005886,GO:0015031,GO:0016021,GO:0042743,GO:0045666,GO:0050727,GO:2000379,GO:2000609	endoplasmic reticulum membrane|plasma membrane|protein transport|integral component of membrane|hydrogen peroxide metabolic process|positive regulation of neuron differentiation|regulation of inflammatory response|positive regulation of reactive oxygen species metabolic process|regulation of thyroid hormone generation
LOC101745326	0	1.47765	0.571	0.092	0	5	6.207	GeneID:101745326	protein_coding	MBD6	uncharacterized LOC101745326	MBD	GO:0001650,GO:0003682,GO:0005634,GO:0005654,GO:0010369,GO:0016579	fibrillar center|chromatin binding|nucleus|nucleoplasm|chromocenter|protein deubiquitination
Samui	0	1.46451	0.714	0.263	0	5	2.715	GeneID:692383	protein_coding	Samui	BAG domain-containing protein Samui		GO:0007275,GO:0030544,GO:0051087	multicellular organism development|Hsp70 protein binding|chaperone binding
LOC101740079	0	1.45918	0.568	0.121	0	5	4.694	GeneID:101740079	protein_coding	sas	putative epidermal cell surface receptor		GO:0002168,GO:0005178,GO:0005887,GO:0007155,GO:0007411,GO:0008201,GO:0016324,GO:0031012,GO:0038023,GO:0060548	instar larval development|integrin binding|integral component of plasma membrane|cell adhesion|axon guidance|heparin binding|apical plasma membrane|extracellular matrix|signaling receptor activity|negative regulation of cell death
LOC101746589	0	1.45247	0.779	0.229	0	5	3.402	GeneID:101746589	protein_coding	PPAF2	uncharacterized LOC101746589		GO:0004252,GO:0005576,GO:0045087,GO:0046872	serine-type endopeptidase activity|extracellular region|innate immune response|metal ion binding
Hsp90	0	1.45219	0.939	0.766	0	5	1.226	GeneID:692420	protein_coding	Hsp83	90-kDa heat shock protein		GO:0005524,GO:0005737,GO:0006457,GO:0051082	ATP binding|cytoplasm|protein folding|unfolded protein binding	ko04914,ko04915,ko04621,ko04141,ko04626,ko04151,ko04612	Progesterone-mediated oocyte maturation|Estrogen signaling pathway|NOD-like receptor signaling pathway|Protein processing in endoplasmic reticulum|Plant-pathogen interaction|PI3K-Akt signaling pathway|Antigen processing and presentation
LOC101746525	0	1.44271	0.442	0.045	0	5	9.822	GeneID:101746525	protein_coding	Ets98B	DNA-binding protein D-ETS-4	ETS	GO:0000981,GO:0005634,GO:0006357,GO:0030154,GO:0043565	DNA-binding transcription factor activity, RNA polymerase II-specific|nucleus|regulation of transcription by RNA polymerase II|cell differentiation|sequence-specific DNA binding
LOC101736174	0	1.44006	0.455	0.049	0	5	9.286	GeneID:101736174	protein_coding	kto	mediator of RNA polymerase II transcription subunit 12		GO:0003712,GO:0003713,GO:0005634,GO:0005700,GO:0006357,GO:0007406,GO:0016592,GO:0022416,GO:0035072,GO:0036011,GO:0045498,GO:0048749,GO:0070847,GO:0090263	transcription coregulator activity|transcription coactivator activity|nucleus|polytene chromosome|regulation of transcription by RNA polymerase II|negative regulation of neuroblast proliferation|mediator complex|chaeta development|ecdysone-mediated induction of salivary gland cell autophagic cell death|imaginal disc-derived leg segmentation|sex comb development|compound eye development|core media…	ko04919	Thyroid hormone signaling pathway
LOC101737188	0	1.43726	0.367	0.026	0	5	14.115	GeneID:101737188	protein_coding	MTSS1	MTSS1-like protein		GO:0001726,GO:0003785,GO:0005102,GO:0005737,GO:0007009,GO:0007155,GO:0007169,GO:0015629,GO:0030035,GO:0030036,GO:0030139,GO:0042802,GO:0050680,GO:0061333,GO:0071498,GO:0072102,GO:0072160,GO:2001013	ruffle|actin monomer binding|signaling receptor binding|cytoplasm|plasma membrane organization|cell adhesion|transmembrane receptor protein tyrosine kinase signaling pathway|actin cytoskeleton|microspike assembly|actin cytoskeleton organization|endocytic vesicle|identical protein binding|negative regulation of epithelial cell proliferation|renal tubule morphogenesis|cellular response to fluid she…
LOC101738360	0	1.41867	0.64	0.171	0	5	3.743	GeneID:101738360	protein_coding		uncharacterized LOC101738360
LOC101735959	0	1.41747	0.705	0.178	0	5	3.961	GeneID:101735959	protein_coding		CD63 antigen-like	TEA
LOC101735908	0	1.40756	0.56	0.102	0	5	5.49	GeneID:101735908	protein_coding		alpha-protein kinase 1
LOC101736080	0	1.40001	0.529	0.063	0	5	8.397	GeneID:101736080	protein_coding	Cht10	probable chitinase 10		GO:0000272,GO:0004568,GO:0005576,GO:0006032,GO:0008061	polysaccharide catabolic process|chitinase activity|extracellular region|chitin catabolic process|chitin binding	ko00520	Amino sugar and nucleotide sugar metabolism
Adamts-like	0	1.38686	0.459	0.054	0	5	8.5	GeneID:692481	protein_coding	ADAMTS16	A disintegrin and metalloproteinase with thrombospondin motifs like		GO:0001658,GO:0003073,GO:0004222,GO:0005576,GO:0046872,GO:0048232,GO:1902017	branching involved in ureteric bud morphogenesis|regulation of systemic arterial blood pressure|metalloendopeptidase activity|extracellular region|metal ion binding|male gamete generation|regulation of cilium assembly
LOC101741954	0	1.38218	0.769	0.233	0	5	3.3	GeneID:101741954	protein_coding		uncharacterized LOC101741954
LOC101740607	0	1.38029	0.63	0.152	0	5	4.145	GeneID:101740607	protein_coding	LENG8	leukocyte receptor cluster member 8 homolog
LOC101743773	0	1.37041	0.327	0.015	0	5	21.8	GeneID:101743773	protein_coding	Nphs1	hemicentin-2		GO:0000165,GO:0005622,GO:0005886,GO:0005887,GO:0007155,GO:0007254,GO:0007519,GO:0007520,GO:0016020,GO:0016021,GO:0017022,GO:0019904,GO:0030507,GO:0030838,GO:0032836,GO:0032991,GO:0035418,GO:0036057,GO:0042995,GO:0044062,GO:0045121,GO:0051393,GO:0072015	MAPK cascade|intracellular|plasma membrane|integral component of plasma membrane|cell adhesion|JNK cascade|skeletal muscle tissue development|myoblast fusion|membrane|integral component of membrane|myosin binding|protein domain specific binding|spectrin binding|positive regulation of actin filament polymerization|glomerular basement membrane development|protein-containing complex|protein localiza…
LOC101742265	0	1.36856	0.723	0.208	0	5	3.476	GeneID:101742265	protein_coding	specc1la	uncharacterized LOC101742265	Homeobox	GO:0005737,GO:0005815,GO:0005819,GO:0005921,GO:0007049,GO:0030036,GO:0031941,GO:0051301,GO:0060325	cytoplasm|microtubule organizing center|spindle|gap junction|cell cycle|actin cytoskeleton organization|filamentous actin|cell division|face morphogenesis
[truncated: 3,171 more rows]
