# Supplementary material for: A single-cell transcriptomic atlas characterizes the silk-producing organ in the silkworm
Source: Nat Commun. 2022 Jun 9;13:3316. doi: 10.1038/s41467-022-31003-1 (PMC9184679; doi:10.1038/s41467-022-31003-1)
Supplement: Supplementary file 4 — Supplementary Data 1 to 16 [file 41467_2022_31003_MOESM4_ESM.zip › Supplementary Data/Supplementary Data 10.xlsx]

## Sheet: main
Supplementary Data 10. Trajectory along the pseudotime progression of representative genes in SG cells
1	ASG
2	MSG
3	PSG

## Sheet: ASG
GeneID	zerop_gene	switch_at_time	pseudoR2s	direction	FDR	switch_at_timeidx	gene_Dbxref	gene_type	gene_symbol	silkbase_geneID	silkbase_description_blast	silkbase_description	description	TFs_Family	GO_id	GO_term	pathway	pathway_description
LOC101736835	0.375948	0.283018	0.0391791	up	1.76438e-41	1	GeneID:101736835	protein_coding	Jra	KWMTBOMO11732	transcription factor jun-D [Bombyx mori]	PREDICTED:_transcription_factor_jun-D_[Bombyx_mori]	transcription factor jun-D	TF_bZIP	GO:0000122,GO:0000165,GO:0000790,GO:0000978,GO:0000981,GO:0001736,GO:0003713,GO:0005634,GO:0005654,GO:0005667,GO:0005829,GO:0007254,GO:0007391,GO:0007464,GO:0008134,GO:0008348,GO:0009314,GO:0009612,GO:0010033,GO:0010259,GO:0032496,GO:0032870,GO:0034097,GO:0042060,GO:0042493,GO:0045597,GO:0045823,GO:0045944,GO:0046529,GO:0046843,GO:0046844,GO:0046982,GO:0051124,GO:0051591,GO:0051726	negative regulation of transcription by RNA polymerase II|MAPK cascade|nuclear chromatin|RNA polymerase II proximal promoter sequence-specific DNA binding|DNA-binding transcription factor activity, RNA polymerase II-specific|establishment of planar polarity|transcription coactivator activity|nucleus|nucleoplasm|transcription factor complex|cytosol|JNK cascade|dorsal closure|R3/R4 cell fate commit…	ko04214,ko04620,ko04722,ko04660,ko04668,ko04380,ko04510,ko04013,ko04310,ko04024,ko04010,ko04912,ko04915,ko04210,ko04662,ko04012,ko04921	Apoptosis - fly|Toll-like receptor signaling pathway|Neurotrophin signaling pathway|T cell receptor signaling pathway|TNF signaling pathway|Osteoclast differentiation|Focal adhesion|MAPK signaling pathway - fly|Wnt signaling pathway|cAMP signaling pathway|MAPK signaling pathway|GnRH signaling pathway|Estrogen signaling pathway|Apoptosis|B cell receptor signaling pathway|ErbB signaling pathway|Oxy…
LOC101746819	0.42902	3.66876	0.0208703	up	6.47326e-24	10	GeneID:101746819	protein_coding	Tret1	KWMTBOMO02622	facilitated trehalose transporter Tret1 isoform X1 [Bombyx mori]	PREDICTED:_facilitated_trehalose_transporter_Tret1-like_isoform_X2_[Bombyx_mori]	facilitated trehalose transporter Tret1		GO:0005886,GO:0015574,GO:0015771,GO:0016021	plasma membrane|trehalose transmembrane transporter activity|trehalose transport|integral component of membrane
LOC733061	0.362353	6.14238	0.175916	up	1.9625e-146	17	GeneID:733061	protein_coding	ABLIM1	KWMTBOMO15710	LOW QUALITY PROTEIN: actin-binding LIM protein 2 [Bombyx mori]	PREDICTED:_actin-binding_LIM_protein_1-like_[Papilio_machaon]	actin-binding LIM protein 2	Homeobox	GO:0001725,GO:0003779,GO:0005737,GO:0007010,GO:0007601,GO:0009887,GO:0015629,GO:0030027,GO:0030032,GO:0046872,GO:0051015,GO:0060271	stress fiber|actin binding|cytoplasm|cytoskeleton organization|visual perception|animal organ morphogenesis|actin cytoskeleton|lamellipodium|lamellipodium assembly|metal ion binding|actin filament binding|cilium assembly	ko04360	Axon guidance
LOC101739346	0.461699	10.1583	0.0346703	up	5.51615e-39	28	GeneID:101739346	protein_coding	CycG	KWMTBOMO06209	cyclin G [Bombyx mori]	cyclin_g_[Danaus_plexippus]	cyclin G		GO:0000079,GO:0000278,GO:0000307,GO:0000711,GO:0003677,GO:0004864,GO:0005634,GO:0005700,GO:0005737,GO:0006302,GO:0006468,GO:0007088,GO:0007143,GO:0007275,GO:0008284,GO:0008593,GO:0016538,GO:0019901,GO:0045787,GO:0045927,GO:0046628,GO:0051301,GO:0051897,GO:0060429,GO:2000134	regulation of cyclin-dependent protein serine/threonine kinase activity|mitotic cell cycle|cyclin-dependent protein kinase holoenzyme complex|meiotic DNA repair synthesis|DNA binding|protein phosphatase inhibitor activity|nucleus|polytene chromosome|cytoplasm|double-strand break repair|protein phosphorylation|regulation of mitotic nuclear division|female meiotic nuclear division|multicellular org…	ko04068,ko04115	FoxO signaling pathway|p53 signaling pathway
LOC101742811	0.465098	11.4562	0.0578035	up	8.57237e-63	32	GeneID:101742811	protein_coding	bun	KWMTBOMO02504	protein bunched, class 2/F/G isoform isoform X1 [Bombyx mori]	PREDICTED:_protein_bunched,_class_2/F/G_isoform-like_isoform_X1_[Bombyx_mori]	protein bunched, class 2/F/G isoform	TSC22	GO:0001751,GO:0002052,GO:0003700,GO:0005634,GO:0005737,GO:0005829,GO:0007297,GO:0007304,GO:0008101,GO:0008284,GO:0008340,GO:0009996,GO:0016319,GO:0030307,GO:0030707,GO:0036335,GO:0042246,GO:0042803,GO:0043066,GO:0045746,GO:0046843	compound eye photoreceptor cell differentiation|positive regulation of neuroblast proliferation|DNA-binding transcription factor activity|nucleus|cytoplasm|cytosol|ovarian follicle cell migration|chorion-containing eggshell formation|decapentaplegic signaling pathway|positive regulation of cell proliferation|determination of adult lifespan|negative regulation of cell fate specification|mushroom b…
LOC733010	0.472418	12.179	0.620363	up	6.72524e-281	34	GeneID:733010	protein_coding	obst-E	KWMTBOMO08747	gasp precursor [Bombyx mori]	gasp_precursor_[Bombyx_mori]	gasp		GO:0005615,GO:0006030,GO:0008061,GO:0042302	extracellular space|chitin metabolic process|chitin binding|structural constituent of cuticle
Br-c	0.726013	27.3353	0.223043	up	2.21666e-154	76	GeneID:692523	protein_coding	br	KWMTBOMO04801	broad-complex A-Z4 isoform [Bombyx mori]	broad-complex_isoform_Z4_[Bombyx_mori]	broad-complex	ZBTB	GO:0000977,GO:0001752,GO:0003677,GO:0005634,GO:0006357,GO:0006914,GO:0007458,GO:0007552,GO:0007562,GO:0008219,GO:0009608,GO:0010629,GO:0030707,GO:0035070,GO:0035072,GO:0035075,GO:0040034,GO:0042332,GO:0045944,GO:0046843,GO:0046872,GO:0048477,GO:0048747,GO:0048808,GO:0048813,GO:0071390	RNA polymerase II regulatory region sequence-specific DNA binding|compound eye photoreceptor fate commitment|DNA binding|nucleus|regulation of transcription by RNA polymerase II|autophagy|progression of morphogenetic furrow involved in compound eye morphogenesis|metamorphosis|eclosion|cell death|response to symbiont|negative regulation of gene expression|ovarian follicle cell development|salivary…	ko04214,ko04320	Apoptosis - fly|Dorso-ventral axis formation
LOC101747187	0.795294	28.7202	0.213874	up	1.89741e-109	80	GeneID:101747187	protein_coding	skd	KWMTBOMO05428	mediator of RNA polymerase II transcription subunit 13 [Bombyx mori]	PREDICTED:_mediator_of_RNA_polymerase_II_transcription_subunit_13_[Bombyx_mori]	mediator of RNA polymerase II transcription subunit 13		GO:0003712,GO:0005634,GO:0005654,GO:0006357,GO:0006367,GO:0007526,GO:0016592,GO:0022416,GO:0036011,GO:0045165,GO:0045498,GO:0048190,GO:0048749,GO:0070847,GO:0090263	transcription coregulator activity|nucleus|nucleoplasm|regulation of transcription by RNA polymerase II|transcription initiation from RNA polymerase II promoter|larval somatic muscle development|mediator complex|chaeta development|imaginal disc-derived leg segmentation|cell fate commitment|sex comb development|wing disc dorsal/ventral pattern formation|compound eye development|core mediator compl…	ko04919	Thyroid hormone signaling pathway
LOC693064	0.992157	29.1071	0.264979	up	1.80488e-05	81	GeneID:693064	protein_coding	HR38	KWMTBOMO02046		probable nuclear hormone receptor HR38 [Bombyx mori]	PREDICTED:_probable_nuclear_hormone_receptor_HR38_[Amyelois_transitella]	nuclear hormone receptor HR38	NGFIB-like	GO:0003707,GO:0004879,GO:0005634,GO:0008270,GO:0043565	steroid hormone receptor activity|nuclear receptor activity|nucleus|zinc ion binding|sequence-specific DNA binding	ko04925	Aldosterone synthesis and secretion
Awh	0.995033	31.2392	0.153227	up	0.00494596	87	GeneID:100862786	protein_coding	Awh	KWMTBOMO00651		arrowhead PA isoform X1 [Bombyx mori]	arrowhead_PA_[Bombyx_mori]	arrowhead PA	Homeobox	GO:0003677,GO:0003700,GO:0005634,GO:0006355,GO:0007444,GO:0010468,GO:0046872,GO:0048749	DNA binding|DNA-binding transcription factor activity|nucleus|regulation of transcription, DNA-templated|imaginal disc development|regulation of gene expression|metal ion binding|compound eye development
E74	0.796863	31.6163	0.117134	up	2.35637e-70	88	GeneID:693011	protein_coding	Eip74EF	KWMTBOMO08597	transcription factor E74B [Bombyx mori]	PREDICTED:_DNA-binding_protein_D-ETS-3_isoform_X2_[Amyelois_transitella]	transcription factor E74	ETS	GO:0000981,GO:0001077,GO:0005634,GO:0006357,GO:0006914,GO:0008219,GO:0030154,GO:0035071,GO:0040034,GO:0043565,GO:0045944,GO:0048477	DNA-binding transcription factor activity, RNA polymerase II-specific|proximal promoter DNA-binding transcription activator activity, RNA polymerase II-specific|nucleus|regulation of transcription by RNA polymerase II|autophagy|cell death|cell differentiation|salivary gland cell autophagic cell death|regulation of development, heterochronic|sequence-specific DNA binding|positive regulation of tra…	ko04214	Apoptosis - fly
dimm	0.939085	31.7739	0.137036	up	1.47117e-23	89	GeneID:101736973	protein_coding	BHLHA15	KWMTBOMO10307		class A basic helix-loop-helix protein 15-like [Bombyx mori]	PREDICTED:_protein_dimmed-like_[Amyelois_transitella]	class A basic helix-loop-helix protein 15-like	bHLH	GO:0000977,GO:0000981,GO:0001228,GO:0005634,GO:0006851,GO:0007030,GO:0007186,GO:0007267,GO:0010832,GO:0019722,GO:0030968,GO:0042149,GO:0042593,GO:0042803,GO:0048312,GO:0048469	RNA polymerase II regulatory region sequence-specific DNA binding|DNA-binding transcription factor activity, RNA polymerase II-specific|DNA-binding transcription activator activity, RNA polymerase II-specific|nucleus|mitochondrial calcium ion transmembrane transport|Golgi organization|G protein-coupled receptor signaling pathway|cell-cell signaling|negative regulation of myotube differentiation|c…
LOC101737806	0.99451	32.6116	0.0820979	up	0.0215776	91	GeneID:101737806	protein_coding	hth	KWMTBOMO14977		homeobox protein homothorax isoform X1 [Helicoverpa armigera]	PREDICTED:_homeobox_protein_homothorax_[Bombyx_mori]	homeobox protein homothorax-like	Homeobox	GO:0000060,GO:0001158,GO:0001223,GO:0001654,GO:0001742,GO:0001752,GO:0003677,GO:0003700,GO:0003705,GO:0005634,GO:0005654,GO:0005667,GO:0005737,GO:0005829,GO:0006357,GO:0007380,GO:0007383,GO:0007420,GO:0007422,GO:0007432,GO:0007476,GO:0007479,GO:0007480,GO:0007525,GO:0008134,GO:0009954,GO:0010092,GO:0032993,GO:0034504,GO:0035282,GO:0035326,GO:0042659,GO:0045664,GO:0045944,GO:0046982,GO:0048735,GO:…	protein import into nucleus, translocation|enhancer sequence-specific DNA binding|transcription coactivator binding|eye development|oenocyte differentiation|compound eye photoreceptor fate commitment|DNA binding|DNA-binding transcription factor activity|transcription factor activity, RNA polymerase II distal enhancer sequence-specific binding|nucleus|nucleoplasm|transcription factor complex|cytop…	ko04391	Hippo signaling pathway - fly

## Sheet: MSG
GeneID	zerop_gene	switch_at_time	pseudoR2s	direction	FDR	switch_at_timeidx	gene_Dbxref	gene_type	gene_symbol	silkbase_geneID		silkbase_description_blast	silkbase_description	description	TFs_Family	GO_id	GO_term	pathway	pathway_description
RpS10	0.185502	0.0799813	0.276816	up	3.80306e-91	0	GeneID:693068	protein_coding	RpS10	KWMTBOMO07772	ribosomal protein S10 isoform X1 [Bombyx mori]	ribosomal_protein_S10_[Bombyx_mori]	ribosomal protein S10		GO:0005840	ribosome	ko03010	Ribosome
RpS15	0.215468	0.149824	0.219065	up	6.46669e-99	0	GeneID:692690	protein_coding	RPS15	KWMTBOMO12483	ribosomal protein S15 [Bombyx mori]	ribosomal_protein_S15_[Bombyx_mori]	ribosomal protein S15		GO:0000028,GO:0000056,GO:0000184,GO:0001649,GO:0003677,GO:0003723,GO:0003735,GO:0005634,GO:0005654,GO:0005829,GO:0005925,GO:0006364,GO:0006412,GO:0006413,GO:0006614,GO:0016020,GO:0022627,GO:0042274	ribosomal small subunit assembly|ribosomal small subunit export from nucleus|nuclear-transcribed mRNA catabolic process, nonsense-mediated decay|osteoblast differentiation|DNA binding|RNA binding|structural constituent of ribosome|nucleus|nucleoplasm|cytosol|focal adhesion|rRNA processing|translation|translational initiation|SRP-dependent cotranslational protein targeting to membrane|membrane|cyt…	ko03010	Ribosome
RpL38	0.263984	0.698859	0.155999	up	2.18238e-96	2	GeneID:693118	protein_coding	RpL38	KWMTBOMO10049	60S ribosomal protein L38 [Bicyclus anynana]	60S_ribosomal_protein_L38_[Bombyx_mori]	ribosomal protein L38		GO:0003735,GO:0005840,GO:0006412	structural constituent of ribosome|ribosome|translation	ko03010	Ribosome
RpL27A	0.226027	1.21943	0.259787	up	6.20574e-110	4	GeneID:693067	protein_coding	rpl27a	KWMTBOMO08064	ribosomal protein L27A [Bombyx mori]	ribosomal_protein_L27A_[Bombyx_mori]	ribosomal protein L27A		GO:0003735,GO:0006412,GO:0015934	structural constituent of ribosome|translation|large ribosomal subunit	ko03010	Ribosome
Rack1	0.300799	4.09721	0.278318	up	1.7383e-144	12	GeneID:692968	protein_coding	Rack1	KWMTBOMO01148	receptor for activated protein kinase C [Bombyx mori]	receptor_for_activated_protein_kinase_C_RACK_1_isoform_1_[Bombyx_mori]	receptor for activated protein kinase C RACK 1	zf-LITAF-like	GO:0000398,GO:0001933,GO:0001934,GO:0005080,GO:0005634,GO:0005737,GO:0005776,GO:0005829,GO:0007626,GO:0009267,GO:0016243,GO:0018991,GO:0019899,GO:0022627,GO:0030838,GO:0035220,GO:0042335,GO:0043022,GO:0044829,GO:0045725,GO:0046716,GO:0048477,GO:0071011,GO:0071013,GO:0072344,GO:0075522	mRNA splicing, via spliceosome|negative regulation of protein phosphorylation|positive regulation of protein phosphorylation|protein kinase C binding|nucleus|cytoplasm|autophagosome|cytosol|locomotory behavior|cellular response to starvation|regulation of autophagosome size|oviposition|enzyme binding|cytosolic small ribosomal subunit|positive regulation of actin filament polymerization|wing disc …
LOC778509	0.364726	4.74302	0.117553	up	3.98687e-95	14	GeneID:778509	protein_coding	Trx-2	KWMTBOMO14351	thioredoxin-like protein [Bombyx mori]	thioredoxin-like_protein_[Bombyx_mori]	thioredoxin-like protein		GO:0005623,GO:0006662,GO:0015035,GO:0045454	cell|glycerol ether metabolic process|protein disulfide oxidoreductase activity|cell redox homeostasis
Fib-l	0.327626	5.45181	0.454842	up	3.72418e-179	16	GeneID:693047	protein_coding	FIBL	KWMTBOMO08464	silk fibroin light chain [Bombyx mori]	FIB-L_protein_[Bombyx_mori]	silk fibroin light chain		GO:0005576	extracellular region
Fkbp12	0.430365	6.46187	0.0462432	up	1.89226e-45	20	GeneID:732917	protein_coding	FKBP1A	KWMTBOMO12076	FK506-binding protein [Bombyx mori]	FK506-binding_protein_[Bombyx_mori]	FK506-binding protein		GO:0000413,GO:0001933,GO:0003007,GO:0003755,GO:0005528,GO:0005737,GO:0005829,GO:0006936,GO:0007183,GO:0008144,GO:0016020,GO:0016529,GO:0019221,GO:0019855,GO:0030018,GO:0031000,GO:0031312,GO:0031398,GO:0032092,GO:0032515,GO:0032880,GO:0032925,GO:0033017,GO:0042098,GO:0042110,GO:0042803,GO:0043123,GO:0044325,GO:0046332,GO:0048185,GO:0050776,GO:0051209,GO:0051280,GO:0055010,GO:0060314,GO:0060315,GO:…	protein peptidyl-prolyl isomerization|negative regulation of protein phosphorylation|heart morphogenesis|peptidyl-prolyl cis-trans isomerase activity|FK506 binding|cytoplasm|cytosol|muscle contraction|SMAD protein complex assembly|drug binding|membrane|sarcoplasmic reticulum|cytokine-mediated signaling pathway|calcium channel inhibitor activity|Z disc|response to caffeine|extrinsic component of o…
LOC100101186	0.403539	7.82238	0.227021	up	8.70855e-157	24	GeneID:100101186	protein_coding	awd	KWMTBOMO07158	triacylglycerol lipase [Bombyx mori]	triacylglycerol_lipase_precursor_[Bombyx_mori]	abnormal wing disc-like protein	Others	GO:0000278,GO:0000287,GO:0004550,GO:0005524,GO:0005525,GO:0005737,GO:0005874,GO:0005880,GO:0005886,GO:0006165,GO:0006183,GO:0006228,GO:0006241,GO:0006468,GO:0007017,GO:0007424,GO:0007427,GO:0008017,GO:0009117,GO:0016301,GO:0016334,GO:0018105,GO:0034332,GO:0035152,GO:0046777	mitotic cell cycle|magnesium ion binding|nucleoside diphosphate kinase activity|ATP binding|GTP binding|cytoplasm|microtubule|nuclear microtubule|plasma membrane|nucleoside diphosphate phosphorylation|GTP biosynthetic process|UTP biosynthetic process|CTP biosynthetic process|protein phosphorylation|microtubule-based process|open tracheal system development|epithelial cell migration, open tracheal…	ko00230,ko00240	Purine metabolism|Pyrimidine metabolism
14-3-3zeta	0.428082	8.62825	0.167832	up	1.21162e-132	26	GeneID:692854	protein_coding	14-3-3zeta	KWMTBOMO02638	14-3-3 zeta [Manduca sexta]	1433Z_BOMMO_RecName:_Full=14-3-3_protein_zeta	14-3-3 protein zeta		GO:0005737,GO:0019904	cytoplasm|protein domain specific binding	ko04391,ko04212,ko04114,ko04110,ko04390,ko04151,ko04013	Hippo signaling pathway - fly|Longevity regulating pathway - worm|Oocyte meiosis|Cell cycle|Hippo signaling pathway|PI3K-Akt signaling pathway|MAPK signaling pathway - fly
FIBH	0.454338	9.91408	0.822215	up	1.01444e-136	30	GeneID:693030	protein_coding	FIBH	KWMTBOMO15365	fibroin heavy chain precursor [Bombyx mori]	PREDICTED:_dihydrolipoyllysine-residue_succinyltransferase_component_of_2-oxoglutarate_dehydrogenase_complex,_mitochondrial_isoform_X2_[Bombyx_mori]	silk fibroin heavy chain
LOC733097	0.483162	11.2736	0.138323	up	2.31981e-119	34	GeneID:733097	protein_coding	Sam-S	KWMTBOMO05092	S-adenosylmethionine synthetase isoform X1 [Bombyx mori]	S-adenosylmethionine_synthetase_[Bombyx_mori]	S-adenosylmethionine synthetase		GO:0004478,GO:0005524,GO:0005829,GO:0006556,GO:0006730,GO:0008340,GO:0046872	methionine adenosyltransferase activity|ATP binding|cytosol|S-adenosylmethionine biosynthetic process|one-carbon metabolic process|determination of adult lifespan|metal ion binding	ko01230,ko00270	Biosynthesis of amino acids|Cysteine and methionine metabolism
Ser2	0.533105	12.4069	0.632117	up	2.85359e-154	38	GeneID:100379325	protein_coding		KWMTBOMO06334	sericin 2 isoform 2 precursor [Bombyx mori]	sericin_2_isoform_1_precursor_[Bombyx_mori]	sericin 2
SGF1	0.744292	22.6994	0.200304	up	2.95626e-125	69	GeneID:692754	protein_coding	SGF1	KWMTBOMO15391	silk gland factor-1 [Bombyx mori]	PREDICTED:_silk_gland_factor_1_[Amyelois_transitella]	silk gland factor-1	Fork head	GO:0003700,GO:0005634,GO:0008134,GO:0019904,GO:0043565	DNA-binding transcription factor activity|nucleus|transcription factor binding|protein domain specific binding|sequence-specific DNA binding	ko04212,ko04213	Longevity regulating pathway - worm|Longevity regulating pathway - multiple species
LOC101740082	0.798516	26.6813	0.0865829	up	4.69528e-50	81	GeneID:101740082	protein_coding	ser1	KWMTBOMO06216	sericin 1-like isoform X1 [Bombyx mori]	PREDICTED:_sericin_1-like_isoform_X3_[Bombyx_mori]	sericin 1-like		GO:0005576	extracellular region
LOC692747	0.988299	26.6824	0.289666	up	1.45707e-07	81	GeneID:692747	protein_coding	Antp	KWMTBOMO03372	antennapedia homologue protein isoform X1 [Bombyx mori]	PREDICTED:_antennapedia_homologue_protein_isoform_X1_[Bombyx_mori]	antennapedia homologue protein	Homeobox	GO:0003677,GO:0003700,GO:0005634,GO:0007384,GO:0009948,GO:0043565	DNA binding|DNA-binding transcription factor activity|nucleus|specification of segmental identity, thorax|anterior/posterior axis specification|sequence-specific DNA binding
LOC100529235	0.984304	26.7416	0.200154	up	1.60172e-08	81	GeneID:100529235	protein_coding	foxo	KWMTBOMO04995	forkhead box sub-group O [Bombyx mori]	forkhead_box_sub-group_O_[Bombyx_mori]	fkhr	Fork head	GO:0003700,GO:0005634,GO:0005737,GO:0006355,GO:0007049,GO:0008285,GO:0010259,GO:0019216,GO:0030154,GO:0030308,GO:0042593,GO:0043565,GO:0046627	DNA-binding transcription factor activity|nucleus|cytoplasm|regulation of transcription, DNA-templated|cell cycle|negative regulation of cell proliferation|multicellular organism aging|regulation of lipid metabolic process|cell differentiation|negative regulation of cell growth|glucose homeostasis|sequence-specific DNA binding|negative regulation of insulin receptor signaling pathway	ko04062,ko04722,ko04212,ko04211,ko04152,ko04068,ko04151,ko04213,ko04917	Chemokine signaling pathway|Neurotrophin signaling pathway|Longevity regulating pathway - worm|Longevity regulating pathway|AMPK signaling pathway|FoxO signaling pathway|PI3K-Akt signaling pathway|Longevity regulating pathway - multiple species|Prolactin signaling pathway
LOC692364	0.931507	27.0622	0.115029	up	2.18706e-22	82	GeneID:692364	protein_coding	Hr39	KWMTBOMO08726	nuclear hormone receptor FTZ-F1 beta [Bombyx mori]	PREDICTED:_nuclear_hormone_receptor_FTZ-F1_beta_[Bombyx_mori]	nuclear hormone receptor FTZ-F1 beta	SF-like	GO:0000976,GO:0000978,GO:0003682,GO:0003707,GO:0004879,GO:0005634,GO:0006355,GO:0008270,GO:0009755,GO:0009888,GO:0016321,GO:0035211,GO:0045433,GO:0045944,GO:0060968,GO:0090575	transcription regulatory region sequence-specific DNA binding|RNA polymerase II proximal promoter sequence-specific DNA binding|chromatin binding|steroid hormone receptor activity|nuclear receptor activity|nucleus|regulation of transcription, DNA-templated|zinc ion binding|hormone-mediated signaling pathway|tissue development|female meiosis chromosome segregation|spermathecum morphogenesis|male c…
LOC101745160	0.974315	29.2059	0.117771	up	5.76191e-09	88	GeneID:101745160	protein_coding	Hr96	KWMTBOMO15479	nuclear hormone receptor HR96 [Bombyx mori]	PREDICTED:_nuclear_hormone_receptor_family_member_nhr-8-like_[Amyelois_transitella]	nuclear hormone receptor HR96	THR-like	GO:0000976,GO:0000977,GO:0000981,GO:0004879,GO:0005634,GO:0006357,GO:0007275,GO:0008134,GO:0008270,GO:0030154,GO:0030374,GO:0038023,GO:0042594,GO:0042632,GO:0045944,GO:0070328,GO:0070873,GO:0090575	transcription regulatory region sequence-specific DNA binding|RNA polymerase II regulatory region sequence-specific DNA binding|DNA-binding transcription factor activity, RNA polymerase II-specific|nuclear receptor activity|nucleus|regulation of transcription by RNA polymerase II|multicellular organism development|transcription factor binding|zinc ion binding|cell differentiation|nuclear receptor…	ko04212	Longevity regulating pathway - worm
Iap	0.809075	30.9776	0.0479073	up	4.33433e-28	94	GeneID:692576	protein_coding	Diap1	KWMTBOMO13749	inhibitor of apoptosis protein isoform X1 [Bombyx mori]	PREDICTED:_inhibitor_of_apoptosis_protein_isoform_X1_[Bombyx_mori]	inhibitor of apoptosis protein		GO:0000209,GO:0004842,GO:0004869,GO:0005634,GO:0005737,GO:0005829,GO:0006511,GO:0006915,GO:0007275,GO:0007283,GO:0007289,GO:0007298,GO:0008270,GO:0008354,GO:0016055,GO:0022416,GO:0031398,GO:0031624,GO:0031625,GO:0043027,GO:0043066,GO:0043154,GO:0044390,GO:0045035,GO:0045116,GO:0046673,GO:0048800,GO:0051865,GO:0061630,GO:0061663,GO:0070936,GO:0089720,GO:0090263,GO:0097340,GO:1903688,GO:1990001,GO:…	protein polyubiquitination|ubiquitin-protein transferase activity|cysteine-type endopeptidase inhibitor activity|nucleus|cytoplasm|cytosol|ubiquitin-dependent protein catabolic process|apoptotic process|multicellular organism development|spermatogenesis|spermatid nucleus differentiation|border follicle cell migration|zinc ion binding|germ cell migration|Wnt signaling pathway|chaeta development|po…	ko04120,ko04215	Ubiquitin mediated proteolysis|Apoptosis - multiple species

## Sheet: PSG
GeneID	zerop_gene	switch_at_time	pseudoR2s	direction	FDR	switch_at_timeidx	gene_Dbxref	gene_type	gene_symbol	silkbase_geneID		silkbase_description_blast	silkbase_description	description	TFs_Family	GO_id	GO_term	pathway	pathway_description
Eif-4a	0.396441	1.60695	0.0316447	up	1.85e-68	5	GeneID:692781	protein_coding	eIF4A	KWMTBOMO02081	eukaryotic translation initiation factor 4A isoform X1 [Bombyx mori]	PREDICTED:_eukaryotic_translation_initiation_factor_4A_isoform_X1_[Bombyx_mori]	eukaryotic translation initiation factor 4A		GO:0000278,GO:0000381,GO:0002168,GO:0003724,GO:0003743,GO:0004004,GO:0005524,GO:0005634,GO:0005829,GO:0006413,GO:0007279,GO:0007446,GO:0016281,GO:0030718,GO:0043186,GO:0048132,GO:0048477	mitotic cell cycle|regulation of alternative mRNA splicing, via spliceosome|instar larval development|RNA helicase activity|translation initiation factor activity|ATP-dependent RNA helicase activity|ATP binding|nucleus|cytosol|translational initiation|pole cell formation|imaginal disc growth|eukaryotic translation initiation factor 4F complex|germ-line stem cell population maintenance|P granule|f…	ko03013	RNA transport
FIBH	0.262855	1.90983	0.780786	up	1.47e-219	6	GeneID:693030	protein_coding	FIBH	KWMTBOMO15365	fibroin heavy chain precursor [Bombyx mori]	PREDICTED:_dihydrolipoyllysine-residue_succinyltransferase_component_of_2-oxoglutarate_dehydrogenase_complex,_mitochondrial_isoform_X2_[Bombyx_mori]	silk fibroin heavy chain
bcpi	0.342666	4.62713	0.219941	up	0	15	GeneID:692611	protein_coding		KWMTBOMO10388	BCP inhibitor [Bombyx mori]	BCP_inhibitor_precursor_[Bombyx_mori]	BCP inhibitor
Ser2	0.533105	12.4069	0.632117	up	2.85359e-154	38	GeneID:100379325	protein_coding		KWMTBOMO06334	sericin 2 isoform 2 precursor [Bombyx mori]	sericin_2_isoform_1_precursor_[Bombyx_mori]	sericin 2
SGF3	0.996729	22.5629	0.115508	up	0.0042096	75	GeneID:693025	protein_coding	SGF3	KWMTBOMO13459	silk gland factor 3 [Bombyx mori]	silk_gland_factor_3_[Bombyx_mori]	POU domain protein	Pou	GO:0003700,GO:0005634,GO:0006357,GO:0007420,GO:0030154,GO:0043565	DNA-binding transcription factor activity|nucleus|regulation of transcription by RNA polymerase II|brain development|cell differentiation|sequence-specific DNA binding
Ftz-f1	0.920188	22.6721	0.227805	up	3.74e-76	76	GeneID:693070	protein_coding	FTZ-F1	KWMTBOMO00379	nuclear hormone receptor FTZ-F1 isoform X4 [Bombyx mori]	nuclear_hormone_receptor_[Bombyx_mori]	nuclear hormone receptor FTZ-F1	SF-like	GO:0003700,GO:0003707,GO:0005634,GO:0008270,GO:0043565	DNA-binding transcription factor activity|steroid hormone receptor activity|nucleus|zinc ion binding|sequence-specific DNA binding
LOC101747103	0.925814	23.7953	0.15645	up	2.23e-60	80	GeneID:101747103	protein_coding	Kibra	KWMTBOMO08339	protein kibra isoform X2 [Bombyx mori]	PREDICTED:_protein_kibra_isoform_X1_[Bombyx_mori]	protein kibra		GO:0001745,GO:0005911,GO:0006355,GO:0007298,GO:0035332,GO:0036375,GO:0043065,GO:0045179,GO:0046621,GO:0060253,GO:0098592	compound eye morphogenesis|cell-cell junction|regulation of transcription, DNA-templated|border follicle cell migration|positive regulation of hippo signaling|Kibra-Ex-Mer complex|positive regulation of apoptotic process|apical cortex|negative regulation of organ growth|negative regulation of glial cell proliferation|cytoplasmic side of apical plasma membrane	ko04392,ko04390,ko04391	Hippo signaling pathway -multiple species|Hippo signaling pathway|Hippo signaling pathway - fly
Grf	0.881068	23.891	0.121504	up	7.44e-80	80	GeneID:692565	protein_coding	Hr4	KWMTBOMO08777	nuclear receptor GRF isoform X2 [Bombyx mori]	PREDICTED:_nuclear_receptor_GRF_isoform_X4_[Bombyx_mori]	nuclear receptor GRF	GCNF-like	GO:0000978,GO:0003707,GO:0004879,GO:0005634,GO:0005667,GO:0005737,GO:0008270,GO:0040018,GO:0045892,GO:0048638,GO:0071456,GO:0106023,GO:0120143	RNA polymerase II proximal promoter sequence-specific DNA binding|steroid hormone receptor activity|nuclear receptor activity|nucleus|transcription factor complex|cytoplasm|zinc ion binding|positive regulation of multicellular organism growth|negative regulation of transcription, DNA-templated|regulation of developmental growth|cellular response to hypoxia|regulation of pupariation|negative regul…
LOC101746559	0.997776	25.0484	0.0773749	up	0.0421519	84	GeneID:101746559	protein_coding	sav	KWMTBOMO15172	SAV [Bombyx mori]	scaffold_protein_salvador_[Bombyx_mori]	scaffold protein salvador		GO:0005829,GO:0005911,GO:0006915,GO:0007444,GO:0008285,GO:0010212,GO:0032947,GO:0035329,GO:0040015,GO:0042127,GO:0043065,GO:0045177,GO:0045179,GO:0045464,GO:0045570,GO:0046621,GO:0046666,GO:0048814,GO:0048863,GO:0072002,GO:0072089	cytosol|cell-cell junction|apoptotic process|imaginal disc development|negative regulation of cell proliferation|response to ionizing radiation|protein-containing complex scaffold activity|hippo signaling|negative regulation of multicellular organism growth|regulation of cell proliferation|positive regulation of apoptotic process|apical part of cell|apical cortex|R8 cell fate specification|regula…	ko04392,ko04214,ko04390,ko04391	Hippo signaling pathway -multiple species|Apoptosis - fly|Hippo signaling pathway|Hippo signaling pathway - fly
E75	0.83619	26.4508	0.065155	up	1.17e-66	88	GeneID:692595	protein_coding	E75	KWMTBOMO05671	orphan nuclear receptor E75A [Bombyx mori]	AF332550_1_orphan_nuclear_receptor_E75A_[Bombyx_mori]	nuclear hormone receptor E75	THR-like	GO:0003707,GO:0004887,GO:0005634,GO:0008270,GO:0043565	steroid hormone receptor activity|thyroid hormone receptor activity|nucleus|zinc ion binding|sequence-specific DNA binding
LOC101741252	0.914955	26.6464	0.0748613	up	7.67e-40	89	GeneID:101741252	protein_coding	sd	KWMTBOMO08031	protein scalloped isoform X3 [Bicyclus anynana]	PREDICTED:_protein_scalloped_isoform_X1_[Amyelois_transitella]	transcriptional enhancer factor TEF-1	TEA	GO:0000980,GO:0000981,GO:0001085,GO:0001223,GO:0001745,GO:0003700,GO:0005634,GO:0005654,GO:0005667,GO:0007049,GO:0007406,GO:0007423,GO:0007476,GO:0007480,GO:0007525,GO:0008134,GO:0019904,GO:0035220,GO:0035329,GO:0043565,GO:0044212,GO:0045892,GO:0045944,GO:0046872,GO:0055013,GO:0072089,GO:2000826	RNA polymerase II distal enhancer sequence-specific DNA binding|DNA-binding transcription factor activity, RNA polymerase II-specific|RNA polymerase II transcription factor binding|transcription coactivator binding|compound eye morphogenesis|DNA-binding transcription factor activity|nucleus|nucleoplasm|transcription factor complex|cell cycle|negative regulation of neuroblast proliferation|sensory…	ko04011,ko04392,ko04390,ko04391	MAPK signaling pathway - yeast|Hippo signaling pathway -multiple species|Hippo signaling pathway|Hippo signaling pathway - fly
sage	0.638885	26.7117	0.0240323	up	7.83e-52	89	GeneID:101741094	protein_coding		KWMTBOMO15340	helix-loop-helix protein 2-like [Bombyx mori]	Helix-loop-helix_protein_2_[Papilio_xuthus]	helix-loop-helix protein 2-like	bHLH
myc	0.819181	27.8437	0.0519153	up	2.8e-60	93	GeneID:100862782	protein_coding	Myc	KWMTBOMO06883	c-myc [Bombyx mori]	c-myc_[Bombyx_mori]	c-myc	bHLH	GO:0000981,GO:0003677,GO:0003700,GO:0005634,GO:0005737,GO:0006355,GO:0006359,GO:0006360,GO:0008283,GO:0008286,GO:0009792,GO:0009880,GO:0010506,GO:0017126,GO:0022008,GO:0030307,GO:0031670,GO:0032869,GO:0032991,GO:0035212,GO:0040018,GO:0042023,GO:0042594,GO:0042981,GO:0043565,GO:0044719,GO:0045572,GO:0045746,GO:0045793,GO:0045893,GO:0045927,GO:0046620,GO:0046983,GO:0048639,GO:0050769,GO:0055088,GO:…	DNA-binding transcription factor activity, RNA polymerase II-specific|DNA binding|DNA-binding transcription factor activity|nucleus|cytoplasm|regulation of transcription, DNA-templated|regulation of transcription by RNA polymerase III|transcription by RNA polymerase I|cell proliferation|insulin receptor signaling pathway|embryo development ending in birth or egg hatching|embryonic pattern specifi…	ko04110,ko04390,ko04550,ko04391,ko04151,ko04310,ko04010,ko04630,ko04350,ko04919,ko04012	Cell cycle|Hippo signaling pathway|Signaling pathways regulating pluripotency of stem cells|Hippo signaling pathway - fly|PI3K-Akt signaling pathway|Wnt signaling pathway|MAPK signaling pathway|Jak-STAT signaling pathway|TGF-beta signaling pathway|Thyroid hormone signaling pathway|ErbB signaling pathway
LOC101742244	0.9563	28.5567	0.0518962	up	2.58e-15	95	GeneID:101742244	protein_coding	wts	KWMTBOMO03624	serine/threonine-protein kinase Warts [Bombyx mori]	PREDICTED:_serine/threonine-protein_kinase_Warts_[Papilio_xuthus]	serine/threonine-protein kinase Warts		GO:0000082,GO:0001708,GO:0004674,GO:0005524,GO:0005815,GO:0005829,GO:0005911,GO:0005912,GO:0006468,GO:0007298,GO:0007424,GO:0007446,GO:0008285,GO:0008360,GO:0010212,GO:0018105,GO:0035329,GO:0035556,GO:0042127,GO:0042308,GO:0042771,GO:0043065,GO:0045179,GO:0045464,GO:0045570,GO:0045571,GO:0046620,GO:0046621,GO:0046872,GO:0048814,GO:0060253,GO:0072089,GO:0090090	G1/S transition of mitotic cell cycle|cell fate specification|protein serine/threonine kinase activity|ATP binding|microtubule organizing center|cytosol|cell-cell junction|adherens junction|protein phosphorylation|border follicle cell migration|open tracheal system development|imaginal disc growth|negative regulation of cell proliferation|regulation of cell shape|response to ionizing radiation|pe…	ko04392,ko04214,ko04390,ko04391	Hippo signaling pathway -multiple species|Apoptosis - fly|Hippo signaling pathway|Hippo signaling pathway - fly
