# Supplementary material for: A single-cell transcriptomic atlas characterizes the silk-producing organ in the silkworm
Source: Nat Commun. 2022 Jun 9;13:3316. doi: 10.1038/s41467-022-31003-1 (PMC9184679; doi:10.1038/s41467-022-31003-1)
Supplement: Supplementary file 4 — Supplementary Data 1 to 16 [file 41467_2022_31003_MOESM4_ESM.zip › Supplementary Data/Supplementary Data 11.xlsx]

## Sheet: main
Supplementary Data 11. Representative marker genes regulating the development of SGs

## Sheet: representative marker genes
gene	p_val	avg_logFC	pct.1	pct.2	p_val_adj	cluster	gene_diff	gene_Dbxref	gene_type	gene_symbol	description	TFs_Family	GO_id	GO_term	pathway	pathway_description
Ywhae	1.71e-11	0.0551967	0.437	0.44	2.88e-07	1	0.993	GeneID:778465	protein_coding	14-3-3epsilon	14-3-3 epsilon protein		GO:0000077,GO:0005634,GO:0005654,GO:0005694,GO:0005737,GO:0005813,GO:0005829,GO:0005886,GO:0007088,GO:0007093,GO:0007280,GO:0007294,GO:0007411,GO:0007444,GO:0008103,GO:0008134,GO:0008340,GO:0009314,GO:0009411,GO:0019904,GO:0035332,GO:0040008,GO:0042994,GO:0045172,GO:0045927,GO:0046579,GO:0046982,GO:0048190,GO:0050815	DNA damage checkpoint|nucleus|nucleoplasm|chromosome|cytoplasm|centrosome|cytosol|plasma membrane|regulation of mitotic nuclear division|mitotic cell cycle checkpoint|pole cell migration|germarium-derived oocyte fate determination|axon guidance|imaginal disc development|oocyte microtubule cytoskeleton polarization|transcription factor binding|determination of adult lifespan|response to radiation|…	ko04011,ko04722,ko04391,ko04114,ko04110,ko04390,ko04151	MAPK signaling pathway - yeast|Neurotrophin signaling pathway|Hippo signaling pathway - fly|Oocyte meiosis|Cell cycle|Hippo signaling pathway|PI3K-Akt signaling pathway
Ywhae	6.58e-73	0.0458273	0.405	0.447	1.11e-68	2	0.906	GeneID:778465	protein_coding	14-3-3epsilon	14-3-3 epsilon protein		GO:0000077,GO:0005634,GO:0005654,GO:0005694,GO:0005737,GO:0005813,GO:0005829,GO:0005886,GO:0007088,GO:0007093,GO:0007280,GO:0007294,GO:0007411,GO:0007444,GO:0008103,GO:0008134,GO:0008340,GO:0009314,GO:0009411,GO:0019904,GO:0035332,GO:0040008,GO:0042994,GO:0045172,GO:0045927,GO:0046579,GO:0046982,GO:0048190,GO:0050815	DNA damage checkpoint|nucleus|nucleoplasm|chromosome|cytoplasm|centrosome|cytosol|plasma membrane|regulation of mitotic nuclear division|mitotic cell cycle checkpoint|pole cell migration|germarium-derived oocyte fate determination|axon guidance|imaginal disc development|oocyte microtubule cytoskeleton polarization|transcription factor binding|determination of adult lifespan|response to radiation|…	ko04011,ko04722,ko04391,ko04114,ko04110,ko04390,ko04151	MAPK signaling pathway - yeast|Neurotrophin signaling pathway|Hippo signaling pathway - fly|Oocyte meiosis|Cell cycle|Hippo signaling pathway|PI3K-Akt signaling pathway
Ywhae	5.54e-11	0.167327	0.576	0.434	9.35e-07	8	1.327	GeneID:778465	protein_coding	14-3-3epsilon	14-3-3 epsilon protein		GO:0000077,GO:0005634,GO:0005654,GO:0005694,GO:0005737,GO:0005813,GO:0005829,GO:0005886,GO:0007088,GO:0007093,GO:0007280,GO:0007294,GO:0007411,GO:0007444,GO:0008103,GO:0008134,GO:0008340,GO:0009314,GO:0009411,GO:0019904,GO:0035332,GO:0040008,GO:0042994,GO:0045172,GO:0045927,GO:0046579,GO:0046982,GO:0048190,GO:0050815	DNA damage checkpoint|nucleus|nucleoplasm|chromosome|cytoplasm|centrosome|cytosol|plasma membrane|regulation of mitotic nuclear division|mitotic cell cycle checkpoint|pole cell migration|germarium-derived oocyte fate determination|axon guidance|imaginal disc development|oocyte microtubule cytoskeleton polarization|transcription factor binding|determination of adult lifespan|response to radiation|…	ko04011,ko04722,ko04391,ko04114,ko04110,ko04390,ko04151	MAPK signaling pathway - yeast|Neurotrophin signaling pathway|Hippo signaling pathway - fly|Oocyte meiosis|Cell cycle|Hippo signaling pathway|PI3K-Akt signaling pathway
Ywhae	3.36e-23	0.242775	0.534	0.422	5.67e-19	3	1.265	GeneID:778465	protein_coding	14-3-3epsilon	14-3-3 epsilon protein		GO:0000077,GO:0005634,GO:0005654,GO:0005694,GO:0005737,GO:0005813,GO:0005829,GO:0005886,GO:0007088,GO:0007093,GO:0007280,GO:0007294,GO:0007411,GO:0007444,GO:0008103,GO:0008134,GO:0008340,GO:0009314,GO:0009411,GO:0019904,GO:0035332,GO:0040008,GO:0042994,GO:0045172,GO:0045927,GO:0046579,GO:0046982,GO:0048190,GO:0050815	DNA damage checkpoint|nucleus|nucleoplasm|chromosome|cytoplasm|centrosome|cytosol|plasma membrane|regulation of mitotic nuclear division|mitotic cell cycle checkpoint|pole cell migration|germarium-derived oocyte fate determination|axon guidance|imaginal disc development|oocyte microtubule cytoskeleton polarization|transcription factor binding|determination of adult lifespan|response to radiation|…	ko04011,ko04722,ko04391,ko04114,ko04110,ko04390,ko04151	MAPK signaling pathway - yeast|Neurotrophin signaling pathway|Hippo signaling pathway - fly|Oocyte meiosis|Cell cycle|Hippo signaling pathway|PI3K-Akt signaling pathway
LOC733012	8.11e-74	0.498755	0.379	0.184	1.37e-69	5	2.06	GeneID:733012	protein_coding	GBETA1	heterotrimeric guanine nucleotide-binding protein beta subunit	zf-LITAF-like	GO:0007165	signal transduction	ko04011,ko04725,ko04062,ko04726,ko04740,ko04723,ko04727,ko04744,ko04728,ko04014,ko04151,ko04713,ko04724	MAPK signaling pathway - yeast|Cholinergic synapse|Chemokine signaling pathway|Serotonergic synapse|Olfactory transduction|Retrograde endocannabinoid signaling|GABAergic synapse|Phototransduction|Dopaminergic synapse|Ras signaling pathway|PI3K-Akt signaling pathway|Circadian entrainment|Glutamatergic synapse
LOC733012	4.08e-25	0.261684	0.332	0.196	6.88e-21	7	1.694	GeneID:733012	protein_coding	GBETA1	heterotrimeric guanine nucleotide-binding protein beta subunit	zf-LITAF-like	GO:0007165	signal transduction	ko04011,ko04725,ko04062,ko04726,ko04740,ko04723,ko04727,ko04744,ko04728,ko04014,ko04151,ko04713,ko04724	MAPK signaling pathway - yeast|Cholinergic synapse|Chemokine signaling pathway|Serotonergic synapse|Olfactory transduction|Retrograde endocannabinoid signaling|GABAergic synapse|Phototransduction|Dopaminergic synapse|Ras signaling pathway|PI3K-Akt signaling pathway|Circadian entrainment|Glutamatergic synapse
LOC733012	2.68e-15	0.258965	0.33	0.198	4.53e-11	8	1.667	GeneID:733012	protein_coding	GBETA1	heterotrimeric guanine nucleotide-binding protein beta subunit	zf-LITAF-like	GO:0007165	signal transduction	ko04011,ko04725,ko04062,ko04726,ko04740,ko04723,ko04727,ko04744,ko04728,ko04014,ko04151,ko04713,ko04724	MAPK signaling pathway - yeast|Cholinergic synapse|Chemokine signaling pathway|Serotonergic synapse|Olfactory transduction|Retrograde endocannabinoid signaling|GABAergic synapse|Phototransduction|Dopaminergic synapse|Ras signaling pathway|PI3K-Akt signaling pathway|Circadian entrainment|Glutamatergic synapse
LOC733012	1.12e-13	0.342215	0.455	0.201	1.9e-09	10	2.264	GeneID:733012	protein_coding	GBETA1	heterotrimeric guanine nucleotide-binding protein beta subunit	zf-LITAF-like	GO:0007165	signal transduction	ko04011,ko04725,ko04062,ko04726,ko04740,ko04723,ko04727,ko04744,ko04728,ko04014,ko04151,ko04713,ko04724	MAPK signaling pathway - yeast|Cholinergic synapse|Chemokine signaling pathway|Serotonergic synapse|Olfactory transduction|Retrograde endocannabinoid signaling|GABAergic synapse|Phototransduction|Dopaminergic synapse|Ras signaling pathway|PI3K-Akt signaling pathway|Circadian entrainment|Glutamatergic synapse
LOC732913	2.52e-20	0.352863	0.271	0.123	4.25e-16	8	2.203	GeneID:732913	protein_coding	EIF4E	mRNA cap-binding protein eIF4E		GO:0000082,GO:0000340,GO:0000932,GO:0001662,GO:0003743,GO:0005737,GO:0005829,GO:0005845,GO:0006417,GO:0010494,GO:0016281,GO:0016442,GO:0017148,GO:0019827,GO:0019899,GO:0031370,GO:0033391,GO:0045182,GO:0045665,GO:0045931,GO:0048471,GO:0070491,GO:0071549,GO:0098794,GO:0098978,GO:0099578	G1/S transition of mitotic cell cycle|RNA 7-methylguanosine cap binding|P-body|behavioral fear response|translation initiation factor activity|cytoplasm|cytosol|mRNA cap binding complex|regulation of translation|cytoplasmic stress granule|eukaryotic translation initiation factor 4F complex|RISC complex|negative regulation of translation|stem cell population maintenance|enzyme binding|eukaryotic i…	ko04066,ko03013,ko04211,ko04910,ko04151,ko04150	HIF-1 signaling pathway|RNA transport|Longevity regulating pathway|Insulin signaling pathway|PI3K-Akt signaling pathway|mTOR signaling pathway
RpS6	4.3e-248	0.33047	0.936	0.934	7.26e-244	1	1.002	GeneID:732855	protein_coding	RpS6	ribosomal protein S6		GO:0003735,GO:0005840,GO:0006412	structural constituent of ribosome|ribosome|translation	ko03010,ko04066,ko04910,ko04151,ko04150	Ribosome|HIF-1 signaling pathway|Insulin signaling pathway|PI3K-Akt signaling pathway|mTOR signaling pathway
RpS6	1.21e-51	0.110851	0.972	0.927	2.04e-47	2	1.049	GeneID:732855	protein_coding	RpS6	ribosomal protein S6		GO:0003735,GO:0005840,GO:0006412	structural constituent of ribosome|ribosome|translation	ko03010,ko04066,ko04910,ko04151,ko04150	Ribosome|HIF-1 signaling pathway|Insulin signaling pathway|PI3K-Akt signaling pathway|mTOR signaling pathway
RpS6	7.97e-16	0.0559504	0.945	0.933	1.34e-11	3	1.013	GeneID:732855	protein_coding	RpS6	ribosomal protein S6		GO:0003735,GO:0005840,GO:0006412	structural constituent of ribosome|ribosome|translation	ko03010,ko04066,ko04910,ko04151,ko04150	Ribosome|HIF-1 signaling pathway|Insulin signaling pathway|PI3K-Akt signaling pathway|mTOR signaling pathway
Ftz-f1	3.11e-117	0.772868	0.277	0.065	5.24e-113	5	4.262	GeneID:693070	protein_coding	FTZ-F1	nuclear hormone receptor FTZ-F1	SF-like	GO:0003700,GO:0003707,GO:0005634,GO:0008270,GO:0043565	DNA-binding transcription factor activity|steroid hormone receptor activity|nucleus|zinc ion binding|sequence-specific DNA binding
Ftz-f1	4.83e-70	0.711365	0.305	0.075	8.15e-66	7	4.067	GeneID:693070	protein_coding	FTZ-F1	nuclear hormone receptor FTZ-F1	SF-like	GO:0003700,GO:0003707,GO:0005634,GO:0008270,GO:0043565	DNA-binding transcription factor activity|steroid hormone receptor activity|nucleus|zinc ion binding|sequence-specific DNA binding
Ftz-f1	6.15e-13	0.574153	0.301	0.084	1.04e-08	10	3.583	GeneID:693070	protein_coding	FTZ-F1	nuclear hormone receptor FTZ-F1	SF-like	GO:0003700,GO:0003707,GO:0005634,GO:0008270,GO:0043565	DNA-binding transcription factor activity|steroid hormone receptor activity|nucleus|zinc ion binding|sequence-specific DNA binding
E74	8.71e-126	0.744469	0.35	0.103	1.47e-121	5	3.398	GeneID:693011	protein_coding	Eip74EF	transcription factor E74	ETS	GO:0000981,GO:0001077,GO:0005634,GO:0006357,GO:0006914,GO:0008219,GO:0030154,GO:0035071,GO:0040034,GO:0043565,GO:0045944,GO:0048477	DNA-binding transcription factor activity, RNA polymerase II-specific|proximal promoter DNA-binding transcription activator activity, RNA polymerase II-specific|nucleus|regulation of transcription by RNA polymerase II|autophagy|cell death|cell differentiation|salivary gland cell autophagic cell death|regulation of development, heterochronic|sequence-specific DNA binding|positive regulation of tra…	ko04214	Apoptosis - fly
E74	4.96e-97	0.806479	0.419	0.112	8.37e-93	7	3.741	GeneID:693011	protein_coding	Eip74EF	transcription factor E74	ETS	GO:0000981,GO:0001077,GO:0005634,GO:0006357,GO:0006914,GO:0008219,GO:0030154,GO:0035071,GO:0040034,GO:0043565,GO:0045944,GO:0048477	DNA-binding transcription factor activity, RNA polymerase II-specific|proximal promoter DNA-binding transcription activator activity, RNA polymerase II-specific|nucleus|regulation of transcription by RNA polymerase II|autophagy|cell death|cell differentiation|salivary gland cell autophagic cell death|regulation of development, heterochronic|sequence-specific DNA binding|positive regulation of tra…	ko04214	Apoptosis - fly
E74	7.03e-29	0.909675	0.524	0.123	1.19e-24	10	4.26	GeneID:693011	protein_coding	Eip74EF	transcription factor E74	ETS	GO:0000981,GO:0001077,GO:0005634,GO:0006357,GO:0006914,GO:0008219,GO:0030154,GO:0035071,GO:0040034,GO:0043565,GO:0045944,GO:0048477	DNA-binding transcription factor activity, RNA polymerase II-specific|proximal promoter DNA-binding transcription activator activity, RNA polymerase II-specific|nucleus|regulation of transcription by RNA polymerase II|autophagy|cell death|cell differentiation|salivary gland cell autophagic cell death|regulation of development, heterochronic|sequence-specific DNA binding|positive regulation of tra…	ko04214	Apoptosis - fly
LOC692971	3.54e-13	0.248159	0.273	0.156	5.98e-09	8	1.75	GeneID:692971	protein_coding	Roc1a	ring box protein		GO:0005634,GO:0005829,GO:0006508,GO:0006511,GO:0007224,GO:0008270,GO:0008283,GO:0016567,GO:0019005,GO:0019788,GO:0019915,GO:0031146,GO:0031461,GO:0031462,GO:0031463,GO:0031467,GO:0032436,GO:0043224,GO:0045116,GO:0046627,GO:0061630,GO:0080008,GO:0090090,GO:0097602,GO:1904801	nucleus|cytosol|proteolysis|ubiquitin-dependent protein catabolic process|smoothened signaling pathway|zinc ion binding|cell proliferation|protein ubiquitination|SCF ubiquitin ligase complex|NEDD8 transferase activity|lipid storage|SCF-dependent proteasomal ubiquitin-dependent protein catabolic process|cullin-RING ubiquitin ligase complex|Cul2-RING ubiquitin ligase complex|Cul3-RING ubiquitin lig…	ko04066,ko04114,ko04141,ko04110,ko04341,ko04350,ko04120,ko04111,ko04710,ko03420,ko04310	HIF-1 signaling pathway|Oocyte meiosis|Protein processing in endoplasmic reticulum|Cell cycle|Hedgehog signaling pathway - fly|TGF-beta signaling pathway|Ubiquitin mediated proteolysis|Cell cycle - yeast|Circadian rhythm|Nucleotide excision repair|Wnt signaling pathway
LOC692971	5.69e-08	0.0354975	0.273	0.159	0.000960022	10	1.717	GeneID:692971	protein_coding	Roc1a	ring box protein		GO:0005634,GO:0005829,GO:0006508,GO:0006511,GO:0007224,GO:0008270,GO:0008283,GO:0016567,GO:0019005,GO:0019788,GO:0019915,GO:0031146,GO:0031461,GO:0031462,GO:0031463,GO:0031467,GO:0032436,GO:0043224,GO:0045116,GO:0046627,GO:0061630,GO:0080008,GO:0090090,GO:0097602,GO:1904801	nucleus|cytosol|proteolysis|ubiquitin-dependent protein catabolic process|smoothened signaling pathway|zinc ion binding|cell proliferation|protein ubiquitination|SCF ubiquitin ligase complex|NEDD8 transferase activity|lipid storage|SCF-dependent proteasomal ubiquitin-dependent protein catabolic process|cullin-RING ubiquitin ligase complex|Cul2-RING ubiquitin ligase complex|Cul3-RING ubiquitin lig…	ko04066,ko04114,ko04141,ko04110,ko04341,ko04350,ko04120,ko04111,ko04710,ko03420,ko04310	HIF-1 signaling pathway|Oocyte meiosis|Protein processing in endoplasmic reticulum|Cell cycle|Hedgehog signaling pathway - fly|TGF-beta signaling pathway|Ubiquitin mediated proteolysis|Cell cycle - yeast|Circadian rhythm|Nucleotide excision repair|Wnt signaling pathway
14-3-3zeta	1.44e-27	0.196017	0.692	0.586	2.44e-23	3	1.181	GeneID:692854	protein_coding	14-3-3zeta	14-3-3 protein zeta		GO:0005737,GO:0019904	cytoplasm|protein domain specific binding	ko04391,ko04212,ko04114,ko04110,ko04390,ko04151,ko04013	Hippo signaling pathway - fly|Longevity regulating pathway - worm|Oocyte meiosis|Cell cycle|Hippo signaling pathway|PI3K-Akt signaling pathway|MAPK signaling pathway - fly
14-3-3zeta	5.82e-08	0.068024	0.599	0.604	0.000982561	1	0.992	GeneID:692854	protein_coding	14-3-3zeta	14-3-3 protein zeta		GO:0005737,GO:0019904	cytoplasm|protein domain specific binding	ko04391,ko04212,ko04114,ko04110,ko04390,ko04151,ko04013	Hippo signaling pathway - fly|Longevity regulating pathway - worm|Oocyte meiosis|Cell cycle|Hippo signaling pathway|PI3K-Akt signaling pathway|MAPK signaling pathway - fly
14-3-3zeta	2.55e-54	0.1416	0.599	0.604	4.31e-50	2	0.992	GeneID:692854	protein_coding	14-3-3zeta	14-3-3 protein zeta		GO:0005737,GO:0019904	cytoplasm|protein domain specific binding	ko04391,ko04212,ko04114,ko04110,ko04390,ko04151,ko04013	Hippo signaling pathway - fly|Longevity regulating pathway - worm|Oocyte meiosis|Cell cycle|Hippo signaling pathway|PI3K-Akt signaling pathway|MAPK signaling pathway - fly
14-3-3zeta	1.86e-09	0.0181016	0.705	0.599	3.14e-05	8	1.177	GeneID:692854	protein_coding	14-3-3zeta	14-3-3 protein zeta		GO:0005737,GO:0019904	cytoplasm|protein domain specific binding	ko04391,ko04212,ko04114,ko04110,ko04390,ko04151,ko04013	Hippo signaling pathway - fly|Longevity regulating pathway - worm|Oocyte meiosis|Cell cycle|Hippo signaling pathway|PI3K-Akt signaling pathway|MAPK signaling pathway - fly
EcR	4.32e-131	0.74891	0.357	0.104	7.29e-127	5	3.433	GeneID:692756	protein_coding	EcR	ecdysone receptor	THR-like	GO:0004884,GO:0005634,GO:0008270,GO:0035100,GO:0043565	ecdysteroid hormone receptor activity|nucleus|zinc ion binding|ecdysone binding|sequence-specific DNA binding	ko04214	Apoptosis - fly
EcR	3.37e-90	0.821299	0.411	0.114	5.69e-86	7	3.605	GeneID:692756	protein_coding	EcR	ecdysone receptor	THR-like	GO:0004884,GO:0005634,GO:0008270,GO:0035100,GO:0043565	ecdysteroid hormone receptor activity|nucleus|zinc ion binding|ecdysone binding|sequence-specific DNA binding	ko04214	Apoptosis - fly
EcR	2.93e-32	0.544833	0.483	0.125	4.95e-28	10	3.864	GeneID:692756	protein_coding	EcR	ecdysone receptor	THR-like	GO:0004884,GO:0005634,GO:0008270,GO:0035100,GO:0043565	ecdysteroid hormone receptor activity|nucleus|zinc ion binding|ecdysone binding|sequence-specific DNA binding	ko04214	Apoptosis - fly
LOC692640	4.18e-73	0.0187146	0.186	0.255	7.06e-69	2	0.729	GeneID:692640	protein_coding	PINX1	PIN2/TRF1-interacting protein	HMG	GO:0000228,GO:0000776,GO:0000777,GO:0000781,GO:0000784,GO:0005730,GO:0005819,GO:0007004,GO:0007080,GO:0008285,GO:0010521,GO:0010972,GO:0031397,GO:0031647,GO:0032211,GO:0044877,GO:0051972,GO:0051974,GO:0070034,GO:0070198,GO:1902570,GO:1904357,GO:1904744,GO:1904751	nuclear chromosome|kinetochore|condensed chromosome kinetochore|chromosome, telomeric region|nuclear chromosome, telomeric region|nucleolus|spindle|telomere maintenance via telomerase|mitotic metaphase plate congression|negative regulation of cell proliferation|telomerase inhibitor activity|negative regulation of G2/M transition of mitotic cell cycle|negative regulation of protein ubiquitination|…
LOC692640	4.13e-38	0.270686	0.36	0.23	6.98e-34	5	1.565	GeneID:692640	protein_coding	PINX1	PIN2/TRF1-interacting protein	HMG	GO:0000228,GO:0000776,GO:0000777,GO:0000781,GO:0000784,GO:0005730,GO:0005819,GO:0007004,GO:0007080,GO:0008285,GO:0010521,GO:0010972,GO:0031397,GO:0031647,GO:0032211,GO:0044877,GO:0051972,GO:0051974,GO:0070034,GO:0070198,GO:1902570,GO:1904357,GO:1904744,GO:1904751	nuclear chromosome|kinetochore|condensed chromosome kinetochore|chromosome, telomeric region|nuclear chromosome, telomeric region|nucleolus|spindle|telomere maintenance via telomerase|mitotic metaphase plate congression|negative regulation of cell proliferation|telomerase inhibitor activity|negative regulation of G2/M transition of mitotic cell cycle|negative regulation of protein ubiquitination|…
LOC692640	7.4e-66	0.653596	0.507	0.229	1.25e-61	7	2.214	GeneID:692640	protein_coding	PINX1	PIN2/TRF1-interacting protein	HMG	GO:0000228,GO:0000776,GO:0000777,GO:0000781,GO:0000784,GO:0005730,GO:0005819,GO:0007004,GO:0007080,GO:0008285,GO:0010521,GO:0010972,GO:0031397,GO:0031647,GO:0032211,GO:0044877,GO:0051972,GO:0051974,GO:0070034,GO:0070198,GO:1902570,GO:1904357,GO:1904744,GO:1904751	nuclear chromosome|kinetochore|condensed chromosome kinetochore|chromosome, telomeric region|nuclear chromosome, telomeric region|nucleolus|spindle|telomere maintenance via telomerase|mitotic metaphase plate congression|negative regulation of cell proliferation|telomerase inhibitor activity|negative regulation of G2/M transition of mitotic cell cycle|negative regulation of protein ubiquitination|…
LOC692640	1.76e-19	0.554951	0.601	0.239	2.96e-15	10	2.515	GeneID:692640	protein_coding	PINX1	PIN2/TRF1-interacting protein	HMG	GO:0000228,GO:0000776,GO:0000777,GO:0000781,GO:0000784,GO:0005730,GO:0005819,GO:0007004,GO:0007080,GO:0008285,GO:0010521,GO:0010972,GO:0031397,GO:0031647,GO:0032211,GO:0044877,GO:0051972,GO:0051974,GO:0070034,GO:0070198,GO:1902570,GO:1904357,GO:1904744,GO:1904751	nuclear chromosome|kinetochore|condensed chromosome kinetochore|chromosome, telomeric region|nuclear chromosome, telomeric region|nucleolus|spindle|telomere maintenance via telomerase|mitotic metaphase plate congression|negative regulation of cell proliferation|telomerase inhibitor activity|negative regulation of G2/M transition of mitotic cell cycle|negative regulation of protein ubiquitination|…
LOC692640	1.13e-09	0.00132979	0.274	0.237	1.91e-05	3	1.156	GeneID:692640	protein_coding	PINX1	PIN2/TRF1-interacting protein	HMG	GO:0000228,GO:0000776,GO:0000777,GO:0000781,GO:0000784,GO:0005730,GO:0005819,GO:0007004,GO:0007080,GO:0008285,GO:0010521,GO:0010972,GO:0031397,GO:0031647,GO:0032211,GO:0044877,GO:0051972,GO:0051974,GO:0070034,GO:0070198,GO:1902570,GO:1904357,GO:1904744,GO:1904751	nuclear chromosome|kinetochore|condensed chromosome kinetochore|chromosome, telomeric region|nuclear chromosome, telomeric region|nucleolus|spindle|telomere maintenance via telomerase|mitotic metaphase plate congression|negative regulation of cell proliferation|telomerase inhibitor activity|negative regulation of G2/M transition of mitotic cell cycle|negative regulation of protein ubiquitination|…
Atf	6.66e-129	0.429883	0.365	0.3	1.12e-124	2	1.217	GeneID:692594	protein_coding	ATFC	activating transcription factor	TF_bZIP	GO:0003677,GO:0003700,GO:0005634,GO:0006986	DNA binding|DNA-binding transcription factor activity|nucleus|response to unfolded protein	ko04214,ko04141,ko04922,ko04722,ko04211,ko04728,ko04668,ko04261,ko04925,ko04911,ko04151,ko04918,ko04010,ko04725,ko04912,ko04022,ko04915,ko04212,ko04210,ko04720	Apoptosis - fly|Protein processing in endoplasmic reticulum|Glucagon signaling pathway|Neurotrophin signaling pathway|Longevity regulating pathway|Dopaminergic synapse|TNF signaling pathway|Adrenergic signaling in cardiomyocytes|Aldosterone synthesis and secretion|Insulin secretion|PI3K-Akt signaling pathway|Thyroid hormone synthesis|MAPK signaling pathway|Cholinergic synapse|GnRH signaling pathw…
Atf	2.56e-52	0.672904	0.617	0.3	4.33e-48	8	2.057	GeneID:692594	protein_coding	ATFC	activating transcription factor	TF_bZIP	GO:0003677,GO:0003700,GO:0005634,GO:0006986	DNA binding|DNA-binding transcription factor activity|nucleus|response to unfolded protein	ko04214,ko04141,ko04922,ko04722,ko04211,ko04728,ko04668,ko04261,ko04925,ko04911,ko04151,ko04918,ko04010,ko04725,ko04912,ko04022,ko04915,ko04212,ko04210,ko04720	Apoptosis - fly|Protein processing in endoplasmic reticulum|Glucagon signaling pathway|Neurotrophin signaling pathway|Longevity regulating pathway|Dopaminergic synapse|TNF signaling pathway|Adrenergic signaling in cardiomyocytes|Aldosterone synthesis and secretion|Insulin secretion|PI3K-Akt signaling pathway|Thyroid hormone synthesis|MAPK signaling pathway|Cholinergic synapse|GnRH signaling pathw…
Hr3	7.29e-131	0.602218	0.336	0.196	1.23e-126	2	1.714	GeneID:692562	protein_coding	HR3	hormone receptor 3	THR-like	GO:0003707,GO:0004887,GO:0005634,GO:0008270,GO:0043565	steroid hormone receptor activity|thyroid hormone receptor activity|nucleus|zinc ion binding|sequence-specific DNA binding
Hr3	2.15e-174	0.850869	0.539	0.186	3.62e-170	5	2.898	GeneID:692562	protein_coding	HR3	hormone receptor 3	THR-like	GO:0003707,GO:0004887,GO:0005634,GO:0008270,GO:0043565	steroid hormone receptor activity|thyroid hormone receptor activity|nucleus|zinc ion binding|sequence-specific DNA binding
Hr3	4.1e-83	0.688763	0.538	0.204	6.92e-79	7	2.637	GeneID:692562	protein_coding	HR3	hormone receptor 3	THR-like	GO:0003707,GO:0004887,GO:0005634,GO:0008270,GO:0043565	steroid hormone receptor activity|thyroid hormone receptor activity|nucleus|zinc ion binding|sequence-specific DNA binding
Hr3	1.52e-50	0.563214	0.508	0.21	2.57e-46	8	2.419	GeneID:692562	protein_coding	HR3	hormone receptor 3	THR-like	GO:0003707,GO:0004887,GO:0005634,GO:0008270,GO:0043565	steroid hormone receptor activity|thyroid hormone receptor activity|nucleus|zinc ion binding|sequence-specific DNA binding
Hr3	1.34e-24	0.409861	0.559	0.217	2.27e-20	10	2.576	GeneID:692562	protein_coding	HR3	hormone receptor 3	THR-like	GO:0003707,GO:0004887,GO:0005634,GO:0008270,GO:0043565	steroid hormone receptor activity|thyroid hormone receptor activity|nucleus|zinc ion binding|sequence-specific DNA binding
InR	2.72e-108	0.934047	0.361	0.076	4.59e-104	7	4.75	GeneID:692560	protein_coding	InR	insulin receptor		GO:0005009,GO:0005524,GO:0005887,GO:0008286,GO:0043548,GO:0043559,GO:0043560,GO:0046777,GO:0046872,GO:0051290,GO:0071469	insulin-activated receptor activity|ATP binding|integral component of plasma membrane|insulin receptor signaling pathway|phosphatidylinositol 3-kinase binding|insulin binding|insulin receptor substrate binding|protein autophosphorylation|metal ion binding|protein heterotetramerization|cellular response to alkaline pH	ko04066,ko04211,ko04913,ko04960,ko04520,ko04212,ko04015,ko04923,ko04072,ko04152,ko04068,ko04910,ko04014,ko04151,ko04022,ko04213,ko04150	HIF-1 signaling pathway|Longevity regulating pathway|Ovarian steroidogenesis|Aldosterone-regulated sodium reabsorption|Adherens junction|Longevity regulating pathway - worm|Rap1 signaling pathway|Regulation of lipolysis in adipocytes|Phospholipase D signaling pathway|AMPK signaling pathway|FoxO signaling pathway|Insulin signaling pathway|Ras signaling pathway|PI3K-Akt signaling pathway|cGMP-PKG s…
InR	9.74e-144	0.494465	0.506	0.081	1.64e-139	9	6.247	GeneID:692560	protein_coding	InR	insulin receptor		GO:0005009,GO:0005524,GO:0005887,GO:0008286,GO:0043548,GO:0043559,GO:0043560,GO:0046777,GO:0046872,GO:0051290,GO:0071469	insulin-activated receptor activity|ATP binding|integral component of plasma membrane|insulin receptor signaling pathway|phosphatidylinositol 3-kinase binding|insulin binding|insulin receptor substrate binding|protein autophosphorylation|metal ion binding|protein heterotetramerization|cellular response to alkaline pH	ko04066,ko04211,ko04913,ko04960,ko04520,ko04212,ko04015,ko04923,ko04072,ko04152,ko04068,ko04910,ko04014,ko04151,ko04022,ko04213,ko04150	HIF-1 signaling pathway|Longevity regulating pathway|Ovarian steroidogenesis|Aldosterone-regulated sodium reabsorption|Adherens junction|Longevity regulating pathway - worm|Rap1 signaling pathway|Regulation of lipolysis in adipocytes|Phospholipase D signaling pathway|AMPK signaling pathway|FoxO signaling pathway|Insulin signaling pathway|Ras signaling pathway|PI3K-Akt signaling pathway|cGMP-PKG s…
InR	1.18e-33	0.859655	0.476	0.087	1.99e-29	10	5.471	GeneID:692560	protein_coding	InR	insulin receptor		GO:0005009,GO:0005524,GO:0005887,GO:0008286,GO:0043548,GO:0043559,GO:0043560,GO:0046777,GO:0046872,GO:0051290,GO:0071469	insulin-activated receptor activity|ATP binding|integral component of plasma membrane|insulin receptor signaling pathway|phosphatidylinositol 3-kinase binding|insulin binding|insulin receptor substrate binding|protein autophosphorylation|metal ion binding|protein heterotetramerization|cellular response to alkaline pH	ko04066,ko04211,ko04913,ko04960,ko04520,ko04212,ko04015,ko04923,ko04072,ko04152,ko04068,ko04910,ko04014,ko04151,ko04022,ko04213,ko04150	HIF-1 signaling pathway|Longevity regulating pathway|Ovarian steroidogenesis|Aldosterone-regulated sodium reabsorption|Adherens junction|Longevity regulating pathway - worm|Rap1 signaling pathway|Regulation of lipolysis in adipocytes|Phospholipase D signaling pathway|AMPK signaling pathway|FoxO signaling pathway|Insulin signaling pathway|Ras signaling pathway|PI3K-Akt signaling pathway|cGMP-PKG s…
Cpkc	4.23e-36	0.879114	0.385	0.043	7.15e-32	10	8.953	GeneID:692526	protein_coding	Pkc53E	conventional protein kinase C		GO:0004674,GO:0004697,GO:0004712,GO:0005524,GO:0005622,GO:0005886,GO:0006468,GO:0008270,GO:0018105,GO:0035206,GO:0035556,GO:2000370	protein serine/threonine kinase activity|protein kinase C activity|protein serine/threonine/tyrosine kinase activity|ATP binding|intracellular|plasma membrane|protein phosphorylation|zinc ion binding|peptidyl-serine phosphorylation|regulation of hemocyte proliferation|intracellular signal transduction|positive regulation of clathrin-dependent endocytosis	ko04066,ko04540,ko04670,ko04370,ko04360,ko04139,ko04727,ko04015,ko04730,ko04071,ko04664,ko04650,ko04916,ko04728,ko04960,ko04970,ko04726,ko04261,ko04925,ko04911,ko04014,ko04151,ko04918,ko04270,ko04510,ko04070,ko04310,ko04010,ko04725,ko04745,ko04723,ko04072,ko04912,ko04530,ko04666,ko04919,ko04972,ko04971,ko04011,ko04713,ko04750,ko04720,ko04961,ko04012,ko04020,ko04724,ko04921,ko04150	HIF-1 signaling pathway|Gap junction|Leukocyte transendothelial migration|VEGF signaling pathway|Axon guidance|Regulation of mitophagy - yeast|GABAergic synapse|Rap1 signaling pathway|Long-term depression|Sphingolipid signaling pathway|Fc epsilon RI signaling pathway|Natural killer cell mediated cytotoxicity|Melanogenesis|Dopaminergic synapse|Aldosterone-regulated sodium reabsorption|Salivary sec…
Br-c	4.07e-282	0.551244	0.611	0.307	6.87e-278	2	1.99	GeneID:692523	protein_coding	br	broad-complex	ZBTB	GO:0000977,GO:0001752,GO:0003677,GO:0005634,GO:0006357,GO:0006914,GO:0007458,GO:0007552,GO:0007562,GO:0008219,GO:0009608,GO:0010629,GO:0030707,GO:0035070,GO:0035072,GO:0035075,GO:0040034,GO:0042332,GO:0045944,GO:0046843,GO:0046872,GO:0048477,GO:0048747,GO:0048808,GO:0048813,GO:0071390	RNA polymerase II regulatory region sequence-specific DNA binding|compound eye photoreceptor fate commitment|DNA binding|nucleus|regulation of transcription by RNA polymerase II|autophagy|progression of morphogenetic furrow involved in compound eye morphogenesis|metamorphosis|eclosion|cell death|response to symbiont|negative regulation of gene expression|ovarian follicle cell development|salivary…	ko04214,ko04320	Apoptosis - fly|Dorso-ventral axis formation
Br-c	0	1.80827	0.938	0.33	0	7	2.842	GeneID:692523	protein_coding	br	broad-complex	ZBTB	GO:0000977,GO:0001752,GO:0003677,GO:0005634,GO:0006357,GO:0006914,GO:0007458,GO:0007552,GO:0007562,GO:0008219,GO:0009608,GO:0010629,GO:0030707,GO:0035070,GO:0035072,GO:0035075,GO:0040034,GO:0042332,GO:0045944,GO:0046843,GO:0046872,GO:0048477,GO:0048747,GO:0048808,GO:0048813,GO:0071390	RNA polymerase II regulatory region sequence-specific DNA binding|compound eye photoreceptor fate commitment|DNA binding|nucleus|regulation of transcription by RNA polymerase II|autophagy|progression of morphogenetic furrow involved in compound eye morphogenesis|metamorphosis|eclosion|cell death|response to symbiont|negative regulation of gene expression|ovarian follicle cell development|salivary…	ko04214,ko04320	Apoptosis - fly|Dorso-ventral axis formation
Br-c	2.41e-155	2.12461	0.972	0.354	4.08e-151	10	2.746	GeneID:692523	protein_coding	br	broad-complex	ZBTB	GO:0000977,GO:0001752,GO:0003677,GO:0005634,GO:0006357,GO:0006914,GO:0007458,GO:0007552,GO:0007562,GO:0008219,GO:0009608,GO:0010629,GO:0030707,GO:0035070,GO:0035072,GO:0035075,GO:0040034,GO:0042332,GO:0045944,GO:0046843,GO:0046872,GO:0048477,GO:0048747,GO:0048808,GO:0048813,GO:0071390	RNA polymerase II regulatory region sequence-specific DNA binding|compound eye photoreceptor fate commitment|DNA binding|nucleus|regulation of transcription by RNA polymerase II|autophagy|progression of morphogenetic furrow involved in compound eye morphogenesis|metamorphosis|eclosion|cell death|response to symbiont|negative regulation of gene expression|ovarian follicle cell development|salivary…	ko04214,ko04320	Apoptosis - fly|Dorso-ventral axis formation
Hsp90	0	1.45219	0.939	0.766	0	5	1.226	GeneID:692420	protein_coding	Hsp83	90-kDa heat shock protein		GO:0005524,GO:0005737,GO:0006457,GO:0051082	ATP binding|cytoplasm|protein folding|unfolded protein binding	ko04914,ko04915,ko04621,ko04141,ko04626,ko04151,ko04612	Progesterone-mediated oocyte maturation|Estrogen signaling pathway|NOD-like receptor signaling pathway|Protein processing in endoplasmic reticulum|Plant-pathogen interaction|PI3K-Akt signaling pathway|Antigen processing and presentation
Hsp90	2.33e-139	0.783978	0.979	0.773	3.94e-135	7	1.266	GeneID:692420	protein_coding	Hsp83	90-kDa heat shock protein		GO:0005524,GO:0005737,GO:0006457,GO:0051082	ATP binding|cytoplasm|protein folding|unfolded protein binding	ko04914,ko04915,ko04621,ko04141,ko04626,ko04151,ko04612	Progesterone-mediated oocyte maturation|Estrogen signaling pathway|NOD-like receptor signaling pathway|Protein processing in endoplasmic reticulum|Plant-pathogen interaction|PI3K-Akt signaling pathway|Antigen processing and presentation
Hsp90	5.81e-14	0.00992855	0.887	0.78	9.8e-10	9	1.137	GeneID:692420	protein_coding	Hsp83	90-kDa heat shock protein		GO:0005524,GO:0005737,GO:0006457,GO:0051082	ATP binding|cytoplasm|protein folding|unfolded protein binding	ko04914,ko04915,ko04621,ko04141,ko04626,ko04151,ko04612	Progesterone-mediated oocyte maturation|Estrogen signaling pathway|NOD-like receptor signaling pathway|Protein processing in endoplasmic reticulum|Plant-pathogen interaction|PI3K-Akt signaling pathway|Antigen processing and presentation
Hsp90	1.29e-19	0.699555	0.972	0.781	2.17e-15	10	1.245	GeneID:692420	protein_coding	Hsp83	90-kDa heat shock protein		GO:0005524,GO:0005737,GO:0006457,GO:0051082	ATP binding|cytoplasm|protein folding|unfolded protein binding	ko04914,ko04915,ko04621,ko04141,ko04626,ko04151,ko04612	Progesterone-mediated oocyte maturation|Estrogen signaling pathway|NOD-like receptor signaling pathway|Protein processing in endoplasmic reticulum|Plant-pathogen interaction|PI3K-Akt signaling pathway|Antigen processing and presentation
LOC105841831	1.92e-20	0.629346	0.266	0.041	3.24e-16	10	6.488	GeneID:105841831	protein_coding		uncharacterized LOC105841831				ko04722,ko04960,ko04212,ko04920,ko04923,ko04211,ko04152,ko04910,ko04068,ko04151,ko04022,ko04213,ko04150	Neurotrophin signaling pathway|Aldosterone-regulated sodium reabsorption|Longevity regulating pathway - worm|Adipocytokine signaling pathway|Regulation of lipolysis in adipocytes|Longevity regulating pathway|AMPK signaling pathway|Insulin signaling pathway|FoxO signaling pathway|PI3K-Akt signaling pathway|cGMP-PKG signaling pathway|Longevity regulating pathway - multiple species|mTOR signaling pa…
LOC101746352	3.25e-139	0.834775	0.478	0.197	5.49e-135	5	2.426	GeneID:101746352	protein_coding	Pdk1	3-phosphoinositide-dependent protein kinase 1		GO:0001558,GO:0004674,GO:0004676,GO:0005524,GO:0005737,GO:0005829,GO:0005886,GO:0006468,GO:0006915,GO:0007166,GO:0007283,GO:0007292,GO:0007548,GO:0008286,GO:0014065,GO:0018105,GO:0018107,GO:0030154,GO:0030295,GO:0031594,GO:0035556,GO:0043066,GO:0045471,GO:0045793,GO:0046622,GO:0051124,GO:0051897	regulation of cell growth|protein serine/threonine kinase activity|3-phosphoinositide-dependent protein kinase activity|ATP binding|cytoplasm|cytosol|plasma membrane|protein phosphorylation|apoptotic process|cell surface receptor signaling pathway|spermatogenesis|female gamete generation|sex differentiation|insulin receptor signaling pathway|phosphatidylinositol 3-kinase signaling|peptidyl-serine…	ko04722,ko04071,ko04660,ko03320,ko04960,ko04151,ko04510,ko04152,ko04910,ko04068,ko04919,ko04011,ko04210,ko04664,ko04150	Neurotrophin signaling pathway|Sphingolipid signaling pathway|T cell receptor signaling pathway|PPAR signaling pathway|Aldosterone-regulated sodium reabsorption|PI3K-Akt signaling pathway|Focal adhesion|AMPK signaling pathway|Insulin signaling pathway|FoxO signaling pathway|Thyroid hormone signaling pathway|MAPK signaling pathway - yeast|Apoptosis|Fc epsilon RI signaling pathway|mTOR signaling pa…
LOC101746352	4.34e-17	0.11673	0.314	0.22	7.32e-13	7	1.427	GeneID:101746352	protein_coding	Pdk1	3-phosphoinositide-dependent protein kinase 1		GO:0001558,GO:0004674,GO:0004676,GO:0005524,GO:0005737,GO:0005829,GO:0005886,GO:0006468,GO:0006915,GO:0007166,GO:0007283,GO:0007292,GO:0007548,GO:0008286,GO:0014065,GO:0018105,GO:0018107,GO:0030154,GO:0030295,GO:0031594,GO:0035556,GO:0043066,GO:0045471,GO:0045793,GO:0046622,GO:0051124,GO:0051897	regulation of cell growth|protein serine/threonine kinase activity|3-phosphoinositide-dependent protein kinase activity|ATP binding|cytoplasm|cytosol|plasma membrane|protein phosphorylation|apoptotic process|cell surface receptor signaling pathway|spermatogenesis|female gamete generation|sex differentiation|insulin receptor signaling pathway|phosphatidylinositol 3-kinase signaling|peptidyl-serine…	ko04722,ko04071,ko04660,ko03320,ko04960,ko04151,ko04510,ko04152,ko04910,ko04068,ko04919,ko04011,ko04210,ko04664,ko04150	Neurotrophin signaling pathway|Sphingolipid signaling pathway|T cell receptor signaling pathway|PPAR signaling pathway|Aldosterone-regulated sodium reabsorption|PI3K-Akt signaling pathway|Focal adhesion|AMPK signaling pathway|Insulin signaling pathway|FoxO signaling pathway|Thyroid hormone signaling pathway|MAPK signaling pathway - yeast|Apoptosis|Fc epsilon RI signaling pathway|mTOR signaling pa…
LOC101746352	3.81e-55	0.804748	0.519	0.214	6.42e-51	8	2.425	GeneID:101746352	protein_coding	Pdk1	3-phosphoinositide-dependent protein kinase 1		GO:0001558,GO:0004674,GO:0004676,GO:0005524,GO:0005737,GO:0005829,GO:0005886,GO:0006468,GO:0006915,GO:0007166,GO:0007283,GO:0007292,GO:0007548,GO:0008286,GO:0014065,GO:0018105,GO:0018107,GO:0030154,GO:0030295,GO:0031594,GO:0035556,GO:0043066,GO:0045471,GO:0045793,GO:0046622,GO:0051124,GO:0051897	regulation of cell growth|protein serine/threonine kinase activity|3-phosphoinositide-dependent protein kinase activity|ATP binding|cytoplasm|cytosol|plasma membrane|protein phosphorylation|apoptotic process|cell surface receptor signaling pathway|spermatogenesis|female gamete generation|sex differentiation|insulin receptor signaling pathway|phosphatidylinositol 3-kinase signaling|peptidyl-serine…	ko04722,ko04071,ko04660,ko03320,ko04960,ko04151,ko04510,ko04152,ko04910,ko04068,ko04919,ko04011,ko04210,ko04664,ko04150	Neurotrophin signaling pathway|Sphingolipid signaling pathway|T cell receptor signaling pathway|PPAR signaling pathway|Aldosterone-regulated sodium reabsorption|PI3K-Akt signaling pathway|Focal adhesion|AMPK signaling pathway|Insulin signaling pathway|FoxO signaling pathway|Thyroid hormone signaling pathway|MAPK signaling pathway - yeast|Apoptosis|Fc epsilon RI signaling pathway|mTOR signaling pa…
LOC101746352	7.51e-15	0.145291	0.434	0.223	1.27e-10	10	1.946	GeneID:101746352	protein_coding	Pdk1	3-phosphoinositide-dependent protein kinase 1		GO:0001558,GO:0004674,GO:0004676,GO:0005524,GO:0005737,GO:0005829,GO:0005886,GO:0006468,GO:0006915,GO:0007166,GO:0007283,GO:0007292,GO:0007548,GO:0008286,GO:0014065,GO:0018105,GO:0018107,GO:0030154,GO:0030295,GO:0031594,GO:0035556,GO:0043066,GO:0045471,GO:0045793,GO:0046622,GO:0051124,GO:0051897	regulation of cell growth|protein serine/threonine kinase activity|3-phosphoinositide-dependent protein kinase activity|ATP binding|cytoplasm|cytosol|plasma membrane|protein phosphorylation|apoptotic process|cell surface receptor signaling pathway|spermatogenesis|female gamete generation|sex differentiation|insulin receptor signaling pathway|phosphatidylinositol 3-kinase signaling|peptidyl-serine…	ko04722,ko04071,ko04660,ko03320,ko04960,ko04151,ko04510,ko04152,ko04910,ko04068,ko04919,ko04011,ko04210,ko04664,ko04150	Neurotrophin signaling pathway|Sphingolipid signaling pathway|T cell receptor signaling pathway|PPAR signaling pathway|Aldosterone-regulated sodium reabsorption|PI3K-Akt signaling pathway|Focal adhesion|AMPK signaling pathway|Insulin signaling pathway|FoxO signaling pathway|Thyroid hormone signaling pathway|MAPK signaling pathway - yeast|Apoptosis|Fc epsilon RI signaling pathway|mTOR signaling pa…
LOC101746062	7.62e-78	0.0868967	0.289	0.082	1.29e-73	9	3.524	GeneID:101746062	protein_coding	Nucb2	nucleobindin-2		GO:0003677,GO:0005164,GO:0005509,GO:0005615,GO:0005635,GO:0005737,GO:0005783,GO:0005797,GO:0009749,GO:0016020,GO:0032099,GO:0042594,GO:0043951,GO:0044752,GO:0045599,GO:0046321,GO:0046627,GO:0070093,GO:1901142,GO:1990680,GO:2000845	DNA binding|tumor necrosis factor receptor binding|calcium ion binding|extracellular space|nuclear envelope|cytoplasm|endoplasmic reticulum|Golgi medial cisterna|response to glucose|membrane|negative regulation of appetite|response to starvation|negative regulation of cAMP-mediated signaling|response to human chorionic gonadotropin|negative regulation of fat cell differentiation|positive regulati…
LOC101745952	8.53e-68	0.745108	0.264	0.059	1.44e-63	7	4.475	GeneID:101745952	protein_coding	Pten	phosphatidylinositol 3,4,5-trisphosphate 3-phosphatase and dual-specificity protein phosphatase PTEN		GO:0001525,GO:0001933,GO:0002902,GO:0004438,GO:0004721,GO:0004722,GO:0004725,GO:0005161,GO:0005634,GO:0005654,GO:0005737,GO:0005739,GO:0005829,GO:0005886,GO:0006470,GO:0006915,GO:0007270,GO:0007416,GO:0007417,GO:0007507,GO:0007568,GO:0007611,GO:0007613,GO:0007626,GO:0008138,GO:0008284,GO:0008285,GO:0009749,GO:0009898,GO:0010043,GO:0010628,GO:0010666,GO:0010719,GO:0010975,GO:0010997,GO:0014823,GO:…	angiogenesis|negative regulation of protein phosphorylation|regulation of B cell apoptotic process|phosphatidylinositol-3-phosphatase activity|phosphoprotein phosphatase activity|protein serine/threonine phosphatase activity|protein tyrosine phosphatase activity|platelet-derived growth factor receptor binding|nucleus|nucleoplasm|cytoplasm|mitochondrion|cytosol|plasma membrane|protein dephosphoryl…	ko00562,ko04212,ko04530,ko04115,ko04068,ko04071,ko04151,ko04510,ko04070,ko04150	Inositol phosphate metabolism|Longevity regulating pathway - worm|Tight junction|p53 signaling pathway|FoxO signaling pathway|Sphingolipid signaling pathway|PI3K-Akt signaling pathway|Focal adhesion|Phosphatidylinositol signaling system|mTOR signaling pathway
LOC101745952	1.26e-27	0.576227	0.35	0.066	2.12e-23	10	5.303	GeneID:101745952	protein_coding	Pten	phosphatidylinositol 3,4,5-trisphosphate 3-phosphatase and dual-specificity protein phosphatase PTEN		GO:0001525,GO:0001933,GO:0002902,GO:0004438,GO:0004721,GO:0004722,GO:0004725,GO:0005161,GO:0005634,GO:0005654,GO:0005737,GO:0005739,GO:0005829,GO:0005886,GO:0006470,GO:0006915,GO:0007270,GO:0007416,GO:0007417,GO:0007507,GO:0007568,GO:0007611,GO:0007613,GO:0007626,GO:0008138,GO:0008284,GO:0008285,GO:0009749,GO:0009898,GO:0010043,GO:0010628,GO:0010666,GO:0010719,GO:0010975,GO:0010997,GO:0014823,GO:…	angiogenesis|negative regulation of protein phosphorylation|regulation of B cell apoptotic process|phosphatidylinositol-3-phosphatase activity|phosphoprotein phosphatase activity|protein serine/threonine phosphatase activity|protein tyrosine phosphatase activity|platelet-derived growth factor receptor binding|nucleus|nucleoplasm|cytoplasm|mitochondrion|cytosol|plasma membrane|protein dephosphoryl…	ko00562,ko04212,ko04530,ko04115,ko04068,ko04071,ko04151,ko04510,ko04070,ko04150	Inositol phosphate metabolism|Longevity regulating pathway - worm|Tight junction|p53 signaling pathway|FoxO signaling pathway|Sphingolipid signaling pathway|PI3K-Akt signaling pathway|Focal adhesion|Phosphatidylinositol signaling system|mTOR signaling pathway
LOC101745869	2e-72	0.359957	0.26	0.036	3.38e-68	9	7.222	GeneID:101745869	protein_coding	Flt1	vascular endothelial growth factor receptor 1		GO:0000186,GO:0001525,GO:0001666,GO:0004714,GO:0004888,GO:0005021,GO:0005524,GO:0005615,GO:0005737,GO:0005768,GO:0005886,GO:0005887,GO:0006468,GO:0006935,GO:0006940,GO:0007565,GO:0007568,GO:0009968,GO:0014823,GO:0016477,GO:0018108,GO:0019838,GO:0030154,GO:0030335,GO:0030522,GO:0032355,GO:0043066,GO:0043235,GO:0045471,GO:0046777,GO:0048010,GO:0048514,GO:0048598,GO:0048661,GO:0060252,GO:0070374,GO:…	activation of MAPKK activity|angiogenesis|response to hypoxia|transmembrane receptor protein tyrosine kinase activity|transmembrane signaling receptor activity|vascular endothelial growth factor-activated receptor activity|ATP binding|extracellular space|cytoplasm|endosome|plasma membrane|integral component of plasma membrane|protein phosphorylation|chemotaxis|regulation of smooth muscle contract…	ko04060,ko04066,ko04144,ko04015,ko04014,ko04151,ko04510	Cytokine-cytokine receptor interaction|HIF-1 signaling pathway|Endocytosis|Rap1 signaling pathway|Ras signaling pathway|PI3K-Akt signaling pathway|Focal adhesion
LOC101744399	0	2.08623	0.837	0.157	0	4	5.331	GeneID:101744399	protein_coding		cyclin-dependent kinase inhibitor 1C-like
LOC101744399	2.04e-247	1.71133	0.988	0.207	3.44e-243	9	4.773	GeneID:101744399	protein_coding		cyclin-dependent kinase inhibitor 1C-like
LOC101741863	3.21e-25	0.448682	0.385	0.107	5.42e-21	10	3.598	GeneID:101741863	protein_coding		uncharacterized LOC101741863		GO:0004714,GO:0005524,GO:0007169,GO:0016021,GO:0043548,GO:0043560,GO:0046777,GO:0046872	transmembrane receptor protein tyrosine kinase activity|ATP binding|transmembrane receptor protein tyrosine kinase signaling pathway|integral component of membrane|phosphatidylinositol 3-kinase binding|insulin receptor substrate binding|protein autophosphorylation|metal ion binding
LOC101741278	1.44e-293	1.1787	0.395	0.051	2.42e-289	5	7.745	GeneID:101741278	protein_coding	Pik3cd	phosphatidylinositol 4,5-bisphosphate 3-kinase catalytic subunit delta isoform		GO:0001782,GO:0002250,GO:0005524,GO:0005737,GO:0005886,GO:0005942,GO:0006468,GO:0006935,GO:0006954,GO:0007166,GO:0010628,GO:0010629,GO:0014065,GO:0016020,GO:0016301,GO:0016303,GO:0016310,GO:0016477,GO:0030154,GO:0030168,GO:0030335,GO:0033031,GO:0035005,GO:0036092,GO:0042113,GO:0045087,GO:0046854,GO:0046934,GO:0048015,GO:0048872,GO:0050832	B cell homeostasis|adaptive immune response|ATP binding|cytoplasm|plasma membrane|phosphatidylinositol 3-kinase complex|protein phosphorylation|chemotaxis|inflammatory response|cell surface receptor signaling pathway|positive regulation of gene expression|negative regulation of gene expression|phosphatidylinositol 3-kinase signaling|membrane|kinase activity|1-phosphatidylinositol-3-kinase activit…	ko04066,ko04910,ko04670,ko04360,ko04015,ko04722,ko04211,ko04620,ko04611,ko04071,ko04660,ko04550,ko00562,ko04914,ko04923,ko04650,ko04973,ko04960,ko04668,ko04380,ko04261,ko04014,ko04151,ko04510,ko04070,ko04024,ko04725,ko04630,ko04072,ko04152,ko04370,ko04666,ko04068,ko04919,ko04810,ko04022,ko04917,ko04062,ko04915,ko04212,ko04210,ko04662,ko04012,ko04664,ko04921,ko04750,ko04213,ko04150	HIF-1 signaling pathway|Insulin signaling pathway|Leukocyte transendothelial migration|Axon guidance|Rap1 signaling pathway|Neurotrophin signaling pathway|Longevity regulating pathway|Toll-like receptor signaling pathway|Platelet activation|Sphingolipid signaling pathway|T cell receptor signaling pathway|Signaling pathways regulating pluripotency of stem cells|Inositol phosphate metabolism|Proges…
LOC101741278	8.9e-13	0.353063	0.259	0.083	1.5e-08	10	3.12	GeneID:101741278	protein_coding	Pik3cd	phosphatidylinositol 4,5-bisphosphate 3-kinase catalytic subunit delta isoform		GO:0001782,GO:0002250,GO:0005524,GO:0005737,GO:0005886,GO:0005942,GO:0006468,GO:0006935,GO:0006954,GO:0007166,GO:0010628,GO:0010629,GO:0014065,GO:0016020,GO:0016301,GO:0016303,GO:0016310,GO:0016477,GO:0030154,GO:0030168,GO:0030335,GO:0033031,GO:0035005,GO:0036092,GO:0042113,GO:0045087,GO:0046854,GO:0046934,GO:0048015,GO:0048872,GO:0050832	B cell homeostasis|adaptive immune response|ATP binding|cytoplasm|plasma membrane|phosphatidylinositol 3-kinase complex|protein phosphorylation|chemotaxis|inflammatory response|cell surface receptor signaling pathway|positive regulation of gene expression|negative regulation of gene expression|phosphatidylinositol 3-kinase signaling|membrane|kinase activity|1-phosphatidylinositol-3-kinase activit…	ko04066,ko04910,ko04670,ko04360,ko04015,ko04722,ko04211,ko04620,ko04611,ko04071,ko04660,ko04550,ko00562,ko04914,ko04923,ko04650,ko04973,ko04960,ko04668,ko04380,ko04261,ko04014,ko04151,ko04510,ko04070,ko04024,ko04725,ko04630,ko04072,ko04152,ko04370,ko04666,ko04068,ko04919,ko04810,ko04022,ko04917,ko04062,ko04915,ko04212,ko04210,ko04662,ko04012,ko04664,ko04921,ko04750,ko04213,ko04150	HIF-1 signaling pathway|Insulin signaling pathway|Leukocyte transendothelial migration|Axon guidance|Rap1 signaling pathway|Neurotrophin signaling pathway|Longevity regulating pathway|Toll-like receptor signaling pathway|Platelet activation|Sphingolipid signaling pathway|T cell receptor signaling pathway|Signaling pathways regulating pluripotency of stem cells|Inositol phosphate metabolism|Proges…
LOC101739797	4.66e-21	0.531714	0.343	0.08	7.87e-17	10	4.288	GeneID:101739797	protein_coding	Bcar1	breast cancer anti-estrogen resistance protein 1		GO:0001726,GO:0005737,GO:0005886,GO:0005925,GO:0007015,GO:0007155,GO:0007173,GO:0007186,GO:0007229,GO:0008286,GO:0016477,GO:0017124,GO:0019904,GO:0030036,GO:0030335,GO:0048008,GO:0048011,GO:0050851,GO:0050853,GO:0071732,GO:0090527,GO:1900025,GO:1990859	ruffle|cytoplasm|plasma membrane|focal adhesion|actin filament organization|cell adhesion|epidermal growth factor receptor signaling pathway|G protein-coupled receptor signaling pathway|integrin-mediated signaling pathway|insulin receptor signaling pathway|cell migration|SH3 domain binding|protein domain specific binding|actin cytoskeleton organization|positive regulation of cell migration|platel…
LOC101739346	2.16e-118	0.3886	0.551	0.467	3.64e-114	2	1.18	GeneID:101739346	protein_coding	CycG	cyclin G		GO:0000079,GO:0000278,GO:0000307,GO:0000711,GO:0003677,GO:0004864,GO:0005634,GO:0005700,GO:0005737,GO:0006302,GO:0006468,GO:0007088,GO:0007143,GO:0007275,GO:0008284,GO:0008593,GO:0016538,GO:0019901,GO:0045787,GO:0045927,GO:0046628,GO:0051301,GO:0051897,GO:0060429,GO:2000134	regulation of cyclin-dependent protein serine/threonine kinase activity|mitotic cell cycle|cyclin-dependent protein kinase holoenzyme complex|meiotic DNA repair synthesis|DNA binding|protein phosphatase inhibitor activity|nucleus|polytene chromosome|cytoplasm|double-strand break repair|protein phosphorylation|regulation of mitotic nuclear division|female meiotic nuclear division|multicellular org…	ko04068,ko04115	FoxO signaling pathway|p53 signaling pathway
LOC101739346	1.95e-48	0.300453	0.649	0.463	3.3e-44	5	1.402	GeneID:101739346	protein_coding	CycG	cyclin G		GO:0000079,GO:0000278,GO:0000307,GO:0000711,GO:0003677,GO:0004864,GO:0005634,GO:0005700,GO:0005737,GO:0006302,GO:0006468,GO:0007088,GO:0007143,GO:0007275,GO:0008284,GO:0008593,GO:0016538,GO:0019901,GO:0045787,GO:0045927,GO:0046628,GO:0051301,GO:0051897,GO:0060429,GO:2000134	regulation of cyclin-dependent protein serine/threonine kinase activity|mitotic cell cycle|cyclin-dependent protein kinase holoenzyme complex|meiotic DNA repair synthesis|DNA binding|protein phosphatase inhibitor activity|nucleus|polytene chromosome|cytoplasm|double-strand break repair|protein phosphorylation|regulation of mitotic nuclear division|female meiotic nuclear division|multicellular org…	ko04068,ko04115	FoxO signaling pathway|p53 signaling pathway
LOC101739346	2.76e-40	0.41704	0.707	0.47	4.66e-36	7	1.504	GeneID:101739346	protein_coding	CycG	cyclin G		GO:0000079,GO:0000278,GO:0000307,GO:0000711,GO:0003677,GO:0004864,GO:0005634,GO:0005700,GO:0005737,GO:0006302,GO:0006468,GO:0007088,GO:0007143,GO:0007275,GO:0008284,GO:0008593,GO:0016538,GO:0019901,GO:0045787,GO:0045927,GO:0046628,GO:0051301,GO:0051897,GO:0060429,GO:2000134	regulation of cyclin-dependent protein serine/threonine kinase activity|mitotic cell cycle|cyclin-dependent protein kinase holoenzyme complex|meiotic DNA repair synthesis|DNA binding|protein phosphatase inhibitor activity|nucleus|polytene chromosome|cytoplasm|double-strand break repair|protein phosphorylation|regulation of mitotic nuclear division|female meiotic nuclear division|multicellular org…	ko04068,ko04115	FoxO signaling pathway|p53 signaling pathway
LOC101739346	3.81e-17	0.246261	0.804	0.478	6.44e-13	10	1.682	GeneID:101739346	protein_coding	CycG	cyclin G		GO:0000079,GO:0000278,GO:0000307,GO:0000711,GO:0003677,GO:0004864,GO:0005634,GO:0005700,GO:0005737,GO:0006302,GO:0006468,GO:0007088,GO:0007143,GO:0007275,GO:0008284,GO:0008593,GO:0016538,GO:0019901,GO:0045787,GO:0045927,GO:0046628,GO:0051301,GO:0051897,GO:0060429,GO:2000134	regulation of cyclin-dependent protein serine/threonine kinase activity|mitotic cell cycle|cyclin-dependent protein kinase holoenzyme complex|meiotic DNA repair synthesis|DNA binding|protein phosphatase inhibitor activity|nucleus|polytene chromosome|cytoplasm|double-strand break repair|protein phosphorylation|regulation of mitotic nuclear division|female meiotic nuclear division|multicellular org…	ko04068,ko04115	FoxO signaling pathway|p53 signaling pathway
LOC101739133	1.01e-72	0.248999	0.257	0.225	1.71e-68	2	1.142	GeneID:101739133	protein_coding	Foxn3	forkhead box protein N3	Fork head	GO:0003700,GO:0005634,GO:0007095,GO:0008022,GO:0043565,GO:0045892,GO:0097094	DNA-binding transcription factor activity|nucleus|mitotic G2 DNA damage checkpoint|protein C-terminus binding|sequence-specific DNA binding|negative regulation of transcription, DNA-templated|craniofacial suture morphogenesis
LOC101739133	1.16e-70	0.431719	0.41	0.211	1.96e-66	5	1.943	GeneID:101739133	protein_coding	Foxn3	forkhead box protein N3	Fork head	GO:0003700,GO:0005634,GO:0007095,GO:0008022,GO:0043565,GO:0045892,GO:0097094	DNA-binding transcription factor activity|nucleus|mitotic G2 DNA damage checkpoint|protein C-terminus binding|sequence-specific DNA binding|negative regulation of transcription, DNA-templated|craniofacial suture morphogenesis
LOC101739133	1.45e-294	1.48901	0.762	0.203	2.45e-290	7	3.754	GeneID:101739133	protein_coding	Foxn3	forkhead box protein N3	Fork head	GO:0003700,GO:0005634,GO:0007095,GO:0008022,GO:0043565,GO:0045892,GO:0097094	DNA-binding transcription factor activity|nucleus|mitotic G2 DNA damage checkpoint|protein C-terminus binding|sequence-specific DNA binding|negative regulation of transcription, DNA-templated|craniofacial suture morphogenesis
LOC101739133	1.13e-42	1.03426	0.783	0.225	1.9e-38	10	3.48	GeneID:101739133	protein_coding	Foxn3	forkhead box protein N3	Fork head	GO:0003700,GO:0005634,GO:0007095,GO:0008022,GO:0043565,GO:0045892,GO:0097094	DNA-binding transcription factor activity|nucleus|mitotic G2 DNA damage checkpoint|protein C-terminus binding|sequence-specific DNA binding|negative regulation of transcription, DNA-templated|craniofacial suture morphogenesis
LOC101737263	2.62e-188	0.901517	0.454	0.131	4.42e-184	5	3.466	GeneID:101737263	protein_coding	ash1	uncharacterized LOC101737263	Others	GO:0000785,GO:0001700,GO:0003682,GO:0005634,GO:0005700,GO:0006355,GO:0010452,GO:0010628,GO:0016571,GO:0018991,GO:0032991,GO:0034770,GO:0035035,GO:0035097,GO:0042054,GO:0042800,GO:0042802,GO:0046872,GO:0046975,GO:0048096,GO:0048477,GO:0051567,GO:0051568,GO:0061086,GO:0097676	chromatin|embryonic development via the syncytial blastoderm|chromatin binding|nucleus|polytene chromosome|regulation of transcription, DNA-templated|histone H3-K36 methylation|positive regulation of gene expression|histone methylation|oviposition|protein-containing complex|histone H4-K20 methylation|histone acetyltransferase binding|histone methyltransferase complex|histone methyltransferase act…	ko00310,ko04530	Lysine degradation|Tight junction
LOC101737263	2.74e-192	1.21906	0.599	0.14	4.63e-188	7	4.279	GeneID:101737263	protein_coding	ash1	uncharacterized LOC101737263	Others	GO:0000785,GO:0001700,GO:0003682,GO:0005634,GO:0005700,GO:0006355,GO:0010452,GO:0010628,GO:0016571,GO:0018991,GO:0032991,GO:0034770,GO:0035035,GO:0035097,GO:0042054,GO:0042800,GO:0042802,GO:0046872,GO:0046975,GO:0048096,GO:0048477,GO:0051567,GO:0051568,GO:0061086,GO:0097676	chromatin|embryonic development via the syncytial blastoderm|chromatin binding|nucleus|polytene chromosome|regulation of transcription, DNA-templated|histone H3-K36 methylation|positive regulation of gene expression|histone methylation|oviposition|protein-containing complex|histone H4-K20 methylation|histone acetyltransferase binding|histone methyltransferase complex|histone methyltransferase act…	ko00310,ko04530	Lysine degradation|Tight junction
LOC101737263	2.14e-117	0.041804	0.468	0.156	3.61e-113	9	3	GeneID:101737263	protein_coding	ash1	uncharacterized LOC101737263	Others	GO:0000785,GO:0001700,GO:0003682,GO:0005634,GO:0005700,GO:0006355,GO:0010452,GO:0010628,GO:0016571,GO:0018991,GO:0032991,GO:0034770,GO:0035035,GO:0035097,GO:0042054,GO:0042800,GO:0042802,GO:0046872,GO:0046975,GO:0048096,GO:0048477,GO:0051567,GO:0051568,GO:0061086,GO:0097676	chromatin|embryonic development via the syncytial blastoderm|chromatin binding|nucleus|polytene chromosome|regulation of transcription, DNA-templated|histone H3-K36 methylation|positive regulation of gene expression|histone methylation|oviposition|protein-containing complex|histone H4-K20 methylation|histone acetyltransferase binding|histone methyltransferase complex|histone methyltransferase act…	ko00310,ko04530	Lysine degradation|Tight junction
LOC101737263	2.62e-56	1.20253	0.769	0.157	4.42e-52	10	4.898	GeneID:101737263	protein_coding	ash1	uncharacterized LOC101737263	Others	GO:0000785,GO:0001700,GO:0003682,GO:0005634,GO:0005700,GO:0006355,GO:0010452,GO:0010628,GO:0016571,GO:0018991,GO:0032991,GO:0034770,GO:0035035,GO:0035097,GO:0042054,GO:0042800,GO:0042802,GO:0046872,GO:0046975,GO:0048096,GO:0048477,GO:0051567,GO:0051568,GO:0061086,GO:0097676	chromatin|embryonic development via the syncytial blastoderm|chromatin binding|nucleus|polytene chromosome|regulation of transcription, DNA-templated|histone H3-K36 methylation|positive regulation of gene expression|histone methylation|oviposition|protein-containing complex|histone H4-K20 methylation|histone acetyltransferase binding|histone methyltransferase complex|histone methyltransferase act…	ko00310,ko04530	Lysine degradation|Tight junction
LOC101736734	2.31e-81	0.0889146	0.35	0.115	3.9e-77	9	3.043	GeneID:101736734	protein_coding	RAC1	ras-related protein Rac1				ko04722,ko04145,ko04520,ko04670,ko04360,ko04015,ko04071,ko04650,ko04380,ko04014,ko04151,ko04510,ko04013,ko04310,ko04024,ko04010,ko04620,ko04810,ko04370,ko04666,ko04062,ko04972,ko04662,ko04664	Neurotrophin signaling pathway|Phagosome|Adherens junction|Leukocyte transendothelial migration|Axon guidance|Rap1 signaling pathway|Sphingolipid signaling pathway|Natural killer cell mediated cytotoxicity|Osteoclast differentiation|Ras signaling pathway|PI3K-Akt signaling pathway|Focal adhesion|MAPK signaling pathway - fly|Wnt signaling pathway|cAMP signaling pathway|MAPK signaling pathway|Toll-…
LOC101736734	5.11e-08	0.205632	0.259	0.119	0.000862769	10	2.176	GeneID:101736734	protein_coding	RAC1	ras-related protein Rac1				ko04722,ko04145,ko04520,ko04670,ko04360,ko04015,ko04071,ko04650,ko04380,ko04014,ko04151,ko04510,ko04013,ko04310,ko04024,ko04010,ko04620,ko04810,ko04370,ko04666,ko04062,ko04972,ko04662,ko04664	Neurotrophin signaling pathway|Phagosome|Adherens junction|Leukocyte transendothelial migration|Axon guidance|Rap1 signaling pathway|Sphingolipid signaling pathway|Natural killer cell mediated cytotoxicity|Osteoclast differentiation|Ras signaling pathway|PI3K-Akt signaling pathway|Focal adhesion|MAPK signaling pathway - fly|Wnt signaling pathway|cAMP signaling pathway|MAPK signaling pathway|Toll-…
LOC101735564	1.48e-77	0.537385	0.272	0.097	2.5e-73	5	2.804	GeneID:101735564	protein_coding	tgo	aryl hydrocarbon receptor nuclear translocator homolog	bHLH	GO:0000122,GO:0001077,GO:0001228,GO:0003700,GO:0003705,GO:0005634,GO:0005737,GO:0006355,GO:0006357,GO:0007417,GO:0007420,GO:0008286,GO:0008347,GO:0017022,GO:0032869,GO:0032991,GO:0043565,GO:0045676,GO:0045944,GO:0046982,GO:0048477,GO:0060173,GO:0071456,GO:0090575	negative regulation of transcription by RNA polymerase II|proximal promoter DNA-binding transcription activator activity, RNA polymerase II-specific|DNA-binding transcription activator activity, RNA polymerase II-specific|DNA-binding transcription factor activity|transcription factor activity, RNA polymerase II distal enhancer sequence-specific binding|nucleus|cytoplasm|regulation of transcriptio…	ko04066	HIF-1 signaling pathway
LOC101735564	6.99e-55	0.597626	0.314	0.103	1.18e-50	7	3.049	GeneID:101735564	protein_coding	tgo	aryl hydrocarbon receptor nuclear translocator homolog	bHLH	GO:0000122,GO:0001077,GO:0001228,GO:0003700,GO:0003705,GO:0005634,GO:0005737,GO:0006355,GO:0006357,GO:0007417,GO:0007420,GO:0008286,GO:0008347,GO:0017022,GO:0032869,GO:0032991,GO:0043565,GO:0045676,GO:0045944,GO:0046982,GO:0048477,GO:0060173,GO:0071456,GO:0090575	negative regulation of transcription by RNA polymerase II|proximal promoter DNA-binding transcription activator activity, RNA polymerase II-specific|DNA-binding transcription activator activity, RNA polymerase II-specific|DNA-binding transcription factor activity|transcription factor activity, RNA polymerase II distal enhancer sequence-specific binding|nucleus|cytoplasm|regulation of transcriptio…	ko04066	HIF-1 signaling pathway
LOC101735564	9.04e-17	0.435636	0.357	0.111	1.53e-12	10	3.216	GeneID:101735564	protein_coding	tgo	aryl hydrocarbon receptor nuclear translocator homolog	bHLH	GO:0000122,GO:0001077,GO:0001228,GO:0003700,GO:0003705,GO:0005634,GO:0005737,GO:0006355,GO:0006357,GO:0007417,GO:0007420,GO:0008286,GO:0008347,GO:0017022,GO:0032869,GO:0032991,GO:0043565,GO:0045676,GO:0045944,GO:0046982,GO:0048477,GO:0060173,GO:0071456,GO:0090575	negative regulation of transcription by RNA polymerase II|proximal promoter DNA-binding transcription activator activity, RNA polymerase II-specific|DNA-binding transcription activator activity, RNA polymerase II-specific|DNA-binding transcription factor activity|transcription factor activity, RNA polymerase II distal enhancer sequence-specific binding|nucleus|cytoplasm|regulation of transcriptio…	ko04066	HIF-1 signaling pathway
myc	1.03e-67	0.772522	0.403	0.137	1.74e-63	7	2.942	GeneID:100862782	protein_coding	Myc	c-myc	bHLH	GO:0000981,GO:0003677,GO:0003700,GO:0005634,GO:0005737,GO:0006355,GO:0006359,GO:0006360,GO:0008283,GO:0008286,GO:0009792,GO:0009880,GO:0010506,GO:0017126,GO:0022008,GO:0030307,GO:0031670,GO:0032869,GO:0032991,GO:0035212,GO:0040018,GO:0042023,GO:0042594,GO:0042981,GO:0043565,GO:0044719,GO:0045572,GO:0045746,GO:0045793,GO:0045893,GO:0045927,GO:0046620,GO:0046983,GO:0048639,GO:0050769,GO:0055088,GO:…	DNA-binding transcription factor activity, RNA polymerase II-specific|DNA binding|DNA-binding transcription factor activity|nucleus|cytoplasm|regulation of transcription, DNA-templated|regulation of transcription by RNA polymerase III|transcription by RNA polymerase I|cell proliferation|insulin receptor signaling pathway|embryo development ending in birth or egg hatching|embryonic pattern specifi…	ko04110,ko04390,ko04550,ko04391,ko04151,ko04310,ko04010,ko04630,ko04350,ko04919,ko04012	Cell cycle|Hippo signaling pathway|Signaling pathways regulating pluripotency of stem cells|Hippo signaling pathway - fly|PI3K-Akt signaling pathway|Wnt signaling pathway|MAPK signaling pathway|Jak-STAT signaling pathway|TGF-beta signaling pathway|Thyroid hormone signaling pathway|ErbB signaling pathway
LOC100862751	9.28e-27	0.445434	0.288	0.114	1.57e-22	8	2.526	GeneID:100862751	protein_coding	Gsk3b	glycogen synthase kinase-3 beta		GO:0000320,GO:0001085,GO:0001837,GO:0001954,GO:0002020,GO:0002039,GO:0004672,GO:0004674,GO:0005178,GO:0005524,GO:0005634,GO:0005654,GO:0005737,GO:0005739,GO:0005813,GO:0005829,GO:0005874,GO:0005886,GO:0005977,GO:0006349,GO:0006468,GO:0006611,GO:0006983,GO:0007010,GO:0007163,GO:0007409,GO:0007520,GO:0007623,GO:0008013,GO:0008134,GO:0008283,GO:0008286,GO:0009887,GO:0010508,GO:0010614,GO:0010628,GO:…	re-entry into mitotic cell cycle|RNA polymerase II transcription factor binding|epithelial to mesenchymal transition|positive regulation of cell-matrix adhesion|protease binding|p53 binding|protein kinase activity|protein serine/threonine kinase activity|integrin binding|ATP binding|nucleus|nucleoplasm|cytoplasm|mitochondrion|centrosome|cytosol|microtubule|plasma membrane|glycogen metabolic proce…	ko04722,ko04360,ko04110,ko04390,ko04340,ko04660,ko04550,ko04916,ko04728,ko04341,ko04151,ko04510,ko04310,ko04711,ko04910,ko04919,ko04917,ko04062,ko04662,ko04012,ko04150	Neurotrophin signaling pathway|Axon guidance|Cell cycle|Hippo signaling pathway|Hedgehog signaling pathway|T cell receptor signaling pathway|Signaling pathways regulating pluripotency of stem cells|Melanogenesis|Dopaminergic synapse|Hedgehog signaling pathway - fly|PI3K-Akt signaling pathway|Focal adhesion|Wnt signaling pathway|Circadian rhythm - fly|Insulin signaling pathway|Thyroid hormone sign…
LOC100313947	6.89e-50	0.468839	0.329	0.176	1.16e-45	5	1.869	GeneID:100313947	protein_coding	mys	integrin beta subunit 1		GO:0003344,GO:0005178,GO:0005886,GO:0005887,GO:0005925,GO:0005927,GO:0006930,GO:0007015,GO:0007157,GO:0007160,GO:0007229,GO:0007298,GO:0007377,GO:0007391,GO:0007411,GO:0007417,GO:0007419,GO:0007431,GO:0007475,GO:0007494,GO:0007508,GO:0007517,GO:0007601,GO:0007608,GO:0007629,GO:0008305,GO:0008340,GO:0008360,GO:0009925,GO:0009986,GO:0016203,GO:0016324,GO:0016328,GO:0016339,GO:0016340,GO:0016477,GO:…	pericardium morphogenesis|integrin binding|plasma membrane|integral component of plasma membrane|focal adhesion|muscle tendon junction|substrate-dependent cell migration, cell extension|actin filament organization|heterophilic cell-cell adhesion via plasma membrane cell adhesion molecules|cell-matrix adhesion|integrin-mediated signaling pathway|border follicle cell migration|germ-band extension|d…	ko04145,ko04670,ko04360,ko04015,ko04611,ko04512,ko04514,ko04151,ko04510,ko04810	Phagosome|Leukocyte transendothelial migration|Axon guidance|Rap1 signaling pathway|Platelet activation|ECM-receptor interaction|Cell adhesion molecules (CAMs)|PI3K-Akt signaling pathway|Focal adhesion|Regulation of actin cytoskeleton
LOC100313947	3.89e-24	0.35287	0.321	0.184	6.57e-20	7	1.745	GeneID:100313947	protein_coding	mys	integrin beta subunit 1		GO:0003344,GO:0005178,GO:0005886,GO:0005887,GO:0005925,GO:0005927,GO:0006930,GO:0007015,GO:0007157,GO:0007160,GO:0007229,GO:0007298,GO:0007377,GO:0007391,GO:0007411,GO:0007417,GO:0007419,GO:0007431,GO:0007475,GO:0007494,GO:0007508,GO:0007517,GO:0007601,GO:0007608,GO:0007629,GO:0008305,GO:0008340,GO:0008360,GO:0009925,GO:0009986,GO:0016203,GO:0016324,GO:0016328,GO:0016339,GO:0016340,GO:0016477,GO:…	pericardium morphogenesis|integrin binding|plasma membrane|integral component of plasma membrane|focal adhesion|muscle tendon junction|substrate-dependent cell migration, cell extension|actin filament organization|heterophilic cell-cell adhesion via plasma membrane cell adhesion molecules|cell-matrix adhesion|integrin-mediated signaling pathway|border follicle cell migration|germ-band extension|d…	ko04145,ko04670,ko04360,ko04015,ko04611,ko04512,ko04514,ko04151,ko04510,ko04810	Phagosome|Leukocyte transendothelial migration|Axon guidance|Rap1 signaling pathway|Platelet activation|ECM-receptor interaction|Cell adhesion molecules (CAMs)|PI3K-Akt signaling pathway|Focal adhesion|Regulation of actin cytoskeleton
LOC100313947	1.47e-13	0.244721	0.312	0.186	2.48e-09	8	1.677	GeneID:100313947	protein_coding	mys	integrin beta subunit 1		GO:0003344,GO:0005178,GO:0005886,GO:0005887,GO:0005925,GO:0005927,GO:0006930,GO:0007015,GO:0007157,GO:0007160,GO:0007229,GO:0007298,GO:0007377,GO:0007391,GO:0007411,GO:0007417,GO:0007419,GO:0007431,GO:0007475,GO:0007494,GO:0007508,GO:0007517,GO:0007601,GO:0007608,GO:0007629,GO:0008305,GO:0008340,GO:0008360,GO:0009925,GO:0009986,GO:0016203,GO:0016324,GO:0016328,GO:0016339,GO:0016340,GO:0016477,GO:…	pericardium morphogenesis|integrin binding|plasma membrane|integral component of plasma membrane|focal adhesion|muscle tendon junction|substrate-dependent cell migration, cell extension|actin filament organization|heterophilic cell-cell adhesion via plasma membrane cell adhesion molecules|cell-matrix adhesion|integrin-mediated signaling pathway|border follicle cell migration|germ-band extension|d…	ko04145,ko04670,ko04360,ko04015,ko04611,ko04512,ko04514,ko04151,ko04510,ko04810	Phagosome|Leukocyte transendothelial migration|Axon guidance|Rap1 signaling pathway|Platelet activation|ECM-receptor interaction|Cell adhesion molecules (CAMs)|PI3K-Akt signaling pathway|Focal adhesion|Regulation of actin cytoskeleton
LOC100313947	3.21e-82	0.254461	0.517	0.183	5.41e-78	9	2.825	GeneID:100313947	protein_coding	mys	integrin beta subunit 1		GO:0003344,GO:0005178,GO:0005886,GO:0005887,GO:0005925,GO:0005927,GO:0006930,GO:0007015,GO:0007157,GO:0007160,GO:0007229,GO:0007298,GO:0007377,GO:0007391,GO:0007411,GO:0007417,GO:0007419,GO:0007431,GO:0007475,GO:0007494,GO:0007508,GO:0007517,GO:0007601,GO:0007608,GO:0007629,GO:0008305,GO:0008340,GO:0008360,GO:0009925,GO:0009986,GO:0016203,GO:0016324,GO:0016328,GO:0016339,GO:0016340,GO:0016477,GO:…	pericardium morphogenesis|integrin binding|plasma membrane|integral component of plasma membrane|focal adhesion|muscle tendon junction|substrate-dependent cell migration, cell extension|actin filament organization|heterophilic cell-cell adhesion via plasma membrane cell adhesion molecules|cell-matrix adhesion|integrin-mediated signaling pathway|border follicle cell migration|germ-band extension|d…	ko04145,ko04670,ko04360,ko04015,ko04611,ko04512,ko04514,ko04151,ko04510,ko04810	Phagosome|Leukocyte transendothelial migration|Axon guidance|Rap1 signaling pathway|Platelet activation|ECM-receptor interaction|Cell adhesion molecules (CAMs)|PI3K-Akt signaling pathway|Focal adhesion|Regulation of actin cytoskeleton
LOC100313947	8.02e-15	0.525493	0.483	0.188	1.35e-10	10	2.569	GeneID:100313947	protein_coding	mys	integrin beta subunit 1		GO:0003344,GO:0005178,GO:0005886,GO:0005887,GO:0005925,GO:0005927,GO:0006930,GO:0007015,GO:0007157,GO:0007160,GO:0007229,GO:0007298,GO:0007377,GO:0007391,GO:0007411,GO:0007417,GO:0007419,GO:0007431,GO:0007475,GO:0007494,GO:0007508,GO:0007517,GO:0007601,GO:0007608,GO:0007629,GO:0008305,GO:0008340,GO:0008360,GO:0009925,GO:0009986,GO:0016203,GO:0016324,GO:0016328,GO:0016339,GO:0016340,GO:0016477,GO:…	pericardium morphogenesis|integrin binding|plasma membrane|integral component of plasma membrane|focal adhesion|muscle tendon junction|substrate-dependent cell migration, cell extension|actin filament organization|heterophilic cell-cell adhesion via plasma membrane cell adhesion molecules|cell-matrix adhesion|integrin-mediated signaling pathway|border follicle cell migration|germ-band extension|d…	ko04145,ko04670,ko04360,ko04015,ko04611,ko04512,ko04514,ko04151,ko04510,ko04810	Phagosome|Leukocyte transendothelial migration|Axon guidance|Rap1 signaling pathway|Platelet activation|ECM-receptor interaction|Cell adhesion molecules (CAMs)|PI3K-Akt signaling pathway|Focal adhesion|Regulation of actin cytoskeleton
E2f1	2.21e-18	0.510655	0.28	0.06	3.73e-14	10	4.667	GeneID:100216494	protein_coding	E2f2	E2F transcription factor 1	E2F	GO:0000122,GO:0000977,GO:0000981,GO:0000987,GO:0001077,GO:0001078,GO:0003700,GO:0005634,GO:0006355,GO:0007049,GO:0008134,GO:0043565,GO:0045944,GO:0046983,GO:0051726,GO:0072332,GO:0090575,GO:1903671,GO:1990086	negative regulation of transcription by RNA polymerase II|RNA polymerase II regulatory region sequence-specific DNA binding|DNA-binding transcription factor activity, RNA polymerase II-specific|proximal promoter sequence-specific DNA binding|proximal promoter DNA-binding transcription activator activity, RNA polymerase II-specific|proximal promoter DNA-binding transcription repressor activity, RN…	ko04110	Cell cycle
Lkb1	3.84e-190	0.974803	0.33	0.068	6.49e-186	5	4.853	GeneID:100145906	protein_coding	Stk11	serine/threonine kinase LKB1		GO:0000287,GO:0001558,GO:0001894,GO:0001944,GO:0002039,GO:0004674,GO:0005524,GO:0005634,GO:0005654,GO:0005737,GO:0005739,GO:0005829,GO:0006468,GO:0006470,GO:0006914,GO:0006974,GO:0007050,GO:0007283,GO:0007286,GO:0007409,GO:0008285,GO:0010212,GO:0010508,GO:0016020,GO:0030010,GO:0030111,GO:0030275,GO:0030295,GO:0030308,GO:0030511,GO:0032147,GO:0032991,GO:0033993,GO:0042593,GO:0043276,GO:0044877,GO:…	magnesium ion binding|regulation of cell growth|tissue homeostasis|vasculature development|p53 binding|protein serine/threonine kinase activity|ATP binding|nucleus|nucleoplasm|cytoplasm|mitochondrion|cytosol|protein phosphorylation|protein dephosphorylation|autophagy|cellular response to DNA damage stimulus|cell cycle arrest|spermatogenesis|spermatid development|axonogenesis|negative regulation o…	ko04211,ko04152,ko04920,ko04068,ko04151,ko04150	Longevity regulating pathway|AMPK signaling pathway|Adipocytokine signaling pathway|FoxO signaling pathway|PI3K-Akt signaling pathway|mTOR signaling pathway
Lkb1	2.64e-55	0.622123	0.278	0.084	4.45e-51	7	3.31	GeneID:100145906	protein_coding	Stk11	serine/threonine kinase LKB1		GO:0000287,GO:0001558,GO:0001894,GO:0001944,GO:0002039,GO:0004674,GO:0005524,GO:0005634,GO:0005654,GO:0005737,GO:0005739,GO:0005829,GO:0006468,GO:0006470,GO:0006914,GO:0006974,GO:0007050,GO:0007283,GO:0007286,GO:0007409,GO:0008285,GO:0010212,GO:0010508,GO:0016020,GO:0030010,GO:0030111,GO:0030275,GO:0030295,GO:0030308,GO:0030511,GO:0032147,GO:0032991,GO:0033993,GO:0042593,GO:0043276,GO:0044877,GO:…	magnesium ion binding|regulation of cell growth|tissue homeostasis|vasculature development|p53 binding|protein serine/threonine kinase activity|ATP binding|nucleus|nucleoplasm|cytoplasm|mitochondrion|cytosol|protein phosphorylation|protein dephosphorylation|autophagy|cellular response to DNA damage stimulus|cell cycle arrest|spermatogenesis|spermatid development|axonogenesis|negative regulation o…	ko04211,ko04152,ko04920,ko04068,ko04151,ko04150	Longevity regulating pathway|AMPK signaling pathway|Adipocytokine signaling pathway|FoxO signaling pathway|PI3K-Akt signaling pathway|mTOR signaling pathway
Lkb1	6.02e-19	0.589993	0.364	0.091	1.02e-14	10	4	GeneID:100145906	protein_coding	Stk11	serine/threonine kinase LKB1		GO:0000287,GO:0001558,GO:0001894,GO:0001944,GO:0002039,GO:0004674,GO:0005524,GO:0005634,GO:0005654,GO:0005737,GO:0005739,GO:0005829,GO:0006468,GO:0006470,GO:0006914,GO:0006974,GO:0007050,GO:0007283,GO:0007286,GO:0007409,GO:0008285,GO:0010212,GO:0010508,GO:0016020,GO:0030010,GO:0030111,GO:0030275,GO:0030295,GO:0030308,GO:0030511,GO:0032147,GO:0032991,GO:0033993,GO:0042593,GO:0043276,GO:0044877,GO:…	magnesium ion binding|regulation of cell growth|tissue homeostasis|vasculature development|p53 binding|protein serine/threonine kinase activity|ATP binding|nucleus|nucleoplasm|cytoplasm|mitochondrion|cytosol|protein phosphorylation|protein dephosphorylation|autophagy|cellular response to DNA damage stimulus|cell cycle arrest|spermatogenesis|spermatid development|axonogenesis|negative regulation o…	ko04211,ko04152,ko04920,ko04068,ko04151,ko04150	Longevity regulating pathway|AMPK signaling pathway|Adipocytokine signaling pathway|FoxO signaling pathway|PI3K-Akt signaling pathway|mTOR signaling pathway
LOC100141438	1.13e-121	0.451524	0.312	0.248	1.9e-117	2	1.258	GeneID:100141438	protein_coding	Akt1	serine/threonine protein kinase Akt		GO:0004674,GO:0005524,GO:0005634,GO:0005829,GO:0005886,GO:0005938,GO:0006468,GO:0006629,GO:0006915,GO:0006979,GO:0007424,GO:0007427,GO:0007520,GO:0007525,GO:0007623,GO:0008284,GO:0008286,GO:0008362,GO:0010884,GO:0010897,GO:0018105,GO:0030307,GO:0031104,GO:0032869,GO:0035091,GO:0035206,GO:0035264,GO:0035556,GO:0040014,GO:0042632,GO:0043025,GO:0043066,GO:0045793,GO:0045886,GO:0046622,GO:0048010,GO:…	protein serine/threonine kinase activity|ATP binding|nucleus|cytosol|plasma membrane|cell cortex|protein phosphorylation|lipid metabolic process|apoptotic process|response to oxidative stress|open tracheal system development|epithelial cell migration, open tracheal system|myoblast fusion|somatic muscle development|circadian rhythm|positive regulation of cell proliferation|insulin receptor signali…	ko04066,ko04910,ko04530,ko04620,ko04922,ko04015,ko04722,ko04211,ko04611,ko04071,ko04660,ko04550,ko04914,ko04923,ko04973,ko04728,ko04668,ko04380,ko04261,ko04014,ko04151,ko04510,ko04024,ko04010,ko04725,ko04630,ko04072,ko04152,ko04370,ko04666,ko04068,ko04919,ko04022,ko04917,ko04062,ko04915,ko04212,ko04210,ko04662,ko04012,ko04920,ko04664,ko04213,ko04150	HIF-1 signaling pathway|Insulin signaling pathway|Tight junction|Toll-like receptor signaling pathway|Glucagon signaling pathway|Rap1 signaling pathway|Neurotrophin signaling pathway|Longevity regulating pathway|Platelet activation|Sphingolipid signaling pathway|T cell receptor signaling pathway|Signaling pathways regulating pluripotency of stem cells|Progesterone-mediated oocyte maturation|Regul…
LOC100141438	1.07e-35	0.262465	0.38	0.246	1.81e-31	5	1.545	GeneID:100141438	protein_coding	Akt1	serine/threonine protein kinase Akt		GO:0004674,GO:0005524,GO:0005634,GO:0005829,GO:0005886,GO:0005938,GO:0006468,GO:0006629,GO:0006915,GO:0006979,GO:0007424,GO:0007427,GO:0007520,GO:0007525,GO:0007623,GO:0008284,GO:0008286,GO:0008362,GO:0010884,GO:0010897,GO:0018105,GO:0030307,GO:0031104,GO:0032869,GO:0035091,GO:0035206,GO:0035264,GO:0035556,GO:0040014,GO:0042632,GO:0043025,GO:0043066,GO:0045793,GO:0045886,GO:0046622,GO:0048010,GO:…	protein serine/threonine kinase activity|ATP binding|nucleus|cytosol|plasma membrane|cell cortex|protein phosphorylation|lipid metabolic process|apoptotic process|response to oxidative stress|open tracheal system development|epithelial cell migration, open tracheal system|myoblast fusion|somatic muscle development|circadian rhythm|positive regulation of cell proliferation|insulin receptor signali…	ko04066,ko04910,ko04530,ko04620,ko04922,ko04015,ko04722,ko04211,ko04611,ko04071,ko04660,ko04550,ko04914,ko04923,ko04973,ko04728,ko04668,ko04380,ko04261,ko04014,ko04151,ko04510,ko04024,ko04010,ko04725,ko04630,ko04072,ko04152,ko04370,ko04666,ko04068,ko04919,ko04022,ko04917,ko04062,ko04915,ko04212,ko04210,ko04662,ko04012,ko04920,ko04664,ko04213,ko04150	HIF-1 signaling pathway|Insulin signaling pathway|Tight junction|Toll-like receptor signaling pathway|Glucagon signaling pathway|Rap1 signaling pathway|Neurotrophin signaling pathway|Longevity regulating pathway|Platelet activation|Sphingolipid signaling pathway|T cell receptor signaling pathway|Signaling pathways regulating pluripotency of stem cells|Progesterone-mediated oocyte maturation|Regul…
LOC100141438	1.78e-29	0.307884	0.415	0.251	3.01e-25	7	1.653	GeneID:100141438	protein_coding	Akt1	serine/threonine protein kinase Akt		GO:0004674,GO:0005524,GO:0005634,GO:0005829,GO:0005886,GO:0005938,GO:0006468,GO:0006629,GO:0006915,GO:0006979,GO:0007424,GO:0007427,GO:0007520,GO:0007525,GO:0007623,GO:0008284,GO:0008286,GO:0008362,GO:0010884,GO:0010897,GO:0018105,GO:0030307,GO:0031104,GO:0032869,GO:0035091,GO:0035206,GO:0035264,GO:0035556,GO:0040014,GO:0042632,GO:0043025,GO:0043066,GO:0045793,GO:0045886,GO:0046622,GO:0048010,GO:…	protein serine/threonine kinase activity|ATP binding|nucleus|cytosol|plasma membrane|cell cortex|protein phosphorylation|lipid metabolic process|apoptotic process|response to oxidative stress|open tracheal system development|epithelial cell migration, open tracheal system|myoblast fusion|somatic muscle development|circadian rhythm|positive regulation of cell proliferation|insulin receptor signali…	ko04066,ko04910,ko04530,ko04620,ko04922,ko04015,ko04722,ko04211,ko04611,ko04071,ko04660,ko04550,ko04914,ko04923,ko04973,ko04728,ko04668,ko04380,ko04261,ko04014,ko04151,ko04510,ko04024,ko04010,ko04725,ko04630,ko04072,ko04152,ko04370,ko04666,ko04068,ko04919,ko04022,ko04917,ko04062,ko04915,ko04212,ko04210,ko04662,ko04012,ko04920,ko04664,ko04213,ko04150	HIF-1 signaling pathway|Insulin signaling pathway|Tight junction|Toll-like receptor signaling pathway|Glucagon signaling pathway|Rap1 signaling pathway|Neurotrophin signaling pathway|Longevity regulating pathway|Platelet activation|Sphingolipid signaling pathway|T cell receptor signaling pathway|Signaling pathways regulating pluripotency of stem cells|Progesterone-mediated oocyte maturation|Regul…
LOC100141438	0.00011583	0.0897519	0.322	0.257	1	8	1.253	GeneID:100141438	protein_coding	Akt1	serine/threonine protein kinase Akt		GO:0004674,GO:0005524,GO:0005634,GO:0005829,GO:0005886,GO:0005938,GO:0006468,GO:0006629,GO:0006915,GO:0006979,GO:0007424,GO:0007427,GO:0007520,GO:0007525,GO:0007623,GO:0008284,GO:0008286,GO:0008362,GO:0010884,GO:0010897,GO:0018105,GO:0030307,GO:0031104,GO:0032869,GO:0035091,GO:0035206,GO:0035264,GO:0035556,GO:0040014,GO:0042632,GO:0043025,GO:0043066,GO:0045793,GO:0045886,GO:0046622,GO:0048010,GO:…	protein serine/threonine kinase activity|ATP binding|nucleus|cytosol|plasma membrane|cell cortex|protein phosphorylation|lipid metabolic process|apoptotic process|response to oxidative stress|open tracheal system development|epithelial cell migration, open tracheal system|myoblast fusion|somatic muscle development|circadian rhythm|positive regulation of cell proliferation|insulin receptor signali…	ko04066,ko04910,ko04530,ko04620,ko04922,ko04015,ko04722,ko04211,ko04611,ko04071,ko04660,ko04550,ko04914,ko04923,ko04973,ko04728,ko04668,ko04380,ko04261,ko04014,ko04151,ko04510,ko04024,ko04010,ko04725,ko04630,ko04072,ko04152,ko04370,ko04666,ko04068,ko04919,ko04022,ko04917,ko04062,ko04915,ko04212,ko04210,ko04662,ko04012,ko04920,ko04664,ko04213,ko04150	HIF-1 signaling pathway|Insulin signaling pathway|Tight junction|Toll-like receptor signaling pathway|Glucagon signaling pathway|Rap1 signaling pathway|Neurotrophin signaling pathway|Longevity regulating pathway|Platelet activation|Sphingolipid signaling pathway|T cell receptor signaling pathway|Signaling pathways regulating pluripotency of stem cells|Progesterone-mediated oocyte maturation|Regul…
LOC100141438	2.87e-19	0.394477	0.587	0.256	4.84e-15	10	2.293	GeneID:100141438	protein_coding	Akt1	serine/threonine protein kinase Akt		GO:0004674,GO:0005524,GO:0005634,GO:0005829,GO:0005886,GO:0005938,GO:0006468,GO:0006629,GO:0006915,GO:0006979,GO:0007424,GO:0007427,GO:0007520,GO:0007525,GO:0007623,GO:0008284,GO:0008286,GO:0008362,GO:0010884,GO:0010897,GO:0018105,GO:0030307,GO:0031104,GO:0032869,GO:0035091,GO:0035206,GO:0035264,GO:0035556,GO:0040014,GO:0042632,GO:0043025,GO:0043066,GO:0045793,GO:0045886,GO:0046622,GO:0048010,GO:…	protein serine/threonine kinase activity|ATP binding|nucleus|cytosol|plasma membrane|cell cortex|protein phosphorylation|lipid metabolic process|apoptotic process|response to oxidative stress|open tracheal system development|epithelial cell migration, open tracheal system|myoblast fusion|somatic muscle development|circadian rhythm|positive regulation of cell proliferation|insulin receptor signali…	ko04066,ko04910,ko04530,ko04620,ko04922,ko04015,ko04722,ko04211,ko04611,ko04071,ko04660,ko04550,ko04914,ko04923,ko04973,ko04728,ko04668,ko04380,ko04261,ko04014,ko04151,ko04510,ko04024,ko04010,ko04725,ko04630,ko04072,ko04152,ko04370,ko04666,ko04068,ko04919,ko04022,ko04917,ko04062,ko04915,ko04212,ko04210,ko04662,ko04012,ko04920,ko04664,ko04213,ko04150	HIF-1 signaling pathway|Insulin signaling pathway|Tight junction|Toll-like receptor signaling pathway|Glucagon signaling pathway|Rap1 signaling pathway|Neurotrophin signaling pathway|Longevity regulating pathway|Platelet activation|Sphingolipid signaling pathway|T cell receptor signaling pathway|Signaling pathways regulating pluripotency of stem cells|Progesterone-mediated oocyte maturation|Regul…
Atg8	0	0.930044	0.903	0.659	0	3	1.37	GeneID:692938	protein_coding	GABARAP	autophagy related protein Atg8		GO:0000045,GO:0000139,GO:0000226,GO:0000421,GO:0000422,GO:0005764,GO:0005776,GO:0005790,GO:0005829,GO:0005874,GO:0005875,GO:0005886,GO:0005930,GO:0006605,GO:0006995,GO:0007268,GO:0008017,GO:0008625,GO:0015629,GO:0016236,GO:0031410,GO:0031625,GO:0044297,GO:0048471,GO:0048487,GO:0050811,GO:0097225,GO:0097352	autophagosome assembly|Golgi membrane|microtubule cytoskeleton organization|autophagosome membrane|autophagy of mitochondrion|lysosome|autophagosome|smooth endoplasmic reticulum|cytosol|microtubule|microtubule associated complex|plasma membrane|axoneme|protein targeting|cellular response to nitrogen starvation|chemical synaptic transmission|microtubule binding|extrinsic apoptotic signaling pathwa…	ko04727,ko04068,ko04140,ko04212,ko04139	GABAergic synapse|FoxO signaling pathway|Regulation of autophagy|Longevity regulating pathway - worm|Regulation of mitophagy - yeast
Atg8	1.1e-61	0.0213036	0.511	0.71	1.85e-57	6	0.72	GeneID:692938	protein_coding	GABARAP	autophagy related protein Atg8		GO:0000045,GO:0000139,GO:0000226,GO:0000421,GO:0000422,GO:0005764,GO:0005776,GO:0005790,GO:0005829,GO:0005874,GO:0005875,GO:0005886,GO:0005930,GO:0006605,GO:0006995,GO:0007268,GO:0008017,GO:0008625,GO:0015629,GO:0016236,GO:0031410,GO:0031625,GO:0044297,GO:0048471,GO:0048487,GO:0050811,GO:0097225,GO:0097352	autophagosome assembly|Golgi membrane|microtubule cytoskeleton organization|autophagosome membrane|autophagy of mitochondrion|lysosome|autophagosome|smooth endoplasmic reticulum|cytosol|microtubule|microtubule associated complex|plasma membrane|axoneme|protein targeting|cellular response to nitrogen starvation|chemical synaptic transmission|microtubule binding|extrinsic apoptotic signaling pathwa…	ko04727,ko04068,ko04140,ko04212,ko04139	GABAergic synapse|FoxO signaling pathway|Regulation of autophagy|Longevity regulating pathway - worm|Regulation of mitophagy - yeast
LOC101740431	3.97e-29	0.828278	0.371	0.054	6.71e-25	10	6.87	GeneID:101740431	protein_coding	ATG9A	autophagy-related protein 9A		GO:0000045,GO:0000407,GO:0000422,GO:0005768,GO:0005770,GO:0005776,GO:0005789,GO:0005802,GO:0015031,GO:0016020,GO:0016021,GO:0031902,GO:0034497,GO:0043231,GO:0044805,GO:0055037	autophagosome assembly|phagophore assembly site|autophagy of mitochondrion|endosome|late endosome|autophagosome|endoplasmic reticulum membrane|trans-Golgi network|protein transport|membrane|integral component of membrane|late endosome membrane|protein localization to phagophore assembly site|intracellular membrane-bounded organelle|late nucleophagy|recycling endosome
LOC101738071	4.8e-23	0.586388	0.28	0.046	8.1e-19	10	6.087	GeneID:101738071	protein_coding	ATG2B	autophagy-related protein 2 homolog A		GO:0000045,GO:0000407,GO:0000422,GO:0005654,GO:0005811,GO:0019898,GO:0034045	autophagosome assembly|phagophore assembly site|autophagy of mitochondrion|nucleoplasm|lipid droplet|extrinsic component of membrane|phagophore assembly site membrane
sage	4.47e-57	0.151362	0.35	0.35	7.55e-53	2	1	GeneID:101741094	protein_coding		helix-loop-helix protein 2-like	bHLH
sage	2.5e-37	0.09611	0.286	0.355	4.22e-33	6	0.806	GeneID:101741094	protein_coding		helix-loop-helix protein 2-like	bHLH
sage	3.47e-13	0.0666616	0.447	0.345	5.85e-09	7	1.296	GeneID:101741094	protein_coding		helix-loop-helix protein 2-like	bHLH
sage	1.87e-61	0.372784	0.505	0.321	3.15e-57	3	1.573	GeneID:101741094	protein_coding		helix-loop-helix protein 2-like	bHLH
LOC101736001	1.34e-162	0.905427	0.401	0.114	2.26e-158	5	3.518	GeneID:101736001	protein_coding	Vinc	vinculin		GO:0003779,GO:0005198,GO:0005737,GO:0005925,GO:0007016,GO:0007155,GO:0015629,GO:0051015,GO:0098592	actin binding|structural molecule activity|cytoplasm|focal adhesion|cytoskeletal anchoring at plasma membrane|cell adhesion|actin cytoskeleton|actin filament binding|cytoplasmic side of apical plasma membrane	ko04520,ko04670,ko04810,ko04510	Adherens junction|Leukocyte transendothelial migration|Regulation of actin cytoskeleton|Focal adhesion
LOC101736001	3.56e-49	0.437314	0.328	0.132	6.02e-45	7	2.485	GeneID:101736001	protein_coding	Vinc	vinculin		GO:0003779,GO:0005198,GO:0005737,GO:0005925,GO:0007016,GO:0007155,GO:0015629,GO:0051015,GO:0098592	actin binding|structural molecule activity|cytoplasm|focal adhesion|cytoskeletal anchoring at plasma membrane|cell adhesion|actin cytoskeleton|actin filament binding|cytoplasmic side of apical plasma membrane	ko04520,ko04670,ko04810,ko04510	Adherens junction|Leukocyte transendothelial migration|Regulation of actin cytoskeleton|Focal adhesion
LOC101736001	2.79e-28	0.479356	0.322	0.135	4.7e-24	8	2.385	GeneID:101736001	protein_coding	Vinc	vinculin		GO:0003779,GO:0005198,GO:0005737,GO:0005925,GO:0007016,GO:0007155,GO:0015629,GO:0051015,GO:0098592	actin binding|structural molecule activity|cytoplasm|focal adhesion|cytoskeletal anchoring at plasma membrane|cell adhesion|actin cytoskeleton|actin filament binding|cytoplasmic side of apical plasma membrane	ko04520,ko04670,ko04810,ko04510	Adherens junction|Leukocyte transendothelial migration|Regulation of actin cytoskeleton|Focal adhesion
LOC101736001	5.13e-27	0.503119	0.469	0.139	8.65e-23	10	3.374	GeneID:101736001	protein_coding	Vinc	vinculin		GO:0003779,GO:0005198,GO:0005737,GO:0005925,GO:0007016,GO:0007155,GO:0015629,GO:0051015,GO:0098592	actin binding|structural molecule activity|cytoplasm|focal adhesion|cytoskeletal anchoring at plasma membrane|cell adhesion|actin cytoskeleton|actin filament binding|cytoplasmic side of apical plasma membrane	ko04520,ko04670,ko04810,ko04510	Adherens junction|Leukocyte transendothelial migration|Regulation of actin cytoskeleton|Focal adhesion
Btl	3.57e-182	0.906655	0.408	0.007	6.02e-178	9	58.286	GeneID:732849	protein_coding	htl	fibroblast growth factor receptor		GO:0001710,GO:0004713,GO:0004714,GO:0004888,GO:0005007,GO:0005524,GO:0005737,GO:0005887,GO:0006468,GO:0007272,GO:0007280,GO:0007417,GO:0007419,GO:0007431,GO:0007493,GO:0007500,GO:0007506,GO:0007507,GO:0007509,GO:0007522,GO:0007523,GO:0007525,GO:0008078,GO:0008284,GO:0008347,GO:0008354,GO:0008360,GO:0008406,GO:0008543,GO:0009968,GO:0010001,GO:0010002,GO:0016477,GO:0021782,GO:0030154,GO:0035169,GO:…	mesodermal cell fate commitment|protein tyrosine kinase activity|transmembrane receptor protein tyrosine kinase activity|transmembrane signaling receptor activity|fibroblast growth factor-activated receptor activity|ATP binding|cytoplasm|integral component of plasma membrane|protein phosphorylation|ensheathment of neurons|pole cell migration|central nervous system development|ventral cord develop…
