# Supplementary material for: A single-cell transcriptomic atlas characterizes the silk-producing organ in the silkworm
Source: Nat Commun. 2022 Jun 9;13:3316. doi: 10.1038/s41467-022-31003-1 (PMC9184679; doi:10.1038/s41467-022-31003-1)
Supplement: Supplementary file 4 — Supplementary Data 1 to 16 [file 41467_2022_31003_MOESM4_ESM.zip › Supplementary Data/Supplementary Data 12.xlsx]

## Sheet: main
Supplementary Data 12. Enrichment analysis of representative marker genes
1	Enriched GO/KEGG terms related to cell growth (Fig. 6d)
2	Enriched GO/KEGG terms related to cell communication (Fig. 6e)
3	Enriched GO/KEGG terms related to cell renewal (Fig. 6f)

## Sheet: growth
id	term	cluster	ListHits	ListTotal	PopHits	PopTotal	pval	padj	Enrichment_score	Gene
ko04150	mTOR signaling pathway	4	4	40	99	3462	0.00513852	0.0269772	3.49697	LOC692984; LOC692985; LOC732987; LOC732990
		9	13	175	99	3462	0.0103885	0.0636298	1.99827	Cpkc; InR; LOC100141438; LOC101739189; LOC101741278; LOC101742323; LOC101745443; LOC101745952; LOC101746352; LOC105841831; Lkb1; p90srk
		10	15	277	99	3462	0.049765	0.143689	1.51493
ko04213	Longevity regulating pathway - multiple species	5	8	168	75	3462	0.00954459	0.0610024	2.1981	Hsp20.8; Hsp70; LOC100141438; LOC101735832; LOC101741278; LOC101742383; LOC110385338; Snf4agamma
		7	7	185	64	3462	0.0193198	0.12379	2.04679	InR; LOC100141438; LOC101743644; LOC101744333; LOC101745443; Lkb1; Snf4agamma
		9	9	175	75	3462	0.00398933	0.0325796	2.37394	Hsc70-4; Hsp70; InR; LOC101735832; LOC101739615; LOC101745500; LOC110385338; LOC732945; Time
		10	16	277	75	3462	5.79669e-05	0.00237664	2.66628	Hsp20.8; Hsp70; InR; LOC100141438; LOC101735832; LOC101739269; LOC101739615; LOC101741278; LOC101742383; LOC101744252; LOC101744333; LOC105841831; LOC110385338; LOC732945; SGF1; Snf4agamma
ko04341	Hedgehog signaling pathway - fly	5	4	168	28	3462	0.010038	0.0614713	2.94388	CKIalpha; LOC101735981; LOC101738795; LOC101742384
		7	3	185	23	3462	0.0314534	0.15547	2.44089	CKIalpha; LOC101741546; LOC101742384
		8	3	210	23	3462	0.0469343	0.292036	2.15031	LOC100862751; LOC101739353; LOC101742384
		9	9	175	75	3462	0.00398933	0.0325796	2.37394	Hsc70-4; Hsp70; InR; LOC101735832; LOC101739615; LOC101745500; LOC110385338; LOC732945; Time
		10	5	277	28	3462	0.0208226	0.0823419	2.23182	CKIalpha; LOC101735981; LOC101738795; LOC101742384; LOC692971
ko04350	TGF-beta signaling pathway	10	6	277	34	3462	0.0159783	0.0716198	2.20556	LOC101735981; LOC101742113; LOC101745398; LOC692971; LOC693081; rock1

## Sheet: communication
id	term	cluster	ListHits	ListTotal	PopHits	PopTotal	pval	padj	Enrichment_score	Gene
ko04670	Leukocyte transendothelial migration	3	4	187	34	3462	0.0338432	0.427217	2.17804	A4; LOC101739657; LOC101741610; LOC692955
		4	2	40	34	3462	0.00667388	0.0281557	5.09118	A4; LOC101741610
		5	7	168	34	3462	0.000159965	0.00470297	4.24265	LOC100313947; LOC101736001; LOC101740457; LOC101741278; LOC101742617; LOC101742794; LOC692955
		7	5	185	34	3462	0.00824133	0.0678929	2.75199	LOC100313947; LOC101736001; LOC101740457; LOC101742794; LOC692955
		8	7	210	34	3462	0.000737933	0.0137747	3.39412	A4; LOC100313947; LOC101736001; LOC101739657; LOC101742319; LOC101744450; LOC692955
		9	5	175	34	3462	0.0063071	0.0481495	2.90924	A4; LOC100313947; LOC101736734; LOC101740457; LOC101741610
		10	10	277	34	3462	3.81425e-05	0.0019548	3.67594	Cpkc; LOC100313947; LOC101736001; LOC101736734; LOC101740457; LOC101741145; LOC101741278; LOC101742617; LOC101742794; rock1
ko04540	Gap junction	4	3	40	44	3462	0.00148716	0.0138801	5.90114	Tua1; Tub1; Tub2
ko04520	Adherens junction	4	2	40	42	3462	0.0120134	0.042047	4.12143	A4; LOC101741610
		5	10	168	42	3462	2.92412e-06	0.000143282	4.90646	LOC101736001; LOC101736187; LOC101736960; LOC101737413; LOC101737550; LOC101738587; LOC101740457; LOC101742048; LOC101742794; LOC105842954
		7	9	185	42	3462	4.90254e-05	0.00353533	4.01004	Ck2a; InR; LOC101736001; LOC101736960; LOC101737550; LOC101740457; LOC101742048; LOC101742794; LOC105842954
		8	7	210	42	3462	0.00315145	0.0407264	2.74762	A4; Ck2a; LOC101736001; LOC101737413; LOC101739657; LOC101742319; LOC101744450
		9	10	175	42	3462	4.3749e-06	0.000142913	4.7102	A4; InR; LOC101736187; LOC101736734; LOC101736960; LOC101737413; LOC101740457; LOC101741610; LOC101744944; LOC105842954
		10	15	277	42	3462	4.57402e-08	4.68837e-06	4.46364	InR; LOC101736001; LOC101736187; LOC101736734; LOC101736960; LOC101737550; LOC101738587; LOC101740457; LOC101741145; LOC101741262; LOC101742048; LOC101742113; LOC101742794; LOC101745398; LOC105842954
ko04530	Tight junction	4	2	40	56	3462	0.0259603	0.0681457	3.09107	A4; LOC101741610
		5	8	168	56	3462	0.00127009	0.0155586	2.94388	LOC100141438; LOC101736643; LOC101737263; LOC101738587; LOC101740457; LOC101742023; LOC101742794; LOC692955
		7	10	185	56	3462	0.00013552	0.00586126	3.3417	Ck2a; LOC100141438; LOC101736643; LOC101737263; LOC101740457; LOC101740701; LOC101742023; LOC101742794; LOC101745952; LOC692955
		8	7	210	56	3462	0.0182911	0.170717	2.06071	A4; Ck2a; LOC100141438; LOC101739657; LOC101742319; LOC101744450; LOC692955
		10	13	277	56	3462	8.52452e-05	0.00291254	2.90137	Cpkc; LOC100141438; LOC101736643; LOC101737153; LOC101737263; LOC101738587; LOC101740457; LOC101740701; LOC101741145; LOC101741262; LOC101742023; LOC101742794; LOC101745952

## Sheet: renewal
id	term	cluster	ListHits	ListTotal	PopHits	PopTotal	pval	padj	Enrichment_score	Gene
ko04142	Lysosome	2	8	146	114	3462	0.0493196	0.310749	1.66402	Bcp; LOC101735445; LOC101740545; LOC692390; LOC693101; LOC732993; Sap-r; VATPc
		4	5	40	114	3462	0.0017176	0.0144278	3.79605	LOC101740969; LOC101745028; LOC692847; LOC692859; VATPc
		5	10	168	114	3462	0.0210267	0.0768979	1.80764	Bcp; LOC101735445; LOC101736031; LOC101745028; LOC692390; LOC692847; LOC692859; LOC693101; LOC732993; Sap-r
		8	11	210	114	3462	0.0414377	0.267751	1.59073	Bcp; Chc; LOC101735445; LOC101741915; LOC101746583; LOC692847; LOC692859; LOC693101; LOC732993; Sap-r; VATPc
		9	13	175	114	3462	0.00154677	0.018948	2.25594	CatD; LOC101738141; LOC101740969; LOC101741510; LOC101741915; LOC101742149; LOC101742516; LOC101745028; LOC101747227; LOC692847; LOC692859; LOC732966; VATPc
		10	15	277	114	3462	0.0178426	0.077824	1.6445	Bcp; CatD; Chc; LOC101736859; LOC101739402; LOC101741510; LOC101742149; LOC101742496; LOC101742516; LOC101745028; LOC101747227; LOC692390; LOC692881; LOC732993; Sap-r
ko04210	Apoptosis	2	5	146	57	3462	0.0313237	0.252827	2.08003	Atf; Bcp; LOC100141438; LOC101736835; LOC692390
		5	6	168	51	3462	0.0106288	0.0614713	2.42437	E74; EcR; LOC100862752; LOC101736835; LOC101743155; LOC101743323
		9	8	175	57	3462	0.00192661	0.0209787	2.77654	A4; CatD; LOC101735654; LOC101741421; LOC101741510; LOC101741610; LOC101743323; Tua1
		10	8	277	57	3462	0.0350675	0.11785	1.75413	Bcp; CatD; LOC100141438; LOC101736835; LOC101741278; LOC101741510; LOC101746352; LOC692390
ko04140	Regulation of autophagy	6	1	20	24	3462	0.00811049	0.021469	7.2125	Atg8
ko04391	Hippo signaling pathway - fly	5	6	168	60	3462	0.0246345	0.0804726	2.06071	LOC100144579; LOC101741252; LOC101742023; LOC101743174; LOC101745387; LOC101747103
		7	7	185	60	3462	0.0133892	0.10071	2.18324	LOC100144579; LOC101740701; LOC101741252; LOC101742023; LOC101745685; LOC101747103; myc
		9	13	175	60	3462	0.0299903	0.123813	1.97829	A4; LOC101740701; LOC101741610; LOC101744950; LOC101745685; LOC101747103
		10	15	277	60	3462	0.0467713	0.141002	1.66643	LOC100144579; LOC101740701; LOC101741262; LOC101742023; LOC101744274; LOC101745387; LOC101745685; LOC101747103
ko04010	MAPK signaling pathway	2	7	146	88	3462	0.0306022	0.252827	1.88621	Atf; Cnb; Hsc70-4; LOC100141438; LOC101736835; LOC101741339; LOC101743583
		5	10	168	88	3462	0.00311618	0.0269458	2.34172	Cnb; Hsp70; LOC100141438; LOC101735832; LOC101736835; LOC101737550; LOC101741339; LOC101743583; LOC101743777; LOC110385338
		7	13	185	88	3462	0.000184724	0.00639143	2.7645	Cnb; Hsp70; LOC100141438; LOC101735832; LOC101736835; LOC101737550; LOC101739163; LOC101740492; LOC101741339; LOC101743583; LOC101743777; LOC110385338; myc
		9	13	175	88	3462	0.0319819	0.127928	1.79844	Hsc70-4; Hsp70; LOC101735832; LOC101736734; LOC101739163; LOC101743777; LOC101745500; LOC110385338
		10	15	277	88	3462	0.00134003	0.0137353	2.13037	Cnb; Cpkc; Hsp70; LOC100141438; LOC101735832; LOC101736734; LOC101736835; LOC101737550; LOC101739163; LOC101740492; LOC101741339; LOC101742113; LOC101743777; LOC110385338; p90srk
