# Supplementary material for: A single-cell transcriptomic atlas characterizes the silk-producing organ in the silkworm
Source: Nat Commun. 2022 Jun 9;13:3316. doi: 10.1038/s41467-022-31003-1 (PMC9184679; doi:10.1038/s41467-022-31003-1)
Supplement: Supplementary file 4 — Supplementary Data 1 to 16 [file 41467_2022_31003_MOESM4_ESM.zip › Supplementary Data/Supplementary Data 13.xlsx]

## Sheet: main
Supplementary Data 13. Normalized data grouped by cluster

## Sheet: Supplementary Data 13
GeneID	1	2	3	4	5	6	7	8	9	10
ND3	1.43329	1.23974	1.24615	1.63075	0.944238	1.44483	0.809527	0.858717	1.53627	0.688594
ND5	1.7645	1.3872	1.66446	2.27325	1.0223	1.77354	0.959002	0.892265	2.10224	0.790499
ND4	3.14437	2.72055	2.94887	3.65145	2.12741	3.27525	2.1	1.98543	3.37482	1.79259
ND4L	0.492992	0.344898	0.490264	0.723688	0.24367	0.371118	0.190191	0.196416	1.07836	0.269587
ND6	0.0895803	0.060089	0.0696234	0.115856	0.0287835	0.0966336	0.0291369	0.0288308	0.156295	0.0286652
CYTB	4.44817	3.87795	4.22083	4.98384	3.38217	4.64729	3.14127	3.07075	4.606	2.94774
ND1	1.89286	0.858859	1.58231	2.21119	0.670331	2.2151	0.560586	0.565442	1.75767	0.682589
ND2	2.31177	1.41032	2.01823	2.698	1.04429	2.4377	0.903345	0.87662	2.20417	0.81881
COX1	6.15831	6.04185	6.10277	6.76784	5.57208	6.01375	5.43818	5.35842	6.57857	5.12594
COX2	5.14329	4.51649	4.74142	5.30041	4.11457	5.71465	3.93929	3.88301	4.73174	3.69659
ATP8	0	0	0	0	0	0	0	0	0	0
ATP6	5.10771	4.66011	4.78808	5.38359	4.28644	5.5047	4.04513	3.98115	4.96946	3.71541
COX3	1.81039	1.29232	1.66203	2.20751	0.919297	1.87015	0.883722	0.802804	2.01632	0.726715
Titin1	0.000668311	0	0	0	0.00113768	0	0.00467176	0	0	0.00741016
Or-34	0	0	0	0	0	0	0	0	0	0
LOC101735631	0	0	0	0	0	0	0	0	0	0
LOC105841270	0.0209728	0.0211712	0.0180023	0.0148843	0.0170956	0.0119719	0.0204954	0.0420591	0.102177	0.0789012
LOC101735773	0	0	0	0	0	0	0	0	0	0
LOC101735903	0	0	0	0	0	0	0	0	0	0
LOC105841572	0	0	0	0	0	0	0	0	0	0
LOC110385113	0.00584702	0.0030303	0.00428081	0.00276277	0.00413088	0.00162602	0	0.00272213	0.00741648	0.00932764
TRNAR-CCU	0	0	0	0	0	0	0	0	0	0
LOC101736348	0	0	0	0	0.00336715	0	0.00185668	0.0026113	0	0
LOC105841267	0	0	0	0	0	0	0	0.003939	0	0
LOC101736468	0.0103497	0.0220328	0.00442464	0.00470014	0.0212633	0.00552524	0.0404109	0.0223593	0.0288869	0.022757
LOC101736602	0.0248965	0.0196469	0.0209713	0.0121054	0.031344	0.00686805	0.0302706	0.0481005	0.0383616	0.0189027
LOC105842108	0.000424967	0	0	0.00056455	0.00275546	0	0	0	0	0
LOC105842189	0.000294955	0	0	0	0.00133847	0	0	0	0	0
LOC101736957	0.000447539	0.000597071	0	0	0.00148842	0	0.00187645	0	0	0
LOC101737234	0.000528459	0.000991381	0.00631093	0	0	0.00289603	0	0	0	0
LOC105842578	0	0	0	0	0	0	0	0	0	0
LOC105842651	0	0	0	0	0.00541266	0	0.0033602	0	0	0
LOC105842883	0.00532625	0.00968451	0.0111464	0.00269615	0.020592	0.00246399	0.0145958	0.0064818	0.0532571	0.0118301
LOC110386419	0	0	0	0	0	0	0	0	0	0
LOC110386679	0	0	0	0	0	0	0	0	0	0
Care-11	0	0	0	0	0	0	0	0	0	0
LOC101737800	0.00697293	0.0171949	0.0123052	0.0103157	0.0244221	0.00266348	0.0260645	0.0197983	0.0175507	0.0538698
LOC101737933	0.000359002	0.00170186	0.000641966	0	0	0	0.00305869	0	0	0.00997966
LOC110386889	0	0	0	0	0	0	0	0	0	0
LOC101738064	0	0	0	0	0.000774699	0	0	0	0	0
LOC101738192	0.000182621	0	0	0	0	0	0	0	0	0
LOC101738324	0	0	0	0	0	0	0	0	0	0
Ser3	0	0	0.0114526	0.00115497	0	0	0	0	0.00544242	0.00805384
LOC105843005	0	0	0	0	0	0	0	0	0	0
LOC110384753	0	0.00258564	0.00116843	0	0.0302171	0	0.0262026	0.00327714	0.0184082	0
LOC105843015	0	0	0	0	0	0	0	0	0	0
LOC105841271	0	0	0	0	0	0	0	0	0	0
LOC692937	0.00961256	0.0153733	0.00698357	0.0100132	0.0030845	0.00712613	0.0160267	0.024591	0.0145614	0.0190328
Bbx-b3	0	0	0	0	0	0	0	0	0	0
LOC101739341	0.0153779	0.0241989	0.0181551	0.0120462	0.0266238	0.00666649	0.0178396	0.0468717	0.0163085	0.04554
LOC110384817	0	0	0	0	0	0	0	0	0	0
LOC101739902	0	0	0	0	0	0	0	0	0	0
LOC101740036	0	0	0	0	0	0	0	0	0	0
LOC110384850	0	0	0	0	0	0	0	0	0	0
LOC101740305	0	0	0	0	0	0	0	0	0	0
Mir3310	0	0	0	0	0	0	0	0	0	0
LOC101740436	0.000286205	0	0.00155274	0	0.00906591	0	0.00996757	0.00283741	0.00317133	0
LOC105841374	0.00212838	0.0023685	0.00293198	0	0.00390569	0.00227043	0.00494125	0.00327932	0	0
LOC101740706	0	0.00157191	0	0	0.00615835	0	0.00435779	0	0.00314355	0.0276765
LOC101740844	0	0	0	0	0	0	0	0	0	0
LOC101741276	0.00286603	0.0176583	0.00488452	0.00349062	0.0188993	0.00218278	0.0381265	0.00360467	0.0195766	0.106889
LOC101741370	0	0.00044854	0	0	0.00167163	0	0	0	0	0.00975671
LOC101741509	0.0538798	0.0385783	0.0480898	0.0356235	0.1127	0.0282049	0.183984	0.02475	0.0905489	0.310485
LOC101741607	0	0	0	0	0.00227983	0	0	0	0.00293608	0
LOC110384977	0	0	0	0	0	0	0	0	0	0
TRNAD-GUC	0	0	0	0	0	0	0	0	0	0
LOC101741996	0	0	0.000928405	0.000934888	0.00152723	0	0.00497555	0	0	0
LOC110384999	0.0111434	0.00323309	0.0121602	0.00858434	0.0389063	0	0.00901245	0.00584288	0.0117	0.0103722
LOC101742138	0	0	0	0	0.00148182	0	0	0	0	0
LOC101745169	0.0243089	0.221156	0.0554631	0.00651949	0.690036	0.00254326	0.15645	0.742756	0.0121512	0.19611
LOC101747196	0.000465419	0.00192036	0	0	0.0112683	0	0	0.00234035	0	0
LOC105842040	0.000299167	0.00187163	0	0	0	0	0	0	0	0
UGT48C1	0	0	0	0	0.00150723	0	0	0	0	0
LOC101745314	0.000259614	0.00131179	0.00540298	0	0.00920545	0	0.00806734	0	0.00257888	0
LOC101735404	0.00286671	0.0270891	0.00712935	0.00319252	0.116823	0	0.0264139	0.0466789	0.0215351	0.0132421
LOC101745456	0.0293266	0.226817	0.0505062	0.00750467	0.22794	0.0117683	0.141392	1.15216	0.0063443	0.118989
LOC101745698	0.251579	0.641101	0.32409	0.0764427	0.609135	0.0587546	0.863425	0.531511	0.128571	0.958664
TRNAS-UGA	0	0	0	0	0	0	0	0	0	0
LOC101745986	0.0600688	0.0584511	0.06268	0.0382488	0.123669	0.0474019	0.180016	0.0702111	0.12103	0.12837
LOC101745847	0.258607	0.148829	0.343253	0.248274	0.126749	0.18392	0.16088	0.140247	0.379221	0.240492
LOC101735537	0.0151	0.0373598	0.0152403	0.011314	0.178292	0.00893659	0.18244	0.0830237	0.0881591	0.113315
LOC101735678	0.0035597	0.0196292	0.00693565	0.00262701	0.0455911	0.00282572	0.0231534	0.0163397	0.0077263	0.0245397
LOC101735819	0.0831826	0.132194	0.0657753	0.0270504	0.0812613	0.0372339	0.746788	0.0392019	0.0544624	0.325445
LOC101746129	0.236499	0.263889	0.248037	0.170097	0.29793	0.100685	0.321986	0.273593	0.339787	0.350559
Nc	0.0105671	0.015339	0.0162088	0.00582072	0.0371955	0.00287706	0.00758647	0.0156514	0.0461103	0.0211645
LOC101746272	0.0477926	0.0736741	0.0646449	0.121704	0.126902	0.0150346	0.0704183	0.327563	0.22576	0.0481214
LOC101735951	0.115658	0.164859	0.131451	0.0549888	0.281672	0.0649456	0.428058	0.190488	0.23784	0.371332
LOC101736079	0.0194869	0.0296234	0.0170154	0.0123785	0.0377975	0.00502182	0.0695973	0.00542054	0.0555651	0.130281
LOC105841811	0.00115748	0.00394906	0.00267541	0.0136076	0.021818	0.00180139	0	0	0.113917	0.0150353
LOC101746408	0.0714078	0.172155	0.0903359	0.0541807	0.32337	0.0472548	0.221187	0.252681	0.206634	0.208628
LOC100101162	0.00872327	0.0123433	0.0140214	0.00871439	0.0275167	0.00288909	0.029054	0.0361159	0.0142273	0.0179995
LOC101746688	0.100397	0.0949996	0.0862893	0.0605001	0.0799125	0.0462513	0.0786844	0.0697344	0.076281	0.0931684
LOC101736218	0.0310913	0.0647852	0.0420076	0.0193917	0.103044	0.0191801	0.235171	0.0262909	0.045678	0.152893
LOC101736349	0.00462947	0.0128744	0.00883333	0.0095666	0.0390702	0.00304996	0.0318918	0.0135099	0.0385729	0.0192363
LOC110385807	0.00467622	0.0526805	0.0101315	0.00143748	0.145334	0	0.715546	0.00659909	0.0166415	1.15256
LOC101746927	0.0104565	0.00515355	0.01087	0.00963059	0.0101365	0.00711846	0.0102906	0.00293968	0.00230876	0
LOC101747060	0.0421556	0.0413316	0.0517809	0.0245904	0.0259551	0.0200892	0.0485897	0.0276756	0.0944459	0.0652235
LOC101735536	0	0	0	0	0	0	0	0	0	0
LOC101735677	0	0	0	0	0	0	0.00297538	0	0	0
LOC101735818	0	0	0	0	0	0	0	0	0	0
LOC101736469	0	0	0	0.00164809	0	0	0	0	0	0
LOC101736603	0.0050712	0.0187304	0.00782186	0.00561743	0.0460781	0.00294074	0.0289903	0.0137683	0.0343034	0.0396638
LOC101735950	0.013729	0.0298353	0.0255469	0.022804	0.122397	0.0186444	0.075549	0.0449158	0.0648682	0.0938696
LOC101736743	0.048788	0.03667	0.0411531	0.0219484	0.0553288	0.0242816	0.0885649	0.0318523	0.0345916	0.0538811
LOC101736870	0.0129936	0.00682801	0.011737	0.0143657	0.00875982	0.00261307	0.0272501	0.021291	0.0178602	0.0139828
LOC101736166	0.0957218	0.0904788	0.11713	0.0290017	0.052014	0.05405	0.0793722	0.104408	0.0352787	0.0604899
LOC110386072	0	0	0	0	0	0	0	0	0	0
LOC105841880	0	0	0	0	0	0	0	0	0	0
Mir1926	0	0	0	0	0	0	0	0	0	0
Mir927	0	0	0	0	0	0	0	0	0	0
LOC110386083	0	0	0	0	0	0	0	0	0	0
LOC101737135	0	0	0	0	0.00116304	0	0	0	0	0
LOC105842347	0	0	0	0	0	0	0	0	0	0
LOC101737279	0	0	0	0	0	0	0	0	0	0
LOC101737422	0.00467301	0.00713552	0.00550673	0.00281803	0.0011255	0	0.0142032	0.00696606	0.00357091	0.0987669
LOC101736301	0.0465784	0.077809	0.0666228	0.0514044	0.0892494	0.0367452	0.158054	0.108892	0.0606432	0.110364
LOC101736427	0.0253775	0.040432	0.0349298	0.0112156	0.0413924	0.0333845	0.0545603	0.0359284	0.046952	0.0646544
LOC101736555	0.000441224	0	0	0	0	0	0.0027991	0	0	0
LOC101736696	0	0.00190963	0	0	0	0	0	0	0	0
LOC101736829	0.0168766	0.0156281	0.0333152	0.0217809	0.00526087	0.0116287	0.00215903	0.0302954	0.0185409	0.0133861
LOC101736958	0.384528	0.301829	0.437854	0.344336	0.255087	0.235619	0.255253	0.538701	0.393436	0.320339
LOC101737705	0.00364855	0.00804494	0.00370785	0.00145739	0.038193	0	0.0164957	0.00868673	0.0128906	0.026258
LOC101737091	0.0839304	0.0566247	0.0955948	0.0832451	0.0622743	0.0842959	0.0629335	0.0671596	0.157044	0.105228
LOC101737329	0	0	0	0	0.00593992	0	0	0	0	0.0120444
LOC101737472	0.00607858	0.0150602	0.0106421	0.00634356	0.0155141	0	0.0187998	0.00486179	0.0155746	0.0212944
LOC101737843	0.00177662	0.00713357	0.0033511	0.00308164	0.010355	0.00262571	0.0145402	0.0069035	0.00221583	0
LOC101737615	0.0752841	0.116302	0.0788113	0.0722766	0.147971	0.057532	0.141799	0.168322	0.123332	0.157391
LOC101737977	0.00134955	0	0	0	0.00229254	0	0.0055708	0	0	0
LOC101737757	0	0	0	0	0	0	0	0	0	0
LOC101738027	0.0164454	0.0125435	0.0379932	0.0339792	0.0374137	0.00795423	0.033309	0.0392292	0.0475542	0.0207763
LOC101737894	0.01324	0.0167035	0.0186727	0.010506	0.0113438	0.00205094	0.0174681	0.0345788	0.0203932	0.0210911
LOC101738424	0.11891	0.248294	0.160962	0.105068	0.695158	0.048019	0.766634	0.271058	0.505913	0.792398
LOC101738557	0.0659949	0.0692463	0.0962797	0.0602478	0.119157	0.0267988	0.12096	0.123275	0.0751153	0.117674
LOC101738107	0.0388736	0.113039	0.0731578	0.0575762	0.211197	0.020263	0.2025	0.169987	0.273255	0.367482
LOC110386377	0	0	0	0	0.00142201	0	0	0	0	0
LOC778504	0.0133397	0.0223146	0.0124454	0.00197762	0.0167515	0.00440966	0.0161886	0.0280162	0.0200311	0
LOC101738239	0.0023311	0.00723115	0.00633096	0.00457978	0.0379138	0.00170211	0.0107707	0.00539696	0.0104928	0.0093334
LOC110386403	0	0	0	0	0.00133811	0	0	0	0	0
LOC101738776	0.00803673	0.0372578	0.0188255	0.0439694	0.0850014	0.00892245	0.0285671	0.216065	0.056473	0.0527461
LOC101738913	0.0225891	0.0307442	0.0596912	0.0226788	0.0456843	0.0177665	0.0737259	0.0299198	0.0152969	0.124579
LOC101739203	0.00813999	0.00665233	0.0599721	0.0399705	0.00740729	0.0786305	0.0161359	0.00394132	0.0305132	0.0375878
LOC101739342	0.0270925	0.0509536	0.0572355	0.0317151	0.0907366	0.0182865	0.134954	0.038379	0.182378	0.304863
LOC101739486	0.00459963	0.0162316	0.0129115	0.0127195	0.0158562	0.00765699	0.0177802	0	0.00976706	0.0117524
LOC101738512	0.0105324	0.0195012	0.0148678	0.00697116	0.0191803	0.00653345	0.0304463	0.00893972	0.0104909	0.0104316
RpL10	3.97908	3.76258	3.89155	3.63962	3.38019	2.90108	3.61611	3.81213	3.20309	3.23138
LOC101739623	0.0283543	0.0521573	0.0241028	0.0168777	0.101341	0.0111682	0.111436	0.0440641	0.0558182	0.169039
Fmbp-1	0.0134069	0.0190019	0.0243316	0.0168864	0.0212074	0.0163963	0.0209607	0.0249426	0.0516594	0
LOC101740168	0.105905	0.153069	0.104503	0.0562928	0.262426	0.055591	0.168101	0.206315	0.0995118	0.183688
LOC101740037	0.110378	0.0983402	0.143822	0.0977156	0.103663	0.0763661	0.087834	0.201753	0.0738638	0.0879864
LOC101739903	0.126273	0.20492	0.160025	0.0741132	0.389255	0.0415897	0.447126	0.1637	0.216676	0.471327
LOC101739767	0.0324504	0.0468147	0.0379286	0.0137237	0.0716463	0.0127206	0.0932366	0.0606601	0.0907	0.118931
LOC101740306	0.0423584	0.0353619	0.0609025	0.0327744	0.0482116	0.0262568	0.0382062	0.0270766	0.0459818	0.0606751
LOC101738641	0.0175821	0.0391349	0.0149806	0.0092588	0.135914	0.00485968	0.142475	0.0552002	0.0627025	0.1787
Mir2808a-2	0	0	0	0	0	0	0	0	0	0
LOC101740437	0.013424	0.030037	0.0199997	0.0131521	0.0218901	0.0124634	0.0453544	0.0260514	0.0310011	0.0482969
LOC101740571	0	0	0	0	0	0	0	0	0	0
LOC101740707	0.134101	0.130262	0.0650935	0.0650809	0.145529	0.0320444	0.123312	0.295588	0.117974	0.085959
LOC101738777	0	0	0	0	0.00379847	0	0.00308325	0	0	0
LOC110386829	0	0	0	0	0.00210101	0	0	0.00235322	0	0
LOC101738914	0.000638064	0	0	0	0.00191512	0	0.00310397	0	0	0
LOC101739057	0	0	0	0	0.00331293	0	0.00190784	0	0	0
LOC101739204	0	0	0	0	0	0	0.00190784	0	0	0.0118301
LOC110386861	0.00177914	0.014572	0.00390364	0	0.133899	0	0.135004	0.00392055	0.00283899	0.258592
LOC101740989	0	0	0	0	0	0	0	0	0	0
LOC101739343	0.300406	1.15406	0.480023	0.188321	1.796	0.0784157	2.00547	1.12094	0.70782	2.55375
LOC101740845	0	0	0	0	0.00672637	0	0.00643704	0	0	0.0211635
TRNAE-CUC	0	0	0	0	0	0	0	0	0	0
LOC101739624	0.00306167	0.00353013	0.00146166	0.00586456	0.0190683	0	0.0150001	0.00574935	0.00787601	0.0744491
ACBP-like	0.000901188	0.00622867	0.00344561	0	0.00164653	0.002061	0.00484567	0.00239522	0	0.0183768
LOC101741134	0.00080352	0.000707529	0.00153775	0.00137514	0.00359169	0	0.00692524	0.00578319	0.00556577	0.0215683
ACBP	0.512121	0.707704	0.93178	0.373253	0.535394	1.25814	0.492237	1.85001	0.252482	0.480149
LOC101741277	0.000293986	0	0.00112436	0.00730577	0	0.00508076	0	0.00519279	0.0127397	0
LOC105842205	0	0	0	0	0.00110053	0	0	0	0	0
Time	0.0104005	0.00996824	0.0110361	0.19518	0.0343295	0.00215727	0.00308975	0.0307707	1.04418	0.0489468
LOC105841985	0	0	0	0	0	0	0	0	0	0
LOC101739904	0.000266023	0.00126938	0.00077579	0.00828051	0	0	0	0	0.122457	0
LOC101741415	0.000531347	0.00080268	0	0.00338778	0.00272969	0	0.00220343	0	0.0544894	0
LOC101740169	0	0	0	0.000623365	0.00379464	0	0	0	0.00258232	0
TRNAG-GCC	0	0	0	0	0	0	0	0	0	0
LOC101740438	0.0181884	0.0687483	0.0197154	0.046838	0.6083	0.00451054	0.202471	0.14467	1.09938	0.305387
TRNAG-GCC.1	0	0	0	0	0	0	0	0	0	0
LOC105842177	0.000495822	0	0	0	0	0	0.00115382	0	0	0
Ero1	0.0231132	0.0663663	0.0344165	0.0019728	0.468681	0.0280479	0.0979548	0.0926037	0.063497	0.112929
LOC692847	0.32285	0.258517	0.369146	0.606998	0.734099	0.213494	0.252041	0.898263	0.862055	0.239678
LOC110386874	0	0	0	0	0.001206	0	0	0	0	0
LOC110386873	0.00510562	0.00578003	0.0095204	0.00531188	0.0202304	0.00375786	0.0238447	0.00710548	0.0299315	0.0551511
LOC101741699	0	0	0	0	0	0	0	0	0	0
LOC101741846	0	0	0	0	0	0	0	0	0	0
LOC101741997	0.0693936	0.0583418	0.078344	0.0548795	0.0579932	0.0562336	0.066217	0.153292	0.083115	0.0706107
LOC101742239	0.00926969	0.0355442	0.0113924	0.0123683	0.104483	0.00968616	0.111102	0.0509728	0.0576083	0.100252
LOC101740708	0	0.00369078	0.00064451	0.00142823	0.0226003	0	0.0255692	0	0.00661273	0.0808628
Jm	0.0855149	0.0947557	0.0989951	0.0488135	0.0957745	0.0369203	0.0624282	0.13393	0.0976409	0.0951566
LOC101742474	0.436448	0.544974	0.648536	0.415309	0.59598	0.39006	0.556754	0.580346	0.519878	0.777878
LOC101742617	0.0746291	0.163766	0.110141	0.0803127	0.528949	0.112446	0.213371	0.402984	0.205147	0.424204
LOC101743054	0.0188326	0.0182946	0.0445347	0.0326203	0.0544993	0.0136892	0.0330167	0.0738923	0.0779604	0.0322239
LOC101743201	0.0477765	0.0478938	0.0712816	0.0496107	0.0799557	0.0343676	0.107926	0.0466519	0.0932017	0.139565
LOC101743337	0.109822	0.242607	0.146244	0.0708315	0.352087	0.0526888	0.24812	0.255688	0.227992	0.303835
LOC693101	0.506721	0.63621	0.55838	0.341168	0.570567	0.220528	0.516643	0.907558	0.591683	0.59045
LOC101743758	0	0.0012254	0.00660586	0.00403594	0	0	0	0	0.0172704	0
LOC101743908	0.0507345	0.119887	0.166941	0.17901	0.131494	0.0370357	0.0804571	0.159452	0.854961	0.128065
LOC105842143	0	0	0	0	0.00124626	0	0	0	0	0
LOC101740990	0	0.00263906	0.000768024	0.00198751	0.0398918	0	0.0467003	0.00829625	0.0161165	0.0632123
LOC105842980	0	0	0	0	0	0	0	0	0	0
LOC101741135	0.109267	0.137922	0.130587	0.0793533	0.277193	0.0417301	0.252821	0.141531	0.113416	0.276622
LOC110386891	0	0	0	0	0	0	0	0	0	0
LOC101741278	0.0478282	0.131666	0.0571833	0.0315996	0.847117	0.0200816	0.471835	0.205091	0.117856	0.45228
LOC105842557	0	0	0	0	0	0	0	0	0	0
wh3	0.00118113	0.00113046	0.000600164	0.00158816	0.00394579	0	0.00369946	0	0.00444001	0
Mir3391	0	0	0	0	0	0	0	0	0	0
Mir2772a-1	0	0	0	0	0	0	0	0	0	0
#NAME?	0	0	0	0	0	0	0	0	0	0
TRNAE-CUC.1	0	0	0	0	0	0	0	0	0	0
TRNAE-CUC.2	0	0	0	0	0	0	0	0	0	0
LOC101741553	0.0709326	0.236275	0.0979212	0.0408467	0.306359	0.0256403	0.462238	0.210108	0.252251	0.721085
LOC101744303	0.0130035	0.0404873	0.0123975	0.0039133	0.142451	0.00620183	0.114051	0.0340134	0.0452242	0.151801
LOC110386898	0	0	0	0.00141445	0.00120299	0	0	0	0	0.00821461
LOC101742139	0.0552144	0.0485894	0.0475428	0.0834493	0.0590126	0.0184728	0.0568792	0.0565843	0.0928054	0.0294139
LOC101744446	0.149003	0.205905	0.184905	0.13881	0.291868	0.0773382	0.418228	0.202694	0.334426	0.439704
LOC101744594	0.00879995	0.00968223	0.0128609	0.0122345	0.0102079	0.0044384	0.00644528	0.00373364	0.0029209	0
LOC101744916	0.321825	0.380129	0.392366	0.387957	0.344856	0.155485	0.922298	0.226392	0.69776	0.617275
LOC101745170	0.0487928	0.0580379	0.0605051	0.0393528	0.118362	0.0186756	0.0820655	0.0314668	0.109887	0.0762415
LOC101745315	0.352557	0.496183	0.365135	0.254692	0.887551	0.209114	1.06627	0.548399	0.628144	0.997503
LOC101742286	0.0142286	0.0293106	0.0288903	0.0108464	0.0338529	0.004725	0.0276067	0.0339166	0.0207944	0.0561381
LOC101745551	0	0	0.000497294	0.00199294	0	0	0.0176848	0	0	0
LOC101745699	0.0531594	0.0710748	0.0785676	0.0460245	0.0662587	0.0295498	0.0498989	0.117496	0.0547281	0.0469426
LOC101742431	0	0	0	0	0.00254463	0	0.00308975	0	0	0
NOS2	0	0	0.000759255	0.00247886	0	0	0	0	0	0
NOS1	0.051892	0.0941443	0.0857785	0.135596	0.25927	0.0230743	0.191325	0.0987796	0.422229	0.289923
LOC101746080	0	0	0	0	0	0	0	0	0	0
TRNAD-GUC.1	0	0	0	0	0	0	0	0	0	0
TRNAD-GUC.2	0	0	0	0	0	0	0	0	0	0
Anxb13	0.0548656	0.103994	0.0889375	0.073911	0.111629	0.0254796	0.110171	0.128662	0.100437	0.10392
LOC101746224	0	0	0.000539359	0	0	0	0	0	0	0
LOC105842445	0	0.000854122	0	0	0	0	0	0	0	0
LOC101746503	0	0	0	0	0	0	0	0	0	0
LOC105842479	0.000395524	0	0	0	0	0	0	0	0	0
LOC101746362	0.000897678	0.00114832	0	0	0	0.00258955	0	0	0	0
LOC101746786	0.030464	0.0395204	0.178506	0.0460931	0.023659	0.0453523	0.0181714	0.0203998	0.00963651	0.150255
LOC101746928	0.00200908	0.00711973	0.000765543	0	0.00613839	0	0.0082006	0.0125056	0.00499435	0.0360033
Lrpl	0.00168645	0.0033808	0.00257241	0.00316303	0.0155634	0	0.0135737	0	0.00779706	0.0861328
Adh	0.00203742	0.00114832	0.00907361	0.00735507	0	0	0	0	0	0.00805384
LOC110386911	0.0284232	0.0407163	0.0494577	0.0349467	0.0273008	0.0163324	0.0304652	0.024819	0.0262651	0
LOC101741040	0.0255908	0.0841139	0.0504555	0.133686	0.388076	0.0161737	0.0572183	0.180865	0.523905	0.194071
LOC105841272	0.00168216	0.00165913	0.00356706	0.0178911	0.0058317	0.00194077	0.0024214	0	0.173761	0.0216944
LOC101745502	0	0	0	0	0.0196724	0	0	0	0	0
LOC101745355	0.0104178	0.0144193	0.026482	0.0144344	0.0132981	0.00464089	0.0163247	0.0244294	0.0290544	0.0120207
LOC101745641	0	0	0	0	0.00561497	0	0	0	0	0
TRNAE-CUC.3	0	0	0	0	0	0	0	0	0	0
LOC101745789	0	0	0	0	0	0	0	0	0	0
LOC105842999	0	0	0	0	0	0	0	0	0	0
LOC101741469	0	0.00437911	0	0	0	0	0	0.00397423	0	0
LOC105841302	0	0	0	0	0	0	0	0	0	0
LOC105841336	0	0	0	0	0	0	0	0	0	0
LOC101745935	0.218292	0.173925	0.95911	0.327478	0.0327831	0.0304248	0.0665633	0.0390575	0.244834	0.176231
LOC101746081	0.0439548	0.0830263	0.0775273	0.0170691	0.0902247	0.0273058	0.181627	0.0713528	0.106581	0.18631
LOC101746225	0.141818	0.137858	0.146387	0.089082	0.121756	0.0908348	0.101366	0.151727	0.113663	0.122552
LOC101746363	0.0421721	0.0870079	0.0760688	0.0404381	0.132222	0.0185356	0.0942237	0.141003	0.0782967	0.100595
LOC100037420	0.0250263	0.0200316	0.0416891	0.0132905	0.0255735	0.0111963	0.0230848	0.0978831	0.0271182	0.0233229
LOC101746504	0.0018298	0.00441009	0.0018549	0.00541114	0.00914379	0	0.00448489	0.00327932	0	0.0109643
LOC101746648	0	0	0	0	0	0	0	0	0	0
LOC101746787	0.000477245	0	0.00262937	0	0.00209067	0	0.00238951	0	0	0.0103833
LOC101747015	0.000513155	0.0126485	0.000641966	0	0.0196406	0	0.00220659	0.00614017	0	0
LOC693055	0	0	0	0	0	0	0	0	0	0
LOC101742184	0.000689728	0.000751191	0.00107534	0.00212419	0.00481041	0	0.00756326	0.00233447	0.00871396	0.0220059
LOC110384769	0	0	0	0	0.00151814	0	0	0	0	0
LOC101747155	0	0	0	0	0	0	0	0	0	0
LOC101735445	0.602138	1.19432	0.986959	0.526675	0.896437	0.424617	0.957902	1.1996	0.837481	1.06542
LOC101735303	0.0119237	0.0309372	0.0209894	0.0105778	0.0635138	0.00681712	0.0598718	0.0208903	0.0270226	0.0981099
LOC101742618	0.110526	0.19728	0.120664	0.0651657	0.233401	0.0860301	0.286179	0.184778	0.0954189	0.337507
LOC105841277	0.00245498	0.00603575	0.00252847	0.00235375	0.0265168	0	0.0339856	0.00232441	0.00799552	0.0688978
LOC101735582	0.00069383	0.00268967	0	0	0.0310021	0	0.0466662	0	0.00944721	0.0120789
LOC101735721	0.0269919	0.0380415	0.0465006	0.0260882	0.0403737	0.0170673	0.026201	0.0466926	0.00793497	0.0404226
LOC101736029	0	0	0	0	0.00241223	0	0	0	0	0.00926335
LOC101736117	0.00266477	0.0062722	0.00438861	0	0.017792	0	0.0402457	0	0.0056735	0.0517912
LOC101736252	0.0805933	0.124929	0.0985257	0.084091	0.218882	0.0500836	0.172834	0.167847	0.263876	0.222541
LOC110384778	0	0.000921576	0	0	0	0	0.00461712	0	0	0
LOC101736384	0.00769439	0.00728226	0.0032438	0.00320282	0.0104229	0.00244633	0.0198115	0.00411891	0.00272181	0.011077
LOC110384756	0	0	0	0	0	0	0	0	0	0
LOC101742914	0	0	0	0	0	0	0	0	0	0
LOC110386935	0	0	0	0	0.00247312	0	0.00221659	0	0	0
LOC101736604	0.000691798	0	0	0	0.00178245	0	0.00297538	0.00295646	0	0
LOC101743055	0	0.000760073	0	0	0	0	0	0	0	0
18w	0.000486439	0	0	0	0.02248	0	0.0029705	0	0	0
LOC105843019	0	0	0	0	0	0	0	0	0	0
LOC101736744	0	0	0	0	0	0	0	0	0	0
LOC101743480	0	0	0	0	0	0	0	0	0	0
LOC101737005	0	0	0	0.00136848	0.0021388	0	0.0029705	0	0.0250124	0
LOC101737136	0	0	0	0	0	0	0	0	0	0
Fmxg18c17	0	0	0	0	0	0	0	0	0	0
LOC101737235	0	0	0	0	0	0	0	0	0	0
LOC101737382	0.00524153	0.0108481	0.00312375	0.00929332	0.0536533	0.00507041	0.056133	0.00753012	0.0501439	0.106826
LOC105841315	0	0	0	0	0.00104538	0	0.00528781	0	0	0.0120207
LOC110384787	0	0	0.000919194	0	0	0	0.00320893	0	0	0
LOC101737525	0.0590234	0.126279	0.0953301	0.0397165	0.215833	0.027212	0.197787	0.159916	0.146419	0.326931
LOC101743909	0.0366809	0.0591607	0.0761671	0.025291	0.0934126	0.0160801	0.206768	0.0607032	0.116659	0.280097
LOC101744055	0	0	0	0	0	0	0	0	0	0
LOC101737667	0.0129373	0.0181748	0.0161966	0.00374898	0.0233829	0.00603858	0.0458537	0.0202327	0.0219701	0.0721198
LOC101737801	0.0188434	0.0382353	0.0151007	0.0183958	0.0716048	0.00547053	0.0719436	0.034998	0.0226528	0.0786889
Aact	0.100657	0.217631	0.152277	0.0846482	0.188105	0.0707411	0.139682	0.460217	0.117777	0.0958583
LOC101737934	0.0329101	0.114104	0.0391938	0.0261088	0.276734	0.0236033	0.212735	0.215373	0.14976	0.220203
LOC101738065	0.00498051	0.00714196	0.00828992	0.00141402	0.00683079	0.00529007	0.0106925	0.0083492	0.00694853	0.0188038
Apaf-1	0.00864583	0.0285773	0.00723773	0.00448986	0.0756301	0.00236425	0.0881513	0.0286173	0.0745549	0.101539
LOC101738193	0	0.00369753	0.00323816	0.00223375	0.0199752	0	0	0.00547812	0.0519	0
LOC101738325	0.0141658	0.0528453	0.0132472	0.0213526	0.184139	0.00459056	0.0923376	0.146841	0.116494	0.0336323
LOC101738464	0.000365609	0.00367866	0.00120457	0.0050655	0.0114788	0.00266481	0.0286521	0	0.0390448	0
LOC101738596	0	0	0	0	0	0	0	0	0	0
LOC101738688	0	0	0	0	0	0	0	0	0	0
LOC110384803	0	0	0	0	0	0	0	0	0	0
LOC101744630	0.0013777	0.0035407	0.00323833	0	0.00505243	0	0.011579	0	0.0088128	0.00915843
LOC101739058	0.0198839	0.0479496	0.0220564	0.0102281	0.051713	0.00462323	0.0907399	0.0184066	0.0265289	0.0552502
TRNAK-CUU	0	0	0	0	0	0	0	0	0	0
LOC101738915	0.000461521	0.0034788	0	0	0.0236491	0	0.00448948	0.0192322	0.0471451	0
burs	0	0	0	0	0	0	0	0	0	0
pburs	0	0	0	0	0	0	0	0	0	0
LOC101739205	0.0243405	0.0525049	0.0344371	0.0147624	0.0535298	0.013395	0.0580625	0.0357611	0.052967	0.0977807
LOC101744774	0.000584556	0	0.00188252	0	0	0	0.00268025	0	0	0.0117424
p90srk	0.0490578	0.0990683	0.0639684	0.0620318	0.206681	0.0178348	0.363242	0.0735157	0.171611	0.547834
LOC692809	0.138081	0.112999	0.145969	0.0641328	0.0898826	0.0589268	0.221245	0.0980346	0.126681	0.172516
SCM	0.0178064	0.0245966	0.029159	0.0232877	0.0861629	0.00877118	0.0732094	0.0401387	0.0450862	0.114932
LOC101739488	0	0	0	0	0	0	0	0	0	0
LOC101739344	0.00343476	0.0109913	0.0049746	0.00810005	0.0765235	0	0.00615189	0.0121672	0.0994996	0.0423581
LOC101744917	0	0.00270712	0.000690538	0	0.0108817	0	0.0113747	0.00405734	0	0.0111312
LOC101745058	0.0018808	0.0205552	0.0211461	0.00131143	0.00818353	0.00209002	0.0156241	0.00867694	0.00570992	0.0440772
LOC101745207	0	0	0	0	0	0	0	0	0	0
LOC101745356	0	0.000917327	0.00252612	0	0.004022	0	0.00219491	0	0	0.0115838
LOC101739567	0.00044846	0.00180649	0	0	0.00736939	0	0	0.00647867	0	0
LOC101739710	0.265562	0.218408	0.302624	0.100237	0.203756	0.0793827	0.498044	0.133524	0.125208	0.54061
LOC101745503	0.00352552	0.0107201	0.00678513	0.0239645	0.010432	0.00216592	0.0093362	0.0133035	0.350589	0
LOC110384820	0	0	0	0.000999636	0.00461118	0	0	0	0	0
LOC101740121	0.172259	1.37551	0.366288	0.13969	1.61617	0.0329962	0.975756	2.05099	0.120037	0.92176
LOC101739989	0.138498	0.132512	0.203538	0.0972897	0.103437	0.0704524	0.138727	0.122613	0.0917868	0.136208
LOC101740260	0.0190457	0.0327028	0.0233923	0.0160637	0.0740918	0.00786779	0.0914313	0.00396476	0.074114	0.0789223
LOC110384824	0.00465222	0.0123291	0.0033306	0.00394321	0.0190963	0.00280507	0.0547898	0	0.0361364	0.0529235
LOC101745642	0.316366	0.352274	0.213167	0.122959	0.339463	0.134685	1.69153	0.193722	0.446437	1.17867
LOC101740527	0	0	0	0	0	0	0.00905705	0	0	0.00923089
LOC110384754	0	0	0	0	0	0	0.00287732	0	0	0
LOC101740667	0.0207537	0.045194	0.0235243	0.00800397	0.104742	0.00443089	0.285549	0.0316846	0.0432387	0.252318
LOC101745790	0.0445836	0.0792346	0.0360847	0.0398814	0.177158	0.0405806	0.190851	0.0539557	0.124119	0.227214
LOC732997	0.201878	0.121436	0.216137	0.165409	0.0815325	0.09925	0.0844488	0.0978335	0.0812524	0.0942964
LOC101740811	0.469451	0.539488	0.712762	0.640818	0.482028	0.309348	0.442143	0.978755	0.660267	0.532951
Cide-b	0.00688515	0.00873764	0.0119915	0.010099	0.0332778	0.00474326	0.014793	0.018168	0.0161664	0
LOC101739525	0.0588865	0.18961	0.0933068	0.0495722	0.406581	0.0220569	0.348461	0.322308	0.132985	0.480625
LOC105841443	0.00160377	0.00904981	0.000800841	0.00145509	0.227894	0	0.149198	0.0158323	0.0252738	0.229466
LOC101739665	0.00561229	0.0182775	0.00331388	0.0113388	0.271339	0	0.0449697	0.0460091	0.0360614	0.019066
SGF1	0.41703	1.0442	0.633755	0.104843	0.67081	0.211914	1.71376	0.700956	0.0359729	1.4225
LOC101739808	0.0306245	0.092617	0.0623269	0.0387992	0.147157	0.0423848	0.120738	0.0505507	0.203864	0.372033
LOC105841388	0	0.00468153	0	0	0.0514264	0	0.0147437	0.00221373	0	0.0299686
LOC101739942	0.00536503	0.0145611	0.0061764	0.00860607	0.0168055	0.00493658	0.0349745	0.0122404	0.00329604	0.0208506
LOC110384913	0.001184	0.00429082	0.000982311	0.00126651	0.0248829	0	0.0112496	0.00323374	0	0
LOC101737562	0.00411527	0.00461172	0.00693338	0	0.00876304	0.00264634	0.0203258	0.0081948	0.0105074	0.0436336
LOC101740079	0.105073	0.495071	0.175859	0.097709	1.40032	0.0413975	0.427462	0.899777	0.340135	0.670164
LOC101740216	0.000442335	0	0	0	0.00127948	0	0	0	0	0
LOC110385050	0	0	0	0	0	0	0	0	0	0
LOC101740349	0.000603672	0	0	0	0	0	0	0	0	0.0106223
LOC101737844	0.0805185	0.0791721	0.0949652	0.0534692	0.0866996	0.0670052	0.0973147	0.120139	0.0944663	0.146557
LOC101737978	0.172999	0.218094	0.172664	0.165844	0.407308	0.116893	0.635079	0.270671	0.367889	0.647944
LOC101738108	0.0047717	0.00705776	0.00512407	0.00201801	0.02821	0.00439233	0.0496839	0.00383378	0.0111945	0.0388642
Rad51	0.0634615	0.0603305	0.084498	0.0564392	0.0606008	0.0363405	0.211267	0.0458463	0.106532	0.162067
Sirt2	0.0286007	0.0429379	0.0339412	0.0252139	0.120687	0.0169227	0.0634045	0.0408195	0.0503457	0.0928261
LOC105841391	0	0	0	0	0	0	0	0	0	0
Dsx	0	0.000917327	0	0	0.00277543	0	0	0	0	0
LOC101738240	0.00919936	0.0126547	0.0126711	0.013113	0.0240199	0.0132663	0.0639174	0.0167917	0.0312365	0.139871
LOC100302610	0.000627638	0.000886194	0.000821262	0.00121062	0.0027672	0.00239263	0.00423805	0.00379436	0	0
LOC110384932	0.00250751	0.00181757	0.000966314	0	0.00148605	0	0.0227453	0	0	0
FIBH	3.12084	4.75718	2.97164	3.12133	4.09378	0.186063	5.472	4.01607	2.99415	3.61208
Mir2848	0	0	0	0	0	0	0	0	0	0
LOC110384934	0	0	0	0	0	0	0	0	0	0
LOC110384937	0	0	0	0.00219926	0	0	0	0	0	0
LOC101740619	0	0	0.00126559	0	0	0	0.00610746	0	0.00489154	0
LOC101738513	0.0373599	0.0393282	0.0534803	0.0488969	0.079295	0.0213331	0.0952037	0.0358016	0.143951	0.116161
LOC101740758	0.0458131	0.0772751	0.0649321	0.0443592	0.0818175	0.0320294	0.0926756	0.0691737	0.128072	0.10359
Rabb	0.655618	0.632167	0.862003	0.574554	0.633515	0.511804	0.534466	1.02124	0.684048	0.680457
LOC110384941	0.000982048	0.00594742	0.00549992	0.00130797	0.00340578	0.00225893	0.00247461	0.00375292	0	0
LOC101738960	0	0.000501297	0.000510051	0	0.000992578	0	0.00233446	0	0	0
LOC101739247	0.198067	0.182415	0.158133	0.106852	0.272521	0.112845	0.343799	0.279833	0.280765	0.293005
LOC101739106	0.00830027	0.00174667	0.00160401	0.00283963	0.00430299	0	0.00216204	0	0	0
LOC110384948	0.00209424	0.00237239	0.00141495	0.00122453	0	0	0.00287732	0.00383054	0.00432526	0
LOC101740898	0.0646948	0.0744156	0.100227	0.0477667	0.0838489	0.0428448	0.200344	0.0407565	0.0773724	0.102399
LOC101739383	0.109907	0.104204	0.14526	0.090234	0.0723133	0.0490118	0.0762107	0.0849156	0.141261	0.147211
LOC101741041	0.00185722	0.00198206	0.00235155	0.00259964	0.0041423	0	0.00254241	0.0102703	0.0178197	0.0115124
LOC101741191	0.122623	0.743404	0.231074	0.0661019	1.32537	0.0222916	0.853206	1.49217	0.167268	1.16778
LOC101739524	0.0486829	0.0999994	0.0693767	0.0529052	0.49323	0.025914	0.25616	0.221689	0.20883	0.405788
LOC101739664	0.00121601	0.00456524	0.0030517	0	0.0274502	0	0.0209743	0	0.00267205	0.0334342
LOC101739807	0	0	0	0	0.00136261	0	0	0	0	0.0103686
LOC101740039	0.00175121	0.0046526	0.00272135	0.00638261	0.00691116	0.00162602	0.00325966	0.00356031	0.0367063	0.00955257
LOC101741333	0.0242829	0.0508481	0.0399501	0.0257017	0.258168	0.00344672	0.175241	0.0517835	0.103069	0.220413
LOC101740307	0.0173039	0.0380261	0.0377907	0.0300858	0.0465566	0.00772011	0.0298602	0.0601203	0.0662938	0.0420165
LOC101740528	0.0683942	0.0683057	0.110705	0.0578892	0.0986235	0.0383752	0.0815639	0.0580504	0.0938092	0.122382
Or-16	0	0	0	0	0	0	0.00308758	0	0	0
Or-41	0	0	0	0	0	0	0	0	0	0
LOC101740668	0.0114878	0.0260071	0.0198497	0.00921391	0.147735	0.00234677	0.117807	0.0395564	0.0463938	0.119498
LOC101740812	0.110529	0.108436	0.130646	0.0700837	0.0975447	0.0752235	0.111744	0.12381	0.0693152	0.10549
LOC110384957	0.00101518	0.000958574	0.000692601	0	0.0145818	0	0.0183571	0	0.0158079	0.0117499
sage	0.777786	0.855453	1.1438	0.414194	0.599573	0.739954	0.947659	0.74971	0.120541	1.052
LOC101740955	0	0	0.000593849	0	0.00263288	0.00205094	0	0	0	0
LOC101741233	0.00252802	0.0157565	0	0.00105999	0.0322591	0	0.00200374	0.0196206	0.00341303	0
LOC110384958	0	0	0	0	0	0	0.00269065	0	0	0
LOC100862752	0.0891615	0.225174	0.10846	0.055544	0.590697	0.0584917	0.764256	0.290951	0.29167	0.842636
LOC101741371	0.0117305	0.0217023	0.00944049	0.00562811	0.033496	0.00614809	0.047161	0.0319927	0.0207312	0.0281454
LOC101741510	0.128594	0.315372	0.156899	0.120934	0.393662	0.062971	0.337984	0.351157	0.529025	0.538375
LOC101741650	0	0.000508031	0	0	0	0	0.005116	0	0	0
LOC101741470	0.00655593	0.0164532	0.0600404	0.00421869	0.00896899	0	0.0121472	0.00709911	0.0135451	0.19423
LOC101741789	0.530172	2.16595	2.26479	0.658363	1.4257	0.173025	1.45759	1.37621	0.559659	3.02935
LOC101741937	0.041636	0.0709557	0.0875559	0.0420947	0.063109	0.0143636	0.0895748	0.0537978	0.0612248	0.258909
LOC101742323	0.137039	0.166683	0.0816267	0.112774	0.42028	0.050783	0.471101	0.167751	0.719323	0.53561
LOC101742185	0.00978325	0.00775259	0.0204828	0.00970292	0.0717727	0.0159339	0.0909372	0.0238568	0.0487864	0.122897
LOC101742475	0.0157807	0.0122637	0.0189371	0.00749046	0.0198066	0.00942224	0.0202417	0.0163102	0.0230805	0.0318141
LOC101741609	0.0180177	0.0957084	0.0382816	0.0480745	0.428507	0	0.370918	0.134161	0.237474	0.602394
LOC733118	0	0.000825866	0	0	0	0	0	0	0	0
GSTz1	0.0310323	0.033517	0.0511535	0.0561722	0.0236312	0.0284325	0.039738	0.0357042	0.0512477	0.0209251
LOC101742619	0.026196	0.0639449	0.0385851	0.0306391	0.137822	0.0215897	0.133702	0.0692705	0.0413412	0.127954
LOC101742869	0.00525538	0.00531526	0.00729702	0	0.00269951	0	0.0097789	0	0.0072564	0
LOC101743010	0.081663	0.22621	0.0913708	0.0804264	0.291987	0.0235016	0.638107	0.123403	0.210497	0.510568
LOC110384973	0	0	0	0	0	0	0	0	0	0
LOC110384976	0	0	0	0	0.00229482	0	0.00476847	0	0	0
Brf	0.0199131	0.0190719	0.0229257	0.0135331	0.0455572	0.00550518	0.0476993	0.0125109	0.0682542	0.0434575
LOC692861	0.0829977	0.0677082	0.144056	0.0309425	0.122598	0.129015	0.150062	0.0929011	0.0767669	0.162405
LOC101743155	0.312038	0.604744	0.496039	0.390977	2.70542	0.0894884	2.22672	0.957456	1.14881	2.66197
LOC105841467	0.00278397	0.00295503	0.00261822	0.00105693	0.0110194	0	0.00825621	0.00636202	0.00267444	0
LOC101741896	0	0.00161782	0	0	0.00118745	0	0.00536237	0	0	0
LOC101743662	0.014558	0.0406863	0.0200309	0.0157475	0.0595471	0.00999977	0.0501829	0.0749834	0.104924	0.0650995
LOC101742043	0.0110523	0.0380493	0.0221721	0.00955468	0.094486	0.0170917	0.066439	0.0397319	0.0572316	0.102364
LOC101744539	0.0604693	0.108411	0.117872	0.0437994	0.302976	0.0175202	0.242229	0.133894	0.139756	0.411494
LOC101744685	0.0136581	0.0312923	0.0136465	0.0219662	0.110892	0.00412622	0.183374	0.0211889	0.143537	0.213792
LOC105841533	0.00065399	0	0	0	0.00738084	0	0.0077726	0.00438431	0	0.0245377
LOC101744968	0.000601839	0.00181993	0	0.0148101	0.00386684	0	0.00274581	0.00447077	0.00818069	0
LOC101745117	0.110869	0.137712	0.152714	0.305259	0.352159	0.303722	0.16011	0.492613	0.795646	0.181431
LOC101745269	0.0358683	0.0296389	0.0541279	0.0204261	0.0260567	0.0266325	0.0149018	0.030446	0.0335357	0.0264541
LOC101742476	0.00480186	0.0190654	0.00577625	0.00317397	0.0920189	0	0.0717713	0.0236584	0.0453173	0.0909695
LOC101745504	0.030004	0.0403771	0.0248019	0.0143574	0.0629218	0.017061	0.0818063	0.0316764	0.0664008	0.0914378
LOC692444	0.00326784	0.00185455	0.00443031	0.00745513	0.00205146	0.00276368	0	0.002253	0.00247895	0.0109643
LOC110384995	0.000181727	0	0	0	0	0	0	0	0	0
LOC101745643	0.747976	0.522839	0.759782	0.434638	0.349962	0.341064	0.387806	0.440691	0.281885	0.395579
LOC101745791	0.0142424	0.0184224	0.0169318	0.00920849	0.0199437	0.00429625	0.0267668	0.0125986	0.0261854	0.00805384
LOC101742620	0.00734143	0.036318	0.0207859	0.0137213	0.166322	0.0155516	0.101835	0.045251	0.0746332	0.0608728
CPR49	0.00243662	0.0122205	0.00317532	0.00476071	0.0155903	0	0.00503177	0.055328	0	0
LOC101745936	0	0.000905586	0.00195856	0.00487578	0.0108702	0	0	0	0.00826261	0.00926335
LOC101742761	0	0	0.00102235	0	0.00806126	0	0.00297538	0.00691848	0	0
LOC101742915	0.039234	0.109502	0.0350287	0.0201465	0.325569	0.0221396	0.444097	0.0701284	0.264683	0.563166
LOC101746319	0.0358037	0.0310983	0.0325918	0.0220859	0.0250309	0.0156122	0.0500228	0.0353242	0.0180174	0.0215733
LOC105841500	0	0	0	0	0	0	0	0	0	0
LOC101746082	0	0.00286906	0	0	0.00400204	0	0	0.00476875	0	0
LOC101746457	0.0223695	0.0345169	0.0299307	0.0209097	0.0548305	0.0146312	0.0456775	0.0728035	0.0220732	0.021247
UGT47A1	0.000827839	0.0109224	0.00156771	0	0.0200074	0	0.00260554	0.0563157	0	0
LOC101743056	0	0	0	0	0	0	0.00169755	0	0	0
LOC101746883	0.00404213	0.0277184	0.00579665	0	0.0445056	0	0.016991	0.269403	0	0.0121539
LOC101746743	0	0	0	0	0.00115165	0	0	0	0	0
LOC101747016	0	0.000618111	0	0	0.00100527	0	0	0	0	0
LOC101747156	0.0243074	0.032479	0.026363	0.0121822	0.0263722	0.0177925	0.0216645	0.0230098	0.0198166	0.033377
LOC101743203	0.00324443	0.00907801	0.00360242	0.00648639	0.0183064	0	0.00858485	0.0032895	0.00718869	0.0301939
LOC101735362	0.00750372	0.0159167	0.0172907	0.00641341	0.00821898	0.00192372	0.0272498	0.00648234	0.0307327	0.0359027
LOC101735632	0.0332862	0.0721758	0.0531428	0.0684832	0.138611	0.0266186	0.124121	0.0870747	0.165202	0.14299
LOC733029	0.119907	0.12512	0.194675	0.180972	0.0831674	0.0399371	0.0700464	0.214257	0.144674	0.0492548
LOC101735774	0.0499839	0.0544722	0.0616339	0.0675672	0.0588816	0.0221838	0.068282	0.0350666	0.106512	0.0349014
Mir279b	0	0	0	0	0	0	0	0	0	0
Mir279c	0	0	0	0	0	0	0	0	0	0
LOC692954	0.00673713	0.00212986	0.00668662	0.0128521	0.0037804	0	0	0.00449231	0.0366745	0
LOC778480	0.0892155	0.107599	0.153597	0.100008	0.134957	0.0594057	0.156802	0.184785	0.0658873	0.110194
LOC101743338	0.00808886	0.0173989	0.0142859	0.0125592	0.0820573	0.00748244	0.0473708	0.0340558	0.0514689	0.139167
LOC101735985	0.0553812	0.0833766	0.073035	0.0359772	0.0856234	0.0434648	0.108469	0.0986653	0.0743693	0.127672
LOC101736118	0.116701	0.150582	0.158136	0.113863	0.28989	0.032549	0.254855	0.190293	0.283334	0.298649
LOC101736253	0.0251452	0.0247403	0.0309451	0.0119918	0.0367559	0.0116008	0.0310085	0.036037	0.0141203	0
LOC692816	0.221016	0.412241	0.35058	0.392717	0.513244	0.166399	0.420422	1.03173	0.474755	0.466429
LOC101736470	0.0609675	0.12674	0.084844	0.0535027	0.258341	0.0376791	0.288119	0.130279	0.14654	0.282699
LOC101736605	0.0556129	0.050662	0.0735133	0.022305	0.0447507	0.0207552	0.0636406	0.0254472	0.0557098	0.0750056
LOC101736959	0.0658433	0.07448	0.0833257	0.0767472	0.213745	0.0351422	0.234205	0.118426	0.515806	0.333588
LOC101736830	0.0970858	0.145474	0.113937	0.0763652	0.247033	0.0248541	0.182679	0.207609	0.171373	0.151515
LOC101737092	0	0.00037465	0	0	0.00274235	0	0.00487929	0.00351645	0	0.0101112
LOC101737236	0	0.000597071	0	0.00203589	0	0	0.00297538	0	0	0
LOC101743616	0	0	0	0	0	0	0	0	0	0
LOC101737383	0	0	0	0	0	0	0.0231497	0	0	0
LOC101743760	0	0	0.00073058	0	0.00234367	0	0.0103196	0	0	0
LOC101737526	0	0	0	0.00105815	0	0	0	0	0	0
LOC101737668	0.449237	0.479038	0.496141	0.248302	0.370931	0.222685	0.509316	0.432236	0.349237	0.461526
LOC101744056	0.00308235	0.00911362	0.00569926	0.00600223	0.0268867	0	0.0351791	0.00597571	0.0120749	0
LOC101737895	0.0106914	0.0105048	0.0157294	0.00753947	0.0287079	0.00926431	0.024387	0.0144159	0.0101529	0.0571019
LOC101738155	0.00601643	0.00122677	0.00172852	0	0	0.00381059	0.0043679	0	0.00324141	0
LOC101744202	0.144213	0.262869	0.201896	0.134813	0.665679	0.109558	0.62094	0.395573	0.35191	0.719034
LOC101744487	0.0146659	0.0181063	0.0159067	0.014116	0.111068	0.00504668	0.107407	0.0320689	0.0655485	0.165003
LOC110385031	0	0.000508031	0.00226465	0	0.00165862	0	0	0	0.00773688	0.00684224
Mir34	0	0	0	0	0	0	0	0	0	0
Mir277	0	0	0	0	0	0	0	0	0	0
Mir317	0	0	0	0	0	0	0	0	0	0
LOC105841560	0	0	0.000648372	0	0.00114078	0	0.00571653	0	0.00796173	0
LOC105841380	0	0	0	0	0	0	0	0	0	0
LOC101744775	0.00115173	0	0.0018063	0	0	0	0	0	0	0
LOC110385056	0	0	0	0	0	0	0	0	0	0
LOC101744918	0	0.000978795	0	0	0	0	0	0	0	0
FMO2	0.00886267	0.0131851	0.0144611	0.0177547	0.0161544	0.00205784	0.0292924	0.0125511	0.0662019	0.133956
FMO1	0	0.000835447	0	0	0	0	0.00227074	0.0119317	0	0
LOC101745059	0.0270915	0.0369891	0.0108808	0.00633794	0.056824	0.00672904	0.0853131	0.0154447	0.0421245	0.0501914
LOC101745357	0.0514038	0.078989	0.0576319	0.0367018	0.228108	0.0223288	0.252118	0.165942	0.0958461	0.318979
LOC733002	0.115809	0.0983981	0.168627	0.069153	0.072801	0.0621046	0.093034	0.180686	0.100917	0.059134
LOC101745505	1.08407	3.77084	1.24964	0.682831	3.85059	0.706021	4.87191	2.67008	2.18019	4.92807
LOC110385036	0.472032	2.57701	0.689757	0.252876	3.94845	0.14394	5.14443	1.75861	2.67044	5.43283
LOC101738514	0.106711	0.354095	0.203559	0.0622268	1.71576	0.0504027	1.3439	0.417737	0.471927	1.65568
LOC101746083	0.0148883	0.0269901	0.0140178	0.0118574	0.0462165	0.0121712	0.0396836	0.0238202	0.0279304	0.0608701
LOC101746226	0.000899231	0.00180602	0.00238451	0	0.00254755	0	0.00213491	0	0	0
LOC105841401	0	0	0	0	0.000943946	0	0	0	0	0
LOC101746505	0	0	0	0	0	0	0	0	0	0
LOC101738778	0	0	0	0	0	0	0	0	0	0
BAEE	0	0	0.000821684	0.00248189	0.00622648	0	0	0	0	0
LOC101738916	0.0394001	0.10442	0.0517732	0.0655212	0.129731	0.0212087	0.0723296	0.353701	0.148806	0.0479349
LOC101739059	0.011726	0.0229969	0.015438	0.00818373	0.0120122	0	0.0147934	0.072735	0.0191366	0.0550844
LOC105841491	0.00742815	0.0289594	0.0173063	0.00856112	0.0441694	0.00197159	0.0990051	0.0177178	0.0296632	0
LOC101739206	0.0849918	0.12329	0.0824912	0.102399	0.207835	0.0163356	0.315621	0.121295	0.256602	0.439706
LOC105841539	0	0.000844781	0	0	0.00301505	0	0	0	0	0
LOC110385111	0.00269982	0.00263363	0.00154008	0	0.00379135	0.00692711	0.0039951	0	0	0
LOC101738288	0.0164407	0.0204433	0.0206071	0.00181372	0.0234643	0.00766702	0.0163971	0.0180137	0.0212036	0
LOC101738425	0.0169803	0.0632696	0.0190538	0.00633442	0.258192	0.00469593	0.408603	0.0721132	0.0532875	0.456697
LOC101737707	0.00491461	0.0117948	0.0168347	0.00152614	0.0124098	0.002592	0.0326896	0.0145689	0	0.0108154
LOC101737845	0.0112748	0.0291574	0.0140647	0.00314749	0.0462276	0	0.0491028	0.0298194	0.0479339	0.0783157
LOC101737979	0.00266667	0.00927136	0.000822319	0.00121777	0.00254193	0	0.00184268	0.0036581	0.00339998	0
Mir3422	0	0	0	0	0	0	0	0	0	0
LOC101738241	0.149632	0.207717	0.160446	0.097618	0.231437	0.0601947	0.30555	0.138916	0.230023	0.300743
LOC101738689	0	0	0	0	0.00103827	0	0.0129492	0	0	0
Srp68	0.00956522	0.0101567	0.00911512	0.0028495	0.0162939	0.00456275	0.00953651	0.0221672	0.0166777	0.0381015
LOC101738375	3.34256	3.21348	3.09204	2.61061	2.6772	2.29264	3.00953	3.02042	2.69112	2.77298
LOC110385120	0	0	0	0	0	0	0.00241856	0	0	0
LOC101738830	0.000184819	0.00217183	0	0.00232339	0.00692549	0	0.0171135	0	0.0129971	0.00997966
eIF3-S7	0.02159	0.0295838	0.0214701	0.0130804	0.0368849	0.0173028	0.054263	0.0315402	0.0459023	0.0453508
LOC101738515	0.0102412	0.0156661	0.0138742	0.0129557	0.0396344	0.0116853	0.0764781	0.00763336	0.0417464	0.117331
LOC101738962	0	0.00436914	0	0	0.00973418	0	0.021376	0	0.00332306	0.0247883
LOC110385136	0	0	0.000850156	0	0	0	0.00725535	0	0	0
LOC110385137	0	0	0	0	0	0	0	0	0	0
LOC101738829	0.00148976	0.00365656	0.000566485	0.000941109	0.012085	0	0	0	0.00425834	0
LOC105841647	0.000386837	0.00260501	0.00103047	0.00173909	0.0186217	0	0.0283111	0	0	0.0137969
LOC101739248	0.0420846	0.0568248	0.164886	0.0212496	0.0291053	0.463864	0.0139642	0.0259611	0.0132642	0.117123
LOC101738961	0.00552916	0.00956876	0.0239314	0.00203716	0.00738628	0.0609959	0.00736067	0	0	0.126536
LOC110385091	0	0	0	0	0	0	0	0	0	0
LOC101739666	0.000520051	0.000920154	0.000787674	0	0	0	0	0	0	0.0138796
Mir3423	0	0	0	0	0	0	0	0	0	0
Dohh	0.159316	0.164068	0.207749	0.110438	0.122185	0.0625781	0.186912	0.147896	0.0914081	0.153952
LOC110385147	0.000412273	0	0.00190307	0	0.00504916	0	0.00222118	0.00430982	0.0114569	0
Glob1	0.00178524	0.00699058	0.0011765	0.00701559	0.0128259	0	0.0110538	0.176891	0.00787136	0
LOC101739809	0.36618	0.887307	0.440169	0.258846	1.34103	0.187031	1.61282	0.886758	1.03479	1.79395
LOC101739207	0.0249748	0.0666424	0.0400829	0.0147367	0.0907264	0.0354641	0.215236	0.0381108	0.060156	0.428796
LOC101740080	0.0260606	0.0333151	0.021705	0.0163377	0.072168	0.0119795	0.0672801	0.0240412	0.0483781	0.0218785
LOC101740217	0.00304313	0.0157641	0.00682986	0.0018453	0.00862201	0.0188474	0.0157163	0.00664098	0	0.0474107
LOC101739568	0.0337874	0.029398	0.049297	0.0300838	0.0396304	0.0164095	0.0434513	0.0306497	0.0369345	0.0376658
LOC101739345	0.0226846	0.0207115	0.0232153	0.0186213	0.00834859	0.00716605	0.0177027	0.0078223	0.0167818	0.0116467
LOC101739854	0.0305292	0.211915	0.0461897	0.0556359	0.536734	0.00957263	0.13887	0.774096	0.219801	0.187511
LOC101740171	0.0933958	0.455744	0.217867	0.0368741	1.63222	0.0549705	0.393672	1.42337	0.0724162	0.412777
LOC101740308	0	0	0	0	0	0	0	0	0	0
LOC101740529	0	0	0.000589377	0	0.00300903	0	0	0	0	0
LOC110384726	0.00790277	0.0140861	0.0147061	0.0040707	0.0403328	0.00511816	0.0518624	0.0283395	0.0228374	0.0809708
LOC101740899	0.0228241	0.037575	0.0174142	0.00998105	0.108251	0.00959636	0.0549558	0.0515029	0.0473512	0.0979231
SOCS2-12	0.000585266	0.00262977	0.00537819	0.0230495	0.0278009	0.00222383	0.00450427	0.00507303	0.038011	0.0219609
LOC110385160	0	0.000912786	0	0	0.00260876	0	0.0038367	0	0	0
LOC101741136	0	0	0	0	0	0	0	0	0	0
LOC101741279	0	0	0	0.000548173	0	0	0	0	0.00395117	0
FANCI	0.00415989	0.0186272	0.00376683	0.00446873	0.0389771	0.0055154	0.0849399	0.022624	0.026606	0.00910902
LOC105841629	0.000366843	0.010199	0.00208126	0	0.0328073	0.00553197	0.0627326	0	0.0096364	0.0713381
LOC101741471	0.0260891	0.0996936	0.0412871	0.0240928	0.280308	0.0158938	0.484937	0.0732817	0.180939	0.570775
A4	1.89858	1.33998	1.9981	2.03493	1.38068	1.53501	1.10864	2.16559	2.28833	1.08396
LOC101741610	1.05032	0.38426	1.22239	1.37514	0.21117	0.727096	0.27574	0.125143	1.96479	0.408
LOC105841644	0.000522118	0	0.00163408	0.000518792	0	0	0	0	0.00245968	0
LOC110385174	0	0	0	0	0.00353271	0	0	0	0	0
LOC101741750	0.0304831	0.0342622	0.0444371	0.0302427	0.0396001	0.0174094	0.00685093	0.0695523	0.0570888	0.0245576
LOC101741897	0.0761458	0.136868	0.0918274	0.0701546	0.453583	0.0553659	0.380308	0.324194	0.190716	0.332618
LOC101742240	0.0182017	0.134888	0.0306788	0.00576815	0.227559	0.00249284	0.124208	0.570929	0.0131945	0.0224005
LOC101740620	0.000306393	0.0028482	0	0	0.025778	0	0.0304407	0	0.0029024	0.0186467
LOC101740760	0.0138796	0.0172558	0.0139718	0.00430256	0.0783349	0.0122406	0.129641	0.0288175	0.0495033	0.0359584
LOC692850	0.217525	0.205261	0.233709	0.114364	0.199321	0.0798856	0.504415	0.159856	0.125965	0.528119
LOC101740900	0.0038052	0.0182619	0.0077586	0.0016667	0.0589634	0.00264373	0.063374	0.00843732	0.0288007	0.0877978
LOC101741043	0	0	0	0	0.00488811	0	0.0021878	0	0	0
LOC110385180	0	0	0	0	0	0	0	0	0	0
CPR74	0.000687328	0	0.00427118	0	0.00465297	0	0.00244094	0.00252001	0	0.0101026
TRNAC-GCA	0	0	0	0	0	0	0	0	0	0
LOC101742375	0	0.000743168	0	0	0	0	0	0	0	0
LOC101741192	0	0	0	0	0	0	0.00198387	0	0	0
LOC101741334	0.0191135	0.0229053	0.0326387	0.0239411	0.0925622	0.00759931	0.0691588	0.0242133	0.090678	0.159471
LOC101742621	0.0393798	0.0653336	0.0561957	0.0292461	0.106622	0.0204895	0.0789355	0.0617035	0.0975618	0.090431
LOC101741472	0	0	0	0	0	0	0	0	0	0
LOC105841655	0	0	0	0.00194487	0.00470831	0	0	0	0	0
LOC101741611	0	0	0	0	0	0	0	0	0	0
LOC110385095	0	0	0	0	0	0	0	0	0	0
LOC101741751	0.0372198	0.0670801	0.0453866	0.0354853	0.287582	0.0167115	0.207952	0.103955	0.0934734	0.382793
LOC101742870	0	0	0	0	0	0	0	0	0	0
LOC101743011	0	0	0	0	0	0	0	0	0	0
LOC692842	0.394298	0.514245	0.514494	0.299095	0.601944	0.18614	0.652908	0.590237	0.820609	0.73682
LOC101743156	0.134086	0.0701882	0.12052	0.0777872	0.119231	0.0932188	0.290889	0.0422243	0.152373	0.255816
LOC101743297	0.0770071	0.0667982	0.0800648	0.100241	0.0435998	0.0471763	0.0520715	0.0760093	0.0803825	0.0455202
LOC101743438	0.340667	0.281676	0.281117	0.149356	0.294548	0.16132	0.628602	0.235643	0.259373	0.47965
LOC101743578	0.0222092	0.0323835	0.0388655	0.0195139	0.0202329	0.0217647	0.0265098	0.0277301	0.0341478	0.0728842
LOC101743718	0.0173836	0.0444667	0.0157307	0.0102671	0.0851045	0.0166248	0.251276	0.02443	0.0257684	0.2387
LOC101743869	0.314583	0.268286	0.290592	0.163041	0.180287	0.159893	0.231316	0.15924	0.119341	0.206816
LOC105841236	0.0227755	0.0254044	0.0381212	0.0170423	0.0389263	0.0143838	0.0229678	0.0371498	0.0697456	0.0339771
LOC101744017	0.0340957	0.0514328	0.0262396	0.0226962	0.0507269	0.0179865	0.0450202	0.0464061	0.0423331	0.0144463
LOC101741898	0.00890085	0.0210042	0.00844543	0.00633896	0.0757708	0.00244633	0.077237	0.0307647	0.0324521	0.0919812
LOC101742187	0.00577525	0.0124631	0.0102449	0.00435143	0.0256121	0	0.0400035	0.0251845	0.0274782	0.0200649
LOC101742044	0.0226418	0.096378	0.03672	0.0326713	0.535406	0.00486298	0.424812	0.108146	0.379329	0.359563
LOC101744345	0.00878935	0.0220354	0.0177327	0.0129734	0.0260084	0.00271	0.0501382	0.0164699	0.0352154	0.0355163
LOC101742325	0.207868	0.374283	0.289405	0.177233	0.616327	0.0514069	0.895344	0.320258	0.991195	1.15603
TRNAT-UGU	0	0	0	0	0	0	0	0	0	0
LOC101744488	0.0162812	0.0224811	0.0230012	0.00580438	0.0511136	0.00890174	0.097831	0.0164287	0.0443972	0.0827778
LOC778515	0.0967999	0.0991312	0.13946	0.0660423	0.133131	0.0995437	0.0914706	0.185629	0.105507	0.115629
LOC105841609	0	0	0	0	0	0	0	0	0	0
LOC101744632	1.07466	0.694556	1.00133	0.701147	0.58381	0.738213	0.612533	1.38057	0.530787	0.52662
LOC101744776	0.24076	0.337419	0.326551	0.153099	0.52354	0.87691	0.309472	0.695567	0.228653	0.496389
LOC101742477	0.0046336	0.00443419	0.00950655	0.00496752	0.00835413	0.011261	0.00902792	0.00615467	0.00696355	0.0116467
Parn	0.0571552	0.0797757	0.0599286	0.0237118	0.08033	0.0227585	0.152243	0.0429558	0.0965186	0.177358
LOC110385221	0	0.00741491	0.00087038	0	0.00540498	0.00282251	0.00538959	0.0025623	0.00837483	0.0276041
LOC105841660	0	0	0	0	0	0	0	0	0	0.0103833
Mir2788	0	0	0	0	0	0	0	0	0	0
LOC101744919	0	0	0	0	0	0	0	0	0	0
TRNAC-GCA.1	0	0	0	0	0	0	0	0	0	0
LOC105841610	0	0	0	0	0	0	0	0	0	0
LOC110385103	0	0	0.00303866	0.00109052	0	0	0	0	0	0
LOC101745060	0	0	0	0	0	0	0	0	0	0
LOC101745209	0	0.000791729	0	0	0	0	0.00237369	0	0	0
LOC101745457	0.099211	0.134309	0.168888	0.150974	0.146643	0.0952995	0.182263	0.177533	0.224124	0.110209
LOC693091	0.0102145	0.0119171	0.0164959	0.0191966	0.024462	0.00781238	0.0097314	0.0314769	0.0114595	0.022585
LOC101745599	0.18522	0.179621	0.284714	0.246803	0.123461	0.128072	0.164126	0.201827	0.379863	0.141646
LOC101745751	0.0347172	0.0888803	0.0556203	0.0344188	0.0935328	0.0128646	0.104284	0.0860762	0.0649455	0.137542
LOC101745987	0.0270101	0.0704893	0.0485099	0.0209209	0.111175	0.00630021	0.122909	0.126564	0.0889643	0.207479
LOC101742622	0.0382395	0.0636769	0.0637739	0.0374659	0.0695679	0.0509487	0.14113	0.121616	0.0640284	0.108388
Mir2789	0	0	0	0	0	0	0	0	0	0
LOC101746130	0.11073	0.173228	0.132148	0.0734048	0.133282	0.0628613	0.205904	0.124763	0.0647692	0.197899
glv2	0	0.00163825	0.00127988	0	0	0	0	0	0	0
LOC101746273	0	0	0	0	0	0	0	0	0	0
LOC101746409	0.0727457	0.0720731	0.122815	0.0810344	0.122476	0.0427135	0.108771	0.180782	0.0937681	0.103287
LOC778457	1.45887	1.32411	1.76941	1.31319	1.12964	1.33004	1.11638	2.21099	1.15392	1.03433
LOC101742916	0.0072704	0.0265638	0.0158987	0.00877857	0.049228	0.00240524	0.0478205	0.0290228	0.0190451	0.0954004
LOC101743057	0.00352626	0.00799201	0.0047089	0.0107125	0.0319662	0.00486951	0.0264516	0.0160166	0.0313162	0.0562163
LOC101746549	0.00339903	0.000965039	0.00386935	0.00463205	0.00531653	0.00206608	0.0110975	0.00698036	0.0029439	0.0115551
LOC101743204	0.00133644	0.00480013	0.000672364	0.0012932	0.00784225	0	0.00626349	0	0.00702986	0
LOC101746827	0	0	0.00267902	0	0	0.00292258	0	0	0	0
LOC693027	0.111765	0.0556155	0.295426	0.095277	0.0131141	0.89015	0.0083793	0.00719114	0.0367806	0.0729853
LOC101746968	0.00106995	0.00363743	0.00319827	0.00178223	0.00584177	0.00692858	0.00503766	0.00346977	0.00222749	0
LOC101743339	0.0106143	0.00662069	0.00804402	0.00483813	0.00935294	0	0.0216419	0.0145875	0	0.00942233
LOC101743482	0.0258514	0.0314679	0.0369215	0.0245777	0.0625722	0.0145229	0.060376	0.0203244	0.043705	0.0319892
LOC101747101	0.00327822	0.00366871	0.00306882	0.00479757	0.00490939	0	0.0199734	0	0.012462	0.00923652
LOC101743617	0.00043685	0.000961387	0.0012993	0	0	0	0	0	0	0.0132421
LOC101735405	0.0118223	0.0266365	0.00885149	0.00732784	0.0247357	0.00992564	0.0387601	0.0125554	0.0122112	0.0303544
LOC101735538	0.0344015	0.0206476	0.040725	0.0554898	0.0352833	0.0181753	0.020964	0.0415219	0.0610536	0.0136571
LOC101735679	0	0	0	0	0	0	0	0	0	0
LOC110385108	0	0	0	0	0	0	0	0	0	0
LOC110385250	0	0.000354417	0.00151576	0.000898905	0.00158909	0	0.00701897	0	0.0109948	0
LOC101744057	0	0	0.00145957	0	0	0	0	0	0	0.0115504
LOC101744203	0.139929	0.264542	0.262779	0.104521	0.243083	0.0903314	0.227154	0.256532	0.122855	0.213986
LOC101735820	0	0	0	0	0	0	0	0	0	0
LOC101735952	0	0	0	0	0.00107478	0	0	0	0	0
LOC105841728	0	0	0	0	0.00449747	0	0	0.00694989	0	0
LOC101736080	0.035636	0.29286	0.0563175	0.0232769	1.20259	0.0112791	0.212649	0.972593	0.080544	0.165064
LOC105841617	0	0	0	0	0	0	0	0	0	0
Ggamma30A	0.00261416	0.0144833	0.00285492	0.00144933	0.0412256	0	0.00776769	0	0.00695439	0
LOC101744346	0.00108084	0.0017455	0	0	0.0121176	0	0.00991155	0.00460112	0.00444841	0.0220412
LOC101744489	0	0	0	0	0	0	0	0	0	0
LOC101736302	0	0	0	0	0	0	0	0	0	0
LOC101736428	0	0	0	0	0	0	0.00222902	0	0	0
LOC110385259	0	0	0	0	0	0	0	0	0	0
LOC101744777	0.00986935	0.0689501	0.0124513	0.0325325	0.471953	0.00216159	0.0385114	0.21724	0.387969	0.0339176
LOC101736504	0.0191355	0.030906	0.0353019	0.0230496	0.0577459	0.00658182	0.108333	0.0377653	0.0669516	0.137719
LOC101736643	0.275053	0.560597	0.368247	0.179922	0.54451	0.150673	0.63709	0.335263	0.266327	1.01736
LOC101736784	0.00552772	0.0117023	0.0220874	0.0105536	0.0169502	0.0130787	0.0155795	0.0155679	0.0270257	0.018602
Bm-Bre5	0.0201617	0.0294488	0.0437645	0.0193332	0.0417638	0.00651629	0.0211253	0.0931252	0.0187447	0.0909411
LOC101744920	0.00128089	0.00782152	0.00172813	0.00224484	0.0267969	0.00197159	0.0371636	0.00351386	0.0153314	0.0680886
LOC101745061	0.000622401	0	0.00141275	0.000744464	0.00929128	0	0.00340967	0	0	0.0172159
RpL38	2.60373	2.36152	2.45123	2.27695	1.72452	1.39143	2.01845	2.19032	2.38465	1.8917
LOC101745358	0	0	0	0	0	0	0	0	0	0
LOC101745506	0.0224474	0.0441362	0.0224481	0.0254608	0.216655	0.00709916	0.0915688	0.0512405	0.0874131	0.247065
Mir2774a-3	0	0	0	0	0	0	0	0	0	0
LOC101736911	0.134001	0.117348	0.18156	0.0783943	0.108208	0.0501168	0.140502	0.167178	0.0944969	0.152859
LOC101737423	0.00445543	0.0155053	0.00260736	0.00782895	0.0281745	0.00434005	0.0173305	0.0488432	0.0416427	0.0208757
LOC101737280	0.0370822	0.0337702	0.074712	0.0324069	0.0387462	0.0749495	0.0645109	0.080504	0.038713	0.106196
LOC101737137	0.00789407	0.0104819	0.012285	0.0164251	0.0213868	0	0.0231982	0.00616015	0.00738167	0.0243166
LOC101737563	0.054902	0.0613875	0.0705936	0.0415929	0.0424186	0.02818	0.0175803	0.0253942	0.0195197	0.047469
rptor	0.00201585	0.00806444	0.00377862	0.00224929	0.0173515	0	0.0711047	0.00339664	0.0164866	0.130904
LOC101737708	0.0169458	0.0262683	0.0190273	0.00819639	0.0380773	0.0200228	0.04706	0.0288107	0.038721	0.0576985
LOC101737846	0.00514562	0.00339819	0.0079558	0.00195783	0.00411357	0.00705009	0.00427839	0.00307019	0.00595572	0.0216501
LOC101737980	0.00515575	0.0170398	0.0111278	0.00493949	0.0287481	0.00265552	0.0279214	0.0154693	0.0279121	0.0525067
LOC101738110	0.00818136	0.013555	0.0114381	0.00558536	0.0132678	0.00285683	0.042863	0.00380596	0.0179749	0.0707072
LOC100862708	0	0	0	0	0.00137819	0	0.00316738	0	0	0
LOC101740212	0.00153337	0.0166628	0.00266715	0.00842492	0.179791	0	0.00860539	0.0657652	0.00219622	0
LOC101736606	0	0	0	0	0	0	0	0	0	0
LOC101736745	0	0	0	0	0	0	0	0	0	0
CTL19	0.000573038	0	0	0	0	0	0.00316738	0	0	0
LOC110385320	0	0	0	0	0	0	0	0	0	0
LOC110385303	0	0	0	0	0.00146658	0	0	0	0	0
LOC101742917	0	0.00442888	0.00266098	0	0.0188835	0	0.00887011	0	0.00306187	0
TRNAL-AAG	0	0	0	0	0	0	0	0	0	0
LOC110385324	0	0	0	0	0.00268259	0	0.00295312	0	0	0
LOC101736872	0.00558399	0.0101837	0.00501797	0.00594749	0.0394271	0	0.0226636	0.0133062	0.0125504	0.0381941
LOC101743058	0.000312669	0	0	0	0.00534334	0	0	0	0	0
LOC101737006	0	0.00118472	0	0	0	0	0	0	0	0
LOC101737138	0	0	0	0	0	0	0	0	0	0
LOC101737281	0.0198351	0.0216472	0.0318522	0.0198762	0.0234701	0.0050021	0.0176315	0.0299276	0.0167893	0.0230715
TRNAL-AAG.1	0	0	0	0	0	0	0	0	0	0
LOC101737527	0.101406	0.128136	0.12974	0.0574568	0.111318	0.0235227	0.166594	0.0922489	0.100143	0.185851
LOC101743340	0	0	0	0	0	0	0	0	0	0
LOC101743483	0	0	0	0	0	0	0	0	0	0
LOC101743618	0	0	0	0	0	0	0	0	0	0
LOC101743762	0	0	0	0	0.00134712	0	0	0	0	0
LOC101743912	0	0	0	0	0	0	0	0	0	0
TRNAL-AAG.2	0	0	0	0	0	0	0	0	0	0
TRNAL-AAG.3	0	0	0	0	0	0	0	0	0	0
Crz	0	0	0	0	0.00103222	0	0	0	0	0
LOC101744058	0.0714664	0.216968	0.094331	0.0535249	0.866679	0.0390269	0.697185	0.270155	0.185779	0.872561
GSTe2	0	0	0	0	0	0	0	0	0	0
LOC105841781	0	0.00144163	0	0	0.0170561	0	0.0243566	0.00296494	0	0.00923652
LOC105841784	0	0	0	0	0	0	0	0	0	0
Dopr1	0	0	0	0	0	0	0	0	0	0
LOC110385304	0	0	0	0	0	0	0	0	0	0
LOC101737669	0.0220508	0.0297648	0.0207493	0.0248099	0.0346632	0.0162541	0.0446633	0.0288772	0.063364	0.101834
LOC101737981	0.00866	0.0105731	0.0142054	0.00436181	0.0240454	0.00534201	0.0358743	0.0077739	0.0153171	0.0144991
LOC101744633	0	0	0	0	0	0	0	0	0	0
LOC101738111	0.000461272	0	0	0	0	0	0	0	0.00495836	0
LOC105841788	0.000400136	0.00280021	0	0	0.010081	0	0.00214752	0.00433375	0.00953611	0.0253335
LOC101745062	0	0	0	0	0	0	0	0	0	0
LOC101738194	0.000480258	0	0	0	0.00151118	0	0	0	0	0
LOC101745359	0	0	0	0	0	0	0	0	0	0
LOC101738326	0	0	0	0	0	0	0.00189325	0	0	0
CYP340A3	0.0167393	0.00200827	0.00677676	0.0228022	0	0.00786649	0.00274581	0.00223214	0.0168078	0
LOC101738597	0.114116	0.307351	0.182597	0.0833828	0.409728	0.072266	0.509128	0.286582	0.121728	0.505778
LOC693053	0	0.000964631	0	0	0	0	0	0	0	0
LOC110385389	0	0	0	0	0.00100018	0	0	0	0	0.00926335
LOC733061	0.578669	1.45081	0.941539	0.701981	3.07332	0.224351	3.72164	1.4645	2.70782	4.0923
LOC101745507	0.0313694	0.0683115	0.0438819	0.0123482	0.0759148	0.0140413	0.0986034	0.056047	0.0139279	0.125211
LOC110385395	0.000481645	0.00191354	0	0	0	0	0	0	0	0
LOC692956	1.52361	1.51818	1.71401	0.742268	1.19673	0.933389	1.4531	1.26378	0.587025	1.55146
LOC101738872	0.0185017	0.0216932	0.0299751	0.0209842	0.0306109	0.0159768	0.0379887	0.0426377	0.0499027	0.0862022
LOC101739006	0.0411281	0.111629	0.0687137	0.0387373	0.0919874	0.0161288	0.0857903	0.0971758	0.0995177	0.10516
LOC101739151	0.0221929	0.0384773	0.0378979	0.0305261	0.0546622	0.00898025	0.0447682	0.038627	0.047467	0.026736
MLC-2	0.0138485	0.0212666	0.00877445	0.00662564	0.0154479	0.011097	0.00883802	0.00452605	0.00651602	0
LOC101739289	0.0105294	0.102974	0.0165216	0.00618187	0.54195	0	0.074851	0.293382	0.0492049	0.0793626
LOC101745646	0	0	0	0	0.00126014	0	0	0	0	0
LOC101739569	0	0.00210213	0	0	0.00241453	0	0.00246564	0	0	0
LOC101739712	0	0	0	0	0.0102	0	0	0	0	0
LOC105841800	0	0	0	0	0	0	0	0	0	0
st4	0	0	0	0	0	0	0	0.0035612	0	0
Oar1	0	0	0	0	0.00118482	0	0	0	0	0
htra2	0.00518665	0.00939236	0.00566314	0.00353989	0.0233083	0	0.0236891	0.00950591	0.00939147	0.0194572
TRNAV-CAC	0	0	0	0	0	0	0	0	0	0
LOC105841801	0.000460405	0.000920154	0	0	0.00273443	0	0.00219001	0	0	0
LOC101745937	0	0	0	0	0	0	0	0	0	0
LOC101746084	0.0153457	0.0450753	0.0218472	0.0206863	0.1263	0.0133428	0.100936	0.0826437	0.0827114	0.102906
LOC101746227	0.00200899	0	0.00167276	0	0.0168558	0.00839425	0.00512907	0	0	0
OAR2	0.0276415	0.0729821	0.0463953	0.0558957	0.0514037	0.0172204	0.333399	0.0176427	0.31947	0.601568
LOC110385406	0	0	0	0	0	0	0.00490366	0	0	0
LOC110385305	0	0	0	0	0	0	0	0	0	0
LOC110385307	0	0	0	0	0	0	0	0	0	0
OARpseudo	0	0	0	0	0	0	0.00189703	0	0	0
Mir2774a-4	0	0	0	0	0	0	0	0	0	0
Or-18	0	0	0	0	0	0	0	0	0	0
LOC101746650	0.000203621	0	0	0	0	0	0.0032005	0	0	0
LOC101739944	0	0	0	0	0	0	0.00196104	0	0	0
LOC101746788	0.0198585	0.0692393	0.0373084	0.0196824	0.165392	0.00728038	0.191941	0.0788103	0.0974755	0.289465
LOC693086	0.0576721	0.0506853	0.10029	0.0751581	0.0754776	0.0317868	0.0903342	0.094033	0.0641163	0.0968093
LOC101740081	0.0868244	0.218458	0.1339	0.303669	0.539728	0.0638534	0.26422	0.525308	0.952491	0.335122
LOC101740218	0	0	0	0	0	0	0	0	0	0
LOC101740351	0	0	0	0	0	0	0	0	0	0
LOC101746929	0	0	0	0	0	0	0	0	0	0
LOC101740481	0	0	0	0	0	0	0	0	0	0
LOC110385346	0.0179665	0.0473429	0.0206904	0.0187999	0.13913	0.0133289	0.122192	0.0581809	0.139294	0.0908895
LOC101747197	0.0851683	0.114835	0.102201	0.0747729	0.24206	0.0493831	0.326781	0.0986276	0.335885	0.163284
LOC101740709	0.0844488	0.0810825	0.141125	0.108571	0.0875809	0.0833145	0.0917779	0.240989	0.142345	0.0452492
LOC110385313	0.00702472	0.00593977	0.00628213	0.00241948	0.0359333	0.00598202	0.0339211	0.0175044	0.0176561	0.011077
Ethr	0	0.000684144	0	0	0.00147484	0	0.00244677	0	0	0.0106009
LOC101740847	0	0	0	0	0	0	0	0	0	0
LOC101740991	0.0579907	0.0605722	0.0882046	0.0651474	0.086679	0.0249851	0.0607572	0.11102	0.048181	0.121334
LOC105841813	0	0	0	0	0	0	0.00226977	0	0	0
LOC101741335	0	0	0	0	0	0	0	0	0	0
LOC100037422	0.0581253	0.0835001	0.0610471	0.156702	0.122782	0.0226652	0.10874	0.10489	0.259784	0.0779098
LOC105841895	0	0	0	0	0.00931132	0	0.0102926	0	0.00355597	0.0103833
LOC101735406	0	0.000935793	0	0	0.00302756	0	0.00595664	0	0	0
LOC101741473	0	0	0	0	0.00112666	0	0.00164874	0	0	0
LOC101735539	0	0	0	0	0	0	0	0	0	0
LOC101741612	0.0339353	0.0639799	0.043406	0.0338029	0.0400974	0.017115	0.0440541	0.0892435	0.129453	0.0438708
LOC101741848	0.218819	0.304796	0.288764	0.18001	0.306249	0.124215	0.299306	0.373349	0.394913	0.291169
LOC101735821	0.0403471	0.103198	0.0599886	0.034416	0.188315	0.0201897	0.147643	0.112183	0.102019	0.114637
LOC101741999	0	0	0	0	0	0	0.00530422	0	0.00208042	0
LOC101735953	0.0190297	0.0492538	0.0261765	0.0161026	0.0919473	0.00441048	0.0799548	0.082231	0.064829	0.0805622
LOC105841824	0	0	0	0	0	0	0	0	0	0
Mir3364	0	0	0	0	0	0	0	0	0	0
LOC101736081	0	0	0	0	0	0	0	0	0	0
LOC110385318	0	0	0.000573207	0	0	0	0	0	0	0
LOC101742140	0.0338946	0.0503351	0.0317257	0.00996042	0.053004	0.0143595	0.0984493	0.0518777	0.0557945	0.0989268
LOC101742287	0	0	0	0	0	0	0	0	0	0
LOC101742524	0.0208635	0.0204814	0.0332603	0.0185701	0.0389423	0.00614967	0.0600669	0.0186246	0.0705628	0.073831
LOC101742668	0.0524162	0.159517	0.0636111	0.0507067	0.182079	0.015925	0.281954	0.145202	0.137	0.312456
LOC101736219	0.249274	0.469297	0.275792	0.228352	0.63086	0.170106	0.61585	0.632321	0.402002	0.688029
LOC101736350	0	0	0	0	0	0	0	0	0	0
NGR-B2	0	0	0	0	0	0	0	0	0	0
LOC101735584	0.0851985	0.144151	0.11228	0.120025	0.497934	0.0404453	0.20293	0.367844	0.567431	0.281885
LOC101735723	0	0	0	0.00198913	0.00306294	0	0	0.00296494	0	0
LOC101738376	0.0339826	0.0593701	0.0652408	0.0285976	0.128191	0.0324238	0.109708	0.0559748	0.083915	0.160272
LOC101738690	0.16173	0.191046	0.205855	0.0722373	0.156859	0.0613216	0.165881	0.253396	0.0695349	0.206062
LOC101738917	0.0115507	0.0202043	0.0160708	0.0113704	0.00819734	0.00986377	0.0226264	0.00720138	0.0139612	0.0120709
LOC101739060	0.0113121	0.0374098	0.0108291	0.00542655	0.263025	0.0050401	0.233002	0.0526729	0.0934667	0.215768
LOC110385502	0	0.000883339	0	0	0	0	0	0	0	0
LOC101735855	0.0483908	0.189425	0.0903871	0.0318053	0.409736	0.0151589	0.543501	0.207631	0.194367	0.516564
LOC101739152	0.0468896	0.0620276	0.0647419	0.0556524	0.127936	0.0208976	0.0867748	0.0723743	0.159824	0.1986
LOC101739385	0.824419	0.336423	0.818758	0.890755	0.18224	0.354203	0.224439	0.152773	1.11517	0.260535
LOC101739625	0.0472347	0.0312512	0.0507019	0.0568723	0.0344253	0.0112792	0.0511261	0.0231145	0.0547742	0.0748635
LOC105841929	0.000504444	0.00142606	0	0	0.00590214	0	0.00885753	0	0	0.0103722
LOC101736120	0	0.00340777	0.00104911	0.00486381	0.00297244	0	0.00432463	0	0.008027	0.0106009
LOC110385751	0	0	0.00124069	0	0.00143046	0	0	0	0.00219325	0.00684224
LOC101739769	0.00622143	0.00097625	0.000983576	0.00554602	0	0.00490152	0.0051849	0	0.00395117	0
LOC101739905	0.0179534	0.0434762	0.0206988	0.013214	0.0894349	0.0172482	0.0533048	0.0384991	0.0494069	0.0270907
LOC101736255	0.00053391	0.000677658	0.000873091	0	0	0	0	0	0	0
LOC101740040	0.0230923	0.0447709	0.0232696	0.0217105	0.109435	0.0196645	0.0886593	0.0340517	0.131353	0.149669
LOC101740172	0.0294816	0.0709162	0.0629283	0.0308083	0.297097	0.0171459	0.101924	0.183443	0.0865718	0.157448
LOC101740439	0.0166137	0.0180727	0.0316658	0.018932	0.0629298	0.00267016	0.0604327	0.0112176	0.0714333	0.121341
LOC101740309	0.0147167	0.036587	0.0257324	0.00454534	0.131281	0.00465107	0.0947588	0.0768608	0.0641786	0.126479
LOC101740573	0.0512406	0.050012	0.041442	0.0363341	0.091793	0.0146962	0.0688883	0.0520522	0.086041	0.127728
LOC101736386	0.000594419	0	0	0	0.00118482	0	0	0	0	0
LOC105841930	0	0	0	0	0	0	0	0	0	0
LOC110385528	0	0	0	0	0	0	0	0	0	0
LOC733109	0.0976083	0.0907142	0.154217	0.0886213	0.0645881	0.0205572	0.0827025	0.130741	0.0763651	0.0552874
LOC101740710	0.0313804	0.0299239	0.041199	0.0226887	0.0136688	0.0222106	0.0103059	0.0300088	0.0370362	0.00616581
LOC101740956	0.0204646	0.0374869	0.0380277	0.0230434	0.0584311	0.0268007	0.0547376	0.0244159	0.0566573	0.0446978
LOC101740848	0	0	0.000338643	0	0.00258429	0	0.00652944	0	0	0.0239426
Mir2733e-2	0	0	0	0	0	0	0	0	0	0
Mir2733e-1	0	0	0	0	0	0	0	0	0	0
Mir2733i	0	0	0	0	0	0	0	0	0	0
Mir2733f	0	0	0	0	0	0	0	0	0	0
Mir2733a-2	0	0	0	0	0	0	0	0	0	0
Mir2851-2	0	0	0	0	0	0	0	0	0	0
Mir2733h	0	0	0	0	0	0	0	0	0	0
Mir2851-1	0	0	0	0	0	0	0	0	0	0
Mir2733a-1	0	0	0	0	0	0	0	0	0	0
Mir2733g	0	0	0	0	0	0	0	0	0	0
Mir2733c	0	0	0	0	0	0	0	0	0	0
Mir9d	0	0	0	0	0	0	0	0	0	0
TRNAL-UAA	0	0	0	0	0	0	0	0	0	0
TRNAL-UAA.1	0	0	0	0	0	0	0	0	0	0
LOC101736644	0	0.000874006	0	0	0.00133811	0.00222461	0.0146196	0	0.00309318	0
LOC101741095	0.0301439	0.0469399	0.0906749	0.0514711	0.0375431	0.0318337	0.0329052	0.0344796	0.0952634	0.0431677
LOC105841935	0.00113906	0.00176527	0.00161524	0.00350993	0.00225199	0	0	0	0.00337729	0
LOC101741234	0	0	0	0	0	0	0	0	0	0
LOC101741373	0.000617836	0	0	0	0	0	0	0	0	0
LOC101736912	0.00448256	0.0145681	0.0178765	0.00423261	0.0197659	0.00227292	0.0155491	0.00727626	0.027398	0.0808975
LOC105842098	0.00578658	0.020555	0.0110946	0.0143728	0.0100832	0.00716558	0.031073	0.00943262	0.0620617	0.0486765
LOC101741651	0.105981	0.109924	0.188705	0.103925	0.101611	0.034528	0.120733	0.168567	0.0762149	0.196371
LOC101741790	0.00948421	0.00869602	0.02066	0.00988993	0.0233666	0	0.0309114	0.00961711	0.0262514	0.0230026
LOC101741938	0.0742743	0.0571662	0.106503	0.103218	0.0612424	0.0113555	0.117222	0.068729	0.102335	0.186801
LOC101742083	0.138617	0.1441	0.218929	0.131	0.109928	0.128305	0.136409	0.136454	0.115484	0.102838
LOC101737181	0.00421907	0.00970226	0.00081479	0.000891046	0.021395	0.00202456	0.0226053	0.0146914	0.0154404	0.033185
LOC101742241	0.0197003	0.0245309	0.0284711	0.0222425	0.0281427	0.0134238	0.0236357	0.0343929	0.0288134	0.0196815
LOC101737330	0	0	0	0	0	0	0.00297538	0	0	0
LOC101742376	0.00811186	0.00593885	0.016127	0.00515207	0.0131048	0.01149	0.00304193	0.00585305	0.00972237	0
LOC101742525	0.0649883	0.181864	0.0904029	0.0403922	0.184485	0.02961	0.310102	0.0989248	0.134488	0.33589
LOC110384701	0	0.000920154	0	0	0	0	0	0.00294191	0	0
LOC101742669	0.000564836	0	0	0	0.0022893	0	0	0	0	0
LOC101742963	0.0172037	0.0265528	0.00882727	0.0188185	0.0751652	0.0112009	0.0921912	0.0121726	0.144889	0.138682
LOC101743099	0.0384767	0.0385113	0.04467	0.028703	0.0865776	0.0281161	0.0846226	0.0466092	0.0803928	0.0963434
LOC101743484	0	0	0	0.00144373	0	0	0	0	0.00207341	0
LOC101743248	0.0227683	0.0424803	0.0390514	0.0316116	0.148344	0.0221058	0.0485677	0.0874386	0.0816331	0.0926625
LOC105842019	0	0	0.000382104	0	0	0	0	0	0	0
Stat	0.010181	0.0179702	0.0129079	0.0117249	0.0172759	0	0.0329386	0.0039982	0.0375668	0.0276252
LOC110385560	0	0	0	0	0	0	0.00293413	0	0	0
LOC101743619	0.0662895	0.0659792	0.0687893	0.0266874	0.0591319	0.0148442	0.0657866	0.0439467	0.0269062	0.0680173
LOC105842028	0.001707	0.00417872	0.00144736	0.00378094	0.0105018	0	0.00711892	0	0.00221192	0
LOC101743870	0.00879555	0.0125336	0.0054877	0.00456534	0.0262713	0.00479527	0.0124608	0.009947	0.0109151	0.0705174
LOC101737758	0.00991218	0.0344619	0.01854	0.0138193	0.160251	0.00644165	0.514671	0.017717	0.0787868	0.47506
LOC101744018	0.42882	0.582437	0.473511	0.100091	0.401445	0.209103	0.937771	0.390131	0.0227351	0.694462
LOC110385571	0.00362304	0.0241838	0.007269	0.00312181	0.0347294	0.00269605	0.538471	0.00712981	0.00424939	0.603509
Mir3354	0	0	0	0	0	0	0	0	0	0
LOC101744162	0.0314538	0.0373351	0.0334789	0.022941	0.155621	0.0203141	0.181433	0.0530843	0.0726009	0.128113
LOC101738156	0.00390108	0.00595385	0.00402391	0.00434804	0.0120923	0	0.0183639	0.00731561	0.0192328	0.0245774
LOC101744304	0.00646256	0.0092659	0.00628739	0.0034846	0.00691179	0	0.0238607	0.0150268	0.0227077	0.0100595
LOC101744447	0	0.000715844	0	0	0	0	0	0	0	0
TRNAV-UAC	0	0	0	0	0	0	0	0	0	0
LOC101744595	0	0	0	0.00152982	0	0.00255489	0	0	0	0
LOC101744735	0.0141891	0.0184234	0.0292971	0.0155002	0.0184527	0.00968108	0.0145098	0.0106683	0.0358043	0.0261468
LOC101744881	0	0	0	0	0	0	0	0	0	0
LOC101738427	0.00116113	0.00112318	0.000696071	0	0	0	0	0	0	0
LOC105841936	0	0	0	0	0	0	0	0	0	0
LOC101745020	0.0881385	0.101337	0.0904458	0.070954	0.0591999	0.0317118	0.0736209	0.0682893	0.0907384	0.121615
LOC105842117	0	0	0	0	0	0	0	0	0	0
LOC101738691	0.00974456	0.0319912	0.0122704	0.00407719	0.0695772	0.00380784	0.0821891	0.00841326	0.0557319	0.104138
LOC101745270	0.0147038	0.0236453	0.012041	0.0095891	0.0417764	0.00267825	0.0978714	0.0196298	0.0431861	0.1076
LOC101738831	0.0228611	0.0339925	0.0478021	0.0381037	0.182966	0.00895741	0.231849	0.0553146	0.120294	0.293834
LOC101745411	0.0114646	0.0153165	0.0130326	0.00654691	0.0231248	0.0166275	0.0149168	0.00921047	0.0151835	0
LOC101739109	0.0132719	0.0304727	0.00972154	0.013807	0.0483546	0.00254095	0.075171	0.0605144	0.0180037	0.0894725
LOC101745552	0.00365751	0.00687875	0.00473871	0.00356588	0.0350705	0.00254673	0.0455943	0.00668776	0.0137067	0.064361
LOC101739386	0.000649517	0.00540056	0.00181642	0	0.00929618	0.00254095	0.0273035	0	0.00243157	0.0461968
LOC101745700	0.0122828	0.0150276	0.0120885	0.00832543	0.0259657	0.00991701	0.06796	0.00602752	0.0110726	0.0423994
LOC101745848	0.0462712	0.0809573	0.0686961	0.0491254	0.098129	0.0341225	0.0988525	0.144149	0.0665574	0.0599126
LOC101745988	0.0280403	0.0376936	0.029702	0.0136809	0.0429061	0.00425545	0.0971326	0.0333001	0.0481685	0.06186
LOC101746131	0.130992	0.325786	0.170379	0.244586	0.446548	0.0993003	0.359185	0.815373	0.970099	0.347108
Nvd	0	0	0	0	0	0	0	0	0	0
Cyp307a1	0.00033872	0	0	0	0	0	0.00245439	0	0	0
Hlh54f	0	0	0.00120985	0	0	0	0	0	0	0
LOC101746366	0.00156847	0.00097247	0.000497294	0.00700403	0.0106568	0	0	0.00403612	0.0085482	0
LOC101746507	0.00130911	0.000955785	0.00180386	0.00466891	0.0227104	0	0	0	0.0256803	0
LOC101746789	0	0.00185224	0.00147217	0	0	0	0	0	0	0
Y-fa	0	0	0	0.00126746	0.0013809	0	0	0.00327714	0.00337729	0
LOC101747157	0.00603796	0.00567304	0.00859261	0.0554834	0.00921078	0.00209861	0.0151986	0.00732422	0.121014	0
LOC101746930	0	0	0	0	0	0	0	0	0	0.0123411
LOC101735363	0	0.00095028	0	0	0	0	0	0	0	0
LOC110385591	0	0.00467107	0	0	0.00454563	0	0.00510322	0	0	0
Mir3355	0	0	0	0	0	0	0	0	0	0
LOC101739668	0.0109776	0.0255348	0.00612884	0.00614863	0.0241668	0.00541037	0.0580249	0.0087548	0	0.077432
LOC101735494	0.0251388	0.0401026	0.0408031	0.029377	0.0757721	0.0119851	0.105611	0.0452124	0.0694789	0.148703
LOC105841937	0.00165534	0.00291216	0.00116014	0.00369009	0.00515396	0	0	0.0073743	0.00226344	0
LOC101740083	0.0609901	0.13593	0.0805867	0.0396078	0.538075	0.0306913	0.51758	0.158637	0.265335	0.584354
LOC105842013	0	0.0009626	0	0	0	0	0	0	0.00267311	0
LOC110385619	0	0	0	0	0	0	0	0	0	0
LOC110385608	0	0	0	0	0	0	0	0	0.0024785	0
LOC101740352	0.000415096	0.000726272	0	0	0	0	0	0	0	0.00920566
LOC101735722	0.0752452	0.141205	0.0739167	0.0941725	0.317079	0.05473	0.377403	0.189735	0.373962	0.454763
Mir3356	0	0	0	0	0	0	0	0	0	0
LOC101735854	0.00392616	0.00464266	0.00253104	0.00375348	0.00930323	0.0104353	0.0156878	0.00322397	0.0164415	0.0158208
LOC101735986	0.0221238	0.0393998	0.0366427	0.0130565	0.175804	0.0129711	0.202594	0.0469364	0.0864059	0.296513
LOC110385620	0	0.000844503	0	0	0	0	0	0	0	0
LOC101736119	0.0253042	0.0264688	0.0263462	0.0122408	0.0355044	0.0193895	0.0594802	0.0230655	0.0416506	0.0223631
LOC101736254	0.123498	0.178571	0.171221	0.118562	0.279597	0.0766313	0.257595	0.258604	0.32578	0.255084
LOC101736385	0.199277	0.339	0.315972	0.238114	0.300837	0.0918402	0.277742	0.837603	0.278	0.172639
LOC733042	0.00219854	0.00779357	0.0105526	0.00173833	0.0257355	0	0.0523853	0.0109778	0.0171696	0.00684224
LOC110385621	0.00177112	0.0112621	0.000851311	0	0.0434093	0.00234043	0.0167256	0.00895613	0.0298407	0.0367194
LOC101740483	0.0815598	0.213179	0.10633	0.0459095	0.438308	0.0455133	0.233113	0.213459	0.342437	0.286101
LOC101736607	0.0197898	0.0441377	0.0271365	0.0141107	0.0541246	0.0120791	0.0563214	0.0116519	0.0346214	0.0263988
LOC101740762	0	0.00274824	0.000567348	0	0.00693925	0	0.00192433	0	0	0.0207005
LOC101736746	0.00586969	0.0170406	0.0111436	0.0069971	0.0170794	0.00449971	0.0142657	0.0225211	0.00231872	0.0242787
LOC100526764	0.000405062	0.00180842	0.00060785	0.000768859	0.00366797	0	0.00439357	0.00277327	0.00356541	0.00805384
LOC110385625	0	0	0.00073058	0	0	0	0.00677236	0	0	0
TRNAY-GUA	0	0	0	0	0	0	0	0	0	0
LOC105842011	0.000671286	0	0.000517724	0	0.00408334	0.0028535	0.0235697	0	0.00217353	0.00932764
LOC101740902	0.0109454	0.0104481	0.0144591	0.0116692	0.0343246	0.00390467	0.065197	0.0124693	0.0657845	0.0384561
LOC101741194	0.00778699	0.0217176	0.0140359	0.000756633	0.0800289	0.00268779	0.101637	0.0287442	0.0359377	0.163774
LOC110385635	0.00556257	0.00602746	0.00968144	0.0100741	0.0102676	0.00666029	0.00543337	0	0.0132636	0.0376645
LOC101741474	0.00546047	0.0151505	0.0097059	0.00579571	0.0618067	0.0026769	0.0655974	0.0153587	0.0405603	0.0987221
LOC105842001	0.0272834	0.0442409	0.049678	0.0352167	0.0523804	0.0135324	0.0410671	0.073954	0.0850493	0.0353386
LOC101737282	0.0156762	0.0177651	0.0174279	0.00850613	0.0351757	0.00749608	0.0586606	0.00754661	0.0194141	0.0952706
LOC101737424	0.00770304	0.0221582	0.00822831	0.00254487	0.0680285	0.00493747	0.107554	0.00636343	0.0529171	0.128938
LOC101737670	0.000317686	0.00473411	0.00161043	0.00352796	0.0133495	0	0.0192532	0.00655842	0.0183502	0.0408947
LOC101741752	0.0109602	0.0176517	0.0098993	0.00918173	0.111908	0.00647992	0.108088	0.00922544	0.0884412	0.200441
LOC101738066	0.0107088	0.0207459	0.0113329	0.00842833	0.143528	0	0.268759	0.0131934	0.0780142	0.169398
LOC105841947	0.119941	0.0333601	0.0926862	1.40503	0.0235544	0.169765	0.0119004	0.0318666	2.78782	0.0357971
LOC101742326	0.0222644	0.0285405	0.0327395	0.0227589	0.109461	0.0129021	0.0484696	0.0451842	0.0507646	0.0466207
LOC101738426	0.0548552	0.141284	0.0562567	0.0539502	0.350622	0.0146127	0.49632	0.0835806	0.194325	0.639118
LOC101738643	0.117318	0.163751	0.157902	0.130111	0.173241	0.0793197	0.175548	0.160977	0.224644	0.218678
LOC101743206	0.00614185	0.00847985	0.0112645	0.0102727	0.0174634	0.0102513	0.0318472	0.0169298	0.0155248	0.0418656
LOC101738779	0.0541511	0.0996921	0.0915633	0.060412	0.187591	0.0331518	0.272492	0.103606	0.0983123	0.195929
LOC101738918	0.000872035	0.00373129	0.00261345	0.00477546	0	0	0	0	0.00262701	0
LOC101739061	0.017936	0.0367872	0.0317905	0.0191983	0.10206	0.0188752	0.0273062	0.0473562	0.0423499	0.0947953
LOC101739208	0.0101761	0.0102403	0.00357025	0.00369121	0.00932006	0.00604892	0.0116466	0	0.0101085	0.00975671
LOC101739346	0.915754	1.42629	1.04722	0.827791	1.54364	0.566763	1.71102	1.28095	1.26968	1.74894
LOC105841979	0.00830277	0.0215043	0.0110998	0.0137085	0.0610376	0.00260931	0.0941515	0.0181706	0.0217651	0.0927189
LOC101739667	0.0255108	0.0427728	0.0333877	0.017105	0.0415945	0.0254362	0.0447533	0.0426895	0.0308676	0.0335318
PBAN	0	0	0	0	0	0	0	0	0	0
LOC105841987	0.0721272	0.180139	0.550511	0.0705646	0.0936524	0.0720458	0.10062	0.103252	0.139965	0.586201
LOC105841991	0	0	0	0	0	0	0	0	0	0
LOC101740082	0.148265	0.565829	0.745627	0.203902	0.305706	0.0656159	0.328758	0.27417	0.237645	0.956255
LOC101740482	0.0742303	0.267566	0.152417	0.147856	0.737435	0.0157474	0.814021	0.260514	0.654755	0.983922
Mir3357	0	0	0	0	0	0	0	0	0	0
LOC101743621	0.0180218	0.0845033	0.0332732	0.0329845	0.324574	0.0088381	0.232787	0.169743	0.417745	0.883425
LOC105842074	0	0	0	0	0.00263733	0	0.00206511	0	0	0
Mir3358	0	0	0	0	0	0	0	0	0	0
LOC110385666	0	0.000940298	0	0	0.00130964	0	0	0	0	0
LOC101743914	0.00192863	0.000914176	0.00330516	0.00243366	0.00841729	0.00231292	0.00981969	0	0.00833084	0.0132053
LOC101740761	0.005131	0.0153854	0.00617036	0.00301271	0.0343092	0.00242904	0.0447185	0.0405484	0	0
LOC101740622	0.00543685	0.00664619	0.00473448	0.00162352	0.0465805	0	0.0303331	0.00320809	0.0243379	0.0430877
LOC101741044	0.139542	0.363866	0.196434	0.115227	0.663628	0.0812182	0.549317	0.511111	0.179731	0.783941
LOC101744060	0.00125594	0.0100009	0.00919967	0.0516406	0.0420307	0	0.026003	0.00735961	0.467592	0.095749
LOC101741193	0.0360641	0.0541253	0.0504879	0.0280598	0.0411952	0.0228113	0.0637239	0.0623275	0.0441547	0.0407215
LOC101741417	0.091553	0.186049	0.113459	0.061441	0.486154	0.0651175	0.555467	0.197976	0.0808702	0.59481
LOC101744205	0.209602	0.472664	0.214039	0.190995	0.678632	0.0972348	1.03922	0.358845	0.71957	1.10017
LOC101741652	0	0	0	0	0	0	0	0	0	0
RpL4	3.72043	3.40136	3.4939	3.23536	2.89976	2.52455	3.10011	3.29203	2.76071	2.8531
LOC105841955	0	0	0	0	0	0	0	0	0	0
LOC101741791	0.0402658	0.0447945	0.0506806	0.0177851	0.0281603	0.0148307	0.0436541	0.0268522	0.00597569	0.00836014
LOC101741939	0.783212	0.697198	0.806941	0.602575	0.67544	0.577454	0.522924	1.31136	0.615518	0.505755
LOC101742084	0	0.000945634	0	0	0	0	0	0	0	0
LOC101744349	0.0193022	0.0245378	0.0161046	0.00988641	0.0606435	0.0139113	0.196344	0.0286549	0.0497007	0.0570141
LOC101744492	0.0229871	0.0282911	0.0273632	0.0111008	0.0275265	0.00542193	0.0150598	0.0374778	0.0307127	0.0173815
LOC101742242	0.0133658	0.0179402	0.0189999	0.00876774	0.0341547	0.0200783	0.0460644	0.0217485	0.0286795	0.0236303
LOC101744779	0.014163	0.0341433	0.0193057	0.0178434	0.0484102	0.00474041	0.0440563	0.0342081	0.0521347	0.0222819
LOC105841957	0	0.000951452	0	0	0.0040288	0	0.00621952	0	0.0050411	0.0126686
LOC105842053	0	0	0	0	0.00118038	0	0	0.002841	0	0
LOC101745063	0.0107806	0.0107251	0.0102707	0.0365576	0.00773779	0.0215087	0.00711519	0.0315327	0.0463527	0
LOC101744922	0.00379526	0.0247877	0.0147666	0.0016959	0.123823	0	0.0964433	0.0288493	0.0371269	0.152035
LOC101742623	0.00396586	0.0174352	0.0178197	0.00151474	0.00720957	0.00568158	0.00540276	0.010455	0	0
LOC101745212	0.00737426	0.031739	0.0183358	0.0106624	0.0526543	0.0054632	0.0491671	0.0308126	0.0212999	0.0518526
LOC101742763	0.0869474	0.072242	0.103058	0.0695167	0.0372087	0.035778	0.0531373	0.038665	0.0671728	0.0709547
LOC101742918	0.0068386	0.0203975	0.0112506	0.00393561	0.0276613	0.00991932	0.0173115	0.0166305	0.0139453	0
LOC732888	0.062125	0.0631444	0.101368	0.0435403	0.0675186	0.0424774	0.0642034	0.0971538	0.068949	0.0683973
LOC101745360	0.00053975	0.00313227	0.000420918	0.00142823	0	0	0.00234595	0	0	0.0227923
LOC101745508	0.00179272	0.00718034	0.00298254	0.00572854	0.00582298	0.00245045	0.00288898	0.00527991	0.00312185	0
LOC101743059	0.0839337	0.176703	0.0933634	0.068985	0.345509	0.0573361	0.405736	0.141167	0.440986	0.695541
LOC101743205	0.00543126	0.00594506	0.00466308	0.00580542	0.00779367	0.00215727	0.0145276	0.00684373	0.0223662	0.0490213
LOC101743341	0.119257	0.205336	0.17607	0.0860572	0.641051	0.0567392	0.793375	0.260233	0.338904	0.88384
LOC105841962	0	0.00095658	0	0	0	0	0.00252328	0	0	0
LOC101743620	0.0028834	0.00346432	0.00368303	0.00148627	0	0	0.00335468	0.00533343	0.0138892	0.011735
LOC101745648	0.0395986	0.00938343	0.027209	0.0287846	0.0162406	0.281219	0.0219605	0.00354348	0.0168111	0.0719118
LOC101743913	0.00484832	0.0108388	0.00410386	0.000706063	0.00673401	0	0.00338284	0.00236894	0.00221583	0.0219104
LOC105842060	0.000967594	0.00328134	0.00324035	0.00259731	0.0170994	0	0.047475	0	0.00706132	0.0534206
LOC110385691	0	0	0	0	0.00103637	0	0	0	0	0
LOC101744059	0.0311643	0.047817	0.0467303	0.0234246	0.121494	0.00350136	0.136789	0.0600547	0.0857334	0.100162
LOC101744204	0.00107087	0.00258236	0.00365729	0.00195691	0.00114655	0	0.00587536	0.0043642	0	0.0113772
LOC101744348	0.835009	0.944228	0.909053	0.844796	0.74078	0.278453	1.07037	0.635106	1.33727	0.948189
LOC101745796	0.00324495	0.0196088	0.00645567	0.00335069	0.0199087	0.0047561	0.0389197	0.0134785	0.00933148	0.0656982
LOC105841964	0	0.000923364	0	0.000706063	0.0014684	0	0	0	0.0024785	0
LOC105841967	0	0	0	0	0	0	0	0	0	0
LOC101746086	0.0338753	0.0558081	0.0553791	0.0428484	0.191034	0.0159583	0.249645	0.0594222	0.150953	0.11383
LOC101746229	0.0521345	0.0835698	0.0470497	0.0144331	0.118158	0.0179542	0.156866	0.0915836	0.0903132	0.259932
LOC101746508	0.00722017	0.00387749	0.00527448	0.00522496	0.00684511	0.00173405	0.00281076	0.00296835	0.0102509	0.0191715
LOC110385496	0.0031043	0.00192561	0.0210658	0.00555228	0.00246527	0	0	0.00322397	0.002868	0
LOC101746790	0.236738	0.964692	1.558	0.445007	0.411106	0.12279	0.387654	0.34541	0.427059	1.81808
LOC101746931	0.488114	1.8853	2.01954	0.842595	0.781565	0.303109	0.73889	0.75037	0.70976	2.11781
LOC101744736	0.940915	3.52783	3.34586	1.0644	2.98175	0.37781	2.95465	2.81697	0.670667	3.7139
LOC101744882	0.0398304	0.047055	0.0567089	0.0502163	0.0424517	0.0219297	0.0780028	0.0267632	0.129999	0.0666798
LOC101745021	0.00211834	0.00162438	0.0018845	0	0.00314931	0	0.0324038	0	0	0.102534
LOC101745271	0.0272183	0.0592343	0.0475862	0.0220813	0.156297	0.0333841	0.201576	0.0996663	0.0960833	0.289285
LOC101745412	0.0120475	0.028543	0.0200275	0.0116483	0.0532367	0.00402817	0.12471	0.0282247	0.0432248	0.0873154
LOC110385715	0	0.000935793	0.00121339	0	0	0	0	0.0041763	0.00256738	0
LOC101745647	0.0606769	0.31393	0.381037	0.0661309	0.229967	0.118334	0.211547	0.192819	0.0239646	0.420058
LOC101747198	0.000299167	0.010998	0.00418404	0	0.0417731	0	0.0335136	0.00304153	0.00732806	0.263454
LOC101735407	0	0.000873087	0	0	0	0	0	0	0	0
LOC101735540	0.0469218	0.0411606	0.0399009	0.0217414	0.0346006	0.0364793	0.0494715	0.0168248	0.0462024	0.0460591
LOC101745795	0.143527	0.089781	0.157184	0.0690383	0.0763159	0.127238	0.0946315	0.108179	0.0445941	0.113989
LOC101735681	0.00260889	0.0040268	0.000672107	0.00348062	0.00551036	0	0.0049493	0.010793	0.00408601	0.0106009
LOC101735822	0.00981733	0.018052	0.0154966	0.0188214	0.103668	0.00246085	0.0824304	0.0440211	0.0425697	0.0658381
LOC101745938	0.0100085	0.00734869	0.00989747	0.0326576	0.020601	0.00197666	0.00417302	0.0131767	0.0526894	0.0122909
LOC101735954	0.178247	0.608275	0.282559	0.0973575	0.5652	0.12095	1.02676	0.334903	0.213621	1.1551
LOC101746085	0.0412802	0.0429937	0.107676	0.0810976	0.0513052	0.0611004	0.0871636	0.0484412	0.105425	0.166759
LOC101746228	1.17457	0.641321	1.11364	1.05419	0.432332	1.16689	0.588369	0.487663	0.728967	0.380216
LOC101736082	0.43398	2.81781	1.57357	0.388571	1.72711	0.0919968	1.8068	1.63492	0.356868	4.41154
LOC101746458	0.00328353	0.0173798	0.00797693	0.00547581	0.060959	0	0.0637293	0.00936374	0.0376503	0.102559
LOC101746884	0.000353763	0	0.0020046	0	0.0106394	0	0	0.00302535	0	0
LOC101746744	0.0357347	0.123579	0.0321709	0.0126119	0.549445	0.0122795	0.112888	0.415504	0.0437921	0.156438
LOC101746604	0.080495	0.0790463	0.0799002	0.0476372	0.075845	0.0384388	0.0901538	0.0943334	0.0589689	0.0871418
LOC101746969	0.029331	0.0452925	0.0461845	0.0330877	0.0628139	0.0119136	0.11009	0.125081	0.0364109	0.0999126
LOC101735304	0.0605558	0.151656	0.109228	0.20132	0.297498	0.0492088	0.374401	0.149295	0.997234	0.86122
LOC101747102	0	0	0	0	0.00354184	0	0.0148557	0	0	0
Mir2783	0	0	0	0	0	0	0	0	0	0
LOC110385748	0.00235387	0.010608	0.0039262	0	0.0645297	0	0.206602	0	0.0069579	0.211076
LOC110385749	0	0	0	0	0	0	0	0	0	0
LOC110385763	0	0	0	0	0.00286334	0	0.00253599	0	0	0.0117424
Or-49	0	0	0	0	0	0	0.00216204	0	0	0.0101026
LOC101742765	0.030736	0.0243379	0.0225673	0.00410574	0.0232285	0.00520232	0.0336014	0.0285863	0.00592923	0.0211035
LOC101745650	0.00529849	0.0124997	0.0122932	0.00421759	0.0335945	0.00531973	0.042698	0.0232557	0.0111462	0.0408645
LOC101742920	0.0689135	0.138978	0.0975857	0.0689205	0.245796	0.0230897	0.214426	0.11127	0.176718	0.354795
Ppib	0.115933	0.164194	0.137194	0.0850999	0.247782	0.245508	0.146685	0.394517	0.130284	0.131028
LOC101743207	0.0749433	0.0891628	0.0904173	0.0552865	0.159687	0.0525938	0.120654	0.140705	0.117224	0.0840347
LOC101743061	0	0	0	0	0.00759961	0	0.0128853	0.00222831	0	0.0204533
LOC101745798	0.00475792	0.0156312	0.0121266	0.0093877	0.0214692	0.00233773	0.0361656	0.0070513	0.00319849	0.00616581
LOC101743343	0.00785505	0.016809	0.00867501	0.00817244	0.0565616	0	0.0520084	0.0144047	0.0354401	0.0454596
LOC101743486	0.292577	0.443345	0.547233	0.215683	0.691496	0.176377	0.52554	0.65857	0.225778	0.758176
LOC101745941	0.675635	0.792834	0.701985	0.810303	1.6011	0.502037	1.35416	1.10414	2.10067	1.12027
LOC101743622	0.00101488	0.00834708	0.00198649	0.00137633	0.00869995	0	0.0795021	0	0	0.121176
LOC101746087	0.00585779	0.00437701	0.00456384	0	0.00654217	0	0.011912	0	0.0133492	0
LOC101746230	0.0013362	0.0132718	0.00649822	0.00149067	0.0346793	0.00467337	0.0937325	0.0035612	0.01709	0.153613
LOC110385853	0	0	0.000585353	0	0	0	0	0	0	0
LOC101746369	0.0103727	0.024888	0.0355909	0.0112382	0.0275162	0.00912151	0.0427369	0.0163898	0.062592	0.147917
LOC693097	0.0304136	0.0482359	0.076305	0.0518663	0.0526295	0.0223557	0.0482525	0.0947059	0.0548922	0.0632533
LOC101743765	0	0	0	0	0.00190158	0	0	0	0	0
CSP12	0	0	0	0	0	0	0	0	0	0
CSP5	0	0	0	0	0.0126979	0	0	0	0.00267311	0
CSP3	0	0	0	0	0.00142201	0	0	0	0.00209016	0
CSP2	0	0	0	0	0	0	0	0	0	0
CSP1	0	0	0	0	0	0	0	0	0	0
CSP4	0	0	0	0	0.00106985	0	0	0	0	0
CSP10	0.00211836	0	0.000949776	0.0020435	0.00140958	0	0.00308975	0.0132514	0	0
CSP11	0.00050303	0	0	0	0.00127159	0	0	0	0	0
LOC101743915	0	0	0	0	0	0	0	0	0	0
CSP13	0.00224938	0.0193205	0.00864899	0	0.0422649	0	0.0240014	0.166581	0	0.0120709
LOC110385865	0	0	0	0	0.000955698	0	0	0	0	0
LOC110385864	0	0	0	0	0	0	0	0	0	0
CSP14	0.0150969	0.187142	0.0296002	0.00153939	0.255877	0	0.104422	0.805802	0	0.045841
LOC101744061	0	0	0	0	0	0	0	0	0	0
CSP6	0.00183605	0.0154926	0.00150834	0.00332584	0.0495438	0.00240037	0.00830765	0.119986	0	0
CSP15	0	0	0	0	0	0	0	0	0	0
CSP7	0.00044034	0	0	0	0.000531104	0	0	0	0	0
CSP8	0	0	0	0	0	0	0	0	0	0
LOC101744350	0	0	0	0	0	0	0	0	0	0
LOC101744206	0.0226098	0.018209	0.0164772	0	0.0274736	0.00165882	0.0161957	0.0257125	0	0.0369382
LOC105842312	0	0.0025425	0	0	0.0011255	0	0	0	0	0
LOC110385868	0	0	0	0	0	0	0	0	0	0
LOC101744737	0	0	0	0	0.0012345	0	0	0	0	0
LOC101745022	0.00101237	0.00179648	0	0.00799747	0	0.00243713	0	0.00293635	0.0156999	0
LOC110385870	0	0	0	0	0	0	0	0	0	0
LOC110385869	0	0	0	0	0	0	0	0	0	0
CPG19	0.00829859	0.0334842	0.0257779	0.00642718	0.0684676	0.0288973	0.0188788	0.170652	0.00268431	0.0715248
LOC101745172	0.00355907	0.00729335	0.0210113	0.00782805	0.0194588	0.0172155	0	0	0.00590996	0
LOC110385826	0	0	0	0	0	0	0	0	0	0
LOC101746932	0	0	0	0	0	0	0	0	0	0
LOC101745316	0.190995	0.157699	0.261861	0.138286	0.107496	0.0906488	0.10501	0.238217	0.174839	0.126445
LOC101747064	0.0188047	0.0266403	0.0172463	0.00723372	0.0614965	0.00504208	0.0731774	0.0498107	0.054423	0.0731987
LOC101745649	0.100967	0.0618283	0.0963474	0.0642235	0.0743202	0.0652461	0.0565788	0.0518157	0.079949	0.0650909
LOC101745940	0.122348	0.235368	0.149109	0.054334	0.217029	0.0431987	0.410675	0.175142	0.104192	0.356109
LOC101745797	0.00813476	0.0131277	0.0129908	0.00834566	0.0221307	0.00618667	0.0150771	0.00967881	0.0482866	0.018597
LOC110385875	0	0	0	0	0.00976836	0	0.00208816	0	0	0
LOC693103	0.117375	0.161777	0.14206	0.0719362	0.266889	0.0480466	0.177636	0.325266	0.138747	0.174763
LOC101746174	0.000821915	0.0108189	0.00403813	0.000911211	0.00742711	0	0.0225226	0	0.0306013	0.0705444
Vlg	0.042532	0.0305552	0.0314419	0.0225117	0.0176609	0.0248604	0.041124	0.0247031	0.0327424	0.0224913
LOC101746320	0.0303752	0.0681171	0.0385411	0.0238278	0.211898	0.0109013	0.263151	0.0513741	0.094289	0.33133
NGR-A8	0.00420926	0.0403186	0.00581299	0.0122131	0.328584	0.00218278	0.024726	0.0817895	0.0335751	0.0221986
LOC110385883	0	0	0	0	0.00400915	0	0	0	0	0
LOC110385884	0	0	0.00102007	0	0.0146041	0	0	0	0.00588694	0
LOC692619	0.000375157	0.000749771	0	0	0	0	0	0	0.00925463	0
NGR-A3	0.00535656	0.0292913	0.0230783	0.00637427	0.0144505	0.00218278	0.0105821	0.010053	0.0109122	0.139824
LOC110385887	0	0.000932456	0.00193265	0.0012893	0.00735827	0	0.00864743	0	0.0148648	0
NGR-A20	0	0.000803408	0.0014719	0.00154968	0	0.00541781	0.00308433	0	0	0
SRC	0.156642	0.578851	0.311709	0.479002	1.12478	0.12825	0.734126	0.753505	1.69767	0.983195
LOC101735408	0.00388014	0.00770322	0.00671067	0.00115648	0.0123377	0	0.0216534	0.0115283	0.0113747	0.0404343
LOC110385889	0	0.000973306	0	0	0	0	0	0	0	0
LOC101735541	0	0	0	0	0.00278463	0	0	0	0	0
LOC101735682	0.384827	1.10084	0.441372	0.114367	0.812993	0.158362	2.47951	0.672873	0.193707	2.22599
LOC101746459	0.0705554	0.148186	0.110413	0.0953022	0.296118	0.0512248	0.176605	0.30568	0.188583	0.205456
LOC732881	0.230315	0.352347	0.354446	0.530672	0.265384	0.223865	0.262545	0.591045	0.750701	0.236263
LOC101747017	0	0	0	0	0	0	0	0	0	0
LOC101746605	0	0	0	0	0	0	0	0	0	0
LOC101735585	0.00887593	0.00874744	0.0115185	0.0126788	0.0169221	0.0074309	0.0187173	0.0117966	0.019954	0.021428
LOC110385899	0	0	0	0	0	0	0	0	0	0
LOC101747158	0	0	0	0	0	0	0	0	0	0
LOC101735305	0.0185637	0.150848	0.0260206	0	0.192759	0	0.113286	0.421701	0	0.115701
LOC101735955	0	0	0	0	0	0	0	0	0	0
LOC101735446	0	0	0	0	0	0	0	0	0	0
LOC110385901	0	0	0	0	0	0	0.00329436	0	0	0
LOC101735724	0.05087	0.0510219	0.0484172	0.0371591	0.0845624	0.0183143	0.169041	0.031255	0.101254	0.208377
Pka-r2	0.305256	0.197414	0.245321	0.163155	0.189736	0.316461	0.305295	0.243969	0.233772	0.407278
LOC101735856	0.0538566	0.0332688	0.0578437	0.0370293	0.0242001	0.0269472	0.0459244	0.029627	0.0348413	0.0242137
Go	0.014562	0.0153411	0.0186969	0.0358436	0.0470535	0.00817428	0.036903	0.0317714	0.0426559	0
LOC105842283	0	0.00274487	0	0	0.00133526	0	0.0099984	0	0	0.013347
LOC101736609	0.0144455	0.0344797	0.0247447	0.00460786	0.0622428	0.00759951	0.0573587	0.0363033	0.0260015	0.0406012
LOC101736256	0.0615919	0.0707442	0.0993955	0.0672592	0.0531275	0.0213309	0.0507252	0.122718	0.128701	0.0629514
LOC101736121	0.0173434	0.0250833	0.0284269	0.0187679	0.0341315	0.0109276	0.0181626	0.0442942	0.0266617	0.049978
LOC101736387	0.00518977	0.00827318	0.00998147	0.0130159	0.00711954	0.00221684	0	0.00423593	0.00761512	0.0127471
LOC101736748	0.000234653	0.00259902	0	0	0.00498628	0	0.00256718	0.00360467	0.00630802	0.0115551
LOC100316861	0.00370418	0.00523857	0.00455608	0	0.00896514	0.0027727	0.00219135	0.00361668	0.00561959	0.00910902
LOC101736506	0.157428	0.217964	0.265586	0.151203	0.167409	0.087065	0.217587	0.18865	0.165821	0.149848
LOC101736874	0.0259175	0.035965	0.0264313	0.0119006	0.0355815	0.00528112	0.05398	0.0148913	0.0527635	0.0459543
LOC778468	0.0220061	0.0652529	0.0521154	0.0519672	0.0613243	0.00969892	0.0739071	0.129715	0.063874	0.0472053
LOC101737140	0.0481555	0.367641	0.093081	0.10083	1.62476	0.0266227	0.248558	0.674831	0.500066	0.218538
LOC101737283	0.0268719	0.139845	0.0510187	0.173134	1.36422	0.0173305	0.0959566	0.337669	0.791672	0.167289
LOC110385830	0.0100925	0.0351725	0.00805541	0.0202146	0.304356	0.00242004	0.111213	0.0360383	0.14563	0.117049
LOC101736873	0.0679674	0.0633668	0.0576788	0.100258	0.105041	0.0341223	0.357831	0.0699204	0.163821	0.483498
LOC101737093	0.0502649	0.0696011	0.0676315	0.0343129	0.128986	0.0200113	0.134821	0.0508604	0.150199	0.144439
LOC101737237	0.22424	0.121667	0.211668	0.0992213	0.061354	0.119759	0.0926203	0.10714	0.0647555	0.131456
LOC101737384	0.0242228	0.0449568	0.0550105	0.0307583	0.0325621	0.0315515	0.0449785	0.0573349	0.0444243	0.0819121
LOC101737528	0.00510471	0.0154058	0.0156361	0.00892213	0.0996196	0.00409849	0.0490358	0.0242869	0.0458175	0.0824637
LOC110385921	0	0	0.00088263	0	0.00288997	0	0	0	0.00227695	0
LOC101737564	0	0.000429053	0	0	0.00160584	0	0.0144776	0	0	0.0320757
LOC101737671	0.0405116	0.041923	0.0548869	0.0335335	0.035817	0.0345861	0.0531038	0.0576707	0.0146136	0.0328024
LOC732953	0.029796	0.017811	0.0321088	0.0275866	0.0310236	0.0170968	0.0243749	0.0201275	0.0435504	0.024424
LOC101737803	0.119855	0.0848654	0.124385	0.0498428	0.0408995	0.0553592	0.0752592	0.0839672	0.0645022	0.119949
LOC101737936	0.000466439	0.000409053	0.00079691	0	0	0	0.0076878	0	0	0.0138796
LOC101738157	0.0145996	0.0129599	0.0201714	0.0184714	0.0308633	0.00871348	0.0167953	0.0282925	0.00776042	0.0372009
LOC101738290	0.00176381	0.00753942	0.00469024	0.00384551	0.00994705	0.00174095	0.0113662	0.00222831	0	0
LOC101738428	0	0	0	0	0.0033467	0	0.00710862	0	0	0
LOC101738644	0	0	0	0	0.00140795	0	0	0	0	0
LOC101738780	0	0	0	0	0	0	0	0	0	0
SC1	0.00198206	0.00919375	0	0.00116672	0.0188553	0	0.00850321	0	0	0
LOC110385929	0	0	0	0	0	0	0	0	0	0
LOC101739007	0.16547	0.150012	0.22745	0.148225	0.149016	0.0736449	0.120647	0.395215	0.17268	0.125604
LOC101739290	0.064194	0.0919117	0.0728968	0.0437481	0.139803	0.040799	0.194074	0.0664323	0.0915257	0.0729086
LOC101739153	0	0	0	0	0.00360953	0	0.00797171	0	0	0.0246961
LOC101739435	0.0594063	0.054254	0.0957829	0.0483471	0.0324204	0.0496211	0.0516721	0.0507201	0.0375077	0.0594552
LOC101737847	0	0	0	0	0	0	0	0	0	0
LOC101739570	0	0	0	0	0	0	0	0	0	0
LOC101739713	0	0	0	0	0	0	0	0	0	0
LOC105842234	0	0	0	0	0	0	0	0	0	0
LOC105842344	0	0	0	0	0	0	0	0	0	0
LOC100862778	0	0	0	0	0	0	0	0	0	0
LOC110385835	0.00622063	0.0334472	0.00617755	0.00283964	0.148004	0.00181985	0.346852	0.00342704	0.0662429	0.43728
LOC110385939	0	0	0	0	0	0	0	0	0	0
LOC101739945	0	0	0	0	0	0	0	0	0	0
LOC101740173	0	0	0	0	0	0	0	0	0	0
LOC101740310	0	0	0	0	0.00136149	0	0	0	0	0
LOC101740440	0	0	0	0	0	0	0	0	0	0
LOC101740574	0.000354926	0	0	0	0	0	0	0.00323374	0	0
LOC101740711	0.000281167	0	0	0	0.00199686	0	0.00293413	0	0	0
Hmg-s	0.0253232	0.0921916	0.0642659	0.0220816	0.10491	0.0597469	0.0445526	0.180032	0.0689328	0.020548
LOC692881	0.0415106	0.395548	0.193683	0.00925503	0.237369	0.00209002	0.279497	0.20761	0.0475837	1.13334
LOC110385948	0	0	0	0	0.0458206	0	0.00953671	0	0	0.0139828
LOC101738112	0.000954798	0.00145034	0.00353496	0	0.0110092	0	0.009307	0	0.0105275	0.00990294
LOC101738242	0.110096	0.245941	0.109803	0.10388	1.12576	0.0612309	0.416553	0.410184	0.509088	0.407337
LOC101740849	0.0703548	0.0930274	0.0697264	0.0439499	0.179018	0.0438777	0.162275	0.0869221	0.139717	0.179305
LOC101741753	0.0292303	0.025199	0.0339105	0.0281999	0.0310241	0.0174242	0.0221783	0.0306955	0.035715	0.0230218
LOC101741195	0	0	0	0	0	0	0	0	0	0
LOC110385966	0	0	0	0	0	0	0	0	0	0
MHF2	0.0326502	0.0203752	0.0476574	0.0317441	0.0295227	0.0234752	0.00707394	0.0519751	0.0659418	0.017166
LOC101738377	0.00933164	0.0115918	0.00776255	0.0105306	0.0298555	0.00292438	0.0226353	0.0231083	0.0344604	0.0569359
LOC110385973	0	0.000932087	0	0	0.0027587	0	0.00296468	0.00815575	0	0
LOC110385972	0	0	0	0	0	0	0	0	0	0
LOC101741900	0.129907	0.11757	0.149047	0.133365	0.0680598	0.0883404	0.0734538	0.112693	0.180104	0.086954
LOC101738516	0.00723576	0.020127	0.0086168	0.00214532	0.0163407	0.00172642	0.030998	0.0153044	0.0122119	0.0189666
LOC110385993	0	0	0	0	0	0	0	0	0	0
FDL	0.00415682	0.0210576	0.00508519	0.00290337	0.0584372	0	0.019215	0.0340998	0.0200241	0.0260954
LOC105842239	0.000850113	0.00166797	0	0	0.00431911	0	0.00256718	0	0	0
LOC110385994	0	0	0	0	0.00227489	0	0	0	0	0
LOC101742045	0.0136804	0.00369113	0.00542858	0.0113969	0.000531104	0.00264504	0.0107274	0.00371066	0.0106845	0
LOC101742189	0	0.000912439	0	0	0.00152927	0	0	0	0	0
LOC101738645	0.0218576	0.0242405	0.0348667	0.0350239	0.0171837	0.00769943	0.0195608	0.0363936	0.0474513	0.0238184
LOC110386002	0	0	0	0	0	0	0	0	0	0
CSP9	0	0.00358513	0.00149301	0.013417	0.0327456	0	0	0.0374569	0.140738	0
LOC101742526	0.171619	0.226577	0.274353	0.303903	0.20134	0.0829348	0.2082	0.512424	0.407823	0.160372
LOC101738781	0	0	0	0	0	0	0	0	0	0
LOC105842357	0.0207044	0.0313686	0.0269118	0.0204457	0.0572369	0.0233484	0.0461645	0.0479854	0.0401747	0.0527534
LOC110386007	0	0	0	0	0.00125194	0	0	0	0	0
Ter94	0.131386	0.145677	0.187618	0.0895112	0.166491	0.137571	0.135457	0.317781	0.13625	0.178195
LOC105842299	0	0	0	0	0	0	0	0	0	0
LOC101739209	0	0	0	0	0	0	0.00508807	0	0	0
Mir2821	0	0	0	0	0	0	0	0	0	0
Mir3397	0	0	0	0	0	0	0	0	0	0
LOC101739347	0	0.0018191	0.00141235	0	0.0325051	0	0.0068428	0.00342704	0.00571505	0
LOC101742670	0.0202906	0.0182225	0.0204143	0.0209824	0.0172062	0.00525086	0.0176951	0.0214105	0.0300717	0.0403847
LOC101743100	0.000186196	0	0	0	0	0	0	0	0	0
LOC101739489	0.00832652	0.0105085	0.00931217	0.00609371	0.0449601	0.00240818	0.0333865	0.0226095	0.0315315	0.011735
RpL12	2.82946	2.89698	2.80362	2.49646	2.39943	1.48513	2.55837	2.72596	2.30279	2.59462
LOC101743249	0.0106911	0.014873	0.01398	0.00734514	0.0190349	0.00818154	0.0284356	0.0241005	0.0266813	0.0282879
LOC101743384	0.413151	0.353934	0.348935	0.171249	0.340676	0.217482	0.375437	0.488165	0.198918	0.317246
LOC101739626	0.0296474	0.0938193	0.050033	0.0244215	0.243195	0.00939606	0.202306	0.0929336	0.139435	0.318736
LOC101743525	0	0.00273039	0.000799066	0.0010025	0.0177214	0	0.0301074	0.00235322	0	0.0468102
LOC110386018	0	0	0	0	0	0	0	0	0	0
LOC101743663	0.000393432	0	0	0	0	0	0	0	0	0
LOC110386019	0	0	0	0	0	0	0	0	0	0
LOC101743811	0.363747	0.28051	0.402086	0.259055	0.260736	0.21859	0.274652	0.731784	0.254944	0.280607
LOC101744062	0.0624138	0.0479745	0.0960069	0.058047	0.0535754	0.0679467	0.101515	0.0536255	0.0912787	0.0757404
LOC105842244	0.0532249	0.0793438	0.019322	0.0150693	0.0617554	0.00670363	0.0711837	0.497646	0.0132539	0.0368746
LOC110385838	0	0	0	0	0	0	0	0	0	0
LOC101744207	0.117418	0.160107	0.143998	0.103224	0.182455	0.0843062	0.389323	0.213997	0.130319	0.346776
Sps1	0.0735431	0.0524214	0.0903964	0.0580158	0.0426862	0.0543782	0.0607257	0.062442	0.0318851	0.0336311
LOC101744923	0.00207104	0.00699386	0.00318544	0.00490141	0.0240623	0.00218278	0.0290187	0.0221897	0.00699026	0.0105088
LOC101744686	0.142518	0.237414	0.168337	0.154428	0.704326	0.0551942	0.376361	0.410945	0.37945	0.649657
LOC101744540	0.0340907	0.0428458	0.040529	0.0321397	0.0343391	0.0131989	0.0611214	0.0327864	0.075882	0.0871378
LOC101745064	0.00120187	0.000958174	0.00301812	0.00496194	0.00941731	0	0.00998613	0.0174009	0.0141996	0.0192857
Mir3398	0	0	0	0	0	0	0	0	0	0
LOC101745213	0.0125667	0.0507708	0.0298211	0.00141743	0.205809	0.0102138	0.476409	0.0371834	0.0333436	0.280645
LOC101745361	0.251261	0.408643	0.201258	0.168483	1.00939	0.145944	1.41795	0.493073	0.28945	1.40245
LOC101739770	0	0.00260726	0.00153267	0	0.00286522	0	0	0.00277327	0	0
LOC101745509	0.0106296	0.032948	0.0189715	0.0217672	0.0861626	0.016929	0.049907	0.0597417	0.041974	0.105886
LOC101739906	0	0	0	0.00266306	0.00531164	0	0	0	0.00767624	0
LOC101741901	0.0100607	0.0199698	0.0171582	0.0115246	0.0356819	0.00235225	0.066022	0.0187305	0.0511795	0.0663631
LOC101742046	0.0121317	0.0102613	0.0157262	0.014918	0.0267222	0.00445381	0.028797	0.00280467	0.0583717	0.0433547
LOC101742964	0.0190203	0.0324804	0.0288172	0.0314126	0.149408	0.00221607	0.105019	0.0502791	0.117312	0.079557
LOC110386091	0	0	0	0	0	0	0	0	0	0
NGR-A5	0	0	0	0	0.00451306	0	0	0	0.00418251	0
LOC101743101	0	0	0	0	0.00144866	0	0	0	0	0
LOC101742190	0.000184819	0	0.000938774	0	0	0	0	0	0	0
NGR-A16	0	0.00176963	0	0	0	0	0	0	0.00453672	0
LOC105842457	0	0.000928423	0	0	0.00314217	0	0.0069331	0	0	0
LOC101743250	0.000645922	0.000979647	0.000910226	0	0.00724409	0.0027328	0.00572148	0	0.00339998	0
LOC101742327	0.0148985	0.042955	0.0137508	0.00869886	0.204585	0.00467153	0.123548	0.106144	0.0342592	0.146164
LOC101743487	0.0627079	0.111372	0.0926852	0.0538412	0.135413	0.0594235	0.143254	0.145539	0.0730183	0.149935
Tinag	0.300168	0.787553	0.289566	0.255787	0.947282	0.100849	1.28176	1.14483	0.930234	0.787164
Casp-4	0	0.00071837	0.000744246	0	0	0	0	0	0	0
LOC101743623	0.0452182	0.0997622	0.0528554	0.0266525	0.0953312	0.0107521	0.163073	0.107008	0.0984199	0.218703
LOC101743766	0.107158	0.0850839	0.150746	0.0801134	0.0578206	0.0608135	0.0772271	0.139844	0.0778351	0.0528645
LOC101743916	0.0740476	0.168812	0.0980816	0.0694242	0.202677	0.0324453	0.340537	0.152338	0.171869	0.270044
LOC101744063	0	0.000814553	0	0.00151783	0.00510563	0	0.00721961	0	0	0
LOC101742480	0	0.000878326	0	0	0.00732705	0.0028035	0.0198498	0	0	0.00836014
LOC101744351	0.0486184	0.077002	0.0936259	0.0687067	0.0968843	0.0655299	0.0626366	0.101083	0.118612	0.117187
LOC101742624	0.436131	0.935089	0.764664	0.598025	2.18285	0.269285	2.24061	0.769267	2.71337	3.6156
LOC101744208	0.00647396	0.00877609	0.00409147	0.00237333	0.0271278	0.00288909	0.0111392	0.0059067	0.00235118	0.0291472
LOC101744597	0	0	0.000418303	0	0	0	0	0	0	0
LOC101742766	0.00222103	0.00191723	0.00278707	0.000530817	0.00729429	0.00218278	0.0100214	0	0.00751888	0.0119945
LOC110386112	0	0	0	0	0	0	0	0	0	0
LOC101744823	0.160114	0.218257	0.510117	0.140325	0.105622	1.82178	0.10065	0.0605273	0.0920833	0.561971
LOC101744969	0	0.00340281	0	0	0.00221554	0	0	0	0	0.00955257
TRNAC-GCA.2	0	0	0	0	0	0	0	0	0	0
LOC101745118	0.0436864	0.0587419	0.0515751	0.021257	0.0481876	0.0188514	0.0795818	0.0440967	0.034407	0.167235
LOC101745413	0.0359358	0.0384211	0.0452027	0.0274215	0.0591485	0.0411377	0.0842523	0.0325056	0.0968622	0.119002
LOC101745272	0.00620291	0.0128149	0.00724059	0.0027046	0.0153244	0.00608411	0.0187626	0.00875533	0.0151052	0.0156718
LOC105842420	0.00416121	0.0122945	0.00933681	0.0138872	0.122167	0.0290258	0.00621778	0.0204275	0.0407595	0.0227422
LOC101745553	0	0	0	0	0.00593892	0	0	0	0	0
LOC110386125	0.00274798	0.011955	0.0090346	0.00526005	0.0390495	0.00968521	0.0159662	0.0408269	0.00736133	0.0282579
LOC692773	2.83002	2.91733	2.99625	2.51765	2.33243	1.95008	2.57999	2.97406	2.14818	2.10245
LOC101745701	0	0	0	0	0	0	0	0	0	0
LOC105842391	0	0	0	0.00112349	0.00102293	0	0.00731803	0	0.00463084	0.0225787
LOC101745849	0.00400436	0.00199556	0.0217153	0.00341622	0.00110915	0.0163613	0	0	0	0.00956933
LOC101743062	0.0021053	0.0113745	0.0150801	0.00147663	0.0110708	0	0.00411212	0	0.00202023	0.0416689
LOC101743208	0.000290792	0	0.00167827	0	0	0	0	0	0	0
LOC101746088	0.122614	0.269226	0.230963	0.0727916	0.307582	0.0388404	0.401352	0.294273	0.2074	0.497104
LOC101746510	0.00031545	0.00542872	0.00407161	0	0	0	0.00222026	0.00264072	0	0.0105088
LOC101746745	0	0	0	0	0	0	0	0	0	0
LOC101746885	0.000322114	0	0	0	0	0	0	0	0	0.0119971
LOC101743344	0	0	0	0	0	0	0	0	0	0
LOC101743488	0	0	0	0	0	0	0	0	0	0
LOC101747018	0	0	0	0	0	0	0	0	0	0
Lp-c23	0	0	0	0	0	0	0	0	0	0
LOC101747159	0.000793002	0	0.00088263	0	0	0	0.00259056	0	0	0
LOC101735904	0	0	0	0	0	0	0	0	0	0
Lp-c12	0	0	0	0	0	0	0	0	0	0
LOC101735775	0	0	0	0	0	0	0	0	0	0
LOC101735447	0	0	0	0	0	0	0	0	0	0
Lp-c19	0	0	0	0	0	0.00205094	0	0	0.00231872	0
Lp-c21	0	0	0	0	0	0	0	0	0	0
Lp-c6	0	0	0	0	0	0	0	0	0	0
LOC110384709	0	0	0	0	0	0	0	0	0	0
LOC101743767	0	0	0	0	0	0	0	0	0	0
LOC101736030	0.0011815	0.00499447	0.00125489	0.00176777	0.0418884	0	0.00459294	0.0239784	0.0114172	0.0119945
LOC101736167	0	0	0.000371235	0	0.0123235	0	0.00560779	0.00224043	0	0
LOC101736303	0.0988427	0.126702	0.121044	0.0701214	0.149714	0.0550612	0.15112	0.18522	0.143586	0.180585
LOC101744064	0	0	0	0	0	0	0.00192074	0	0	0
LOC101736507	0	0	0	0	0	0	0	0	0	0
LOC110386188	0	0	0	0	0	0	0	0	0	0
LOC110386134	0	0	0	0	0	0	0	0	0	0
Slp	0	0	0	0	0	0	0	0	0	0
Lsp-t	0	0	0	0	0.000971363	0	0.00242311	0	0	0
LOC110386076	0	0	0	0	0	0	0	0	0	0
LOC110386133	0	0	0	0	0	0	0	0	0	0
LOC101737009	0	0	0	0	0	0	0	0	0	0
LOC101744209	0.00119984	0.000942193	0.000645791	0	0.00471277	0	0	0	0	0
LOC101737238	0	0	0	0	0	0	0	0	0	0
LOC101737385	0	0	0	0	0	0	0	0	0	0
LOC101737529	0	0	0	0	0	0	0	0	0	0
LOC110386138	0	0	0	0	0	0	0	0	0	0
LOC101737937	0	0	0.00236384	0	0	0	0	0	0	0
LOC101738067	0.00202603	0.00649347	0.00288703	0	0.00258748	0.00283056	0.00688682	0	0.00999209	0.0213248
TRNAG-GCC.2	0	0	0	0	0	0	0	0	0	0
LOC101738195	0.00866027	0.0183125	0.0115872	0.00652792	0.00855195	0.00410096	0.0198654	0.0138988	0.0172043	0.0157062
LOC733041	0.0571802	0.0579839	0.102306	0.0713316	0.0401328	0.0278091	0.0320935	0.110528	0.0772384	0.0781177
LOC101738327	0.0532666	0.0686214	0.100819	0.0645873	0.0564111	0.0198279	0.0944346	0.073502	0.126662	0.117316
LOC101738466	0.0530687	0.0406562	0.0803173	0.032152	0.040956	0.0315328	0.0373093	0.0221906	0.0940709	0.0621299
LOC101738692	0.00430702	0.005804	0.00749057	0.00214394	0.0133618	0	0.0262391	0.0157899	0.019215	0.0344866
LOC101744636	0	0	0	0	0	0	0	0	0	0
TRNAF-GAA	0	0	0	0	0	0	0	0	0	0
LOC101738832	0.00202209	0.00273999	0.000952582	0.00333615	0.00436547	0	0.00663862	0	0.0121682	0.0113772
LOC101738964	0	0	0	0	0	0	0	0	0	0
LOC101739110	0.0214449	0.0556381	0.029865	0.00360882	0.0419682	0.00145835	0.066909	0.026703	0	0.142407
LOC101744780	0	0	0	0	0	0	0.00215305	0	0	0
LOC101739387	0.131196	0.223614	0.135272	0.0889978	0.252752	0.0790958	0.269052	0.173986	0.201391	0.230627
LOC101739669	0.00275265	0.0215879	0.00466124	0.0440738	0.0985467	0.0018454	0.00291918	0.0890547	0.285638	0.0129774
LOC101739528	0.468914	0.418851	0.557208	0.304615	0.353335	0.245044	0.372523	0.821477	0.325954	0.475952
LOC110386161	0.000283855	0	0	0	0.0126616	0	0.00615557	0	0.00264452	0.0109141
LOC110386163	0	0	0	0	0.0113312	0	0.0104182	0.00360743	0.00356541	0
LOC693079	0.154521	0.196026	0.156922	0.117008	0.1475	0.34226	0.135875	0.352475	0.345686	0.157114
LOC101740084	0.0446409	0.0492757	0.060549	0.0246821	0.0679024	0.0214616	0.115133	0.0288868	0.0626512	0.091932
LOC101740220	0.0495267	0.0462152	0.0594819	0.0280029	0.0470352	0.0345574	0.0381651	0.0591966	0.00760109	0.0214576
LOC110386166	0	0	0	0	0.00195214	0	0	0	0	0
TRNAD-GUC.3	0	0	0	0	0	0	0	0	0	0
LOC100302602	0	0.000929518	0.000755475	0.00126651	0.00286606	0	0.00217811	0	0	0.00916672
LOC105842450	0.0148	0.0262491	0.0310986	0.0279996	0.0679576	0.00756237	0.0551655	0.031457	0.0500834	0.107371
RpL7	3.15263	2.70142	3.00641	2.70803	2.18726	1.93187	2.40433	2.58232	2.29825	2.33446
LOC101745065	0	0	0	0	0	0	0	0	0	0
RpS12	3.26834	2.94089	3.14216	2.84556	2.43195	2.08416	2.66364	2.83021	2.46721	2.6408
LOC101745214	0.000470056	0.00208968	0	0	0	0	0.00265979	0	0	0
LOC101740353	0.127906	0.0735004	0.127341	0.0920654	0.0824285	0.0952705	0.0593218	0.179622	0.106185	0.0739772
LOC101745362	0.018026	0.0296777	0.0203221	0.0288091	0.122742	0.0093577	0.082439	0.0476833	0.058935	0.0873941
LOC101740624	0	0	0	0	0	0	0	0	0	0
LOC101740484	0.110856	0.108698	0.0949004	0.0468131	0.0894941	0.0602602	0.104098	0.134886	0.0390839	0.0908274
LOC101740763	0	0.00182837	0	0	0	0	0.00681118	0	0	0
LOC110386172	0	0	0	0	0	0	0	0	0	0
LOC101740903	0.0260734	0.054394	0.0246883	0.027629	0.0418973	0.0200964	0.0455355	0.06928	0.0432552	0.0889055
LOC101745651	0	0	0	0	0.000885321	0	0	0	0	0.0088541
LOC101745799	0.00100278	0.00286582	0	0	0	0	0.0122092	0.00513962	0	0
LOC101741046	0.0902	0.212119	0.16398	0.124549	0.395501	0.0274908	0.535595	0.258322	0.239736	0.447082
LOC100101188	0.00564685	0.010108	0.0237875	0.0098442	0.00838166	0.0112102	0.0104584	0.0263922	0.0184947	0.00990459
Adamts-like	0.028002	0.187314	0.0759908	0.0253086	1.04916	0.0023077	0.140592	0.756459	0.221051	0.450144
LOC110386175	0	0	0	0	0	0	0	0	0	0
LOC110386176	0	0.00152438	0.00407011	0	0.00242272	0	0	0	0	0
LOC101741196	0.0198165	0.0318249	0.0408569	0.0322658	0.036663	0.0187187	0.0232427	0.0511453	0.0469901	0.0370844
LOC101741337	0.0433798	0.0777309	0.054354	0.0260447	0.190636	0.0225232	0.286576	0.0717276	0.0851571	0.254864
LOC101741475	0.0787393	0.163337	0.0850425	0.0707283	0.190481	0.0618462	0.253165	0.122874	0.104931	0.186879
LOC732948	0.14149	0.167959	0.167387	0.079606	0.111348	0.0820386	0.108651	0.148557	0.0555556	0.109202
LOC101745942	0.0122359	0.0323109	0.006975	0.0156895	0.1765	0.00186894	0.073572	0.0554445	0.09697	0.201891
LOC110386182	0.000870746	0.00484474	0.000532823	0	0.0684779	0	0.0481905	0.00770521	0.0911028	0.147286
LOC101746231	0.0023111	0.0104451	0.00382796	0.00411084	0.0175827	0	0.0147636	0.0143552	0.0147036	0.0347175
RpS7	3.0459	2.28172	2.98816	2.8466	1.77636	2.01583	1.92647	2.28154	2.25417	1.78139
LOC101746370	0.0529357	0.107984	0.117843	0.0295748	0.0624942	0.0579228	0.171421	0.0791437	0.0105151	0.239815
LOC101741614	0.00268254	0.00302445	0.00434764	0.000521372	0.0114727	0	0.00986471	0.00310647	0.0105431	0.0343697
LOC101741754	0.0212223	0.0374618	0.0318267	0.0141413	0.0523659	0.00453023	0.0598221	0.0319033	0.118277	0.0644305
LOC101736388	0	0	0	0	0.00186255	0	0	0	0	0
LOC101736508	0.0469532	0.179384	0.0910853	0.0133755	0.410544	0.0226388	0.863002	0.148163	0.0942715	1.04089
LOC101736749	0.009315	0.0221656	0.0114976	0.019702	0.0473619	0	0.0370212	0.0183003	0.0133794	0.0323234
NGR-A25	0.000490631	0.000935048	0	0	0.00520044	0	0.0394443	0	0	0.0351832
LOC110386220	0	0	0	0	0	0	0.0027034	0	0	0
LOC101736876	0.144965	0.229868	0.199268	0.121686	0.278899	0.0337573	0.431702	0.141942	0.43729	0.564393
Stim1	0.0645717	0.0883001	0.0582336	0.0444289	0.132135	0.0651265	0.194795	0.100614	0.218239	0.333475
LOC692892	1.00254	1.13916	1.02441	0.503301	0.862384	0.391243	1.0215	0.84182	0.512861	0.844853
LOC105842493	0.00172057	0.0101257	0.00440191	0.0030696	0.138295	0	0.17219	0.0144858	0.0543075	0.0979323
LOC101737094	0.111824	0.105595	0.14384	0.0818329	0.105277	0.0555201	0.10026	0.0930986	0.122113	0.0853331
LOC101737239	0.0309386	0.0586901	0.0346493	0.032097	0.145102	0.00973214	0.164516	0.0500829	0.0509232	0.20541
LOC101737386	0	0	0	0	0	0	0	0	0	0
LOC101745554	0	0	0	0	0	0	0	0	0	0
LOC101737530	0	0	0	0.00143013	0	0	0	0	0	0
LOC101745702	0.000323308	0	0.000661898	0	0	0	0	0	0.00339416	0
LOC105842570	0	0	0	0	0.00232093	0	0.00294074	0	0	0.0108154
LOC110386219	0	0	0	0	0	0	0	0	0	0
LOC110386204	0	0	0	0	0.00563631	0	0	0	0	0
LOC101746132	0	0.000918384	0	0	0.00299571	0	0.00383058	0	0	0.00942233
LOC101737673	0.000957126	0.00772049	0.00754009	0	0.0011255	0	0.00603426	0	0	0.0185946
LOC110386237	0	0	0.0031687	0	0	0	0.00298916	0	0	0.0260207
LOC110386211	0	0	0.00132547	0	0	0	0	0	0	0.0213804
LOC105842476	0	0.000641725	0.00503782	0	0	0	0	0	0	0
LOC101737805	0	0	0.0117368	0	0	0	0	0	0	0
LOC101746274	0	0	0.00270143	0	0	0	0	0	0.00366518	0
LOC110386229	0	0	0	0	0	0	0	0	0	0
LOC101746410	0	0	0	0	0	0	0	0	0	0
LOC101737938	0	0	0	0	0	0	0	0	0	0
LOC101738068	0.0160207	0.153657	0.0598547	0.0141382	0.270003	0	0.0866243	0.185615	0.0589805	0.139381
LOC101738196	0.000692928	0	0	0	0.00115141	0	0.00960317	0	0	0.00973283
LOC733096	0.0162404	0.00920205	0.0300935	0.00870471	0.0115493	0.0116476	0.0167601	0.00669568	0.00868675	0.0269256
LOC101738328	0.0363281	0.0761833	0.0647004	0.035688	0.211869	0.00960788	0.386737	0.0437417	0.0906945	0.432236
LOC105842505	0.30953	0.422251	0.333683	0.231003	0.602193	0.0970128	0.794976	0.421969	0.527384	0.604514
LOC101738467	0.110886	0.236814	0.157087	0.0693295	0.36818	0.0647291	0.423984	0.255363	0.263951	0.432522
LOC101738833	0.0506999	0.0617733	0.0793225	0.0374593	0.0752757	0.0383809	0.0738732	0.0475002	0.0697679	0.0776735
LOC101738965	0.0216031	0.0404833	0.0231785	0.0169091	0.102301	0.0114329	0.0801708	0.0280405	0.0680878	0.0922347
LOC101746690	0	0	0	0.00148676	0	0	0	0	0.00442613	0
LOC101746970	0.126344	0.419108	0.18498	0.110473	2.06267	0.045554	1.68413	0.70422	0.866649	1.90588
LOC101739436	0.147725	0.32615	0.192747	0.0667044	0.790477	0.056873	0.940432	0.344613	0.283556	1.28029
LOC101739571	0.000473349	0.0033652	0.000877324	0	0.00429518	0	0	0	0	0
LOC101739714	0.0312627	0.0609825	0.047114	0.0100155	0.0534994	0.00804772	0.13796	0.0611939	0.0280106	0.106667
LOC101739856	0.0853639	0.114158	0.0960037	0.076244	0.136317	0.0326468	0.137676	0.18103	0.1373	0.148174
LOC101747103	0.0608372	0.170677	0.0753453	0.0483248	0.550725	0.029639	0.602767	0.159322	0.330438	0.923275
LOC101740122	0.0118344	0.0338559	0.0241392	0.0437765	0.0962982	0.010109	0.0469166	0.0730224	0.110731	0.0375375
LOC105842514	0	0.000963817	0	0	0	0	0	0	0	0.00932764
Mir263b	0	0	0	0	0	0	0	0	0	0
LOC101739990	0.110036	0.140335	0.126125	0.0434543	0.16245	0.0949983	0.160039	0.223733	0.0701407	0.155651
LOC110384698	0.000462769	0.00359956	0.000936675	0	0.0129822	0	0.0106497	0.00237435	0.00522727	0.00932764
Fa	0	0	0	0	0	0	0	0.00430686	0	0
LOC101740441	0	0	0	0	0	0	0	0	0	0
LOC101735306	0	0	0	0	0	0	0	0	0	0
LOC105842543	0	0	0	0	0	0	0	0	0	0
LOC110386215	0	0	0	0	0	0	0	0	0	0
LOC110386265	0	0	0	0	0	0	0	0	0	0
LOC101740712	0.0672397	0.111601	0.110114	0.0457252	0.205696	0.0314955	0.1763	0.134594	0.147512	0.26545
LOC101741137	0.00538756	0.0358883	0.0366701	0.00132735	0.0248212	0	0.00559218	0.0792069	0	0.0627899
LOC101741280	0.00271746	0.0045701	0.00294035	0.00150408	0.00503479	0.00289603	0.00587798	0	0	0
LOC101741653	0.00175009	0.00332364	0.00410299	0.00181541	0.0191332	0	0.0204448	0	0.0151052	0.0273669
LOC101741512	0.0334828	0.0593602	0.0524545	0.0474781	0.0540193	0.0107384	0.0507679	0.0808388	0.123467	0.0657349
LOC105842497	0.00720556	0.0187948	0.0103566	0.0052981	0.0383769	0.0044977	0.082817	0.0175381	0.031048	0.0241654
LOC101741792	0.0146104	0.0243292	0.0206327	0.0240207	0.0605637	0.00493441	0.0934479	0.0419152	0.0378149	0.136902
LOC105842562	0.228849	0.488289	0.491507	0.116269	0.371398	0.241522	0.72746	0.309821	0.13461	0.680353
LOC110386205	0	0	0	0	0	0	0	0	0	0
LOC101742085	0	0	0	0	0	0	0	0	0	0
LOC101735586	0.007886	0.0182899	0.0142034	0.00435606	0.101065	0.00293343	0.0964747	0.0331202	0.0198846	0.0505883
LOC101742433	0.106629	0.250012	0.181628	0.0547489	0.283201	0.0426198	0.524287	0.32706	0.175308	0.625684
LOC101735725	0.0142073	0.0341122	0.0184326	0.00690953	0.0883843	0.00767847	0.0386497	0.0372535	0.0678395	0.154485
LOC110386300	0	0	0	0	0	0	0	0	0	0
LOC105842488	0.00208026	0.00565186	0.00155671	0.00152666	0.0959795	0	0.0199035	0.0104444	0.0442582	0.061068
LOC110386299	0	0	0	0	0.00335711	0	0.0190526	0	0	0.0235784
LOC101735857	0.0356688	0.111393	0.0415774	0.0134774	0.133462	0.00728252	0.245273	0.0933828	0.0389846	0.238369
LOC101742577	0.0297984	0.0367379	0.0237895	0.013528	0.0299938	0.01268	0.0370134	0.0412268	0.0269122	0.0281287
LOC101735989	0.227927	0.277015	0.255686	0.116968	0.255728	0.10557	0.61946	0.214987	0.247264	0.5099
LOC101742817	0.121274	0.0580362	0.391039	0.0834166	0.0225198	0.768792	0.0168557	0.0289813	0.0299768	0.0947828
LOC101736122	0.00386042	0.00111222	0.00949288	0	0	0.0183573	0	0	0	0
LOC101743157	0.00514408	0.00576778	0.00213492	0.00146341	0.0154887	0	0.00719694	0	0.0189691	0.0300823
LOC101743298	0.0458347	0.0504554	0.0419828	0.0243977	0.0474281	0.00908684	0.0952963	0.0791317	0.0243606	0.113508
LOC101736389	0.0793614	0.160922	0.120385	0.0852496	0.158801	0.0385189	0.129618	0.16989	0.146799	0.205547
LOC101743439	0.0119484	0.0261605	0.0116965	0.00939131	0.0443041	0.00460009	0.037864	0.0210012	0.0184064	0.0915823
LOC101736509	0.0225256	0.0539479	0.0293053	0.0148576	0.0617984	0.0171908	0.0918024	0.0528999	0.0598718	0.0679324
LOC101736646	0	0.000842282	0.000639103	0.00136965	0.00343626	0	0.00457826	0	0	0.0179814
LOC101743719	0.000342012	0.00451639	0.00134399	0	0.00899502	0	0.0223604	0	0.00544562	0.0314822
LOC110386218	0	0.000952628	0	0	0.00224301	0	0	0	0	0.0120444
LOC105842527	0	0.000871259	0.000558351	0	0.00591097	0	0.00985134	0.00327932	0	0.0105893
LOC101736913	0.0021724	0.00246145	0.00458732	0.00147424	0.0508575	0	0.0600935	0.00395886	0.0108604	0.0483356
Mir3242	0	0	0	0	0	0	0	0	0	0
LOC101743871	0.00274006	0.00679886	0.00343556	0.00306447	0.0509545	0.002238	0.0465722	0.0100718	0.024704	0.0793745
LOC101744019	0.202637	0.762778	0.563586	0.279984	1.69132	0.311634	0.731815	1.39292	0.80258	1.41787
LOC105842478	0	0	0	0	0	0	0	0	0	0
Jheh-lp2	0.000528997	0.00562954	0.011688	0.00180715	0.00480681	0.00180272	0.00725629	0.00361297	0	0.0555725
LOC101744163	0.00508088	0.00640515	0.0185687	0.013445	0.00981699	0.00755867	0.0102563	0.0257732	0.0259908	0
LOC110386326	0.00436849	0.00340846	0.00499849	0.00717204	0.0175408	0	0.0138611	0.00921036	0.0184585	0.023536
LOC110386327	0.00172011	0.00276022	0.00243938	0	0.018612	0.00167417	0.06921	0	0.0383258	0.0443492
TRNAL-CAA	0	0	0	0	0	0	0	0	0	0
LOC110386328	0	0	0	0	0	0	0	0	0	0
LOC101737331	0.00151217	0.000784342	0.00363928	0	0.00447439	0.00273714	0	0	0	0
Mir3243	0	0	0	0	0	0	0	0	0	0
LOC101737474	0	0	0	0	0	0	0.00300814	0	0	0
DnaJ-14	0.0241793	0.0319855	0.0356148	0.0254783	0.0661192	0.0142544	0.0878956	0.045515	0.0454617	0.0939728
LOC101744687	0.000650209	0.00356538	0.000831769	0.00119143	0.00646048	0.00201795	0.00729766	0.0114108	0.00423871	0
RpL28	3.30993	3.25396	3.13858	2.88192	2.82616	1.92403	3.048	3.0514	2.56794	2.97587
LOC101737617	0.0387335	0.0591507	0.0587002	0.0310508	0.0909101	0.00713964	0.144324	0.0518151	0.049885	0.12956
PKG-I	0.110286	0.291203	0.128236	0.0673755	0.487463	0.0444249	0.539795	0.300886	0.171708	0.75619
LOC101744824	0.115903	0.130816	0.0830766	0.0344359	0.0998975	0.036737	0.185089	0.0900106	0.0634936	0.112764
LOC101738029	0.0151843	0.0277402	0.0102626	0.0148099	0.0717892	0.00464258	0.0676067	0.0356006	0.0575282	0.0311167
LOC101744970	0	0	0	0	0	0	0	0	0	0
GC-a1	0.00568636	0.0277601	0.00436449	0.00590079	0.197756	0	0.124341	0.0265634	0.298929	0.26441
LOC105842530	0.53811	0.632463	0.845053	0.502642	0.732266	0.200283	0.7525	0.747098	0.761579	1.00533
LOC110386209	0	0	0	0	0	0	0	0	0	0
GC-b1	0	0	0	0.00132879	0.00249955	0	0	0	0.00749578	0
LOC101745119	0	0	0	0	0	0	0.00270492	0.0086366	0	0
LOC101745273	0.0241001	0.221652	0.0551647	0.097152	1.25552	0.00132723	0.104085	0.664096	0.359994	0.0991341
TRNAF-GAA.1	0	0	0	0	0	0	0	0	0	0
LOC105842482	0	0	0.000636383	0	0	0	0	0	0	0
LOC105842742	0.00194261	0.0033788	0.000675465	0.00151015	0	0	0.0196752	0.0042848	0	0.0317057
LOC101735587	0	0	0	0	0.00449568	0	0.00569261	0	0	0
LOC105842671	0.0117505	0.0474584	0.0204705	0.00690103	0.282847	0	0.728941	0.0212034	0.0839976	0.907105
LOC105842676	0.000497034	0.000973725	0	0	0.0089125	0	0.00619089	0	0	0.00875933
LOC101736123	0.000401966	0.00287411	0	0	0.0256057	0	0	0.00814435	0	0
LOC101736258	0.0168275	0.040779	0.0209336	0.0146215	0.0807076	0.0131188	0.0731788	0.0528391	0.0790015	0.0635902
LOC101736390	0.0448652	0.0732037	0.0815492	0.0217864	0.288305	0.0569448	0.237709	0.101472	0.100616	0.313011
LOC101736510	0.019967	0.0637308	0.0258794	0.0204736	0.13661	0.0068367	0.107124	0.0550386	0.106466	0.125987
Ywhae	1.00527	1.0001	1.23863	0.872256	0.986992	0.691872	0.8647	1.29162	0.841684	0.874177
LOC101736786	0.00201366	0.00459853	0.0061132	0.00820895	0.0323887	0.00564266	0.0152906	0.0109188	0	0.0208411
LOC110386416	0	0	0	0	0.00101708	0	0	0	0	0
LOC101740625	0.0551059	0.061775	0.0663212	0.0237081	0.0526851	0.0280117	0.0346493	0.0506837	0.0172936	0.0670248
LOC101736914	0.000364707	0.000916624	0	0	0.00699919	0	0.00498833	0.00259087	0	0
TRNAV-CAC.1	0	0	0	0	0	0	0	0	0	0
TRNAM-CAU	0	0	0	0	0	0	0	0	0	0
LOC101737045	0	0	0	0	0	0	0	0	0	0
TRNAV-CAC.2	0	0	0	0	0	0	0	0	0	0
LOC101740764	0	0.001855	0	0	0.00262241	0	0	0	0	0.0088541
LOC101737183	0	0	0.000723131	0	0.0294246	0	0.028846	0	0.0148621	0.0242267
LOC101741047	0	0	0	0	0	0	0	0	0	0
TRNAR-ACG	0	0	0	0	0	0	0	0	0	0
Mir2999	0	0	0	0	0	0	0	0	0	0
LOC101741138	0.00132049	0.00072758	0.00160765	0.000516405	0.00124745	0	0	0	0	0
LOC101737475	0.000633672	0	0	0	0.00103072	0	0	0	0	0.010979
LOC101737618	0.00764853	0.00857074	0.0172586	0.00164225	0.00214517	0.0146344	0.00752601	0.0043642	0.015799	0
LOC101737760	0.0101768	0.0688063	0.0736351	0.00820241	0.0246182	0.0368319	0.0607756	0.0230994	0	0.557688
LOC101741281	0.485626	1.1255	2.16296	0.390829	0.688729	2.32662	0.742533	0.681619	0.138073	1.38957
LOC110386426	0	0.000717104	0	0	0	0	0	0	0	0
LOC101737898	0.00749946	0.011507	0.0092047	0.0155393	0.0169664	0.00489046	0.0160198	0.003939	0.0086427	0.0558845
LOC101741700	0.241745	0.104997	0.20837	0.158845	0.044975	0.352729	0.0467896	0.0302205	0.126393	0.0312001
LOC733048	0.0536045	0.0533614	0.07084	0.0496071	0.0730392	0.0379031	0.0397267	0.096297	0.0601331	0.0693247
LOC101741849	0.0843588	0.19352	0.125748	0.109281	0.285887	0.0564582	0.274747	0.192492	0.304486	0.208162
LOC101738030	0.00178696	0.0102419	0.00569314	0	0.0371669	0.00262571	0.015332	0.00796425	0	0.0202944
LOC101738158	0	0	0	0	0	0	0	0	0	0
LOC101738291	0.172869	0.388269	0.238187	0.121415	0.292363	0.0475443	0.81798	0.257471	0.319072	0.815904
LOC101738429	0.000244085	0	0	0	0	0	0.00610332	0	0.00253638	0.00886948
LOC733020	0.155164	0.213504	0.194246	0.122606	0.316282	0.0708577	0.315422	0.296432	0.197485	0.403059
LOC101742000	0	0.00869814	0.00342446	0.000921103	0.0109231	0.00232169	0.0224178	0.00260501	0	0.0115551
TRNAE-UUC	0	0	0	0	0	0	0	0	0	0
LOC101742141	0	0	0	0	0	0	0	0	0	0
LOC101742288	0.0571689	0.065379	0.0689808	0.0308245	0.0590425	0.025148	0.0714219	0.0587305	0.0544643	0.113327
p53	0.00169099	0.00583442	0.00486933	0	0.0154086	0	0.00723236	0.00695173	0.00243157	0
LOC101738561	0.0120853	0.0254118	0.0178517	0.00764397	0.0348281	0.00266882	0.022178	0.0195053	0.0154345	0.105181
LOC101742434	0.133381	0.165813	0.145483	0.285973	0.255541	0.0268384	1.11041	0.128545	1.4043	0.750202
LOC101738693	0	0	0	0	0	0.00202395	0	0	0	0.0116661
cyp6a8	0	0.00091348	0	0	0	0	0.00415032	0	0	0
Cyp6ae2	0	0	0	0	0	0	0	0.00236726	0	0
LOC101738834	0	0	0	0	0	0	0	0	0	0
LOC101738966	0	0	0	0	0	0	0	0	0	0
LOC101739111	0	0	0	0	0	0	0	0	0	0
Cyp6ae7	0	0.00194962	0	0	0	0	0.00426918	0	0	0
cts	0	0.00532039	0.00243876	0.000891046	0.0365896	0.00173567	0	0.0333069	0	0.0105412
LOC778477	0.0439208	0.0460777	0.0594617	0.038833	0.0397148	0.0251287	0.0821917	0.0557115	0.0507814	0.0515877
LOC101742578	0.0541664	0.0631628	0.089392	0.0375932	0.0526001	0.0271952	0.0635344	0.0711382	0.0285947	0.0186138
LOC101742718	0.00396779	0.00940416	0.00566424	0.00261651	0.0251946	0	0.0240465	0.00252001	0	0.131457
LOC101739388	0.0186117	0.0743016	0.110681	0.020949	0.0332615	0.0191421	0.0646439	0.023832	0.130201	0.266213
LOC110386434	0	0	0.00151568	0.00233219	0.0021427	0	0.00440622	0.00466496	0.00577941	0.0203985
LOC110386436	0	0	0.00055669	0	0.00116909	0	0	0	0	0.0223797
LOC101739529	0.00507939	0.0162358	0.0156863	0.0115618	0.0495169	0.00174095	0.031864	0.0113755	0.0430224	0.0759346
Pglym	0.0505043	0.0570323	0.0643313	0.0587662	0.0407832	0.0368049	0.0473971	0.104349	0.0964823	0.0808777
LOC101743012	0.0451756	0.0398984	0.0714949	0.0347524	0.021165	0.0153649	0.0265659	0.0133704	0.0649073	0.0112036
LOC101739670	0.0246241	0.0705496	0.0465782	0.0465026	0.09688	0.0463019	0.127324	0.0856485	0.208867	0.137572
LOC110386452	0.00169257	0.00640712	0.000848135	0	0.0332997	0	0.0279388	0.00589106	0.0087574	0.0100595
LOC105842658	0.000714047	0.000953414	0.000564426	0	0.020237	0.00234314	0.0424117	0.00749676	0.00673801	0.0449452
LOC101739811	0	0	0	0	0.00116304	0	0	0	0	0
Gr9	0	0	0	0	0	0	0	0	0	0
LOC778496	0	0	0	0	0	0	0	0	0	0
LOC110386453	0.00455694	0.0160642	0.00757286	0.00149609	0.119652	0	0.222867	0.00753512	0.0596998	0.255288
LOC101743345	0	0	0	0	0	0	0.00442527	0	0	0
Obp7	0	0.000938037	0	0	0	0	0	0	0	0
LOC101739946	0.00185992	0.00373007	0.0170377	0.00168305	0.00640228	0.0057256	0.0144783	0	0	0.0146347
LOC101740085	0.11771	0.234296	0.141067	0.125989	0.453418	0.0549401	0.376376	0.284166	0.271596	0.268491
LOC101743489	0.0109927	0.026661	0.0196318	0.0115047	0.119997	0.00285516	0.101985	0.0434181	0.0255502	0.134871
LOC101740354	0.304723	0.618389	0.396266	0.171757	2.03023	0.121695	2.57206	0.712916	0.672575	2.58393
LOC101743625	0.0103675	0.0123188	0.00797487	0.011734	0.0489716	0.00870526	0.0615997	0.0210984	0.0566541	0.104032
LOC101743918	0.0286516	0.0346873	0.0309532	0.0344673	0.0865533	0.0125203	0.114048	0.0508052	0.0614038	0.141865
LOC101743768	0.0263864	0.0338563	0.0298919	0.0143131	0.0205894	0.0176816	0.0211582	0.0187698	0.0178037	0.0337569
LOC101744065	0.0122183	0.00652416	0.0745975	0.0140151	0.0117742	0.058665	0.0320125	0.0104871	0.010848	0.00881465
LOC101744210	0.0212071	0.0332858	0.0512609	0.0321317	0.0295498	0.0138284	0.0429477	0.00642481	0.127163	0.0639261
LOC101744352	0.100514	0.111562	0.0885637	0.0450564	0.0702817	0.0490336	0.109029	0.0780203	0.0790623	0.137176
LOC101740626	0	0.000597071	0	0	0.00259521	0	0.00741618	0	0	0.0346948
Mir3267b	0	0	0	0	0	0	0	0	0	0
Mir2786	0	0	0	0	0	0	0	0	0	0
LOC101744738	0.022837	0.0375144	0.0342922	0.0225107	0.0454792	0.0135371	0.0912294	0.0142991	0.0440796	0.0769904
LOC105842703	0.00752357	0.0386871	0.0100575	0.00229726	0.0393028	0.0043406	0.0351979	0.0555075	0.0286558	0.00990294
LOC101744884	0.0257447	0.0307327	0.035636	0.0141446	0.0596493	0.0112697	0.0408459	0.0396331	0.0319997	0.045924
LOC100101169	0.164874	0.179632	0.23197	0.109902	0.129874	0.109395	0.165483	0.190904	0.0710598	0.0995913
LOC101745023	0.0207741	0.0322637	0.048155	0.00523736	0.0180372	0.254095	0.0110545	0.0302001	0	0.0775952
LOC101745173	0.0035635	0.00610245	0.00454123	0.00403715	0.0162519	0.00288909	0.02009	0.0113206	0.0197901	0.0481731
LOC101745317	0.0137879	0.0115685	0.0120939	0.00737449	0.0185882	0.00725741	0.00500567	0.010512	0.00509045	0
LOC101740765	0.00131697	0.00356634	0.00137936	0	0.00751844	0.00287877	0.0195809	0.00327497	0	0
LOC101745555	0.0533826	0.0686709	0.0600186	0.0549611	0.0728752	0.0330533	0.109715	0.0969834	0.0686417	0.0248266
LOC105842714	0.260582	0.095392	0.160249	0.0983739	0.110455	0.224377	0.75384	0.0634003	0.0509408	0.291988
LOC101745703	0.0260101	0.0395644	0.02847	0.00406207	0.00666462	0.0143963	0.0143549	0.0144321	0.0162606	0.0113772
LOC101746033	0.00135947	0.000934306	0.00104808	0	0	0	0.0068683	0	0	0
CPR56	0.0236582	0.0228086	0.0213733	0.322085	0.0932192	0.019088	0.0244267	0.0967598	0.538189	0.00616581
LOC101746275	0.000375009	0	0	0	0	0	0	0	0	0
LOC101746411	0.000433324	0	0.00160546	0.00447191	0.0010676	0	0	0	0.00681961	0
LOC105842801	0	0	0	0.00238414	0	0	0	0	0	0
LOC101740905	0.00983641	0.0202946	0.0195751	0.00761881	0.00749387	0.00577894	0.00695814	0	0.00231735	0.00923089
LOC110386486	0.00145755	0.0050622	0.0010133	0	0.0141094	0	0.0409983	0.00299885	0.00532661	0.0093334
LOC101746550	0.000364707	0	0	0	0	0	0	0	0	0
LOC101746691	0	0	0	0	0	0	0.00216506	0	0	0.0158208
LOC101746829	0	0	0	0	0	0	0	0	0	0
LOC101741197	0.00132701	0.00637555	0.0087746	0	0.0083532	0	0.00680412	0.0114909	0	0.00923652
LOC101741338	0	0.00154017	0.00330488	0	0	0	0	0.00312307	0.00343627	0
LOC101746971	0.0395363	0.202852	0.206993	0.00406321	0.145093	0.0168137	0.215181	0.15184	0.00987925	0.329004
RpLP2	4.55197	4.54381	4.44396	4.04146	4.02717	3.28971	4.13196	4.44743	3.68394	3.77148
LOC101747104	0	0.00416093	0.00252394	0.0103798	0.0268909	0	0.00519856	0	0.0420742	0
LOC110386509	0	0	0	0	0	0	0	0	0	0
LOC105842612	0	0	0	0	0	0	0	0	0	0
LOC101741476	0	0	0	0	0	0	0	0	0	0
LOC101735307	0.000501628	0	0	0.00265124	0	0	0	0	0.0130235	0
LOC101735449	0.175823	0.265993	0.306202	0.418137	0.290813	0.0735902	0.553299	0.210412	0.604686	0.434271
LOC101741615	0.00111227	0	0	0	0.00306885	0	0.00591488	0	0.00287481	0.00915843
LOC110386512	0	0	0	0	0	0	0	0	0	0
TRNAP-CGG	0	0	0	0	0	0	0	0	0	0
LOC110386385	0.000542004	0.00118173	0.000875742	0	0	0	0	0	0	0
LOC101741902	0	0	0	0	0	0	0	0	0	0
LOC110386517	0.0015479	0.0035128	0.00412332	0.00259355	0	0	0.00245439	0.00414267	0	0.0115886
LOC101742047	0.000340357	0.00091909	0	0	0	0	0.00179373	0	0	0
LOC110386399	0	0	0	0	0	0	0	0	0	0
LOC105842617	0	0	0	0	0.00662965	0	0.00247101	0	0	0.0232851
LOC101742328	0	0	0	0	0	0	0	0	0	0
LOC105842622	0.000647546	0	0	0	0	0	0	0	0	0
LOC110384751	0	0	0	0	0	0	0	0	0	0
LOC101742625	0	0.000878949	0	0.00151269	0.0043249	0	0.0031981	0.00255028	0	0
LOC110386402	0	0	0	0	0	0	0	0	0	0
LOC110386525	0	0	0	0	0	0	0	0	0	0
LOC110386404	0	0	0	0	0	0	0	0	0	0
LOC110386526	0	0	0	0	0	0	0	0	0	0
LOC110386522	0	0	0	0	0	0	0	0	0	0
Mir3244	0	0	0	0	0	0	0	0	0	0
LOC110386597	0.00407278	0.0115486	0.0069467	0.00228691	0.0530811	0.00269744	0.0702164	0.00627639	0.0296332	0.0746649
Mir2734	0	0	0	0	0	0	0	0	0	0
LOC105842929	0	0	0	0	0.00124715	0	0	0	0	0
LOC105842884	0.000542389	0.00193541	0.00243737	0	0	0	0.00511006	0	0	0
LOC101744637	0.00773078	0.0112537	0.00844824	0.00406818	0.0349103	0.00288048	0.0421614	0.0208674	0.0336577	0.0319251
LOC101739211	0	0.000940676	0.000702282	0	0.00267702	0	0	0	0	0
LOC110386610	0	0	0	0	0	0	0	0	0	0
TRNAE-UUC.1	0	0	0	0	0	0	0	0	0	0
LOC101744781	0.000444353	0.00180544	0.00173813	0	0.00178404	0	0.00331544	0	0	0
LOC101744924	0	0	0	0	0	0	0	0	0	0
LOC101745066	0	0	0	0	0	0	0	0	0	0
LOC101745215	0	0	0	0	0	0	0	0	0	0
LOC101745363	0	0	0	0	0	0	0	0	0	0
LOC101745511	0	0	0	0	0	0	0	0	0	0
LOC101745652	0	0	0	0	0	0	0	0	0	0
LOC101739348	0	0	0	0	0	0	0	0	0	0
LOC110386570	0	0	0	0	0	0	0	0	0	0
LOC101745800	0.00664228	0.00974098	0.033747	0.110504	0.0117948	0.0279305	0.00332078	0	0.333426	0
LOC110386621	0	0	0	0	0	0	0	0	0	0
LOC101739490	0.0177015	0.0473981	0.0244949	0.0334904	0.321739	0.00579042	0.343104	0.0388659	0.344867	0.370433
LOC101739627	0.00194763	0.00625871	0.00100286	0.00141615	0.0224551	0	0.0286729	0	0.00540698	0.0216379
LOC110386622	0	0	0	0	0.00113768	0	0.00282765	0	0	0
LOC105842933	0.00155197	0	0.000655777	0	0.00277685	0	0.0186579	0.00296835	0.00962628	0.00955257
LOC101739771	0.0414632	0.0568383	0.0362491	0.0160248	0.0805644	0.0164879	0.0986028	0.0531484	0.0606445	0.0749742
LOC101739907	0.008237	0.0125824	0.0148715	0.00755952	0.0149664	0.00215727	0.0151381	0.0200656	0.0235462	0.0138194
LOC101740041	0.0455264	0.0843689	0.0584482	0.0483531	0.503867	0.0145996	0.303569	0.107346	0.236528	0.364755
LOC105842930	0	0	0	0	0.00155169	0	0	0	0	0
LOC101746034	0.0860815	0.0764632	0.0909429	0.0256475	0.0945443	0.0442496	0.108194	0.0707462	0.0551174	0.0944957
LOC101746176	0.00533218	0.0341949	0.0282634	0.00409159	0.0216671	0	0.0213523	0.0107813	0.0157307	0.0422073
LOC101746321	0.119592	0.212964	0.202321	0.151126	0.270187	0.0485771	0.27715	0.292922	0.329512	0.316937
RFC40	0.0148508	0.00726197	0.0199276	0.00782598	0.00759257	0.0119114	0.015601	0.00597213	0.00519765	0.00910902
LOC101746460	0.0620479	0.0803482	0.0543549	0.0103946	0.0505245	0.0307685	0.111689	0.114121	0.0275916	0.0722348
LOC101740174	0.00431187	0.0134488	0.00493555	0.00294403	0.091379	0.00245045	0.0552482	0.0166264	0.0269934	0.0813574
LOC101746692	0.170474	0.206866	0.187316	0.132359	0.291089	0.117441	0.321364	0.301872	0.201881	0.308158
LOC101740311	0.0627442	0.039642	0.0539382	0.0317045	0.0661183	0.0421269	0.101545	0.0590377	0.0600464	0.121695
PTSP	0.000961722	0.000854697	0.000928697	0.000514	0.00131576	0	0	0	0	0
LOC101746830	0	0	0	0	0	0	0	0	0	0
LOC101746972	0.100572	0.121639	0.0991886	0.0571991	0.105985	0.0700984	0.101674	0.180455	0.105862	0.159847
LOC105842936	0	0	0	0	0.000990868	0	0	0	0	0
NGR-A27	0	0	0	0	0	0	0	0	0	0
LOC101747105	0	0	0	0	0	0	0	0	0	0
LOC101735308	0.0251001	0.0351592	0.0462913	0.0178287	0.0896947	0.00626247	0.108344	0.0638746	0.0766932	0.18446
LOC100862758	0	0	0	0	0	0	0	0	0	0
LOC101740576	0.00070892	0.000830618	0.000562554	0.0115822	0.00216316	0	0	0	0.170506	0
LOC110386665	0.000714258	0.000936539	0.0024364	0.00489142	0.00481625	0	0	0	0.12804	0
LOC101740850	0.0128899	0.0395559	0.0162681	0.0125016	0.173409	0.00979801	0.141742	0.013716	0.126011	0.336267
LOC101735450	0.250343	0.267133	0.346393	0.210256	0.291051	0.1478	0.265929	0.776458	0.246272	0.336784
LOC101740992	0.0180091	0.021965	0.0214374	0.0156292	0.0222804	0.00938217	0.0176852	0.0374037	0.0907895	0.0321511
LOC101741139	0	0	0	0	0	0	0	0	0	0
LOC110386688	0	0.000920154	0	0.00135352	0.00611464	0	0	0	0	0.0109141
Mir2810	0	0	0	0	0	0	0	0	0	0
Mir3245	0	0	0	0	0	0	0	0	0	0
Mir3308	0	0	0	0	0	0	0	0	0	0
LOC105842934	0	0.00400764	0.000650501	0	0.0854616	0	0.0367887	0.0105438	0.00897994	0.0619699
LOC101741419	0	0	0	0	0	0	0	0	0	0
LOC105842935	0.00166014	0.0149702	0.00416581	0	0.340743	0	0.0838363	0.0269295	0.0787293	0.151623
LOC101741554	0.00932734	0.0318296	0.0132288	0.00298914	0.204308	0.00749062	0.183995	0.0325501	0.0534758	0.249835
LOC110386714	0.00230542	0.000933194	0.00366293	0	0.00808782	0	0.022848	0	0.00491966	0.0189207
LOC105842939	0	0	0	0	0.00568704	0	0.00769898	0.00296494	0	0.0120709
Mir3246	0	0	0	0	0	0	0	0	0	0
LOC778507	0.0129373	0.0261011	0.0288941	0.0211824	0.0584505	0.0144473	0.0679215	0.0177878	0.257902	0.111418
LOC101735633	0.00721719	0.008944	0.00658619	0.0107719	0.015521	0	0.0298233	0.0025376	0.0654004	0.0520435
LOC101735776	0.0624645	0.103815	0.088424	0.0441285	0.301766	0.039613	0.227093	0.127794	0.178112	0.248731
L(b002)	0.179849	0.12764	0.171566	0.111728	0.140713	0.111462	0.156014	0.161869	0.153861	0.13836
LOC101741850	0.000381196	0.00091348	0	0.00142302	0.00633202	0	0.00754796	0	0	0
LOC101742001	0.06312	0.0624716	0.0716786	0.0636932	0.149373	0.050957	0.149873	0.123164	0.133468	0.262128
LOC101735905	0.00672337	0.00820834	0.00573794	0.00786631	0.0270402	0.00272275	0.0146647	0.0098867	0.015058	0.0209376
LOC101742142	0	0	0	0	0	0	0.00297538	0	0	0
LOC105842907	0.000456493	0.00189249	0.000517724	0.00151218	0.0104191	0.00283869	0.0144876	0	0.00645532	0
TRNAN-GUU	0	0	0	0	0	0	0	0	0	0
TRNAY-GUA.1	0	0	0	0	0	0	0	0	0	0
LOC101736031	0.015028	0.13477	0.0182568	0.0164219	0.68845	0.00484693	0.0688482	0.454244	0.0110898	0.0477805
LOC101736168	0	0	0	0	0	0	0	0	0	0
LOC101736304	0	0	0	0	0	0	0	0	0	0
LOC110386777	0	0	0	0	0.00912336	0	0	0	0.0122763	0
LOC101736556	0	0	0	0	0	0	0.00227025	0	0	0
LOC101736697	0.188662	0.258161	0.243012	0.124683	0.208463	0.108947	0.663542	0.139926	0.267288	0.583116
LOC101736915	0.0561678	0.0695215	0.0790076	0.0481432	0.0483723	0.0248994	0.0774051	0.0839332	0.0657189	0.0593962
LOC105842937	0.00143081	0.00269244	0	0.000945623	0.00366623	0	0.00297538	0	0.00226344	0
LOC105842938	0.0757465	0.299542	0.0975125	0.043253	1.04434	0.00714732	1.67081	0.305234	0.367147	1.81642
LOC101737046	0.0250405	0.0341615	0.0396975	0.0204805	0.0541474	0.0198609	0.172071	0.0283663	0.0220725	0.118213
LOC101742435	0.0199473	0.0216291	0.0326825	0.0137588	0.0195945	0.00719848	0.0168417	0.00312887	0.00773225	0.0212829
LOC101737332	0	0.00166128	0	0	0.0679272	0	0.00988283	0.0330829	0	0
LOC105842932	0	0	0	0	0.00220675	0	0	0	0	0
CYP49A1	0.000978253	0.00278923	0.000935481	0	0.00721608	0.00258226	0	0.0119969	0	0
LOC110386795	0.0232589	0.201216	0.0334678	0.00732249	0.53872	0	0.160948	0.632037	0	0.169066
LOC101737476	0	0	0	0	0	0	0	0	0	0
LOC101742719	0	0	0	0.000623365	0.00499722	0	0.00246981	0.00397423	0.00217353	0
LOC100739997	0.011329	0.0408956	0.0159904	0.0110841	0.0174155	0.00600012	0.0629541	0.0146187	0.0196219	0.0636391
LOC101737761	0	0.00095028	0.000777417	0	0.000977434	0	0.00238293	0	0	0
LOC110386593	0	0.00261328	0	0	0	0	0.00422441	0	0	0.0585438
LOC110386811	0	0	0	0	0	0	0	0	0	0
LOC101738159	0	0	0	0	0	0	0	0	0	0
LOC101743013	0.0240893	0.0356068	0.0536251	0.028455	0.121721	0.0117776	0.213946	0.0633685	0.117086	0.327994
LOC101738031	0	0.000918737	0	0	0.0129917	0	0.0442845	0	0.00207341	0.0516196
LOC101737899	0	0	0	0	0.00106638	0	0	0	0	0.0106595
TRNAS-AGA	0	0	0	0	0	0	0	0	0	0
LOC101738517	0.0101638	0.0174127	0.00681982	0.00308272	0.0387263	0.00960449	0.0644828	0.0301949	0.0160825	0.0763843
toy	0	0	0	0	0	0	0	0	0	0
Mir3247	0	0	0	0	0	0	0	0	0	0
LOC101738646	0	0	0	0	0	0	0	0	0	0
Ai-b	0	0	0	0	0	0	0	0	0	0
LOC101738782	0.0116107	0.0160015	0.0234448	0.141305	0.0306861	0.0282684	0.010993	0.00723847	0.569966	0.0179325
TRNAL-CAA.1	0	0	0	0	0	0	0	0	0	0
PGRP-S1	0.0517394	0.0192775	0.0620582	0.179436	0.0152889	0.0335994	0.00934968	0.047535	0.0706748	0.0142775
LOC101745364	0	0	0	0	0.00342828	0	0	0	0	0
NGR-A32	0	0	0	0	0.00154324	0	0	0	0	0
LOC101745512	0.0396746	0.218788	0.063903	0.0880062	0.700818	0.0135313	0.177482	0.788566	0.437611	0.146056
LOC101745653	0	0	0	0	0	0	0	0	0	0
LOC101745801	0	0	0	0	0	0	0	0	0	0
LOC110386859	0	0	0	0	0	0	0	0	0	0
LOC101745943	0	0	0	0	0	0	0	0	0	0
LOC101746089	0.0132	0.0149118	0.0369594	0.00837641	0.0132283	0.0150677	0.0162888	0.0169054	0.00337156	0.0120976
LOC110386856	0.00258053	0.000599838	0.00597189	0.00138189	0.0014051	0.00283056	0.00281243	0.00399337	0	0
LOC110384752	0	0	0	0	0	0	0	0	0	0.0138194
LOC101742377	0	0	0	0	0	0	0	0	0	0
LOC101746232	0	0	0	0	0	0	0	0	0	0
LOC101742527	0.00234755	0.000911402	0.0011523	0.0175786	0.0106877	0	0.00560983	0.00354348	0.0156892	0
LOC101742671	0.0395263	0.0106577	0.0469115	0.602072	0.00319932	0.076056	0.00255082	0.00473186	1.0746	0
LOC101742965	0	0	0	0.00830767	0.00116417	0.00277119	0	0.00368219	0.00769263	0
LOC110386860	0	0	0	0	0.014985	0	0	0	0.00818691	0
LOC101743102	0.00311258	0.00720273	0.00651402	0.0043307	0.00591324	0	0.00874088	0.00464084	0.00203355	0
LOC101746371	0	0	0	0	0	0	0	0	0	0
LOC101746511	0.00432324	0.00899114	0.0098375	0.00562172	0.011221	0	0.00298126	0.00351645	0.00666362	0
LOC101746886	0.0730834	0.104719	0.0822304	0.0484681	0.107898	0.0217826	0.181122	0.0411398	0.117866	0.378718
LOC101747019	0.0162128	0.0182108	0.0307924	0.00842855	0.00873125	0.00244633	0.0134083	0.0275054	0.00921923	0
LOC101743526	0.000769173	0	0	0	0	0	0	0	0	0.00997966
LOC101735542	0.00177251	0.00167278	0.00166673	0	0.00236414	0	0.0141786	0.0033646	0.00261454	0
LOC101735409	0	0	0	0	0	0	0.0026028	0	0	0
LOC101735683	0.000462769	0	0.000893765	0.000779201	0.00651672	0	0.00240449	0	0	0
LOC110386857	0.0446926	0.0873023	0.0557803	0.0276317	0.326511	0.0332103	0.112952	0.17997	0.110427	0.0836716
LOC101735824	0.0222456	0.0740282	0.0279231	0.0105021	0.0903707	0.00265685	0.136767	0.0388067	0.0299486	0.149675
LOC101736352	0.0410825	0.100662	0.0576001	0.0407666	0.162364	0.0178992	0.146884	0.0981772	0.138668	0.142286
LOC101735956	0.113379	0.156214	0.158409	0.205022	0.405447	0.0851442	0.275827	0.243564	0.448801	0.470438
LOC101743812	0.0112047	0.0303849	0.0189475	0.0147469	0.0406092	0.00704397	0.039672	0.0131625	0.0874169	0.0539627
LOC101736472	0	0.000915223	0.00124504	0	0	0	0	0	0	0
LOC101736610	0	0.000870349	0	0	0	0	0.00627895	0	0	0
TRNAK-CUU.1	0	0	0	0	0	0	0	0	0	0
LOC105841262	0.000668105	0.00155861	0	0	0.00388488	0	0	0	0	0
LOC101744108	0.000464152	0.00254809	0.00106437	0.0158737	0.00412185	0	0	0	0.108265	0
Apn3	0	0	0	0	0	0	0	0	0	0
Apn1	0	0	0	0	0	0	0	0	0	0
Apn4	0	0	0	0	0	0	0	0	0	0
LOC101744250	0	0	0	0	0	0	0	0	0	0
LOC101736750	0	0	0	0	0	0	0	0	0	0
LOC101736877	0.00334157	0.0237948	0.0160156	0.0141787	0.0197776	0.00215441	0.0170122	0.0160997	0.148839	0.150885
LOC101737010	0	0	0	0	0	0	0	0	0	0
Apn2	0	0	0	0	0	0	0	0	0	0
LOC101744393	0	0	0	0	0.00127885	0	0	0	0	0
LOC101737141	0	0	0	0	0	0	0	0	0	0
LOC101737284	0	0	0	0	0	0	0	0	0	0
LOC101737426	0	0	0	0	0	0	0	0	0	0
LOC101737565	0.0581886	0.105425	0.0471464	0.107882	0.0836426	0.0128923	0.327475	0.0393601	0.747361	0.222329
LOC101744541	0	0.000886194	0	0	0.00152825	0	0.00331677	0.00251267	0	0
LOC110386862	0.000562471	0	0.000988851	0	0	0	0	0	0	0
LOC101744688	0.01859	0.0428384	0.0264028	0.0166388	0.117928	0.00719995	0.0982437	0.0315306	0.0676717	0.133104
LOC101744825	0.00228304	0.00282612	0.0036616	0.00210478	0.0870409	0	0.0326617	0.00772294	0.0147083	0.0453199
LOC101744971	0.0965079	0.202752	0.140577	0.126739	0.273532	0.0710586	0.265289	0.235192	0.350559	0.253689
LOC110386863	0.0290307	0.0560655	0.032415	0.0257577	0.0690492	0.0240839	0.0510044	0.0504794	0.0441874	0.0970033
LOC101737710	0.00384056	0.0108035	0.00802805	0.0128602	0.0163598	0.00472255	0.0165291	0.0068821	0.0157634	0.0291331
LOC101737848	0.00271463	0.00491117	0.00338064	0.00350726	0.00373457	0.00505887	0.00231748	0.00663543	0.0106604	0
LOC101738069	0	0	0	0	0	0	0	0	0	0
LOC732987	0.27764	0.22777	0.448124	0.867861	0.200453	0.349626	0.152754	0.463229	0.95634	0.172797
LOC101738430	0.0839851	0.106158	0.117628	0.0572071	0.143729	0.0747664	0.180426	0.0801525	0.129163	0.298845
LOC101738292	0.089837	0.328634	0.511874	0.0983125	0.270542	0.298402	0.230908	0.281912	0.110286	0.52566
LOC101738647	0.021598	0.0334943	0.0370079	0.0219778	0.0261719	0.0279603	0.0459234	0.0522227	0.0563814	0.0202768
LOC101738783	0.144867	0.300257	0.308845	0.202533	0.53538	0.228121	0.438378	0.364679	0.467591	0.654751
LOC101739491	0.0827686	0.166931	0.10722	0.0631007	0.304832	0.0350911	0.571809	0.151439	0.0997687	0.742598
LOC101739349	0	0.000862572	0	0	0.00859407	0	0.0143194	0	0	0.0367274
LOC101739671	0.0706224	0.0757026	0.110177	0.0731975	0.0696814	0.0425125	0.0402719	0.148417	0.212089	0.0744273
LOC101739908	0.0578932	0.0672342	0.0671503	0.046984	0.0606894	0.0336762	0.0730247	0.0553827	0.113195	0.0682081
LOC101740042	0.000843028	0	0.00101916	0.00940892	0.0026468	0	0	0.00228202	0.00924122	0
LOC101740261	0.000332521	0.00177273	0.00236384	0.00467246	0.00673096	0	0.00459291	0.0144025	0.0290189	0.0232696
LOC101740393	0.141875	0.567397	0.190627	0.0643114	1.06879	0.0180471	0.513698	1.05304	0.0956423	0.644164
LOC101740530	0.00313383	0.0134057	0.00994088	0.0114398	0.0386081	0.00234043	0.0250827	0.00513693	0.033197	0.0553895
LOC101740670	0.000298775	0.00651173	0.00064013	0	0.00926805	0	0.00861477	0.0137317	0	0.0179958
LOC101745274	0.000686934	0	0	0	0	0.0036094	0	0	0.00261454	0
LOC101740813	0.019711	0.071815	0.0861595	0.0318803	0.108441	0.11472	0.0492704	0.151104	0.0444541	0.110569
LOC110386864	0	0	0	0	0	0	0	0	0	0
LOC105842942	0	0	0	0	0	0	0	0	0	0
Mir3221	0	0	0	0	0	0	0	0	0	0
TRNAT-AGU	0	0	0	0	0	0	0	0	0	0
TRNAE-CUC.4	0	0	0	0	0	0	0	0	0	0
LOC101740957	0.00799423	0.0406533	0.0194488	0.0585319	0.21817	0.00918639	0.0176776	0.158708	0.163265	0
LOC110386855	0	0	0	0	0	0	0	0	0	0
LOC101741096	0	0	0	0	0	0	0	0	0	0
LOC101746133	0	0	0	0	0	0	0	0	0	0
LOC110386858	0	0.000776027	0	0	0.0110326	0	0.00617508	0	0.00550921	0
LOC101746412	0	0	0.00195281	0	0.00139147	0	0.00224303	0	0	0
TRNAV-CAC.3	0	0	0	0	0	0	0	0	0	0
LOC101746551	0.00109753	0	0.000986773	0	0.00486326	0	0	0	0.00464469	0
Uqcr11	0.485442	0.39382	0.613416	0.504386	0.399914	0.373841	0.281053	1.10954	0.43318	0.2738
LOC101746693	0.00178526	0.00369944	0.00250628	0.0013859	0.00266267	0	0.00327752	0.00577251	0.00913673	0
LOC101741235	0.374144	0.194845	0.39791	0.243298	0.166476	0.27255	0.163975	0.372534	0.148018	0.116308
PGRP-S2	0.00042894	0	0.000893634	0	0.00238476	0	0	0	0	0
LOC110386865	0.00233096	0.00552259	0.0115831	0.0441585	0.0130945	0	0	0	0.0280744	0.0228194
LOC100862825	0.109518	0.138156	0.091338	0.0380391	0.11357	0.0457251	0.176361	0.0859457	0.0927492	0.110824
LOC101741374	0.089921	0.275781	0.0856014	0.0761998	0.71053	0.024206	0.41157	0.585115	0.352781	0.438078
LOC110386866	0	0.000900208	0	0	0	0	0	0	0	0
LOC101741513	0.0293031	0.0338839	0.053602	0.0216174	0.0323861	0.0121009	0.0424043	0.049673	0.0234261	0.0337546
LOC101741793	0.0104795	0.0118906	0.012701	0.0129732	0.0452845	0.00240426	0.0666496	0.0117706	0.0662454	0.151153
LOC101741654	0.00638893	0.00396761	0.00690569	0.00886469	0.00391686	0.002185	0.00438974	0.00373768	0.0111668	0
LOC101741940	0	0	0	0	0	0	0	0	0	0
LOC101742086	0	0	0	0	0	0	0	0	0	0
LOC733023	0.0130035	0.00720426	0.00852467	0.00643067	0.00902587	0.00293343	0.00946328	0.00918058	0.0077838	0.0260383
Mir279a	0	0	0	0	0	0	0	0	0	0
Mir2807a-5	0	0	0	0	0	0	0	0	0	0
LOC101739438	0.0113	0.0221486	0.0182474	0.00422465	0.0827899	0.00387196	0.115399	0.031025	0.0560162	0.115166
LOC101739573	0.0323548	0.0589514	0.0575835	0.0409084	0.209059	0.0130736	0.264985	0.0768881	0.26659	0.315415
LOC110386883	0.0290606	0.0376322	0.0308634	0.0119539	0.0497869	0.0121455	0.101713	0.0664537	0.0289447	0.103053
LOC101738648	0.0297436	0.0335914	0.05063	0.0283996	0.0752933	0.0199681	0.0800927	0.0531387	0.0454521	0.119541
LOC101739716	0.0204109	0.0614328	0.0365206	0.0168177	0.299949	0.00272561	0.201935	0.107393	0.065523	0.213805
LOC105842955	0	0	0	0	0.00256564	0	0	0	0	0
LOC101738920	0	0	0	0	0.00163655	0	0.00255342	0	0	0
LOC101739063	0	0.00180923	0	0	0.0209404	0	0.0287647	0	0.00251848	0.0264126
LOC110386875	0	0	0	0	0	0	0	0	0	0
LOC101739154	0.000314958	0.00085701	0	0	0.0150835	0	0.0161857	0	0	0.0567775
LOC101739437	0	0.000946789	0	0	0.0457451	0	0.062017	0	0	0.0868138
LOC101739992	0.000623863	0.00321218	0.00149195	0.00914008	0.00766532	0	0	0.0163197	0.00678238	0
LOC101739715	0	0	0	0	0	0	0	0	0	0
LOC101739572	0	0	0	0	0	0	0	0	0	0
LOC101739857	0	0	0	0	0	0	0	0	0	0
LOC101740124	0.0101475	0.0425475	0.00838403	0.00759397	0.0555278	0.0018454	0.0199647	0.180281	0.00449883	0.00955257
LOC101740263	0	0	0	0	0	0	0	0	0	0
LOC110386871	0	0	0	0	0	0	0	0	0	0
LOC110386872	0	0	0	0	0	0	0	0	0	0
LOC101740531	0	0	0	0	0.00218642	0	0	0	0	0
LOC101740671	0.000354537	0	0.00147909	0	0	0	0.00189325	0	0	0
LOC692974	0.14391	0.130827	0.134351	0.0751358	0.163773	0.177608	0.257254	0.144334	0.134727	0.159953
LOC101740123	0.1121	0.0737233	0.0815716	0.0463965	0.0734798	0.0343152	0.105114	0.0933917	0.0669408	0.0587777
LOC101739991	0.0538171	0.0611119	0.0516258	0.027019	0.0612286	0.0288066	0.0832598	0.0823421	0.0796673	0.114476
CTL17	0	0.00186075	0	0	0.0119283	0	0.00444267	0	0	0
LOC101740814	0	0	0	0	0	0	0	0	0	0
LOC101740262	0.00527946	0.00584761	0.010638	0.00205719	0.0131505	0.0159353	0.00768825	0.0214265	0.0081644	0.00517147
LOC101740485	0.006139	0.0137003	0.00688996	0.0047534	0.0171821	0	0.0296759	0.00550512	0.024909	0.0348855
LOC110386876	0.000364984	0	0	0	0	0	0	0	0	0
LOC101740627	0.00215599	0.00552546	0.00143149	0	0.020256	0.00203427	0	0	0.0100209	0.00926335
LOC101740766	0.0272215	0.0248808	0.0424739	0.0302555	0.0344363	0.0142025	0.046131	0.0131787	0.0539678	0.0759271
LOC110386877	0.0287006	0.0358827	0.0381987	0.0250095	0.0695078	0.00349652	0.0472493	0.04999	0.0894495	0.0993338
LOC101741049	0.346864	0.370294	0.471474	0.401835	0.869267	0.17751	0.95641	0.49278	0.867248	0.998634
LOC101740958	0.665548	0.647335	0.635867	0.464935	0.54109	0.180791	0.894625	0.460471	0.660293	0.650797
LOC692804	0.0896593	0.0953931	0.146411	0.0511766	0.0522101	0.0499514	0.104349	0.127657	0.0587589	0.0858887
LOC101741555	0.0174886	0.0274506	0.0248169	0.0160648	0.0445035	0.0204848	0.043455	0.0230684	0.0595678	0.0476367
LOC101741097	0.00831748	0.0157408	0.00532965	0.00770532	0.0332439	0	0.0457861	0.00803415	0.0155133	0.0475643
LOC101741236	0	0	0	0	0.0028095	0	0.00460036	0	0	0
LOC105842946	0	0	0	0.000530464	0	0	0	0	0	0
LOC101741514	0.00540967	0.0192686	0.0135194	0.00278086	0.0565485	0	0.0382875	0.0217536	0.0490292	0.104398
LOC101741655	0.00992993	0.0302357	0.0113452	0.00648933	0.0371442	0.00257145	0.0477194	0.0219971	0.0344089	0.0411681
LOC101741702	0.0349188	0.0255631	0.0470943	0.0533328	0.0358627	0.020239	0.044581	0.0391678	0.072009	0.0205738
LOC101742626	0.0186558	0.0140653	0.0288138	0.0174305	0.0112192	0.0193619	0.0203377	0.00650401	0.0387877	0.0576855
LOC101742378	0.105861	0.132393	0.141198	0.13034	0.144971	0.0447994	0.120179	0.149052	0.216075	0.156098
LOC101741941	0.011241	0.00529326	0.00807102	0.0191072	0.0295997	0.0111311	0.0106902	0.017486	0.0560191	0.0349292
LOC101742921	0.0612222	0.102488	0.0774624	0.0538357	0.148431	0.0430827	0.157778	0.109108	0.135218	0.178587
LOC101742768	0.134028	0.143341	0.157507	0.119703	0.147167	0.067086	0.133502	0.166037	0.0929984	0.107978
LOC101743158	0	0.000888433	0.00190481	0.00329789	0.00735801	0.00207763	0.00729707	0	0.0232983	0
Mcm7	0.00756662	0.0101771	0.0136358	0.010644	0.00911956	0.00555533	0.0171438	0.00291276	0.0258033	0
LOC101743300	0.0248965	0.0196662	0.0237577	0.0164802	0.0256947	0.010658	0.0285125	0.0260271	0.0375277	0.0184367
LOC101741942	0.0345207	0.0909716	0.0501708	0.0413779	0.200442	0.0275707	0.284156	0.0721332	0.115433	0.279221
RpS8	3.76766	3.55011	3.6261	3.42425	3.02839	2.55935	3.33679	3.392	3.12803	2.95257
serpin-34	0.000634652	0.000904233	0.00157929	0.00203968	0.00252599	0	0.0124966	0	0.00249053	0.00966041
LOC733069	0.282792	0.190153	0.361831	0.158193	0.186642	0.1386	0.182864	0.549365	0.126144	0.128086
LOC101742087	0.0307774	0.0648042	0.0521364	0.0281266	0.18818	0.0042414	0.313477	0.0568113	0.125965	0.441482
LOC100302035	0.169047	0.253572	0.202715	0.0738257	0.267687	0.100184	0.451917	0.240047	0.148803	0.592231
LOC101743440	0.0934452	0.0790402	0.0986061	0.0536885	0.0624464	0.0388901	0.0980215	0.0645397	0.113658	0.140754
LOC101743665	0.0605817	0.0595239	0.0893528	0.0716016	0.0644537	0.0399413	0.0473765	0.105599	0.0793048	0.0298518
LOC732964	0.162618	0.105234	0.256589	0.167946	0.206105	0.10877	0.142509	0.296653	0.270831	0.206892
E2f1	0.0828736	0.127636	0.0840889	0.0489163	0.212209	0.0465501	0.379187	0.131473	0.198387	0.479381
Mir11	0	0	0	0	0	0	0	0	0	0
Mir998	0	0	0	0	0	0	0	0	0	0
LOC101742379	0.00520946	0.0291738	0.00880784	0.0123885	0.0669309	0	0.0259761	0.160296	0.00638974	0
LOC105842950	0.00248242	0.00904241	0.00218853	0.00355176	0.217062	0	0.0336101	0.026304	0	0.0642785
brP-1649	0.0104605	0.0431858	0.0158153	0.0396605	0.067521	0.013306	0.0352811	0.248276	0.0455048	0.0202105
LOC101743813	0.000702039	0.000805849	0	0.00234723	0.00126475	0	0	0	0	0
LOC101743962	0	0	0	0	0	0	0	0	0	0
LOC101744251	0.00141524	0.0171629	0.00166241	0.00187179	0.0470562	0	0.0157735	0.049005	0	0
LOC101744109	0	0	0	0	0.00535522	0	0	0	0	0
LOC101744925	0.000442781	0.00465476	0	0.00171882	0.0222062	0	0	0.0248932	0	0
LOC101744542	0	0.00261735	0.000594425	0	0.0152274	0	0.0024971	0	0	0.0115006
LOC101744689	0.0212682	0.190404	0.0374192	0.00978579	0.871412	0.00729856	0.125371	0.760184	0.00534256	0.0634847
LOC778474	0	0	0	0	0.00129928	0	0	0	0	0
LOC101742528	0.0645978	0.332754	0.13761	0.314191	0.598219	0.045505	0.15002	0.55872	1.27945	0.249113
LOC110386878	0	0	0	0	0.00556442	0	0.0215482	0.00271981	0.0030205	0.0757424
LOC101745174	0.033443	0.0546642	0.105128	0.0154624	0.0541499	0.0493188	0.090674	0.0409646	0.0598122	0.197814
LOC105842947	0.000335105	0.0014115	0.000743918	0.00206187	0.00422932	0	0.00538887	0	0	0
LOC110386879	0	0	0	0	0	0	0	0	0	0
LOC105842951	0.0185699	0.024531	0.0288122	0.0244716	0.027546	0.0197887	0.0332798	0.022061	0.0276743	0
RpP1	4.6055	4.45786	4.40576	4.04719	3.96714	3.43854	4.0819	4.39292	3.41636	3.64583
mRpS14	0.144507	0.0801658	0.139002	0.0618936	0.0558593	0.0678979	0.0634068	0.0650538	0.044452	0.110667
RpL10A	3.07218	3.25715	3.10206	2.74082	2.8126	1.72682	3.00114	3.31214	2.73984	2.8032
LOC101745458	0	0	0	0	0	0	0	0	0	0
LOC101745600	0.0535149	0.0634653	0.0714767	0.035362	0.0569563	0.033983	0.0571198	0.104176	0.0640499	0.0493835
LOC101742672	0.110558	0.206807	0.126494	0.0748051	0.364076	0.0700905	0.508783	0.186066	0.337532	0.648385
LOC101745852	0.265576	0.235756	0.394219	0.217024	0.249478	0.193363	0.243231	0.387323	0.173033	0.335832
LOC101745990	0.0704958	0.154647	0.0964424	0.0402006	0.211574	0.0642188	0.453205	0.0703311	0.0648569	0.577536
LOC105842953	0	0	0	0	0	0	0	0	0	0
LOC101746276	0	0.00188239	0.0015451	0	0	0	0.0029127	0	0	0
TRNAT-CGU	0	0	0	0	0	0	0	0	0	0
TRNAS-AGA.1	0	0	0	0	0	0	0	0	0	0
LOC101746413	0.041405	0.0355644	0.0458025	0.0257873	0.0363129	0.0210242	0.0392304	0.0395666	0.0270513	0.0345808
LOC101742966	0	0	0	0	0	0	0	0	0	0
LOC101743251	0	0	0	0	0	0	0	0	0	0
LOC105842948	0	0	0	0	0	0	0	0	0	0
LOC110386880	0	0	0	0	0	0	0	0	0	0
LOC778493	0	0	0	0	0	0	0	0	0	0
LOC101746651	0	0	0	0	0	0	0	0	0	0
LOC101743385	0.00222267	0.000929884	0	0	0.000536498	0.00352416	0.00255082	0	0	0
LOC101746887	0.197647	0.0160231	0.058186	0.0526617	0.00809396	0.186129	0.0180986	0	0.085658	0.0194933
LOC105842952	0	0	0	0	0	0	0	0	0	0
LOC110386884	0	0.00100263	0	0	0.0011724	0	0	0	0	0
LOC778478	0	0.00295875	0.000739351	0	0	0	0	0	0	0
LOC101743666	0	0	0.00170476	0	0	0	0	0	0	0.0188358
LOC101747020	0.017044	0.0224975	0.0299579	0.0107973	0.041165	0	0.037688	0.0463209	0.00802744	0.0622452
LOC101735309	0	0	0	0	0	0	0	0	0	0
LOC101735451	0	0	0	0	0	0	0	0	0	0
LOC100861566	0	0	0	0	0	0	0	0	0	0
LOC101735588	0.00102508	0.00276253	0.0091266	0.00197876	0	0	0	0	0	0
ace1	0.000316489	0.00373226	0	0	0.00793767	0	0.00549073	0	0	0
LOC101735727	0.104648	0.181683	0.154994	0.0904374	0.238344	0.133035	0.219705	0.290905	0.230292	0.246496
LOC101744110	0.0627573	0.100218	0.0779966	0.063185	0.522272	0.0500399	0.500767	0.1135	0.26957	0.72901
LOC110386881	0.00264427	0.00416965	0.00407495	0.0018611	0.000992064	0.00203427	0.00267731	0.0113987	0.00482323	0.00923652
LOC101735859	0.253639	0.196908	0.222706	0.110184	0.177124	0.0942628	0.305359	0.14539	0.160178	0.286373
LOC101736083	0.0356066	0.0285364	0.0554204	0.0390595	0.0301818	0.0219377	0.0131794	0.0811811	0.0690654	0.042473
LOC101736429	0.354495	0.379471	0.46659	0.261704	0.374237	0.247773	0.3618	0.894271	0.334918	0.35026
LOC101736557	0.0580503	0.0643281	0.0476978	0.0761924	0.0837065	0.0383841	0.0805692	0.0389513	0.156515	0.093581
LOC101736698	0	0	0	0	0	0	0	0	0	0
LOC101736831	0.0200868	0.0615691	0.0292324	0.0212234	0.167417	0.00701276	0.159492	0.108725	0.124601	0.206507
LOC101736960	0.0732578	0.17973	0.0651371	0.154283	1.06733	0.0455502	0.959102	0.202688	1.10671	0.711626
LOC105842954	0.0333013	0.257552	0.0336498	0.0156683	1.46291	0.00990149	1.35171	0.177614	0.691898	1.06792
LOC101744252	0.011381	0.039721	0.0236164	0.00490543	0.0446215	0.00675	0.349097	0.0139943	0	0.574149
LOC101744395	0.0117913	0.0538916	0.0131715	0.0218369	0.263565	0.00597427	0.0932319	0.047304	0.106064	0.0868316
LOC105842945	0	0	0	0	0	0	0	0	0	0
LOC101737095	0.0419457	0.104215	0.0692947	0.0372799	0.115749	0.0838093	0.0773666	0.135557	0.122293	0.0740174
LOC101737240	0.0112796	0.00672166	0.0191325	0.0232059	0.0146682	0.0039433	0.0142329	0.0199236	0.0234259	0.0101026
LOC101737619	0.0184008	0.065702	0.0424304	0.00930061	0.154352	0.0155188	0.192265	0.050798	0.0578828	0.325126
LOC101737477	0.160437	0.154092	0.178826	0.123899	0.18429	0.120781	0.162636	0.241509	0.176547	0.16941
LOC101737762	0.108879	0.126458	0.151351	0.0949829	0.133068	0.053032	0.0630391	0.251007	0.13008	0.152957
LOC101738070	0.00988046	0.0190361	0.0121461	0.0419858	0.0512536	0.00457822	0.0505866	0.0364423	0.176214	0.0842301
LOC101744543	0.0224227	0.0352861	0.0425539	0.0164298	0.219177	0.0131529	0.13564	0.086668	0.0523026	0.162729
LOC101744826	0.00414011	0.00706066	0.00705492	0.00242741	0.0319743	0.00388451	0.0399624	0.0103096	0.0376752	0.0139828
LOC101738197	0.00633762	0.0160798	0.0173949	0.00180153	0.0242512	0.00420955	0.0405496	0.00537715	0.0197261	0.0643602
LOC101744972	0	0	0	0	0.00115533	0	0.00436322	0.00250998	0	0
RpP0	3.42033	3.6203	3.13138	2.89462	3.13171	2.11934	3.31438	3.38233	3.06676	2.88763
LOC101745121	0.0138469	0.0375898	0.0256371	0.0195533	0.103076	0.00959998	0.148758	0.0273507	0.0736576	0.117927
LOC101738329	0.0814741	0.267349	0.181512	0.0853466	0.350038	0.0569738	0.362032	0.271327	0.35824	0.576051
LOC101745275	0.0211139	0.0646063	0.0310626	0.0169291	0.189683	0.00937153	0.441698	0.0130076	0.179448	0.503667
LOC101745415	0	0	0	0	0.0069384	0	0.0140743	0	0	0.0118301
LOC101738468	0.032857	0.0572261	0.052933	0.0348308	0.0870081	0.0272163	0.097035	0.0548635	0.107615	0.109146
LOC101738598	0.0829245	0.0686674	0.0824833	0.0364816	0.0514078	0.0341157	0.101561	0.0490234	0.033423	0.0676044
LOC101745556	0.0330656	0.0620583	0.0294875	0.0190453	0.201391	0.00481994	0.160363	0.0515635	0.0671386	0.0913905
LOC110386882	0	0	0	0	0.000881914	0	0.00525216	0	0	0
LOC101738730	0.0073557	0.0140108	0.0114399	0.00974878	0.0182617	0.00483519	0.0122378	0.0261783	0.02511	0.0143545
Ndufa2	0.234057	0.181553	0.284814	0.229254	0.150187	0.191617	0.112858	0.481605	0.206329	0.236433
LOC692843	0.00320953	0.00626676	0.00270078	0.00498394	0.0141829	0.00207763	0.00781399	0.00385883	0.00312185	0.00932764
LOC101738873	0.037068	0.0274078	0.0441618	0.0357904	0.0602751	0.0249934	0.151712	0.0233807	0.089401	0.0686669
LOC101745704	0	0	0.000501118	0.00227827	0.00351613	0	0	0	0	0
LOC105842956	0	0	0	0	0	0	0	0	0	0
LOC101745853	0	0	0	0	0.00621312	0	0	0	0	0.0112036
Tub4	0	0	0	0	0	0	0	0	0	0
LOC693049	0	0	0.00092724	0	0.00123392	0	0.00614171	0	0	0
LOC101739008	0.00698165	0.00736824	0.0106553	0.00116802	0.0248401	0	0.0500423	0.0100096	0.0378189	0.0697623
LOC101739155	0.0771402	0.083283	0.101082	0.0422275	0.0614378	0.0194223	0.134255	0.0735883	0.0386815	0.0923366
LOC101745991	0.0253498	0.0387075	0.0362241	0.0109721	0.0633969	0.0202287	0.079026	0.0324429	0.060041	0.127833
LOC101746277	0	0	0	0.00108312	0	0	0	0	0	0
CYP337A2	0	0.000959776	0.000619237	0	0	0	0	0	0	0
LOC101736124	0	0	0	0	0	0	0	0	0	0
LOC101736259	0.0580609	0.0656959	0.0735559	0.0665332	0.0817963	0.0335144	0.117999	0.0730206	0.118267	0.103902
LOC105842957	0.000381196	0	0.000952895	0	0	0	0	0	0.00235685	0
LOC101743964	0.00083656	0	0.00127287	0.00201486	0.00141742	0	0	0	0	0
LOC101744111	0.0343314	0.0941775	0.0552069	0.0647922	0.154276	0.0303874	0.153716	0.163034	0.342094	0.2246
LOC101736391	0.0119908	0.0106991	0.0183217	0.00642942	0.0220639	0.00249284	0.00866081	0.0120496	0.0134055	0.0109141
LOC105842958	0	0	0	0	0.00133669	0	0	0	0	0
LOC101744396	0	0	0	0	0.00108631	0	0.00225535	0	0	0
LOC110386890	0	0	0	0	0	0	0	0	0	0
LOC101744544	0.0294694	0.0761856	0.0568849	0.0893486	0.28525	0.0212766	0.195511	0.0398077	0.526685	0.467146
LOC101736511	0.0821182	0.123023	0.096834	0.0578512	0.203916	0.0225878	0.246186	0.126726	0.155065	0.260878
LOC101736648	0.0788807	0.178121	0.165144	0.0405605	0.132135	0.100031	0.207618	0.119731	0.077864	0.168292
LOC101736787	0.305218	0.461792	0.429665	0.202946	0.355439	0.141305	0.447369	0.447216	0.235735	0.535807
LOC101737047	0.103853	0.167275	0.155363	0.104363	0.18357	0.0687318	0.163779	0.284182	0.112145	0.103443
LOC101736916	0.130387	0.309153	0.209909	0.127488	0.3967	0.0934226	0.36255	0.452254	0.295116	0.345119
Tim10	0.0608349	0.0808801	0.0795969	0.031976	0.0872313	0.0459118	0.0677083	0.122416	0.0438752	0.0794789
LOC693099	0.0487132	0.0579262	0.0784914	0.0497913	0.049597	0.0371568	0.0551912	0.0800457	0.0462471	0.0412104
LOC105842959	0.00184494	0.00341154	0	0	0.0104533	0	0.0208103	0.0127377	0	0.0342386
COPD	0.0720411	0.0628187	0.0828957	0.0468373	0.113517	0.0677087	0.122585	0.130486	0.12436	0.151514
LOC101737185	0.109297	0.150716	0.12993	0.240361	0.896021	0.0593261	0.344133	0.276186	0.813573	0.448587
LOC101744691	0.538993	0.872058	0.659425	0.37031	0.932907	0.329272	1.31045	0.720672	1.00547	1.64579
LOC101744827	0.000235756	0.000354417	0.00076012	0	0	0	0	0	0	0
LOC105842965	0.00278778	0.00265284	0.0122279	0.0107032	0.00658117	0.00258226	0.00701963	0.00692596	0.0586601	0.0326757
LOC101737763	0.142776	0.19219	0.171847	0.144286	0.23232	0.101299	0.301066	0.258262	0.208028	0.267647
LOC101737620	0.0646518	0.119554	0.0988331	0.0368946	0.188084	0.0212193	0.249746	0.0926697	0.162482	0.567893
LOC101744973	0.0213257	0.0599748	0.0291031	0.01911	0.167751	0.00869598	0.208856	0.041167	0.120896	0.261767
LOC101737900	0.0791743	0.067452	0.0799219	0.0919885	0.0609374	0.036429	0.0748151	0.0235972	0.0569008	0.0685433
LOC101738032	0.0492812	0.0704901	0.105513	0.0749458	0.0540074	0.050189	0.0833453	0.067566	0.0615035	0.0333482
LOC101738649	0.0371288	0.0655218	0.0472981	0.0246032	0.118795	0.0185295	0.0860024	0.100943	0.0345664	0.111768
LOC100127019	0.12871	0.30998	0.181579	0.216068	0.395814	0.0575959	0.288904	0.621802	0.512767	0.386426
LOC101738785	0.362139	0.33495	0.443477	0.172315	0.248836	0.15412	0.347089	0.270954	0.137773	0.357722
Spr	0	0	0	0	0	0	0	0	0	0
[truncated: 14,881 more rows]
