# Supplementary material for: A single-cell transcriptomic atlas characterizes the silk-producing organ in the silkworm
Source: Nat Commun. 2022 Jun 9;13:3316. doi: 10.1038/s41467-022-31003-1 (PMC9184679; doi:10.1038/s41467-022-31003-1)
Supplement: Supplementary file 4 — Supplementary Data 1 to 16 [file 41467_2022_31003_MOESM4_ESM.zip › Supplementary Data/Supplementary Data 14.xlsx]

## Sheet: main
Supplementary Data 14. Representative GO terms for SPSs, ERSSs, and SPCs

## Sheet: GO terms .top.Total
cluster	id	term	category	pval	Enrichment_score	Gene	cluster
SPSs	GO:0001732	formation of cytoplasmic translation initiation complex	biological_process	4.59897e-12	34.3627	LOC692936; LOC733116; LOC733122; eIF3c; eIF3g; eIF3h; eIF3i	C3
ERSSs	GO:0034976	response to endoplasmic reticulum stress	biological_process	2.79088e-06	29.5727	ERp57; HSP70; Pdi	C6
ERSSs	GO:0005788	endoplasmic reticulum lumen	cellular_component	5.16195e-09	34.3869	Crt; ERp57; HSP70; LOC101736596; Pdi	C6
SPCs	GO:0008582	regulation of synaptic growth at neuromuscular junction	biological_process	2.63778e-07	17.236	LOC101742087; LOC101743686; LOC101743927; LOC101744170; LOC110385009	C10
SPCs	GO:0004674	protein serine/threonine kinase activity	molecular_function	8.01652e-07	4.97443	Cpkc; LOC101735780; LOC101736919; LOC101737153; LOC101739213; LOC101740283; LOC101740445; LOC101740714; LOC101741546; LOC101746970; dapk; p90srk	C10
