# Supplementary material for: A single-cell transcriptomic atlas characterizes the silk-producing organ in the silkworm
Source: Nat Commun. 2022 Jun 9;13:3316. doi: 10.1038/s41467-022-31003-1 (PMC9184679; doi:10.1038/s41467-022-31003-1)
Supplement: Supplementary file 4 — Supplementary Data 1 to 16 [file 41467_2022_31003_MOESM4_ESM.zip › Supplementary Data/Supplementary Data 15.xlsx]

## Sheet: main
Supplementary Data 15. Top 20 KEGG pathways for FPSs, DRRs, and FPCs
1	FPSs
2	DRRs
3	FPCs

## Sheet: FPSs
id	term	pval	Enrichment_score	Gene
ko03010	Ribosome	5.6905e-87	14.6068	LOC101738375; LOC101746755; LOC692779; RpL10; RpL10A; RpL11; RpL12; RpL13; RpL13A; RpL14; RpL15; RpL17; RpL18; RpL18A; RpL19; RpL21; RpL22; RpL23; RpL23A; RpL24; RpL26; RpL27; RpL27A; RpL28; RpL3; RpL30; RpL31; RpL32; RpL34; RpL35; RpL35A; RpL36; RpL36A; RpL37; RpL37A; RpL38; RpL39; RpL4; RpL5; RpL6; RpL7; RpL7A; RpL8; RpL9; RpLP2; RpP0; RpP1; RpS10; RpS11; RpS12; RpS13; RpS14; RpS15; RpS15A; RpS…
ko00190	Oxidative phosphorylation	1.20632e-10	4.0651	LOC100101165; LOC100101181; LOC100127128; LOC100134926; LOC100134927; LOC101738009; LOC101738932; LOC101739922; LOC101740954; LOC101741007; LOC101741939; LOC101743287; LOC101744608; LOC101744632; LOC101746562; LOC110385499; LOC110386648; LOC692925; LOC692926; LOC732934; LOC732965; LOC733114; LOC778517; LOC778519; LOC780848
ko04260	Cardiac muscle contraction	2.89769e-05	4.29884	LOC100127128; LOC100134926; LOC100134927; LOC101741939; LOC101743287; LOC101744608; LOC101746562; LOC110386648; LOC780848
ko03008	Ribosome biogenesis in eukaryotes	0.000768032	2.94778	Ck2a; LOC101736688; LOC101741801; LOC101742289; LOC101742458; LOC101744752; LOC101745643; LOC692970; RpL7Ae
ko03060	Protein export	0.0186893	2.86589	LOC733070; LOC733141; Sec61alpha
ko03013	RNA transport	0.0201858	1.81962	EF1a; LOC692936; LOC692970; LOC733049; LOC733116; Smt3; Sui1; eIF3c; eIF3g; eIF3i
ko04520	Adherens junction	0.108341	1.63765	A4; Ck2a; LOC101741610
ko04391	Hippo signaling pathway - fly	0.118756	1.52848	14-3-3zeta; A4; LOC101741610; Ywhae
ko04145	Phagosome	0.1228	1.46969	A4; LOC101741610; LOC733070; LOC733141; Sec61alpha
ko04141	Protein processing in endoplasmic reticulum	0.141268	1.33881	Hsc70-4; LOC100101160; LOC732862; LOC733070; LOC733141; LOC778461; Pdi; Sec61alpha
ko04390	Hippo signaling pathway	0.151829	1.4109	14-3-3zeta; A4; LOC101741610; Ywhae
ko03040	Spliceosome	0.1609	1.31549	Hsc70-4; LOC732904; LOC732932; LOC732941; LOC733049; LOC778458; RpL7Ae
ko04530	Tight junction	0.226456	1.22824	A4; Ck2a; LOC101741610
ko04020	Calcium signaling pathway	0.255191	1.16579	Cypa; LOC101739703; LOC101742523
ko04921	Oxytocin signaling pathway	0.304533	1.07471	A4; LOC101741610; tef2
ko04022	cGMP-PKG signaling pathway	0.425147	0.905019	Cypa; LOC101739703; LOC101742523
ko04810	Regulation of actin cytoskeleton	0.454787	0.870651	A4; LOC100101180; LOC101741610
ko04151	PI3K-Akt signaling pathway	0.709085	0.631023	14-3-3zeta; RpS6; Ywhae

## Sheet: DRRs
id	term	pval	Enrichment_score	Gene
ko03010	Ribosome	3.16126e-46	10.3263	LOC101738375; LOC101746755; LOC692779; RpL10A; RpL11; RpL12; RpL13; RpL14; RpL15; RpL17; RpL19; RpL23A; RpL24; RpL27; RpL28; RpL3; RpL30; RpL31; RpL32; RpL34; RpL35; RpL36; RpL36A; RpL37; RpL38; RpL39; RpL5; RpL6; RpL7A; RpLP2; RpP0; RpP1; RpS10; RpS14; RpS15; RpS15A; RpS17; RpS18; RpS19; RpS20; RpS23; RpS24; RpS26; RpS27; RpS27a; RpS28; RpS29; RpS2e; RpS3; RpS30; RpS3Ae; RpS5; RpS6; RpSA
ko04612	Antigen processing and presentation	0.000462254	4.74247	Bcp; Crt; ERp57; Hsc70-4; LOC692390
ko04141	Protein processing in endoplasmic reticulum	0.00160692	2.25007	Atf; Crt; ERp57; HSP70; Hsc70-4; Hsp20.8; LOC101735495; LOC101738264; LOC101742383; LOC101742474; LOC101745731; LOC101746557; Pdi
ko03013	RNA transport	0.00216485	2.25832	EF1a; Eif-4a; LOC101735812; LOC101742358; LOC101744517; LOC692936; LOC692970; LOC733049; Pabp; eIF3c; eIF3g; eIF3h
ko03008	Ribosome biogenesis in eukaryotes	0.00237284	2.70998	Ck2a; LOC101735682; LOC101736688; LOC101741801; LOC101742289; LOC101742458; LOC101744752; LOC692970
ko04662	B cell receptor signaling pathway	0.00717049	3.74405	Cnb; LOC100141438; LOC101736835
ko04668	TNF signaling pathway	0.00755946	3.16164	Atf; LOC100141438; LOC101736835; LOC101741339
ko04320	Dorso-ventral axis formation	0.0143735	3.09291	Br-c; LOC101735954; Sqd
ko04380	Osteoclast differentiation	0.0143735	3.09291	Cnb; LOC100141438; LOC101736835
ko03060	Protein export	0.0166954	2.96404	HSP70; LOC101738101; LOC101746557
ko04722	Neurotrophin signaling pathway	0.0227218	2.23701	Atf; LOC100141438; LOC101736835; LOC101741339; Ywhae
ko04010	MAPK signaling pathway	0.0306022	1.88621	Atf; Cnb; Hsc70-4; LOC100141438; LOC101736835; LOC101741339; LOC101743583
ko04210	Apoptosis	0.0313237	2.08003	Atf; Bcp; LOC100141438; LOC101736835; LOC692390
ko04660	T cell receptor signaling pathway	0.0354505	2.37123	Cnb; LOC100141438; LOC101736835
ko04142	Lysosome	0.0493196	1.66402	Bcp; LOC101735445; LOC101740545; LOC692390; LOC693101; LOC732993; Sap-r; VATPc
ko03015	mRNA surveillance pathway	0.054313	1.82403	Elf; Hrp28; LOC101735812; LOC733049; Pabp
ko04214	Apoptosis - fly	0.0617221	1.85979	Atf; Br-c; LOC101736835; LOC101747148
ko04915	Estrogen signaling pathway	0.0752675	1.75647	Atf; Hsc70-4; LOC100141438; LOC101736835
ko04213	Longevity regulating pathway - multiple species	0.0945082	1.58082	Hsc70-4; Hsp20.8; LOC100141438; LOC101742383; SGF1
ko04921	Oxytocin signaling pathway	0.130852	1.48202	Cnb; LOC101736835; LOC733135; tef2

## Sheet: FPCs
id	term	pval	Enrichment_score	Gene
ko04520	Adherens junction	4.90254e-05	4.01004	Ck2a; InR; LOC101736001; LOC101736960; LOC101737550; LOC101740457; LOC101742048; LOC101742794; LOC105842954
ko03008	Ribosome biogenesis in eukaryotes	6.13063e-05	3.20803	Ck2a; LOC101735682; LOC101735989; LOC101736688; LOC101737128; LOC101739030; LOC101739183; LOC101740296; LOC101742289; LOC101742458; LOC101744752; LOC101745671
ko04530	Tight junction	0.00013552	3.3417	Ck2a; LOC100141438; LOC101736643; LOC101737263; LOC101740457; LOC101740701; LOC101742023; LOC101742794; LOC101745952; LOC692955
ko04010	MAPK signaling pathway	0.000184724	2.7645	Cnb; Hsp70; LOC100141438; LOC101735832; LOC101736835; LOC101737550; LOC101739163; LOC101740492; LOC101741339; LOC101743583; LOC101743777; LOC110385338; myc
ko04612	Antigen processing and presentation	0.000234755	4.49124	Bcp; Hsp70; Hsp90; LOC101735832; LOC110385338; LOC692390
ko03040	Spliceosome	0.00063418	2.30084	Hsp70; LOC100101226; LOC101735469; LOC101735777; LOC101735832; LOC101736315; LOC101738344; LOC101738508; LOC101738991; LOC101743319; LOC101746121; LOC110385338; LOC692842; LOC778469; Sfrs6
ko04510	Focal adhesion	0.000739694	2.52317	LOC100141438; LOC100313947; LOC101736001; LOC101736835; LOC101737442; LOC101739163; LOC101741803; LOC101742794; LOC101743777; LOC101745952; LOC101746352; LOC692955
ko04710	Circadian rhythm	0.000799238	4.99027	LOC101744333; Per; Snf4agamma; cry2
ko00310	Lysine degradation	0.000840979	3.35884	LOC101736107; LOC101736339; LOC101736848; LOC101737263; LOC101742231; LOC101743644; LOC110386102
ko04011	MAPK signaling pathway - yeast	0.00100998	4.06816	LOC101740542; LOC101741252; LOC101743777; LOC101746352; LOC733012
ko04392	Hippo signaling pathway -multiple species	0.00111265	4.67838	LOC100144579; LOC101741252; LOC101743777; LOC101747103
ko04068	FoxO signaling pathway	0.00163454	2.52885	InR; LOC100141438; LOC101737550; LOC101739310; LOC101739346; LOC101744333; LOC101745952; LOC101746352; Lkb1; Snf4agamma
ko04213	Longevity regulating pathway - multiple species	0.00182788	2.49514	Hsp20.8; Hsp70; InR; LOC100141438; LOC101735832; LOC101742383; LOC101744333; LOC110385338; SGF1; Snf4agamma
ko04660	T cell receptor signaling pathway	0.00434594	3.11892	Cnb; LOC100141438; LOC101736835; LOC101743777; LOC101746352
ko04320	Dorso-ventral axis formation	0.00631528	3.25452	Br-c; LOC101735954; LOC101745325; Sqd
ko04670	Leukocyte transendothelial migration	0.00824133	2.75199	LOC100313947; LOC101736001; LOC101740457; LOC101742794; LOC692955
ko04139	Regulation of mitophagy - yeast	0.0133802	3.11892	Ck2a; LOC101740338; LOC101745443
ko04391	Hippo signaling pathway - fly	0.0133892	2.18324	LOC100144579; LOC101740701; LOC101741252; LOC101742023; LOC101745685; LOC101747103; myc
ko04920	Adipocytokine signaling pathway	0.0148555	2.67336	LOC100141438; LOC101744333; Lkb1; Snf4agamma
ko04662	B cell receptor signaling pathway	0.0162555	2.95477	Cnb; LOC100141438; LOC101736835
