# Supplementary material for: A single-cell transcriptomic atlas characterizes the silk-producing organ in the silkworm
Source: Nat Commun. 2022 Jun 9;13:3316. doi: 10.1038/s41467-022-31003-1 (PMC9184679; doi:10.1038/s41467-022-31003-1)
Supplement: Supplementary file 4 — Supplementary Data 1 to 16 [file 41467_2022_31003_MOESM4_ESM.zip › Supplementary Data/Supplementary Data 16.xlsx]

## Sheet: main
Supplementary Data 16. Detailed information of gene annotations

## Sheet: gene information
id	gene_Dbxref	gene_type	gene_symbol	silkbase_geneID	silkbase_description_blast	silkbase_description	description	TFs_Family	GO_id	GO_term	pathway	pathway_description
14-3-3zeta	GeneID:692854	protein_coding	14-3-3zeta	KWMTBOMO02638	14-3-3 zeta [Manduca sexta]	1433Z_BOMMO_RecName:_Full=14-3-3_protein_zeta	14-3-3 protein zeta		GO:0005737,GO:0019904	cytoplasm|protein domain specific binding	ko04391,ko04212,ko04114,ko04110,ko04390,ko04151,ko04013	Hippo signaling pathway - fly|Longevity regulating pathway - worm|Oocyte meiosis|Cell cycle|Hippo signaling pathway|PI3K-Akt signaling pathway|MAPK signaling pathway - fly
18w	GeneID:100144599	protein_coding	Toll-7	KWMTBOMO13649	18 wheeler [Bombyx mori]	18_wheeler_[Operophtera_brumata]	18 wheeler		GO:0002752,GO:0005030,GO:0005615,GO:0007411,GO:0008329,GO:0009897,GO:0010508,GO:0016021,GO:0031012,GO:0045087,GO:0046790,GO:0050688,GO:0051607	cell surface pattern recognition receptor signaling pathway|neurotrophin receptor activity|extracellular space|axon guidance|signaling pattern recognition receptor activity|external side of plasma membrane|positive regulation of autophagy|integral component of membrane|extracellular matrix|innate immune response|virion binding|regulation of defense response to virus|defense response to virus
3HCD	GeneID:100862760	protein_coding	HADH	KWMTBOMO01061	3-hydroxyacyl-CoA dehydrogenase [Bombyx mori]	3-hydroxyacyl-CoA_dehydrogenase_[Bombyx_mori]	3-hydroxyacyl-CoA dehydrogenase		GO:0003857,GO:0005654,GO:0005737,GO:0005739,GO:0005759,GO:0006635,GO:0014823,GO:0032868,GO:0042493,GO:0046676,GO:0070403,GO:0120162	3-hydroxyacyl-CoA dehydrogenase activity|nucleoplasm|cytoplasm|mitochondrion|mitochondrial matrix|fatty acid beta-oxidation|response to activity|response to insulin|response to drug|negative regulation of insulin secretion|NAD+ binding|positive regulation of cold-induced thermogenesis	ko00071,ko00380,ko00310,ko00281,ko00930,ko00062,ko00280,ko00650,ko01212	Fatty acid degradation|Tryptophan metabolism|Lysine degradation|Geraniol degradation|Caprolactam degradation|Fatty acid elongation|Valine, leucine and isoleucine degradation|Butanoate metabolism|Fatty acid metabolism
5h4	GeneID:693018	protein_coding		KWMTBOMO00764	chorion early B [Bombyx mori]	chorion_early_B_[Bombyx_mori]	chorion CB early protein gene 5H4		GO:0005213,GO:0007275,GO:0007304,GO:0042600	structural constituent of chorion|multicellular organism development|chorion-containing eggshell formation|chorion
6pgl	GeneID:100037442	protein_coding	Pgls	KWMTBOMO16211	6-phosphogluconolactonase isoform X1 [Bombyx mori]	PREDICTED:_6-phosphogluconolactonase_isoform_X1_[Bombyx_mori]	6-phosphogluconolactonase		GO:0005737,GO:0005975,GO:0009051,GO:0017057,GO:0048029	cytoplasm|carbohydrate metabolic process|pentose-phosphate shunt, oxidative branch|6-phosphogluconolactonase activity|monosaccharide binding	ko01200,ko00030	Carbon metabolism|Pentose phosphate pathway
6tox	GeneID:692553	protein_coding		KWMTBOMO07674	immune-related protein 5Tox [Bombyx mori]	antimicrobial_protein_6Tox_precursor_[Bombyx_mori]	antimicrobial protein 6Tox
A1	GeneID:100145913	protein_coding		KWMTBOMO16159	actin, muscle [Plutella xylostella]	actin,_partial_[Zygaena_filipendulae]	actin A1		GO:0005524,GO:0005737,GO:0005856	ATP binding|cytoplasm|cytoskeleton	ko04145,ko04520,ko04670,ko04015,ko04390,ko04611,ko04391,ko04510,ko04745,ko04810,ko04530,ko04919,ko04210,ko04921	Phagosome|Adherens junction|Leukocyte transendothelial migration|Rap1 signaling pathway|Hippo signaling pathway|Platelet activation|Hippo signaling pathway - fly|Focal adhesion|Phototransduction - fly|Regulation of actin cytoskeleton|Tight junction|Thyroid hormone signaling pathway|Apoptosis|Oxytocin signaling pathway
A2	GeneID:100145914	protein_coding		KWMTBOMO04835	actin, muscle-type A2 [Hyposmocoma kahamanoa]	actin,_muscle-type_A2_[Bombyx_mori]	actin A2		GO:0005524,GO:0005737,GO:0005856	ATP binding|cytoplasm|cytoskeleton	ko04145,ko04520,ko04670,ko04015,ko04390,ko04611,ko04391,ko04510,ko04745,ko04810,ko04530,ko04919,ko04210,ko04921	Phagosome|Adherens junction|Leukocyte transendothelial migration|Rap1 signaling pathway|Hippo signaling pathway|Platelet activation|Hippo signaling pathway - fly|Focal adhesion|Phototransduction - fly|Regulation of actin cytoskeleton|Tight junction|Thyroid hormone signaling pathway|Apoptosis|Oxytocin signaling pathway
A3	GeneID:100145915	protein_coding	actA3a	KWMTBOMO10175	hypothetical protein FF38_04907 [Lucilia cuprina]	hypothetical_protein_FF38_04907_[Lucilia_cuprina]	actin A3		GO:0005524,GO:0005737,GO:0005856	ATP binding|cytoplasm|cytoskeleton	ko04145,ko04520,ko04670,ko04015,ko04390,ko04611,ko04391,ko04510,ko04745,ko04810,ko04530,ko04919,ko04210,ko04921	Phagosome|Adherens junction|Leukocyte transendothelial migration|Rap1 signaling pathway|Hippo signaling pathway|Platelet activation|Hippo signaling pathway - fly|Focal adhesion|Phototransduction - fly|Regulation of actin cytoskeleton|Tight junction|Thyroid hormone signaling pathway|Apoptosis|Oxytocin signaling pathway
A4	GeneID:100145916	protein_coding	Act5C	KWMTBOMO10175	hypothetical protein FF38_04907 [Lucilia cuprina]	hypothetical_protein_FF38_04907_[Lucilia_cuprina]	actin A4		GO:0000281,GO:0005200,GO:0005524,GO:0005737,GO:0005884,GO:0006338,GO:0007010,GO:0007291,GO:0031011,GO:0032507,GO:0035060,GO:0035148	mitotic cytokinesis|structural constituent of cytoskeleton|ATP binding|cytoplasm|actin filament|chromatin remodeling|cytoskeleton organization|sperm individualization|Ino80 complex|maintenance of protein location in cell|brahma complex|tube formation	ko04145,ko04520,ko04670,ko04015,ko04390,ko04611,ko04391,ko04510,ko04745,ko04810,ko04530,ko04919,ko04210,ko04921	Phagosome|Adherens junction|Leukocyte transendothelial migration|Rap1 signaling pathway|Hippo signaling pathway|Platelet activation|Hippo signaling pathway - fly|Focal adhesion|Phototransduction - fly|Regulation of actin cytoskeleton|Tight junction|Thyroid hormone signaling pathway|Apoptosis|Oxytocin signaling pathway
ACBP	GeneID:692574	protein_coding		KWMTBOMO05950	acyl-CoA binding protein [Bombyx mori]	acyl-CoA_binding_protein_[Bombyx_mori]	acyl-CoA binding protein		GO:0000062,GO:0008289	fatty-acyl-CoA binding|lipid binding	ko03320	PPAR signaling pathway
ACBP-like	GeneID:692575	protein_coding		KWMTBOMO05952	acyl-CoA binding protein [Bombyx mori]	acyl-CoA_binding_protein-like_[Bombyx_mori]	acyl-CoA binding protein-like		GO:0000062,GO:0008289	fatty-acyl-CoA binding|lipid binding	ko03320	PPAR signaling pathway
AGPAT2	GeneID:101741440	protein_coding	AGPAT1	KWMTBOMO08871	1-acylglycerol-3-phosphate O-acyltransferase 2 isoform X1 [Bombyx mori]	PREDICTED:_1-acyl-sn-glycerol-3-phosphate_acyltransferase_alpha-like_[Amyelois_transitella]	1-acylglycerol-3-phosphate O-acyltransferase 2		GO:0001819,GO:0003841,GO:0005783,GO:0005789,GO:0006654,GO:0016021,GO:0016024	positive regulation of cytokine production|1-acylglycerol-3-phosphate O-acyltransferase activity|endoplasmic reticulum|endoplasmic reticulum membrane|phosphatidic acid biosynthetic process|integral component of membrane|CDP-diacylglycerol biosynthetic process	ko00564,ko04072,ko04975,ko00561	Glycerophospholipid metabolism|Phospholipase D signaling pathway|Fat digestion and absorption|Glycerolipid metabolism
AGPAT3	GeneID:101741580	protein_coding	AGPAT1	KWMTBOMO08872	1-acylglycerol-3-phosphate O-acyltransferase 3 isoform X1 [Bombyx mori]	PREDICTED:_1-acyl-sn-glycerol-3-phosphate_acyltransferase_alpha-like_[Amyelois_transitella]	1-acylglycerol-3-phosphate O-acyltransferase 3		GO:0001819,GO:0001961,GO:0003841,GO:0005783,GO:0005789,GO:0006644,GO:0006654,GO:0016020,GO:0016021,GO:0016024,GO:0031325	positive regulation of cytokine production|positive regulation of cytokine-mediated signaling pathway|1-acylglycerol-3-phosphate O-acyltransferase activity|endoplasmic reticulum|endoplasmic reticulum membrane|phospholipid metabolic process|phosphatidic acid biosynthetic process|membrane|integral component of membrane|CDP-diacylglycerol biosynthetic process|positive regulation of cellular metaboli…	ko00564,ko04072,ko04975,ko00561	Glycerophospholipid metabolism|Phospholipase D signaling pathway|Fat digestion and absorption|Glycerolipid metabolism
AGPAT5	GeneID:101741213	protein_coding	AGPAT2	KWMTBOMO08873	1-acylglycerol-3-phosphate O-acyltransferase 5 isoform X1 [Bombyx mori]	PREDICTED:_1-acylglycerol-3-phosphate_O-acyltransferase_5_isoform_X1_[Bombyx_mori]	1-acylglycerol-3-phosphate O-acyltransferase 5		GO:0001819,GO:0001961,GO:0003841,GO:0005783,GO:0005789,GO:0005886,GO:0006644,GO:0006654,GO:0008544,GO:0016021,GO:0016024,GO:0035579,GO:0042493,GO:0043312	positive regulation of cytokine production|positive regulation of cytokine-mediated signaling pathway|1-acylglycerol-3-phosphate O-acyltransferase activity|endoplasmic reticulum|endoplasmic reticulum membrane|plasma membrane|phospholipid metabolic process|phosphatidic acid biosynthetic process|epidermis development|integral component of membrane|CDP-diacylglycerol biosynthetic process|specific gr…	ko00564,ko04072,ko04975,ko00561	Glycerophospholipid metabolism|Phospholipase D signaling pathway|Fat digestion and absorption|Glycerolipid metabolism
AK	GeneID:692924	protein_coding	ARGK	KWMTBOMO03092	arginine kinase isoform X1 [Bicyclus anynana]	PREDICTED:_arginine_kinase_isoform_X2_[Bombyx_mori]	arginine kinase		GO:0004054,GO:0005524	arginine kinase activity|ATP binding	ko00330	Arginine and proline metabolism
AKH1	GeneID:100127025	protein_coding		KWMTBOMO04164	adipokinetic prohormone precursor type II [Bombyx mori]	adipokinetic_hormone_1_precursor_[Bombyx_mori]	adipokinetic hormone 1		GO:0005179,GO:0005576,GO:0007218	hormone activity|extracellular region|neuropeptide signaling pathway
AKH2	GeneID:100174839	protein_coding		KWMTBOMO04163	type I adipokinetic prohormone precursor [Bombyx mori]	type_I_adipokinetic_prohormone_precursor_[Bombyx_mori]	adipokinetic hormone 2		GO:0005179,GO:0005576,GO:0007218	hormone activity|extracellular region|neuropeptide signaling pathway
AKH3	GeneID:100174925	protein_coding		KWMTBOMO12096	adipokinetic hormone-3 [Bombyx mori]	adipokinetic_hormone_3_[Bombyx_mori]	adipokinetic hormone 3
AP1S	GeneID:692921	protein_coding	AP1S2	KWMTBOMO03251	PREDICTED: AP-1 complex subunit sigma-2 isoform X2 [Plutella xylostella]	PREDICTED:_AP-1_complex_subunit_sigma-2_isoform_X2_[Plutella_xylostella]	adaptin		GO:0000139,GO:0005765,GO:0005794,GO:0005829,GO:0005905,GO:0006886,GO:0016192,GO:0019886,GO:0030119,GO:0030659,GO:0032588,GO:0043231,GO:0050690	Golgi membrane|lysosomal membrane|Golgi apparatus|cytosol|clathrin-coated pit|intracellular protein transport|vesicle-mediated transport|antigen processing and presentation of exogenous peptide antigen via MHC class II|AP-type membrane coat adaptor complex|cytoplasmic vesicle membrane|trans-Golgi network membrane|intracellular membrane-bounded organelle|regulation of defense response to virus by …	ko04142	Lysosome
AST-A	GeneID:692588	protein_coding		KWMTBOMO08157	allatostatin A preprohormone precursor [Bombyx mori]	allatostatin_A_preprohormone_precursor_[Bombyx_mori]	allatostatin A
AST-C	GeneID:100174830	protein_coding	ast	KWMTBOMO04475	allatostatin C precursor [Bombyx mori]	allatostatin_C_precursor_[Bombyx_mori]	allatostatin C		GO:0005184,GO:0005576,GO:0007218,GO:0045968	neuropeptide hormone activity|extracellular region|neuropeptide signaling pathway|negative regulation of juvenile hormone biosynthetic process
ATOH8	GeneID:101744787	protein_coding	ATOH8	KWMTBOMO01473	atonal homolog 8 [Bombyx mori]	PREDICTED:_protein_atonal_homolog_8_[Papilio_xuthus]	atonal homolog 8 (Drosophila)	bHLH	GO:0000981,GO:0001704,GO:0001937,GO:0003700,GO:0005634,GO:0005654,GO:0005737,GO:0007399,GO:0010595,GO:0010628,GO:0010629,GO:0016607,GO:0030154,GO:0033613,GO:0035148,GO:0045603,GO:0045892,GO:0045893,GO:0046983,GO:0051450,GO:0060395,GO:0070888	DNA-binding transcription factor activity, RNA polymerase II-specific|formation of primary germ layer|negative regulation of endothelial cell proliferation|DNA-binding transcription factor activity|nucleus|nucleoplasm|cytoplasm|nervous system development|positive regulation of endothelial cell migration|positive regulation of gene expression|negative regulation of gene expression|nuclear speck|ce…
Aact	GeneID:100101202	protein_coding	ACAT1	KWMTBOMO13668	putative acetyl-CoA acetyltransferase, mitochondrial, partial [Operophtera brumata]	PREDICTED:_acetyl-CoA_acetyltransferase,_mitochondrial_[Papilio_polytes]	acetoacetyl-CoA thiolase		GO:0003985,GO:0003988,GO:0005739,GO:0006085,GO:0006550,GO:0006635,GO:0015937,GO:0016830,GO:0016885,GO:0046356,GO:0046872,GO:0046952,GO:1902860	acetyl-CoA C-acetyltransferase activity|acetyl-CoA C-acyltransferase activity|mitochondrion|acetyl-CoA biosynthetic process|isoleucine catabolic process|fatty acid beta-oxidation|coenzyme A biosynthetic process|carbon-carbon lyase activity|ligase activity, forming carbon-carbon bonds|acetyl-CoA catabolic process|metal ion binding|ketone body catabolic process|propionyl-CoA biosynthetic process	ko00900,ko01200,ko00071,ko00380,ko00310,ko00072,ko00620,ko00630,ko00720,ko00280,ko02020,ko01212,ko00650,ko00640,ko00362	Terpenoid backbone biosynthesis|Carbon metabolism|Fatty acid degradation|Tryptophan metabolism|Lysine degradation|Synthesis and degradation of ketone bodies|Pyruvate metabolism|Glyoxylate and dicarboxylate metabolism|Carbon fixation pathways in prokaryotes|Valine, leucine and isoleucine degradation|Two-component system|Fatty acid metabolism|Butanoate metabolism|Propanoate metabolism|Benzoate degr…
Aanat	GeneID:780849	protein_coding	AANAT1	KWMTBOMO11038	arylalkylamine N-acetyltransferase [Bombyx mori]	arylalkylamine_N-acetyltransferase_[Bombyx_mori]	arylalkylamine N-acetyltransferase		GO:0004059,GO:0004060,GO:0005737,GO:0006584,GO:0008080,GO:0030187,GO:0030431,GO:0042420,GO:0042429,GO:0045187,GO:0046334,GO:0048066	aralkylamine N-acetyltransferase activity|arylamine N-acetyltransferase activity|cytoplasm|catecholamine metabolic process|N-acetyltransferase activity|melatonin biosynthetic process|sleep|dopamine catabolic process|serotonin catabolic process|regulation of circadian sleep/wake cycle, sleep|octopamine catabolic process|developmental pigmentation
Abd-b	GeneID:100272172	protein_coding	Abd-B	KWMTBOMO03381	abdominal B isoform X1 [Bombyx mori]	abdominal_B_isoform_RBL_[Bombyx_mori]	abdominal B	Homeobox	GO:0000976,GO:0000980,GO:0003700,GO:0005634,GO:0007280,GO:0007379,GO:0007385,GO:0007424,GO:0007431,GO:0007484,GO:0007486,GO:0007494,GO:0007506,GO:0007507,GO:0007548,GO:0007621,GO:0008354,GO:0008584,GO:0009997,GO:0030539,GO:0030540,GO:0035215,GO:0035224,GO:0035225,GO:0035261,GO:0035263,GO:0035277,GO:0045705,GO:0045843,GO:0045944,GO:0046693,GO:0048066,GO:0048071,GO:0048087,GO:0048094,GO:0061101,GO:…	transcription regulatory region sequence-specific DNA binding|RNA polymerase II distal enhancer sequence-specific DNA binding|DNA-binding transcription factor activity|nucleus|pole cell migration|segment specification|specification of segmental identity, abdomen|open tracheal system development|salivary gland development|imaginal disc-derived genitalia development|imaginal disc-derived female gen…
Acade	GeneID:733139	protein_coding	ACADSB	KWMTBOMO13923	acyl-coenzyme A dehydrogenase [Bombyx mori]	acyl-coenzyme_A_dehydrogenase_[Bombyx_mori]	acyl-coenzyme A dehydrogenase		GO:0003995,GO:0005739,GO:0005759,GO:0006631,GO:0009083,GO:0050660	acyl-CoA dehydrogenase activity|mitochondrion|mitochondrial matrix|fatty acid metabolic process|branched-chain amino acid catabolic process|flavin adenine dinucleotide binding	ko01212,ko00280,ko00071	Fatty acid metabolism|Valine, leucine and isoleucine degradation|Fatty acid degradation
Acci	GeneID:100270778	protein_coding	ACIN1	KWMTBOMO01842	acinus [Bombyx mori]	acinus_[Bombyx_mori]	apoptotic chromatin condensation inducer-like protein		GO:0003676,GO:0003723,GO:0005634,GO:0005654,GO:0005730,GO:0005829,GO:0005886,GO:0006397,GO:0008380,GO:0016607,GO:0016887,GO:0019899,GO:0030218,GO:0030263,GO:0043065,GO:0045657,GO:0048025,GO:0061574	nucleic acid binding|RNA binding|nucleus|nucleoplasm|nucleolus|cytosol|plasma membrane|mRNA processing|RNA splicing|nuclear speck|ATPase activity|enzyme binding|erythrocyte differentiation|apoptotic chromosome condensation|positive regulation of apoptotic process|positive regulation of monocyte differentiation|negative regulation of mRNA splicing, via spliceosome|ASAP complex	ko03040,ko03015,ko03013	Spliceosome|mRNA surveillance pathway|RNA transport
Achi	GeneID:100286758	protein_coding	TGIF2	KWMTBOMO11747	achintya isoform X1 [Bombyx mori]	achintya_[Bombyx_mori]	achintya	Homeobox	GO:0000122,GO:0000981,GO:0003677,GO:0003700,GO:0005634,GO:0005654,GO:0006355,GO:0010470,GO:0038092,GO:0045666,GO:0060041	negative regulation of transcription by RNA polymerase II|DNA-binding transcription factor activity, RNA polymerase II-specific|DNA binding|DNA-binding transcription factor activity|nucleus|nucleoplasm|regulation of transcription, DNA-templated|regulation of gastrulation|nodal signaling pathway|positive regulation of neuron differentiation|retina development in camera-type eye	ko04350	TGF-beta signaling pathway
Adamts-1	GeneID:692529	protein_coding	ADAMTS14	KWMTBOMO05225	A disintegrin and metalloproteinase with thrombospondin motifs 1 precursor [Bombyx mori]	A_disintegrin_and_metalloproteinase_with_thrombospondin_motifs_1_precursor_[Bombyx_mori]	A disintegrin and metalloproteinase with thrombospondin motifs 1		GO:0004222,GO:0005576,GO:0030199,GO:0030574,GO:0046872	metalloendopeptidase activity|extracellular region|collagen fibril organization|collagen catabolic process|metal ion binding
Adamts-like	GeneID:692481	protein_coding	ADAMTS16	KWMTBOMO12002	A disintegrin and metalloproteinase with thrombospondin motifs like [Bombyx mori]	A_disintegrin_and_metalloproteinase_with_thrombospondin_motifs_like_precursor_[Bombyx_mori]	A disintegrin and metalloproteinase with thrombospondin motifs like		GO:0001658,GO:0003073,GO:0004222,GO:0005576,GO:0046872,GO:0048232,GO:1902017	branching involved in ureteric bud morphogenesis|regulation of systemic arterial blood pressure|metalloendopeptidase activity|extracellular region|metal ion binding|male gamete generation|regulation of cilium assembly
Adgf	GeneID:100125606	protein_coding	ADA2	KWMTBOMO09733	adenosine deaminase related growth factor precursor [Bombyx mori]	adenosine_deaminase_related_growth_factor_precursor_[Bombyx_mori]	adenosine deaminase related growth factor		GO:0004000,GO:0005615,GO:0006154,GO:0008201,GO:0008270,GO:0031685,GO:0043394	adenosine deaminase activity|extracellular space|adenosine catabolic process|heparin binding|zinc ion binding|adenosine receptor binding|proteoglycan binding	ko00230	Purine metabolism
Adh	GeneID:733056	protein_coding	HPGD	KWMTBOMO05865	putative alcohol dehydrogenase [Bombyx mori]	putative_alcohol_dehydrogenase_[Bombyx_mori]	alcohol dehydrogenase-like		GO:0003824,GO:0004957,GO:0005654,GO:0005737,GO:0005829,GO:0006693,GO:0007179,GO:0007565,GO:0007567,GO:0016323,GO:0016404,GO:0030728,GO:0045786,GO:0051287,GO:0070403,GO:0070493,GO:0097070	catalytic activity|prostaglandin E receptor activity|nucleoplasm|cytoplasm|cytosol|prostaglandin metabolic process|transforming growth factor beta receptor signaling pathway|female pregnancy|parturition|basolateral plasma membrane|15-hydroxyprostaglandin dehydrogenase (NAD+) activity|ovulation|negative regulation of cell cycle|NAD binding|NAD+ binding|thrombin-activated receptor signaling pathway…
Ago1	GeneID:100124421	protein_coding	Ago2	KWMTBOMO02838	argonaute 1 [Bombyx mori]	argonaute_1_[Bombyx_mori]	argonaute 1		GO:0000340,GO:0000932,GO:0005634,GO:0005739,GO:0005844,GO:0005845,GO:0006355,GO:0016442,GO:0030154,GO:0031047,GO:0031054,GO:0035068,GO:0035197,GO:0035198,GO:0035278,GO:0035279,GO:0045947,GO:0046872,GO:0060213,GO:0070551,GO:0070578,GO:1900153,GO:1990904	RNA 7-methylguanosine cap binding|P-body|nucleus|mitochondrion|polysome|mRNA cap binding complex|regulation of transcription, DNA-templated|RISC complex|cell differentiation|gene silencing by RNA|pre-miRNA processing|micro-ribonucleoprotein complex|siRNA binding|miRNA binding|miRNA mediated inhibition of translation|mRNA cleavage involved in gene silencing by miRNA|negative regulation of translat…
Ago2	GeneID:692544	protein_coding	AGO2	KWMTBOMO07140	argonaute 2 isoform X1 [Bombyx mori]	PREDICTED:_argonaute_2_isoform_X1_[Bombyx_mori]	argonaute 2		GO:0004521,GO:0005634,GO:0005737,GO:0005829,GO:0007279,GO:0007349,GO:0007367,GO:0009047,GO:0010526,GO:0016032,GO:0016246,GO:0016442,GO:0030422,GO:0030423,GO:0033227,GO:0035068,GO:0035087,GO:0035190,GO:0035195,GO:0035197,GO:0045071,GO:0046872,GO:0051607,GO:0070578,GO:0070868,GO:0098586	endoribonuclease activity|nucleus|cytoplasm|cytosol|pole cell formation|cellularization|segment polarity determination|dosage compensation by hyperactivation of X chromosome|negative regulation of transposition, RNA-mediated|viral process|RNA interference|RISC complex|production of siRNA involved in RNA interference|targeting of mRNA for destruction involved in RNA interference|dsRNA transport|mi…
Ago3	GeneID:100125337	protein_coding	AGO3	KWMTBOMO01224	argonaute 3 isoform X1 [Bombyx mori]	argonaute_3_[Bombyx_mori]	argonaute 3		GO:0003723,GO:0004519,GO:0005737,GO:0007275,GO:0007283,GO:0030154,GO:0031047,GO:0046872,GO:0051321	RNA binding|endonuclease activity|cytoplasm|multicellular organism development|spermatogenesis|cell differentiation|gene silencing by RNA|metal ion binding|meiotic cell cycle	ko04320	Dorso-ventral axis formation
Ahsa1	GeneID:692453	protein_coding	AHSA1	KWMTBOMO13922	Bm44 [Bombyx mori]	activator_of_90_kDa_heat_shock_protein_ATPase_homolog_1_[Bombyx_mori]	activator of 90 kDa heat shock protein ATPase homolog 1		GO:0001671,GO:0005783,GO:0005829,GO:0032781,GO:0045296,GO:0051087,GO:0051879,GO:0070062	ATPase activator activity|endoplasmic reticulum|cytosol|positive regulation of ATPase activity|cadherin binding|chaperone binding|Hsp90 protein binding|extracellular exosome
Ai-b	GeneID:692418	protein_coding		KWMTBOMO08285	testis-specific ATPase inhibitor-like protein [Bombyx mori]	testis-specific_ATPase_inhibitor-like_protein_[Bombyx_mori]	testis-specific ATPase inhibitor-like protein
Akhr	GeneID:692603	protein_coding		KWMTBOMO11288	AKH receptor [Bombyx mori]	adipokinetic_hormone_receptor_[Bombyx_mori]	adipokinetic hormone receptor		GO:0004930,GO:0005886,GO:0016021,GO:0016500	G protein-coupled receptor activity|plasma membrane|integral component of membrane|protein-hormone receptor activity	ko04080,ko04912	Neuroactive ligand-receptor interaction|GnRH signaling pathway
Alg-2	GeneID:692877	protein_coding	Pdcd6	KWMTBOMO08066	apoptosis-linked protein 2 isoform X1 [Bombyx mori]	PREDICTED:_apoptosis-linked_protein_2_isoform_X1_[Bombyx_mori]	apoptosis-linked protein 2		GO:0000139,GO:0000287,GO:0001525,GO:0001938,GO:0005509,GO:0005634,GO:0005737,GO:0005768,GO:0005789,GO:0006886,GO:0006888,GO:0006915,GO:0006919,GO:0010595,GO:0014029,GO:0014032,GO:0030127,GO:0030948,GO:0031463,GO:0032007,GO:0034605,GO:0036324,GO:0042803,GO:0043495,GO:0045766,GO:0048208,GO:0048306,GO:0051592,GO:0051898,GO:0060090,GO:0070971,GO:1902527	Golgi membrane|magnesium ion binding|angiogenesis|positive regulation of endothelial cell proliferation|calcium ion binding|nucleus|cytoplasm|endosome|endoplasmic reticulum membrane|intracellular protein transport|ER to Golgi vesicle-mediated transport|apoptotic process|activation of cysteine-type endopeptidase activity involved in apoptotic process|positive regulation of endothelial cell migrati…
Alpm	GeneID:693074	protein_coding	Alp-m	KWMTBOMO01603	alkaline phosphatase [Bombyx mori]	alkaline_phosphatase_[Bombyx_mori]	membrane-bound alkaline phosphatase		GO:0004035,GO:0005886,GO:0031225,GO:0046872	alkaline phosphatase activity|plasma membrane|anchored component of membrane|metal ion binding	ko02020,ko00627,ko00790	Two-component system|Aminobenzoate degradation|Folate biosynthesis
Alps	GeneID:692396	protein_coding	Alp-m	KWMTBOMO01604	alkaline phosphatase [Bombyx mandarina]	alkaline_phosphatase_[Bombyx_mandarina]	soluble alkaline phosphatase		GO:0004035,GO:0005886,GO:0031225,GO:0046872	alkaline phosphatase activity|plasma membrane|anchored component of membrane|metal ion binding	ko02020,ko00627,ko00790	Two-component system|Aminobenzoate degradation|Folate biosynthesis
Alstr	GeneID:692587	protein_coding	AR	KWMTBOMO10010	allatostatin receptor [Bombyx mori]	allatostatin-A_receptor_[Bombyx_mori]	allatostatin receptor		GO:0004930,GO:0005886,GO:0016021,GO:0042562,GO:0042923	G protein-coupled receptor activity|plasma membrane|integral component of membrane|hormone binding|neuropeptide binding	ko04080	Neuroactive ligand-receptor interaction
Aly	GeneID:100313490	protein_coding	Lin9	KWMTBOMO07961	aly protein [Bombyx mori]	aly_protein_[Bombyx_mori]	aly protein		GO:0000003,GO:0003677,GO:0005654,GO:0006351,GO:0007049,GO:0017053,GO:0071897	reproduction|DNA binding|nucleoplasm|transcription, DNA-templated|cell cycle|transcriptional repressor complex|DNA biosynthetic process
Amy	GeneID:100379324	protein_coding	Amy35	KWMTBOMO04396	alpha-amylase precursor [Bombyx mori]	alpha-amylase_precursor_[Bombyx_mori]	alpha-amylase		GO:0004556,GO:0005975,GO:0046872,GO:0103025	alpha-amylase activity|carbohydrate metabolic process|metal ion binding|alpha-amylase activity (releasing maltohexaose)	ko04973,ko00500	Carbohydrate digestion and absorption|Starch and sucrose metabolism
And1	GeneID:100216497	protein_coding	WDHD1	KWMTBOMO02881	acidic nucleoplasmic DNA-binding protein 1 [Bombyx mori]	acidic_nucleoplasmic_DNA-binding_protein_1_[Bombyx_mori]	acidic nucleoplasmic DNA-binding protein 1	HMG	GO:0000278,GO:0000981,GO:0003677,GO:0003682,GO:0005654,GO:0005737,GO:0006261,GO:0006281,GO:0006974,GO:0031298,GO:0043596	mitotic cell cycle|DNA-binding transcription factor activity, RNA polymerase II-specific|DNA binding|chromatin binding|nucleoplasm|cytoplasm|DNA-dependent DNA replication|DNA repair|cellular response to DNA damage stimulus|replication fork protection complex|nuclear replication fork
AnnIX	GeneID:692381	protein_coding	AnxB9	KWMTBOMO03986	Annexin IX isoform B [Bombyx mori]	Annexin_IX_isoform_B_[Bombyx_mori]	Annexin IX		GO:0003779,GO:0005509,GO:0005544,GO:0005938,GO:0010797,GO:0012505,GO:0030011,GO:0030507,GO:0032509,GO:0048190	actin binding|calcium ion binding|calcium-dependent phospholipid binding|cell cortex|regulation of multivesicular body size involved in endosome transport|endomembrane system|maintenance of cell polarity|spectrin binding|endosome transport via multivesicular body sorting pathway|wing disc dorsal/ventral pattern formation
Ant	GeneID:692626	protein_coding	sesB	KWMTBOMO14732	ADP,ATP carrier protein [Bombyx mori]	ADP/ATP_translocase_[Bombyx_mori]	ADP/ATP translocase		GO:0001508,GO:0005471,GO:0005739,GO:0005743,GO:0006839,GO:0007268,GO:0008340,GO:0010507,GO:0015866,GO:0015867,GO:0016021,GO:0034599,GO:0040011,GO:0045202,GO:0046716,GO:0048477,GO:0048489,GO:0051124,GO:0051480,GO:0051560,GO:0051900,GO:0070050,GO:2001171	action potential|ATP:ADP antiporter activity|mitochondrion|mitochondrial inner membrane|mitochondrial transport|chemical synaptic transmission|determination of adult lifespan|negative regulation of autophagy|ADP transport|ATP transport|integral component of membrane|cellular response to oxidative stress|locomotion|synapse|muscle cell cellular homeostasis|oogenesis|synaptic vesicle transport|synap…	ko04020,ko04022	Calcium signaling pathway|cGMP-PKG signaling pathway
Anxb13	GeneID:692425	protein_coding	AnxB11	KWMTBOMO05875	annexin B13a [Bombyx mori]	annexin_B13b_[Bombyx_mori]	annexin B13		GO:0003779,GO:0005509,GO:0005544	actin binding|calcium ion binding|calcium-dependent phospholipid binding
Aox1	GeneID:100126538	protein_coding	ry	KWMTBOMO10808	aldehyde oxidase 1 [Bombyx mori]	aldehyde_oxidase_1_[Bombyx_mori]	aldehyde oxidase 1		GO:0004854,GO:0004855,GO:0005506,GO:0005777,GO:0005829,GO:0006144,GO:0006206,GO:0006525,GO:0006568,GO:0006650,GO:0008340,GO:0009055,GO:0009115,GO:0043546,GO:0045471,GO:0048072,GO:0050660,GO:0051537,GO:0071949	xanthine dehydrogenase activity|xanthine oxidase activity|iron ion binding|peroxisome|cytosol|purine nucleobase metabolic process|pyrimidine nucleobase metabolic process|arginine metabolic process|tryptophan metabolic process|glycerophospholipid metabolic process|determination of adult lifespan|electron transfer activity|xanthine catabolic process|molybdopterin cofactor binding|response to ethano…	ko00230,ko04146,ko00983,ko00232	Purine metabolism|Peroxisome|Drug metabolism - other enzymes|Caffeine metabolism
Aox2	GeneID:100126537	protein_coding	AOX4	KWMTBOMO10809	aldehyde oxidase 2 [Bombyx mori]	aldehyde_oxidase_2_[Bombyx_mori]	aldehyde oxidase 2		GO:0004031,GO:0005506,GO:0005829,GO:0009055,GO:0017144,GO:0042803,GO:0043546,GO:0050250,GO:0050660,GO:0051287,GO:0051537,GO:0055114,GO:0071949,GO:0102797,GO:0102798	aldehyde oxidase activity|iron ion binding|cytosol|electron transfer activity|drug metabolic process|protein homodimerization activity|molybdopterin cofactor binding|retinal oxidase activity|flavin adenine dinucleotide binding|NAD binding|2 iron, 2 sulfur cluster binding|oxidation-reduction process|FAD binding|geranial:oxygen oxidoreductase activity|heptaldehyde:oxygen oxidoreductase activity	ko00230,ko04146,ko00983,ko00232	Purine metabolism|Peroxisome|Drug metabolism - other enzymes|Caffeine metabolism
Apaf-1	GeneID:100529085	protein_coding	apaf1	KWMTBOMO13674	apaf-1 protein isoform X1 [Bombyx mori]	PREDICTED:_apaf-1_protein_isoform_X1_[Bombyx_mori]	Apaf-1 protein		GO:0005524,GO:0005829,GO:0008635,GO:0008656,GO:0043293,GO:0043531,GO:0097190	ATP binding|cytosol|activation of cysteine-type endopeptidase activity involved in apoptotic process by cytochrome c|cysteine-type endopeptidase activator activity involved in apoptotic process|apoptosome|ADP binding|apoptotic signaling pathway	ko04214,ko04210,ko04215,ko04115	Apoptosis - fly|Apoptosis|Apoptosis - multiple species|p53 signaling pathway
Apkc	GeneID:692468	protein_coding	aPKC	KWMTBOMO01124	hypothetical protein B5V51_8438, partial [Heliothis virescens]	atypical_protein_kinase_C_[Bombyx_mori]	atypical protein kinase C		GO:0000132,GO:0001738,GO:0002052,GO:0003382,GO:0004674,GO:0004697,GO:0005524,GO:0005938,GO:0006468,GO:0007043,GO:0007163,GO:0007283,GO:0007294,GO:0007314,GO:0007416,GO:0007423,GO:0007430,GO:0007613,GO:0010592,GO:0016324,GO:0016327,GO:0016332,GO:0016334,GO:0017022,GO:0018105,GO:0030011,GO:0030860,GO:0034332,GO:0035003,GO:0035011,GO:0035556,GO:0045167,GO:0045176,GO:0045179,GO:0045186,GO:0045196,GO:…	establishment of mitotic spindle orientation|morphogenesis of a polarized epithelium|positive regulation of neuroblast proliferation|epithelial cell morphogenesis|protein serine/threonine kinase activity|protein kinase C activity|ATP binding|cell cortex|protein phosphorylation|cell-cell junction assembly|establishment or maintenance of cell polarity|spermatogenesis|germarium-derived oocyte fate d…	ko04144,ko04391,ko04530,ko04015,ko04390,ko04611,ko04910	Endocytosis|Hippo signaling pathway - fly|Tight junction|Rap1 signaling pathway|Hippo signaling pathway|Platelet activation|Insulin signaling pathway
Apn1	GeneID:692563	protein_coding		KWMTBOMO04887	aminopeptidase N [Bombyx mori]	aminopeptidase_N_precursor_[Bombyx_mori]	aminopeptidase N		GO:0004177,GO:0005886,GO:0008237,GO:0008270,GO:0031225	aminopeptidase activity|plasma membrane|metallopeptidase activity|zinc ion binding|anchored component of membrane	ko00480,ko04640,ko04614	Glutathione metabolism|Hematopoietic cell lineage|Renin-angiotensin system
Apn2	GeneID:692370	protein_coding	APN2	KWMTBOMO04900	aminopeptidase N [Bombyx mori]	aminopeptidase_N-7_[Bombyx_mori]	aminopeptidase N		GO:0004177,GO:0005886,GO:0008237,GO:0008270,GO:0031225	aminopeptidase activity|plasma membrane|metallopeptidase activity|zinc ion binding|anchored component of membrane	ko00480,ko04640,ko04614	Glutathione metabolism|Hematopoietic cell lineage|Renin-angiotensin system
Apn3	GeneID:100127057	protein_coding		KWMTBOMO04886	aminopeptidase N-6 [Bombyx mori]	aminopeptidase_N-6_[Bombyx_mori]	aminopeptidase N3		GO:0004177,GO:0005886,GO:0008237,GO:0008270,GO:0031225	aminopeptidase activity|plasma membrane|metallopeptidase activity|zinc ion binding|anchored component of membrane	ko00480,ko04640,ko04614	Glutathione metabolism|Hematopoietic cell lineage|Renin-angiotensin system
Apn4	GeneID:100127099	protein_coding		KWMTBOMO04890	aminopeptidase N isoform X1 [Bombyx mori]	PREDICTED:_aminopeptidase_N_isoform_X1_[Bombyx_mori]	aminopeptidase N		GO:0004177,GO:0005886,GO:0008237,GO:0008270,GO:0031225	aminopeptidase activity|plasma membrane|metallopeptidase activity|zinc ion binding|anchored component of membrane	ko00480,ko04640,ko04614	Glutathione metabolism|Hematopoietic cell lineage|Renin-angiotensin system
Aqp	GeneID:100301493	protein_coding	AQP	KWMTBOMO09008	aquaporin [Bombyx mori]	aquaporin_[Bombyx_mori]	aquaporin
Ase	GeneID:100125605	protein_coding	ase	KWMTBOMO07976	achaete-scute-like protein ASE [Bombyx mori]	achaete-scute-like_protein_ASE_[Bombyx_mori]	achaete-scute-like protein ASE	bHLH	GO:0000977,GO:0003677,GO:0005634,GO:0006357,GO:0007399,GO:0007400,GO:0007417,GO:0007422,GO:0008134,GO:0008407,GO:0022416,GO:0042803,GO:0045839,GO:0045944,GO:0046982,GO:0050767,GO:0061331,GO:0061382,GO:0090575,GO:2000177	RNA polymerase II regulatory region sequence-specific DNA binding|DNA binding|nucleus|regulation of transcription by RNA polymerase II|nervous system development|neuroblast fate determination|central nervous system development|peripheral nervous system development|transcription factor binding|chaeta morphogenesis|chaeta development|protein homodimerization activity|negative regulation of mitotic …
Ash1	GeneID:692996	protein_coding	l(1)sc	KWMTBOMO07975	achaete-scute-like protein [Bombyx mori]	achaete-scute-like_protein_[Bombyx_mori]	achaete-scute-like protein	bHLH	GO:0000977,GO:0005667,GO:0006357,GO:0007400,GO:0007417,GO:0007419,GO:0007422,GO:0007423,GO:0007518,GO:0008134,GO:0030182,GO:0043565,GO:0045893,GO:0045944,GO:0046982,GO:0050767,GO:0061331,GO:0061382,GO:0090575	RNA polymerase II regulatory region sequence-specific DNA binding|transcription factor complex|regulation of transcription by RNA polymerase II|neuroblast fate determination|central nervous system development|ventral cord development|peripheral nervous system development|sensory organ development|myoblast fate determination|transcription factor binding|neuron differentiation|sequence-specific DNA…
Ash2	GeneID:100125603	protein_coding	l(1)sc	KWMTBOMO07974	achaete-scute-like protein ASH2 [Bombyx mori]	achaete-scute-like_protein_ASH2_[Bombyx_mori]	achaete-scute-like protein ASH2	bHLH	GO:0000977,GO:0005667,GO:0006357,GO:0007400,GO:0007417,GO:0007419,GO:0007422,GO:0007423,GO:0007518,GO:0008134,GO:0030182,GO:0043565,GO:0045893,GO:0045944,GO:0046982,GO:0050767,GO:0061331,GO:0061382,GO:0090575	RNA polymerase II regulatory region sequence-specific DNA binding|transcription factor complex|regulation of transcription by RNA polymerase II|neuroblast fate determination|central nervous system development|ventral cord development|peripheral nervous system development|sensory organ development|myoblast fate determination|transcription factor binding|neuron differentiation|sequence-specific DNA…
Ash3	GeneID:100125604	protein_coding	l(1)sc	KWMTBOMO07973	achaete-scute-like protein ASH3 [Bombyx mori]	achaete-scute-like_protein_ASH3_[Bombyx_mori]	achaete-scute-like protein ASH3	bHLH	GO:0000977,GO:0005667,GO:0006357,GO:0007400,GO:0007417,GO:0007419,GO:0007422,GO:0007423,GO:0007518,GO:0008134,GO:0030182,GO:0043565,GO:0045893,GO:0045944,GO:0046982,GO:0050767,GO:0061331,GO:0061382,GO:0090575	RNA polymerase II regulatory region sequence-specific DNA binding|transcription factor complex|regulation of transcription by RNA polymerase II|neuroblast fate determination|central nervous system development|ventral cord development|peripheral nervous system development|sensory organ development|myoblast fate determination|transcription factor binding|neuron differentiation|sequence-specific DNA…
Atf	GeneID:692594	protein_coding	ATFC	KWMTBOMO06713	activating transcription factor of chaperone [Papilio polytes]	activating_transcription_factor_of_chaperone_[Bombyx_mori]	activating transcription factor	TF_bZIP	GO:0003677,GO:0003700,GO:0005634,GO:0006986	DNA binding|DNA-binding transcription factor activity|nucleus|response to unfolded protein	ko04214,ko04141,ko04922,ko04722,ko04211,ko04728,ko04668,ko04261,ko04925,ko04911,ko04151,ko04918,ko04010,ko04725,ko04912,ko04022,ko04915,ko04212,ko04210,ko04720	Apoptosis - fly|Protein processing in endoplasmic reticulum|Glucagon signaling pathway|Neurotrophin signaling pathway|Longevity regulating pathway|Dopaminergic synapse|TNF signaling pathway|Adrenergic signaling in cardiomyocytes|Aldosterone synthesis and secretion|Insulin secretion|PI3K-Akt signaling pathway|Thyroid hormone synthesis|MAPK signaling pathway|Cholinergic synapse|GnRH signaling pathw…
Atg5	GeneID:100216348	protein_coding	Atg5	KWMTBOMO08799	autophagy 5-like [Bombyx mori]	autophagy_5-like_[Bombyx_mori]	autophagy 5-like		GO:0000045,GO:0000422,GO:0005737,GO:0005776,GO:0006501,GO:0006914,GO:0006995,GO:0009267,GO:0015031,GO:0016236,GO:0034045,GO:0034274,GO:0035096,GO:0061723	autophagosome assembly|autophagy of mitochondrion|cytoplasm|autophagosome|C-terminal protein lipidation|autophagy|cellular response to nitrogen starvation|cellular response to starvation|protein transport|macroautophagy|phagophore assembly site membrane|Atg12-Atg5-Atg16 complex|larval midgut cell programmed cell death|glycophagy	ko04140,ko04211,ko04622,ko04213	Regulation of autophagy|Longevity regulating pathway|RIG-I-like receptor signaling pathway|Longevity regulating pathway - multiple species
Atg8	GeneID:692938	protein_coding	GABARAP	KWMTBOMO06633	gamma-aminobutyric acid type A receptor-associated protein [Bombyx mori]	autophagy_related_protein_Atg8_[Bombyx_mori]	autophagy related protein Atg8		GO:0000045,GO:0000139,GO:0000226,GO:0000421,GO:0000422,GO:0005764,GO:0005776,GO:0005790,GO:0005829,GO:0005874,GO:0005875,GO:0005886,GO:0005930,GO:0006605,GO:0006995,GO:0007268,GO:0008017,GO:0008625,GO:0015629,GO:0016236,GO:0031410,GO:0031625,GO:0044297,GO:0048471,GO:0048487,GO:0050811,GO:0097225,GO:0097352	autophagosome assembly|Golgi membrane|microtubule cytoskeleton organization|autophagosome membrane|autophagy of mitochondrion|lysosome|autophagosome|smooth endoplasmic reticulum|cytosol|microtubule|microtubule associated complex|plasma membrane|axoneme|protein targeting|cellular response to nitrogen starvation|chemical synaptic transmission|microtubule binding|extrinsic apoptotic signaling pathwa…	ko04727,ko04068,ko04140,ko04212,ko04139	GABAergic synapse|FoxO signaling pathway|Regulation of autophagy|Longevity regulating pathway - worm|Regulation of mitophagy - yeast
Atpsyn-beta	GeneID:732989	protein_coding	ATPsynbeta	KWMTBOMO05069	H+ transporting ATP synthase beta subunit isoform 2 [Bombyx mori]	H+_transporting_ATP_synthase_beta_subunit_isoform_2_[Bombyx_mori]	H+ transporting ATP synthase beta subunit		GO:0000275,GO:0005524,GO:0005739,GO:0015986,GO:0046933,GO:0046961,GO:1902600	mitochondrial proton-transporting ATP synthase complex, catalytic core F(1)|ATP binding|mitochondrion|ATP synthesis coupled proton transport|proton-transporting ATP synthase activity, rotational mechanism|proton-transporting ATPase activity, rotational mechanism|proton transmembrane transport	ko00190	Oxidative phosphorylation
Attacin1	GeneID:692555	protein_coding		KWMTBOMO03709	attacin, partial [Bombyx mori]	attacin_[Bombyx_mori]	attacin 1		GO:0005576,GO:0042742,GO:0045087	extracellular region|defense response to bacterium|innate immune response
Aubergine	GeneID:100125336	protein_coding	Siwi	KWMTBOMO07274	piwi-like protein Siwi [Bombyx mori]	aubergine_protein_[Bombyx_mori]	aubergine protein		GO:0000287,GO:0004521,GO:0005737,GO:0007275,GO:0007283,GO:0030154,GO:0031047,GO:0034584,GO:0034587,GO:0051321,GO:1990923	magnesium ion binding|endoribonuclease activity|cytoplasm|multicellular organism development|spermatogenesis|cell differentiation|gene silencing by RNA|piRNA binding|piRNA metabolic process|meiotic cell cycle|PET complex	ko04320	Dorso-ventral axis formation
Aurora-B	GeneID:101735672	protein_coding	ial	KWMTBOMO03962	aurora kinase B-like [Bombyx mori]	PREDICTED:_aurora_kinase_B_[Amyelois_transitella]	aurora kinase B-like		GO:0000070,GO:0000281,GO:0000775,GO:0000776,GO:0000780,GO:0004674,GO:0004712,GO:0005524,GO:0005737,GO:0005819,GO:0005876,GO:0006325,GO:0006468,GO:0007052,GO:0007076,GO:0007094,GO:0016572,GO:0030261,GO:0030496,GO:0031616,GO:0032133,GO:0032465,GO:0032467,GO:0035174,GO:0043988,GO:0046872,GO:0048132,GO:0051233,GO:0051321,GO:0061952,GO:1990385	mitotic sister chromatid segregation|mitotic cytokinesis|chromosome, centromeric region|kinetochore|condensed nuclear chromosome, centromeric region|protein serine/threonine kinase activity|protein serine/threonine/tyrosine kinase activity|ATP binding|cytoplasm|spindle|spindle microtubule|chromatin organization|protein phosphorylation|mitotic spindle organization|mitotic chromosome condensation|m…
Awh	GeneID:100862786	protein_coding	Awh	KWMTBOMO00651	arrowhead PA isoform X1 [Bombyx mori]	arrowhead_PA_[Bombyx_mori]	arrowhead PA	Homeobox	GO:0003677,GO:0003700,GO:0005634,GO:0006355,GO:0007444,GO:0010468,GO:0046872,GO:0048749	DNA binding|DNA-binding transcription factor activity|nucleus|regulation of transcription, DNA-templated|imaginal disc development|regulation of gene expression|metal ion binding|compound eye development
BAEE	GeneID:692384	protein_coding		KWMTBOMO15224	RecName: Full=CLIP domain-containing serine protease 2; AltName: Full=BzArgOEtase; Short=BAEEase; Contains: RecName: Full=CLIP domain-containing serine protease 2 light chain; Contains: RecName: Full=CLIP domain-containing serine protease 2 heavy chain; Flags: Precursor	BzArgOEtase_precursor_[Bombyx_mori]	BzArgOEtase		GO:0004175,GO:0004252,GO:0005576,GO:0046872	endopeptidase activity|serine-type endopeptidase activity|extracellular region|metal ion binding
BGRP1	GeneID:692379	protein_coding		KWMTBOMO06450	beta-1,3-glucan-binding protein precursor [Bombyx mori]	beta-1,3-glucan_recognition_protein_1_[Helicoverpa_armigera]	beta-1,3-glucan recognition protein 1		GO:0002752,GO:0004553,GO:0005576,GO:0005975,GO:0008329,GO:0030246,GO:0045087,GO:0045088	cell surface pattern recognition receptor signaling pathway|hydrolase activity, hydrolyzing O-glycosyl compounds|extracellular region|carbohydrate metabolic process|signaling pattern recognition receptor activity|carbohydrate binding|innate immune response|regulation of innate immune response
BGRP2	GeneID:693016	protein_coding	gnbp1	KWMTBOMO06452	beta-1,3-glucan recognition protein 2 precursor [Bombyx mori]	beta-1,3-glucan_recognition_protein_2_precursor_[Bombyx_mori]	beta-1,3-glucan recognition protein 2		GO:0004553,GO:0005576,GO:0005975,GO:0030246,GO:0042742,GO:0045087,GO:0045088	hydrolase activity, hydrolyzing O-glycosyl compounds|extracellular region|carbohydrate metabolic process|carbohydrate binding|defense response to bacterium|innate immune response|regulation of innate immune response
BGRP3	GeneID:100188963	protein_coding		KWMTBOMO06449	beta-1,3-glucan recognition protein 3 isoform X1 [Bombyx mori]	beta-1,3-glucan_recognition_protein_3_precursor_[Bombyx_mori]	beta-1,3-glucan recognition protein 3		GO:0002752,GO:0004553,GO:0005576,GO:0005975,GO:0008329,GO:0030246,GO:0045087,GO:0045088	cell surface pattern recognition receptor signaling pathway|hydrolase activity, hydrolyzing O-glycosyl compounds|extracellular region|carbohydrate metabolic process|signaling pattern recognition receptor activity|carbohydrate binding|innate immune response|regulation of innate immune response
BGRP4	GeneID:100307005	protein_coding		KWMTBOMO13182	beta-1,3-glucanase [Bombyx mori]	beta-1,3-glucan_recognition_protein_4_precursor_[Bombyx_mori]	beta-1,3-glucan recognition protein 4		GO:0001872,GO:0004553,GO:0005576,GO:0005975,GO:0045087	(1->3)-beta-D-glucan binding|hydrolase activity, hydrolyzing O-glycosyl compounds|extracellular region|carbohydrate metabolic process|innate immune response
BLOS2	GeneID:100328579	protein_coding	Blos2	KWMTBOMO00068	biogenesis of lysosome-related organelles complex 1 subunit 2 [Bombyx mori]	biogenesis_of_lysosome-related_organelles_complex_1_subunit_2_[Bombyx_mori]	biogenesis of lysosome-related organelles complex 1 subunit 2		GO:0000930,GO:0016197,GO:0031083,GO:0032418,GO:0042803,GO:0043015,GO:0099078	gamma-tubulin complex|endosomal transport|BLOC-1 complex|lysosome localization|protein homodimerization activity|gamma-tubulin binding|BORC complex
Bbx-a10	GeneID:100169707	protein_coding	BBXA9	KWMTBOMO06390	bombyxin A-5 precursor [Bombyx mori]	bombyxin_A-10_[Bombyx_mori]	bombyxin A-10		GO:0005179,GO:0005615,GO:0008083	hormone activity|extracellular space|growth factor activity
Bbx-a2	GeneID:693012	protein_coding	BBXA2	KWMTBOMO06394	RecName: Full=Bombyxin A-2; Short=BBX-A2; AltName: Full=4K-prothoracicotropic hormone; Short=4K-PTTH; Contains: RecName: Full=Bombyxin A-2 B chain; Contains: RecName: Full=Bombyxin A-2 A chain; Flags: Precursor	bombyxin_A-2_precursor_[Bombyx_mori]	bombyxin A2		GO:0005179,GO:0005615,GO:0008083	hormone activity|extracellular space|growth factor activity
Bbx-a3	GeneID:100169712	protein_coding	BBXA3	KWMTBOMO06393	bombyxin A-3 precursor [Bombyx mori]	bombyxin_A-3_precursor_[Bombyx_mori]	bombyxin A-3		GO:0005179,GO:0005615,GO:0008083	hormone activity|extracellular space|growth factor activity	ko04066,ko04152,ko04015,ko04211,ko04913,ko04914,ko04923,ko04960,ko04911,ko04014,ko04151,ko04114,ko04072,ko04810,ko04910,ko04068,ko04022,ko04917,ko04140,ko04213,ko04150	HIF-1 signaling pathway|AMPK signaling pathway|Rap1 signaling pathway|Longevity regulating pathway|Ovarian steroidogenesis|Progesterone-mediated oocyte maturation|Regulation of lipolysis in adipocytes|Aldosterone-regulated sodium reabsorption|Insulin secretion|Ras signaling pathway|PI3K-Akt signaling pathway|Oocyte meiosis|Phospholipase D signaling pathway|Regulation of actin cytoskeleton|Insulin…
Bbx-a4	GeneID:100169657	protein_coding	BBXA4	KWMTBOMO06387	bombyxin	PREDICTED:_bombyxin_A-1_[Bombyx_mori]	bombyxin A-4		GO:0005179,GO:0005615,GO:0008083	hormone activity|extracellular space|growth factor activity
Bbx-a5	GeneID:100169658	protein_coding	BBXA9	KWMTBOMO06388	bombyxin A-5 precursor [Bombyx mori]	bombyxin_A-7_precursor_[Bombyx_mori]	bombyxin A-5		GO:0005179,GO:0005615,GO:0008083	hormone activity|extracellular space|growth factor activity
Bbx-a7	GeneID:100169708	protein_coding	BBXA7	KWMTBOMO06385	bombyxin A-7 precursor [Bombyx mori]	bombyxin_A-7_precursor_[Bombyx_mori]	bombyxin A-7		GO:0005179,GO:0005615,GO:0008083	hormone activity|extracellular space|growth factor activity	ko04066,ko04152,ko04015,ko04211,ko04913,ko04914,ko04923,ko04960,ko04911,ko04014,ko04151,ko04114,ko04072,ko04810,ko04910,ko04068,ko04022,ko04917,ko04140,ko04213,ko04150	HIF-1 signaling pathway|AMPK signaling pathway|Rap1 signaling pathway|Longevity regulating pathway|Ovarian steroidogenesis|Progesterone-mediated oocyte maturation|Regulation of lipolysis in adipocytes|Aldosterone-regulated sodium reabsorption|Insulin secretion|Ras signaling pathway|PI3K-Akt signaling pathway|Oocyte meiosis|Phospholipase D signaling pathway|Regulation of actin cytoskeleton|Insulin…
Bbx-a8	GeneID:100169709	protein_coding	BBXA8	KWMTBOMO06384	bombyxin A-8 precursor [Bombyx mori]	bombyxin_A-8_precursor_[Bombyx_mori]	bombyxin A-8		GO:0005179,GO:0005615,GO:0008083	hormone activity|extracellular space|growth factor activity
Bbx-b1	GeneID:100169719	protein_coding	BBXB1				bombyxin B-1		GO:0005179,GO:0005615,GO:0008083	hormone activity|extracellular space|growth factor activity
Bbx-b10	GeneID:100169715	protein_coding	BBXB10				bombyxin B-10		GO:0005179,GO:0005615,GO:0008083	hormone activity|extracellular space|growth factor activity
Bbx-b11	GeneID:100169656	protein_coding	BBXB11				bombyxin B-11		GO:0005179,GO:0005615,GO:0008083	hormone activity|extracellular space|growth factor activity	ko04066,ko04015,ko04730,ko04211,ko04913,ko04550,ko04914,ko04960,ko04115,ko04014,ko04151,ko04510,ko04114,ko04152,ko04068,ko04750,ko04213,ko04150	HIF-1 signaling pathway|Rap1 signaling pathway|Long-term depression|Longevity regulating pathway|Ovarian steroidogenesis|Signaling pathways regulating pluripotency of stem cells|Progesterone-mediated oocyte maturation|Aldosterone-regulated sodium reabsorption|p53 signaling pathway|Ras signaling pathway|PI3K-Akt signaling pathway|Focal adhesion|Oocyte meiosis|AMPK signaling pathway|FoxO signaling …
Bbx-b2	GeneID:100169721	protein_coding	BBXB2				bombyxin B-2		GO:0005179,GO:0005615,GO:0008083	hormone activity|extracellular space|growth factor activity
Bbx-b3	GeneID:100169722	protein_coding	BBXB3				bombyxin B-3		GO:0005179,GO:0005615,GO:0008083	hormone activity|extracellular space|growth factor activity	ko04066,ko04015,ko04730,ko04211,ko04913,ko04550,ko04914,ko04960,ko04115,ko04014,ko04151,ko04510,ko04114,ko04152,ko04068,ko04750,ko04213,ko04150	HIF-1 signaling pathway|Rap1 signaling pathway|Long-term depression|Longevity regulating pathway|Ovarian steroidogenesis|Signaling pathways regulating pluripotency of stem cells|Progesterone-mediated oocyte maturation|Aldosterone-regulated sodium reabsorption|p53 signaling pathway|Ras signaling pathway|PI3K-Akt signaling pathway|Focal adhesion|Oocyte meiosis|AMPK signaling pathway|FoxO signaling …
Bbx-b4	GeneID:100169720	protein_coding	BBXB4				bombyxin B-4		GO:0005179,GO:0005615,GO:0008083	hormone activity|extracellular space|growth factor activity
Bbx-b6	GeneID:100169723	protein_coding	BBXB6				bombyxin B-6		GO:0005179,GO:0005615,GO:0008083	hormone activity|extracellular space|growth factor activity
Bbx-b7	GeneID:100169716	protein_coding	BBXB7				bombyxin B-7		GO:0005179,GO:0005615,GO:0008083	hormone activity|extracellular space|growth factor activity
Bbx-b8	GeneID:100169718	protein_coding	BBXB8				bombyxin B-8		GO:0005179,GO:0005615,GO:0008083	hormone activity|extracellular space|growth factor activity	ko04066,ko04015,ko04730,ko04211,ko04913,ko04550,ko04914,ko04960,ko04115,ko04014,ko04151,ko04510,ko04114,ko04152,ko04068,ko04750,ko04213,ko04150	HIF-1 signaling pathway|Rap1 signaling pathway|Long-term depression|Longevity regulating pathway|Ovarian steroidogenesis|Signaling pathways regulating pluripotency of stem cells|Progesterone-mediated oocyte maturation|Aldosterone-regulated sodium reabsorption|p53 signaling pathway|Ras signaling pathway|PI3K-Akt signaling pathway|Focal adhesion|Oocyte meiosis|AMPK signaling pathway|FoxO signaling …
Bbx-c1	GeneID:100147698	protein_coding	BBXC1				bombyxin C-1		GO:0005179,GO:0005615,GO:0008083	hormone activity|extracellular space|growth factor activity
Bbx-c2	GeneID:100147697	protein_coding	BBXC2				bombyxin C-2		GO:0005179,GO:0005615,GO:0008083	hormone activity|extracellular space|growth factor activity	ko04066,ko04015,ko04730,ko04211,ko04913,ko04550,ko04914,ko04960,ko04115,ko04014,ko04151,ko04510,ko04114,ko04152,ko04068,ko04750,ko04213,ko04150	HIF-1 signaling pathway|Rap1 signaling pathway|Long-term depression|Longevity regulating pathway|Ovarian steroidogenesis|Signaling pathways regulating pluripotency of stem cells|Progesterone-mediated oocyte maturation|Aldosterone-regulated sodium reabsorption|p53 signaling pathway|Ras signaling pathway|PI3K-Akt signaling pathway|Focal adhesion|Oocyte meiosis|AMPK signaling pathway|FoxO signaling …
Bbx-d1	GeneID:100169725	protein_coding	BBXD1				bombyxin D-1		GO:0005179,GO:0005615,GO:0008083	hormone activity|extracellular space|growth factor activity
Bbx-e1	GeneID:100146109	protein_coding	BBXE1	KWMTBOMO00488	RecName: Full=Bombyxin E-1; Short=BBX-E1; AltName: Full=4K-prothoracicotropic hormone IV; Short=4K-PTTH-IV; AltName: Full=Bombyxin IV; Contains: RecName: Full=Bombyxin E-1 B chain; Contains: RecName: Full=Bombyxin E-1 A chain; Flags: Precursor	bombyxin_E-1_precursor_[Bombyx_mori]	bombyxin E1		GO:0005179,GO:0005615,GO:0008083	hormone activity|extracellular space|growth factor activity	ko04066,ko04152,ko04015,ko04211,ko04913,ko04914,ko04923,ko04960,ko04911,ko04014,ko04151,ko04114,ko04072,ko04810,ko04910,ko04068,ko04022,ko04917,ko04140,ko04213,ko04150	HIF-1 signaling pathway|AMPK signaling pathway|Rap1 signaling pathway|Longevity regulating pathway|Ovarian steroidogenesis|Progesterone-mediated oocyte maturation|Regulation of lipolysis in adipocytes|Aldosterone-regulated sodium reabsorption|Insulin secretion|Ras signaling pathway|PI3K-Akt signaling pathway|Oocyte meiosis|Phospholipase D signaling pathway|Regulation of actin cytoskeleton|Insulin…
Bbx-f1	GeneID:100146110	protein_coding	BBXF1	KWMTBOMO06386	preprobombyxin F1 [Bombyx mori]	bombyxin_F-1_precursor_[Bombyx_mori]	bombyxin F1		GO:0005179,GO:0005615,GO:0008083	hormone activity|extracellular space|growth factor activity	ko04066,ko04152,ko04015,ko04211,ko04913,ko04914,ko04923,ko04960,ko04911,ko04014,ko04151,ko04114,ko04072,ko04810,ko04910,ko04068,ko04022,ko04917,ko04140,ko04213,ko04150	HIF-1 signaling pathway|AMPK signaling pathway|Rap1 signaling pathway|Longevity regulating pathway|Ovarian steroidogenesis|Progesterone-mediated oocyte maturation|Regulation of lipolysis in adipocytes|Aldosterone-regulated sodium reabsorption|Insulin secretion|Ras signaling pathway|PI3K-Akt signaling pathway|Oocyte meiosis|Phospholipase D signaling pathway|Regulation of actin cytoskeleton|Insulin…
Bbx-g1	GeneID:100169726	protein_coding	BBXG1				bombyxin G1		GO:0005179,GO:0005615,GO:0008083	hormone activity|extracellular space|growth factor activity	ko04066,ko04152,ko04015,ko04211,ko04913,ko04914,ko04923,ko04960,ko04911,ko04014,ko04151,ko04114,ko04072,ko04810,ko04910,ko04068,ko04022,ko04917,ko04140,ko04213,ko04150	HIF-1 signaling pathway|AMPK signaling pathway|Rap1 signaling pathway|Longevity regulating pathway|Ovarian steroidogenesis|Progesterone-mediated oocyte maturation|Regulation of lipolysis in adipocytes|Aldosterone-regulated sodium reabsorption|Insulin secretion|Ras signaling pathway|PI3K-Akt signaling pathway|Oocyte meiosis|Phospholipase D signaling pathway|Regulation of actin cytoskeleton|Insulin…
Bcp	GeneID:693031	protein_coding		KWMTBOMO13997	fibroinase precursor [Bombyx mori]	fibroinase_precursor_[Bombyx_mori]	fibroinase		GO:0005764,GO:0007275,GO:0008234,GO:0030154	lysosome|multicellular organism development|cysteine-type peptidase activity|cell differentiation	ko04612,ko04145,ko04210,ko04142	Antigen processing and presentation|Phagosome|Apoptosis|Lysosome
Bm-re	GeneID:101741261	protein_coding	Mfsd12	KWMTBOMO02789	Bm-re [Bombyx mori]	uncharacterized_protein_LOC101741261_[Bombyx_mori]	major facilitator superfamily domain-containing protein 12-like		GO:0016021	integral component of membrane
Bm122	GeneID:100272181	protein_coding					uncharacterized LOC100272181
BmDJ-1beta	GeneID:100422789	protein_coding	dj-1beta	KWMTBOMO14024	DJ-1 beta isoform X1 [Bombyx mori]	PREDICTED:_DJ-1_beta_isoform_X1_[Bombyx_mori]	DJ-1 beta		GO:0005634,GO:0005829,GO:0006979,GO:0008344,GO:0010310,GO:0036524,GO:0036529,GO:0048640,GO:0106046,GO:1905446	nucleus|cytosol|response to oxidative stress|adult locomotory behavior|regulation of hydrogen peroxide metabolic process|protein deglycase activity|protein deglycation, glyoxal removal|negative regulation of developmental growth|guanine deglycation, glyoxal removal|regulation of mitochondrial ATP synthesis coupled electron transport
BmEts2	GeneID:101736934	protein_coding	aop	KWMTBOMO07931	ets DNA-binding protein pokkuri-like [Bombyx mori]	PREDICTED:_transcription_factor_ETV6_[Amyelois_transitella]	ets DNA-binding protein pokkuri-like	ETS	GO:0000122,GO:0000980,GO:0000981,GO:0001012,GO:0001227,GO:0001709,GO:0001751,GO:0003705,GO:0005634,GO:0005654,GO:0005829,GO:0006357,GO:0006897,GO:0007173,GO:0007298,GO:0007391,GO:0007464,GO:0008340,GO:0008406,GO:0008543,GO:0010628,GO:0019904,GO:0030154,GO:0035155,GO:0035157,GO:0045500,GO:0045677,GO:0045892,GO:0048010,GO:0048747,GO:0050767,GO:0060233,GO:0090175,GO:1903688,GO:2000051	negative regulation of transcription by RNA polymerase II|RNA polymerase II distal enhancer sequence-specific DNA binding|DNA-binding transcription factor activity, RNA polymerase II-specific|RNA polymerase II regulatory region DNA binding|DNA-binding transcription repressor activity, RNA polymerase II-specific|cell fate determination|compound eye photoreceptor cell differentiation|transcription …	ko04320,ko04013	Dorso-ventral axis formation|MAPK signaling pathway - fly
BmGEMININ	GeneID:100873155	protein_coding		KWMTBOMO04407	geminin [Bombyx mori]	geminin_[Bombyx_mori]	geminin
BmILP	GeneID:100653512	protein_coding	BBXE1	KWMTBOMO00268	insulin-like peptide isoform X1 [Bombyx mori]	PREDICTED:_insulin-like_peptide_isoform_X1_[Bombyx_mori]	insulin-like peptide		GO:0005179,GO:0005615,GO:0008083	hormone activity|extracellular space|growth factor activity	ko04066,ko04152,ko04015,ko04211,ko04913,ko04914,ko04923,ko04960,ko04911,ko04014,ko04151,ko04114,ko04072,ko04810,ko04910,ko04068,ko04022,ko04917,ko04140,ko04213,ko04150	HIF-1 signaling pathway|AMPK signaling pathway|Rap1 signaling pathway|Longevity regulating pathway|Ovarian steroidogenesis|Progesterone-mediated oocyte maturation|Regulation of lipolysis in adipocytes|Aldosterone-regulated sodium reabsorption|Insulin secretion|Ras signaling pathway|PI3K-Akt signaling pathway|Oocyte meiosis|Phospholipase D signaling pathway|Regulation of actin cytoskeleton|Insulin…
BmMET2	GeneID:100141425	protein_coding	ARNTL	KWMTBOMO00246	juvenile hormone resistence protein II isoform X2 [Bombyx mori]	juvenile_hormone_resistence_protein_II_[Bombyx_mori]	juvenile hormone resistence protein II	bHLH	GO:0000060,GO:0000976,GO:0000980,GO:0001228,GO:0003677,GO:0005634,GO:0005667,GO:0006355,GO:0007283,GO:0016605,GO:0017162,GO:0032007,GO:0032922,GO:0033391,GO:0042176,GO:0042634,GO:0042753,GO:0043161,GO:0043425,GO:0043565,GO:0045599,GO:0045892,GO:0045893,GO:0046982,GO:0050767,GO:0050796,GO:0051726,GO:0051775,GO:0051879,GO:0060137,GO:0070491,GO:0070888,GO:0090263,GO:0090403,GO:0120163,GO:1901985,GO:…	protein import into nucleus, translocation|transcription regulatory region sequence-specific DNA binding|RNA polymerase II distal enhancer sequence-specific DNA binding|DNA-binding transcription activator activity, RNA polymerase II-specific|DNA binding|nucleus|transcription factor complex|regulation of transcription, DNA-templated|spermatogenesis|PML body|aryl hydrocarbon receptor binding|negati…
BmOR-10	GeneID:100144544	protein_coding	Or49b	KWMTBOMO09514	uncharacterized protein LOC110375672, partial [Helicoverpa armigera]	PREDICTED:_uncharacterized_protein_LOC101747137_[Bombyx_mori]	olfactory receptor-like		GO:0004984,GO:0005549,GO:0005886,GO:0007165,GO:0007608,GO:0016021,GO:0032590,GO:0050911	olfactory receptor activity|odorant binding|plasma membrane|signal transduction|sensory perception of smell|integral component of membrane|dendrite membrane|detection of chemical stimulus involved in sensory perception of smell
Bm_Bre5	GeneID:733133	protein_coding	brn	KWMTBOMO10054	glycosyltransferase [Bombyx mori]	glycosyltransferase_[Bombyx_mori]	beta-1,3-galactosyltransferase		GO:0000139,GO:0001744,GO:0005576,GO:0005783,GO:0005794,GO:0005795,GO:0006486,GO:0006688,GO:0007219,GO:0007275,GO:0007293,GO:0007298,GO:0007299,GO:0008375,GO:0008376,GO:0008532,GO:0016021,GO:0016333,GO:0030311,GO:0030707,GO:0042248,GO:0046981,GO:0047915,GO:0048477	Golgi membrane|optic lobe placode formation|extracellular region|endoplasmic reticulum|Golgi apparatus|Golgi stack|protein glycosylation|glycosphingolipid biosynthetic process|Notch signaling pathway|multicellular organism development|germarium-derived egg chamber formation|border follicle cell migration|ovarian follicle cell-cell adhesion|acetylglucosaminyltransferase activity|acetylgalactosamin…	ko04320	Dorso-ventral axis formation
Bmap-A	GeneID:100579139	protein_coding	ap	KWMTBOMO00111	apterous A isoform X2 [Bombyx mori]	Bmptp-Z_and_Bmap-A_fusion_protein_alpha_[Bombyx_mori]	apterous A	Homeobox	GO:0000977,GO:0005634,GO:0007399,GO:0007411,GO:0007419,GO:0007450,GO:0007451,GO:0007476,GO:0007479,GO:0007517,GO:0007526,GO:0035218,GO:0036011,GO:0045165,GO:0045944,GO:0046872,GO:0048190,GO:0048735,GO:0060033	RNA polymerase II regulatory region sequence-specific DNA binding|nucleus|nervous system development|axon guidance|ventral cord development|dorsal/ventral pattern formation, imaginal disc|dorsal/ventral lineage restriction, imaginal disc|imaginal disc-derived wing morphogenesis|leg disc proximal/distal pattern formation|muscle organ development|larval somatic muscle development|leg disc developme…
BmorLPTQ	GeneID:101736834	protein_coding	D11DS	KWMTBOMO14280	acyl-CoA desaturase BmorLPTQ [Bombyx mori]	uncharacterized_protein_LOC692458_[Bombyx_mori]	acyl-CoA Delta(11) desaturase-like		GO:0005789,GO:0006633,GO:0016021,GO:0017105,GO:0046872	endoplasmic reticulum membrane|fatty acid biosynthetic process|integral component of membrane|acyl-CoA delta11-desaturase activity|metal ion binding	ko04212,ko01040,ko01212,ko03320,ko04152	Longevity regulating pathway - worm|Biosynthesis of unsaturated fatty acids|Fatty acid metabolism|PPAR signaling pathway|AMPK signaling pathway
BmorPDSN	GeneID:101743171	protein_coding	desat1	KWMTBOMO07349	acyl-CoA Delta(11) desaturase-like [Bombyx mori]	putative_desaturase_des12,_partial_[Spodoptera_litura]	acyl-CoA Delta(11) desaturase-like		GO:0006633,GO:0016021,GO:0016717,GO:0017105,GO:0042811,GO:0046872	fatty acid biosynthetic process|integral component of membrane|oxidoreductase activity, acting on paired donors, with oxidation of a pair of donors resulting in the reduction of molecular oxygen to two molecules of water|acyl-CoA delta11-desaturase activity|pheromone biosynthetic process|metal ion binding	ko04212,ko01040,ko01212,ko03320,ko04152	Longevity regulating pathway - worm|Biosynthesis of unsaturated fatty acids|Fatty acid metabolism|PPAR signaling pathway|AMPK signaling pathway
Bmp-005136	GeneID:100101190	protein_coding	C15orf61	KWMTBOMO16670	uncharacterized protein LOC100101190 isoform X1 [Bombyx mori]	PREDICTED:_uncharacterized_protein_LOC100101190_isoform_X1_[Bombyx_mori]	uncharacterized LOC100101190		GO:0005576	extracellular region
Bmp-2	GeneID:733059	protein_coding	lark	KWMTBOMO14987	RNA-binding protein 4.1 isoform X3 [Bombyx mori]	bmp-2_protein_[Bombyx_mori]	bmp-2 protein		GO:0000278,GO:0000381,GO:0000398,GO:0003723,GO:0003729,GO:0005634,GO:0005737,GO:0005829,GO:0007303,GO:0007562,GO:0007623,GO:0008062,GO:0008104,GO:0008270,GO:0009792,GO:0030036,GO:0042752,GO:0045292,GO:0045475,GO:0045804,GO:0045995,GO:0071011,GO:0071013,GO:2000767	mitotic cell cycle|regulation of alternative mRNA splicing, via spliceosome|mRNA splicing, via spliceosome|RNA binding|mRNA binding|nucleus|cytoplasm|cytosol|cytoplasmic transport, nurse cell to oocyte|eclosion|circadian rhythm|eclosion rhythm|protein localization|zinc ion binding|embryo development ending in birth or egg hatching|actin cytoskeleton organization|regulation of circadian rhythm|mRN…
Bmptp-Z	GeneID:100579140	protein_coding	Ptp61F	KWMTBOMO00059	protein tyrosine phosphatase isoform X2 [Bombyx mori]	PREDICTED:_protein_tyrosine_phosphatase_isoform_X2_[Bombyx_mori]	protein tyrosine phosphatase		GO:0000278,GO:0004725,GO:0005634,GO:0005737,GO:0005740,GO:0005829,GO:0007259,GO:0007377,GO:0007411,GO:0008285,GO:0012505,GO:0014067,GO:0016020,GO:0018108,GO:0030948,GO:0031647,GO:0032880,GO:0035335,GO:0042059,GO:0046329,GO:0046426,GO:0046627,GO:0048471,GO:0070373,GO:0071456	mitotic cell cycle|protein tyrosine phosphatase activity|nucleus|cytoplasm|mitochondrial envelope|cytosol|JAK-STAT cascade|germ-band extension|axon guidance|negative regulation of cell proliferation|endomembrane system|negative regulation of phosphatidylinositol 3-kinase signaling|membrane|peptidyl-tyrosine phosphorylation|negative regulation of vascular endothelial growth factor receptor signali…	ko04910,ko04520	Insulin signaling pathway|Adherens junction
BomSIFR	GeneID:101743732	protein_coding	SIFaR	KWMTBOMO03700	TPA_inf: SIFamide receptor [Bombyx mori]	neuropeptide_FF_receptor_2-like_[Bombyx_mori]	neuropeptide FF receptor 2-like		GO:0004930,GO:0004983,GO:0005887,GO:0007186,GO:0007218,GO:0008188,GO:0008340,GO:0008528,GO:0016021,GO:0032870,GO:0048047	G protein-coupled receptor activity|neuropeptide Y receptor activity|integral component of plasma membrane|G protein-coupled receptor signaling pathway|neuropeptide signaling pathway|neuropeptide receptor activity|determination of adult lifespan|G protein-coupled peptide receptor activity|integral component of membrane|cellular response to hormone stimulus|mating behavior, sex discrimination
Borealin	GeneID:101738843	protein_coding		KWMTBOMO12281	uncharacterized protein LOC101738843 [Bombyx mori]	PREDICTED:_uncharacterized_protein_LOC101738843_isoform_X1_[Bombyx_mori]	borealin-like
Boule	GeneID:100134923	protein_coding	BOLL	KWMTBOMO16544	protein boule [Trichoplusia ni]	boule_protein_[Bombyx_mori]	boule protein		GO:0003729,GO:0005737,GO:0006417,GO:0007275,GO:0007281,GO:0007283	mRNA binding|cytoplasm|regulation of translation|multicellular organism development|germ cell development|spermatogenesis
Br-c	GeneID:692523	protein_coding	br	KWMTBOMO04801	broad-complex A-Z4 isoform [Bombyx mori]	broad-complex_isoform_Z4_[Bombyx_mori]	broad-complex	ZBTB	GO:0000977,GO:0001752,GO:0003677,GO:0005634,GO:0006357,GO:0006914,GO:0007458,GO:0007552,GO:0007562,GO:0008219,GO:0009608,GO:0010629,GO:0030707,GO:0035070,GO:0035072,GO:0035075,GO:0040034,GO:0042332,GO:0045944,GO:0046843,GO:0046872,GO:0048477,GO:0048747,GO:0048808,GO:0048813,GO:0071390	RNA polymerase II regulatory region sequence-specific DNA binding|compound eye photoreceptor fate commitment|DNA binding|nucleus|regulation of transcription by RNA polymerase II|autophagy|progression of morphogenetic furrow involved in compound eye morphogenesis|metamorphosis|eclosion|cell death|response to symbiont|negative regulation of gene expression|ovarian follicle cell development|salivary…	ko04214,ko04320	Apoptosis - fly|Dorso-ventral axis formation
Brf	GeneID:692609	protein_coding	Brf1	KWMTBOMO15320	TFIIB-related factor isoform X1 [Bombyx mori]	TFIIB-related_factor_[Bombyx_mori]	TFIIB-related factor		GO:0000126,GO:0000995,GO:0017025,GO:0043488,GO:0045945,GO:0046872,GO:0070897	transcription factor TFIIIB complex|RNA polymerase III general transcription initiation factor activity|TBP-class protein binding|regulation of mRNA stability|positive regulation of transcription by RNA polymerase III|metal ion binding|transcription preinitiation complex assembly
Btl	GeneID:732849	protein_coding	htl	KWMTBOMO03834	fibroblast growth factor receptor isoform X1 [Bombyx mori]	PREDICTED:_fibroblast_growth_factor_receptor_isoform_X1_[Bombyx_mori]	fibroblast growth factor receptor		GO:0001710,GO:0004713,GO:0004714,GO:0004888,GO:0005007,GO:0005524,GO:0005737,GO:0005887,GO:0006468,GO:0007272,GO:0007280,GO:0007417,GO:0007419,GO:0007431,GO:0007493,GO:0007500,GO:0007506,GO:0007507,GO:0007509,GO:0007522,GO:0007523,GO:0007525,GO:0008078,GO:0008284,GO:0008347,GO:0008354,GO:0008360,GO:0008406,GO:0008543,GO:0009968,GO:0010001,GO:0010002,GO:0016477,GO:0021782,GO:0030154,GO:0035169,GO:…	mesodermal cell fate commitment|protein tyrosine kinase activity|transmembrane receptor protein tyrosine kinase activity|transmembrane signaling receptor activity|fibroblast growth factor-activated receptor activity|ATP binding|cytoplasm|integral component of plasma membrane|protein phosphorylation|ensheathment of neurons|pole cell migration|central nervous system development|ventral cord develop…
Btr175	GeneID:751082	protein_coding	Fat4	KWMTBOMO03243	BtR175 [Bombyx mori]	cadherin-like_membrane_protein_precursor_[Bombyx_mori]	cadherin-like membrane protein		GO:0001658,GO:0001736,GO:0001822,GO:0003007,GO:0005509,GO:0005622,GO:0005886,GO:0007009,GO:0007156,GO:0007157,GO:0007219,GO:0008543,GO:0016021,GO:0021987,GO:0022008,GO:0035329,GO:0043931,GO:0045177,GO:0048565,GO:0060122,GO:0072006,GO:0072137,GO:0072307	branching involved in ureteric bud morphogenesis|establishment of planar polarity|kidney development|heart morphogenesis|calcium ion binding|intracellular|plasma membrane|plasma membrane organization|homophilic cell adhesion via plasma membrane adhesion molecules|heterophilic cell-cell adhesion via plasma membrane cell adhesion molecules|Notch signaling pathway|fibroblast growth factor receptor s…
C/EBP	GeneID:692780	protein_coding	slbo	KWMTBOMO11827	chorion specific C/EBP [Bombyx mori]	chorion_specific_C/EBP_[Bombyx_mori]	chorion specific C/EBP	C/EBP	GO:0003677,GO:0003700,GO:0005634	DNA binding|DNA-binding transcription factor activity|nucleus
C/EBPg	GeneID:692649	protein_coding	CEBPG	KWMTBOMO12084	ovary C/EBPg transcription factor [Bombyx mori]	ovary_C/EBPg_transcription_factor_[Bombyx_mori]	ovary C/EBPg transcription factor	C/EBP	GO:0000978,GO:0000981,GO:0001077,GO:0001889,GO:0003677,GO:0005634,GO:0005654,GO:0006357,GO:0006955,GO:0008134,GO:0016071,GO:0030183,GO:0042267,GO:0042803,GO:0043353,GO:0043388,GO:0043433,GO:0043565,GO:0045078,GO:0045739,GO:0045944,GO:0046982,GO:0051091	RNA polymerase II proximal promoter sequence-specific DNA binding|DNA-binding transcription factor activity, RNA polymerase II-specific|proximal promoter DNA-binding transcription activator activity, RNA polymerase II-specific|liver development|DNA binding|nucleus|nucleoplasm|regulation of transcription by RNA polymerase II|immune response|transcription factor binding|mRNA metabolic process|B cel…
CAP	GeneID:100307004	protein_coding	Sorbs2	KWMTBOMO05132	PREDICTED: uncharacterized protein LOC106134691 [Amyelois transitella]	PREDICTED:_uncharacterized_protein_LOC106134691_[Amyelois_transitella]	c-Cbl-associated protein		GO:0003676,GO:0005654,GO:0005856,GO:0005886,GO:0005925,GO:0007015,GO:0007219,GO:0014069,GO:0016324,GO:0019904,GO:0030018,GO:0030027,GO:0030425,GO:0043025,GO:0048471,GO:0061049	nucleic acid binding|nucleoplasm|cytoskeleton|plasma membrane|focal adhesion|actin filament organization|Notch signaling pathway|postsynaptic density|apical plasma membrane|protein domain specific binding|Z disc|lamellipodium|dendrite|neuronal cell body|perinuclear region of cytoplasm|cell growth involved in cardiac muscle cell development
CAPA	GeneID:100174831	protein_coding		KWMTBOMO16064	protein-methionine sulfoxide oxidase mical3a isoform X1 [Bombyx mori]	PREDICTED:_protein-methionine_sulfoxide_oxidase_mical3a_isoform_X1_[Bombyx_mori]	CAPA/CAP2b protein		GO:0005184,GO:0005576,GO:0007218	neuropeptide hormone activity|extracellular region|neuropeptide signaling pathway
CCAP	GeneID:100174843	protein_coding	CCAP	KWMTBOMO14660	crustacean cardioactive peptide precursor [Bombyx mori]	crustacean_cardioactive_peptide_precursor_[Bombyx_mori]	crustacean cardioactive peptide		GO:0005184,GO:0005576,GO:0007218,GO:0045823	neuropeptide hormone activity|extracellular region|neuropeptide signaling pathway|positive regulation of heart contraction
CCE-un1	GeneID:732947	protein_coding	CES3	KWMTBOMO03298	carboxylesterase [Bombyx mori]	carboxylesterase_clade_H,_member_1_precursor_[Bombyx_mori]	carboxylesterase clade H, member 1
CCM	GeneID:100170645	protein_coding		KWMTBOMO03274	CCHamide [Bombyx mori]	CCHamide_precursor_[Bombyx_mori]	CCHamide		GO:0005576,GO:0007218	extracellular region|neuropeptide signaling pathway
CDC2L1	GeneID:100884168	protein_coding	CDK11B	KWMTBOMO05739	cell division cycle 2 like-1 isoform X1 [Bombyx mori]	PREDICTED:_cell_division_cycle_2_like-1_isoform_X1_[Bombyx_mori]	cell division cycle 2 like-1		GO:0000278,GO:0001558,GO:0003723,GO:0004672,GO:0004674,GO:0004693,GO:0005524,GO:0005634,GO:0005737,GO:0006355,GO:0006468,GO:0006915,GO:0008283,GO:0050684	mitotic cell cycle|regulation of cell growth|RNA binding|protein kinase activity|protein serine/threonine kinase activity|cyclin-dependent protein serine/threonine kinase activity|ATP binding|nucleus|cytoplasm|regulation of transcription, DNA-templated|protein phosphorylation|apoptotic process|cell proliferation|regulation of mRNA processing
CDK12	GeneID:100884167	protein_coding	Cdk12	KWMTBOMO04756	cyclin dependent kinase 12 [Bombyx mori]	cyclin_dependent_kinase_12_[Bombyx_mori]	cyclin dependent kinase 12		GO:0000228,GO:0000307,GO:0000790,GO:0004693,GO:0005524,GO:0005634,GO:0005694,GO:0005700,GO:0005703,GO:0006368,GO:0006468,GO:0008024,GO:0008134,GO:0008353,GO:0019908,GO:0030332,GO:0032968,GO:0044212,GO:0045944,GO:0070816	nuclear chromosome|cyclin-dependent protein kinase holoenzyme complex|nuclear chromatin|cyclin-dependent protein serine/threonine kinase activity|ATP binding|nucleus|chromosome|polytene chromosome|polytene chromosome puff|transcription elongation from RNA polymerase II promoter|protein phosphorylation|cyclin/CDK positive transcription elongation factor complex|transcription factor binding|RNA pol…
CDK2	GeneID:101738936	protein_coding	Cdk2	KWMTBOMO03182	cyclin dependent kinase 2 [Bombyx mori]	cyclin-dependent_kinase_2_[Bombyx_mori]	cyclin-dependent kinase 2		GO:0000082,GO:0000307,GO:0002088,GO:0004693,GO:0005524,GO:0005634,GO:0005737,GO:0005768,GO:0005815,GO:0005829,GO:0006281,GO:0006468,GO:0008284,GO:0009636,GO:0010389,GO:0015030,GO:0030332,GO:0031100,GO:0032355,GO:0032869,GO:0042493,GO:0043231,GO:0044877,GO:0045471,GO:0046686,GO:0046872,GO:0051301,GO:0051321,GO:0051591,GO:0051602	G1/S transition of mitotic cell cycle|cyclin-dependent protein kinase holoenzyme complex|lens development in camera-type eye|cyclin-dependent protein serine/threonine kinase activity|ATP binding|nucleus|cytoplasm|endosome|microtubule organizing center|cytosol|DNA repair|protein phosphorylation|positive regulation of cell proliferation|response to toxic substance|regulation of G2/M transition of m…	ko04914,ko04114,ko04110,ko04115,ko04068,ko04151	Progesterone-mediated oocyte maturation|Oocyte meiosis|Cell cycle|p53 signaling pathway|FoxO signaling pathway|PI3K-Akt signaling pathway
CECB1	GeneID:693028	protein_coding	CECB1				cecropin B2		GO:0005576,GO:0019731,GO:0045087	extracellular region|antibacterial humoral response|innate immune response
CHD1	GeneID:100134916	protein_coding	CHD1	KWMTBOMO02790	RecName: Full=Chromodomain-helicase-DNA-binding protein 1; Short=CHD-1; AltName: Full=ATP-dependent helicase CHD1	chromodomain-helicase-DNA-binding_protein_1_[Bombyx_mori]	Chromodomain-helicase-DNA-binding protein	MYB	GO:0003677,GO:0004386,GO:0005524,GO:0005634,GO:0005694,GO:0006325	DNA binding|helicase activity|ATP binding|nucleus|chromosome|chromatin organization
CKIalpha	GeneID:692729	protein_coding	CSNK1A1	KWMTBOMO15761	casein kinase I alpha [Bombyx mori]	casein_kinase_I_alpha_[Bombyx_mori]	casein kinase I alpha		GO:0000777,GO:0004672,GO:0004674,GO:0005524,GO:0005737,GO:0006468,GO:0007049,GO:0016055,GO:0016607,GO:0036064,GO:0045104,GO:0051301	condensed chromosome kinetochore|protein kinase activity|protein serine/threonine kinase activity|ATP binding|cytoplasm|protein phosphorylation|cell cycle|Wnt signaling pathway|nuclear speck|ciliary basal body|intermediate filament cytoskeleton organization|cell division	ko04341,ko04340,ko04310	Hedgehog signaling pathway - fly|Hedgehog signaling pathway|Wnt signaling pathway
CLIP11	GeneID:692607	protein_coding	PPAF2	KWMTBOMO14542	serine protease homolog 1 [Bombyx mori]	clip_domain_serine_protease_11_precursor_[Bombyx_mori]	clip domain serine protease 11		GO:0004252,GO:0005576,GO:0045087,GO:0046872	serine-type endopeptidase activity|extracellular region|innate immune response|metal ion binding
CLIP3	GeneID:732952	protein_coding		KWMTBOMO03996	hemocyte protease-1 [Bombyx mori]	hemocyte_protease-1_[Bombyx_mori]	clip domain serine protease 3		GO:0004252,GO:0005576,GO:0030133,GO:0042381,GO:0046872	serine-type endopeptidase activity|extracellular region|transport vesicle|hemolymph coagulation|metal ion binding
CLIP4	GeneID:692435	protein_coding		KWMTBOMO04173	clip domain serine protease 4 isoform X1 [Bombyx mori]	PREDICTED:_clip_domain_serine_protease_4_isoform_X1_[Bombyx_mori]	clip domain serine protease 4		GO:0004252,GO:0005576,GO:0016504,GO:0046872,GO:0090729	serine-type endopeptidase activity|extracellular region|peptidase activator activity|metal ion binding|toxin activity
COMMD4	GeneID:692870	protein_coding	Commd4	KWMTBOMO03792	COMM domain containing 4 [Bombyx mori]	COMM_domain_containing_4_[Bombyx_mori]	COMM domain containing 4		GO:0005634,GO:0005737	nucleus|cytoplasm
COPA	GeneID:100379186	protein_coding	Copa	KWMTBOMO15583	coatomer protein complex subunit alpha [Bombyx mori]	coatomer_protein_complex_subunit_alpha_[Bombyx_mori]	coatomer protein complex subunit alpha	zf-LITAF-like	GO:0000139,GO:0005179,GO:0005198,GO:0005615,GO:0005737,GO:0006886,GO:0006888,GO:0006890,GO:0006891,GO:0030126,GO:0030157	Golgi membrane|hormone activity|structural molecule activity|extracellular space|cytoplasm|intracellular protein transport|ER to Golgi vesicle-mediated transport|retrograde vesicle-mediated transport, Golgi to ER|intra-Golgi vesicle-mediated transport|COPI vesicle coat|pancreatic juice secretion
COPB	GeneID:100379188	protein_coding	COPB1	KWMTBOMO07589	COP complex beta subunit [Bombyx mori]	COP_complex_beta_subunit_[Bombyx_mori]	coatomer protein complex subunit beta		GO:0000139,GO:0005198,GO:0005829,GO:0006886,GO:0006888,GO:0006891,GO:0030126	Golgi membrane|structural molecule activity|cytosol|intracellular protein transport|ER to Golgi vesicle-mediated transport|intra-Golgi vesicle-mediated transport|COPI vesicle coat
COPB2	GeneID:100379187	protein_coding	beta'COP	KWMTBOMO00638	coatomer protein complex subunit beta 2 [Bombyx mori]	coatomer_protein_complex_subunit_beta_2_[Bombyx_mori]	coatomer protein complex subunit beta 2	zf-LITAF-like	GO:0000139,GO:0005198,GO:0005795,GO:0006886,GO:0006888,GO:0006890,GO:0006891,GO:0010883,GO:0030126	Golgi membrane|structural molecule activity|Golgi stack|intracellular protein transport|ER to Golgi vesicle-mediated transport|retrograde vesicle-mediated transport, Golgi to ER|intra-Golgi vesicle-mediated transport|regulation of lipid storage|COPI vesicle coat
COPD	GeneID:100379189	protein_coding	Arcn1	KWMTBOMO14416	coatomer protein complex subunit delta [Bombyx mori]	coatomer_protein_complex_subunit_delta_[Bombyx_mori]	coatomer protein complex subunit delta		GO:0000139,GO:0005783,GO:0005794,GO:0005829,GO:0006888,GO:0006890,GO:0008344,GO:0015031,GO:0021691,GO:0030126,GO:0030137,GO:0043473,GO:0048193,GO:0051645	Golgi membrane|endoplasmic reticulum|Golgi apparatus|cytosol|ER to Golgi vesicle-mediated transport|retrograde vesicle-mediated transport, Golgi to ER|adult locomotory behavior|protein transport|cerebellar Purkinje cell layer maturation|COPI vesicle coat|COPI-coated vesicle|pigmentation|Golgi vesicle transport|Golgi localization
COPE	GeneID:100379190	protein_coding	COPE	KWMTBOMO12389	coatomer protein complex subunit epsilon [Bombyx mori]	coatomer_protein_complex_subunit_epsilon_[Bombyx_mori]	coatomer protein complex subunit epsilon		GO:0000139,GO:0005198,GO:0005654,GO:0006888,GO:0006890,GO:0006891,GO:0015031,GO:0030126	Golgi membrane|structural molecule activity|nucleoplasm|ER to Golgi vesicle-mediated transport|retrograde vesicle-mediated transport, Golgi to ER|intra-Golgi vesicle-mediated transport|protein transport|COPI vesicle coat
COPZ	GeneID:692893	protein_coding	COPZ1	KWMTBOMO00860	coatomer protein complex subunit zeta [Bombyx mori]	coatomer_protein_complex_subunit_zeta_[Bombyx_mori]	nonclathrin coat protein zeta 1-COP		GO:0000139,GO:0005789,GO:0005829,GO:0006886,GO:0006888,GO:0006890,GO:0006891,GO:0030126,GO:0030133,GO:1901998	Golgi membrane|endoplasmic reticulum membrane|cytosol|intracellular protein transport|ER to Golgi vesicle-mediated transport|retrograde vesicle-mediated transport, Golgi to ER|intra-Golgi vesicle-mediated transport|COPI vesicle coat|transport vesicle|toxin transport
CP8	GeneID:692636	protein_coding	fpi-1	KWMTBOMO05772	cationic peptide CP8 precursor [Bombyx mandarina]	cationic_peptide_CP8_precursor_[Bombyx_mandarina]	cationic peptide CP8		GO:0004867	serine-type endopeptidase inhibitor activity
CPF	GeneID:100379520	protein_coding		KWMTBOMO13745	protein farnesyltransferase/geranylgeranyltransferase type-1 subunit alpha [Bombyx mori]	PREDICTED:_protein_farnesyltransferase/geranylgeranyltransferase_type-1_subunit_alpha_[Bombyx_mori]	cuticular protein 44-aa motif		GO:0042302	structural constituent of cuticle
CPFL1	GeneID:100302615	protein_coding		KWMTBOMO00895	TPA: putative cuticle protein [Bombyx mori]	cuticular_protein_CPFL_family_1_precursor_[Bombyx_mori]	cuticular protein CPFL family 1
CPFL2	GeneID:100302614	protein_coding					cuticular protein CPFL family 2
CPFL3	GeneID:100302613	protein_coding		KWMTBOMO13828	cuticular protein CPFL family 3 precursor [Bombyx mori]	cuticular_protein_CPFL_family_3_precursor_[Bombyx_mori]	cuticular protein CPFL family 3
CPFL4	GeneID:100302612	protein_coding		KWMTBOMO13831	TPA: putative cuticle protein [Bombyx mori]	_putative_cuticle_protein_[Bombyx_mori]	cuticular protein CPFL family 4
CPG1	GeneID:692507	protein_coding		KWMTBOMO10671	cuticular protein glycine-rich 1 precursor [Bombyx mori]	cuticular_protein_glycine-rich_1_precursor_[Bombyx_mori]	cuticular protein glycine-rich 1
CPG10	GeneID:100379512	protein_coding		KWMTBOMO02546	cuticular protein glycine-rich 10 precursor [Bombyx mori]	cuticular_protein_glycine-rich_10_precursor_[Bombyx_mori]	cuticular protein glycine-rich 10
CPG11	GeneID:100379511	protein_coding		KWMTBOMO05341	cuticular protein glycine-rich 11 precursor [Bombyx mori]	cuticular_protein_glycine-rich_11_precursor_[Bombyx_mori]	cuticular protein glycine-rich 11
CPG12	GeneID:692498	protein_coding		KWMTBOMO05342	TPA: putative cuticle protein [Bombyx mori]	_putative_cuticle_protein_[Bombyx_mori]	cuticular protein glycine-rich 12
CPG13	GeneID:100379510	protein_coding		KWMTBOMO05344	TPA: putative cuticle protein [Bombyx mori]	cuticular_protein_glycine-rich_13_precursor_[Bombyx_mori]	cuticular protein glycine-rich 13
CPG14	GeneID:100379509	protein_coding		KWMTBOMO05408	TPA: putative cuticle protein [Bombyx mori]	cuticular_protein_glycine-rich_14_precursor_[Bombyx_mori]	cuticular protein glycine-rich 14
CPG15	GeneID:100379508	protein_coding					cuticular protein glycine-rich 15
CPG16	GeneID:100313494	protein_coding		KWMTBOMO09333	TPA: putative cuticle protein [Bombyx mori]	cuticular_protein_glycine-rich_16_precursor_[Bombyx_mori]	cuticular protein glycine-rich 16
CPG17	GeneID:100379507	protein_coding		KWMTBOMO11382	--	cuticular_protein_glycine-rich_17_precursor_[Bombyx_mori]	cuticular protein glycine-rich 17
CPG18	GeneID:100379506	protein_coding		KWMTBOMO11379	--	cuticular_protein_glycine-rich_18_precursor_[Bombyx_mori]	cuticular protein glycine-rich 18
CPG19	GeneID:100379505	protein_coding		KWMTBOMO11550	TPA: putative cuticle protein [Bombyx mori]	cuticular_protein_glycine-rich_19_precursor_[Bombyx_mori]	cuticular protein glycine-rich 19
CPG2	GeneID:100379519	protein_coding		KWMTBOMO10669	TPA: putative cuticle protein [Bombyx mori]	cuticular_protein_glycine-rich_2_precursor_[Bombyx_mori]	cuticular protein glycine-rich 2
CPG20	GeneID:100379504	protein_coding		KWMTBOMO12356	cuticular protein glycine-rich 20 precursor [Bombyx mori]	cuticular_protein_glycine-rich_20_precursor_[Bombyx_mori]	cuticular protein glycine-rich 20
CPG21	GeneID:100188971	protein_coding		KWMTBOMO13142	cuticular protein glycine-rich 21 isoform X1 [Bombyx mori]	PREDICTED:_cuticular_protein_glycine-rich_21_isoform_X1_[Bombyx_mori]	cuticular protein glycine-rich 21
CPG22	GeneID:100379503	protein_coding		KWMTBOMO13829	TPA: putative cuticle protein [Bombyx mori]	cuticular_protein_glycine-rich_23_precursor_[Bombyx_mori]	cuticular protein glycine-rich 22
CPG23	GeneID:100379502	protein_coding		KWMTBOMO13829	TPA: putative cuticle protein [Bombyx mori]	cuticular_protein_glycine-rich_23_precursor_[Bombyx_mori]	cuticular protein glycine-rich 23
CPG24	GeneID:100379501	protein_coding		KWMTBOMO16256	cuticular protein glycine-rich 24 precursor [Bombyx mori]	cuticular_protein_glycine-rich_24_precursor_[Bombyx_mori]	cuticular protein glycine-rich 24
CPG25	GeneID:100379500	protein_coding		KWMTBOMO10666	--	PREDICTED:_cuticular_protein_glycine-rich_25_isoform_X1_[Bombyx_mori]	cuticular protein glycine-rich 25
CPG26	GeneID:100379499	protein_coding		KWMTBOMO10667	putative cuticle protein CPG51 [Bombyx mori]	putative_cuticle_protein_CPG51_[Bombyx_mori]	cuticular protein glycine-rich 26
CPG27	GeneID:100379498	protein_coding		KWMTBOMO10668	putative cuticle protein CPG51 [Bombyx mori]	cuticular_protein_glycine-rich_28_precursor_[Bombyx_mori]	cuticular protein glycine-rich 27
CPG28	GeneID:100379497	protein_coding		KWMTBOMO10668	putative cuticle protein CPG51 [Bombyx mori]	cuticular_protein_glycine-rich_28_precursor_[Bombyx_mori]	cuticular protein glycine-rich 28
CPG3	GeneID:100379518	protein_coding		KWMTBOMO10670	--	cuticular_protein_glycine-rich_3_precursor_[Bombyx_mori]	cuticular protein glycine-rich 3
CPG4	GeneID:692437	protein_coding		KWMTBOMO10672	cuticular protein glycine-rich 4 precursor [Bombyx mori]	_putative_cuticle_protein_[Bombyx_mori]	cuticular protein glycine-rich 4
CPG5	GeneID:100379517	protein_coding		KWMTBOMO10673	cuticular protein glycine-rich 5 precursor [Bombyx mori]	cuticular_protein_glycine-rich_5_precursor_[Bombyx_mori]	cuticular protein glycine-rich 5
CPG6	GeneID:100379516	protein_coding		KWMTBOMO10697	--	cuticular_protein_glycine-rich_6_precursor_[Bombyx_mori]	cuticular protein glycine-rich 6
CPG7	GeneID:100379515	protein_coding		KWMTBOMO10862	TPA: putative cuticle protein [Bombyx mori]	cuticular_protein_glycine-rich_7_precursor_[Bombyx_mori]	cuticular protein glycine-rich 7
CPG8	GeneID:100379514	protein_coding		KWMTBOMO10863	cuticular protein glycine-rich 8 precursor [Bombyx mori]	cuticular_protein_glycine-rich_8_precursor_[Bombyx_mori]	cuticular protein glycine-rich 8
CPG9	GeneID:100379513	protein_coding		KWMTBOMO10865	cuticular protein glycine-rich 9 precursor [Bombyx mori]	cuticular_protein_glycine-rich_9_precursor_[Bombyx_mori]	cuticular protein glycine-rich 9
CPH1	GeneID:100379495	protein_coding		KWMTBOMO00772	TPA: putative cuticle protein [Bombyx mori]	cuticular_protein_hypothetical_1_precursor_[Bombyx_mori]	cuticular protein hypothetical 1
CPH10	GeneID:100379486	protein_coding		KWMTBOMO06695	cuticular protein hypothetical 10 precursor [Bombyx mori]	cuticular_protein_hypothetical_10_precursor_[Bombyx_mori]	cuticular protein hypothetical 10
CPH11	GeneID:100379485	protein_coding		KWMTBOMO06694	cuticular protein hypothetical 11 precursor [Bombyx mori]	cuticular_protein_hypothetical_11_precursor_[Bombyx_mori]	cuticular protein hypothetical 11
CPH12	GeneID:100379484	protein_coding		KWMTBOMO06693	TPA: putative cuticle protein [Bombyx mori]	cuticular_protein_hypothetical_12_precursor_[Bombyx_mori]	cuticular protein hypothetical 12
CPH13	GeneID:100379483	protein_coding		KWMTBOMO06692	TPA: putative cuticle protein [Bombyx mori]	cuticular_protein_hypothetical_13_precursor_[Bombyx_mori]	cuticular protein hypothetical 13
CPH14	GeneID:100379482	protein_coding		KWMTBOMO06690	TPA: putative cuticle protein [Bombyx mori]	cuticular_protein_hypothetical_14_precursor_[Bombyx_mori]	cuticular protein hypothetical 14
CPH15	GeneID:100379481	protein_coding		KWMTBOMO06689	TPA: putative cuticle protein [Bombyx mori]	cuticular_protein_hypothetical_15_precursor_[Bombyx_mori]	cuticular protein hypothetical 15
CPH16	GeneID:100379480	protein_coding		KWMTBOMO06688	TPA: putative cuticle protein [Bombyx mori]	cuticular_protein_hypothetical_16_precursor_[Bombyx_mori]	cuticular protein hypothetical 16
CPH17	GeneID:100379479	protein_coding		KWMTBOMO06687	TPA: putative cuticle protein [Bombyx mori]	cuticular_protein_hypothetical_17_precursor_[Bombyx_mori]	cuticular protein hypothetical 17
CPH18	GeneID:100379478	protein_coding		KWMTBOMO06686	--	cuticular_protein_hypothetical_18_precursor_[Bombyx_mori]	cuticular protein hypothetical 18
CPH19	GeneID:100379477	protein_coding		KWMTBOMO06685	TPA: putative cuticle protein [Bombyx mori]	cuticular_protein_hypothetical_19_precursor_[Bombyx_mori]	cuticular protein hypothetical 19
CPH2	GeneID:100379494	protein_coding		KWMTBOMO00892	TPA: putative cuticle protein [Bombyx mori]	cuticular_protein_hypothetical_2_precursor_[Bombyx_mori]	cuticular protein hypothetical 2
CPH20	GeneID:100379476	protein_coding		KWMTBOMO06685	TPA: putative cuticle protein [Bombyx mori]	cuticular_protein_hypothetical_19_precursor_[Bombyx_mori]	cuticular protein hypothetical 20
CPH21	GeneID:100379475	protein_coding		KWMTBOMO06684	--	cuticular_protein_hypothetical_21_precursor_[Bombyx_mori]	cuticular protein hypothetical 21
CPH22	GeneID:100379474	protein_coding		KWMTBOMO06683	TPA: putative cuticle protein [Bombyx mori]	cuticular_protein_hypothetical_22_precursor_[Bombyx_mori]	cuticular protein hypothetical 22
CPH23	GeneID:100379473	protein_coding		KWMTBOMO06682	--	cuticular_protein_hypothetical_23_precursor_[Bombyx_mori]	cuticular protein hypothetical 23
CPH24	GeneID:100379472	protein_coding		KWMTBOMO06675	TPA: putative cuticle protein [Bombyx mori]	cuticular_protein_hypothetical_24_precursor_[Bombyx_mori]	cuticular protein hypothetical 24
CPH25	GeneID:100379471	protein_coding		KWMTBOMO06674	TPA: putative cuticle protein [Bombyx mori]	cuticular_protein_hypothetical_25_precursor_[Bombyx_mori]	cuticular protein hypothetical 25
CPH26	GeneID:100379470	protein_coding		KWMTBOMO06671	TPA: putative cuticle protein [Bombyx mori]	cuticular_protein_hypothetical_26_precursor_[Bombyx_mori]	cuticular protein hypothetical 26
CPH27	GeneID:100379469	protein_coding		KWMTBOMO06668	cuticular protein hypothetical 27 precursor [Bombyx mori]	cuticular_protein_hypothetical_27_precursor_[Bombyx_mori]	cuticular protein hypothetical 27
CPH28	GeneID:100379468	protein_coding		KWMTBOMO06989	TPA: putative cuticle protein [Bombyx mori]	cuticular_protein_hypothetical_28_precursor_[Bombyx_mori]	cuticular protein hypothetical 28
CPH3	GeneID:100379493	protein_coding	PCP52	KWMTBOMO00896	TPA: putative cuticle protein [Bombyx mori]	cuticular_protein_hypothetical_3_precursor_[Bombyx_mori]	cuticular protein hypothetical 3		GO:0042302	structural constituent of cuticle
CPH30	GeneID:100379466	protein_coding	PCP	KWMTBOMO09645	TPA: putative cuticle protein [Bombyx mori]	cuticular_protein_hypothetical_30_precursor_[Bombyx_mori]	cuticular protein hypothetical 30		GO:0042302	structural constituent of cuticle
CPH31	GeneID:100146103	protein_coding	PCP	KWMTBOMO09614	pupal cuticle protein	PREDICTED:_pupal_cuticle_protein-like_[Amyelois_transitella]	cuticular protein hypothetical 31		GO:0042302	structural constituent of cuticle
CPH32	GeneID:100379465	protein_coding		KWMTBOMO10675	TPA: putative cuticle protein [Bombyx mori]	cuticular_protein_hypothetical_32_precursor_[Bombyx_mori]	cuticular protein hypothetical 32
CPH33	GeneID:100379464	protein_coding		KWMTBOMO14981	TPA: putative cuticle protein [Bombyx mori]	cuticular_protein_hypothetical_33_precursor_[Bombyx_mori]	cuticular protein hypothetical 33
CPH34	GeneID:100379463	protein_coding		KWMTBOMO06673	TPA: putative cuticle protein [Bombyx mori]	cuticular_protein_hypothetical_34_precursor_[Bombyx_mori]	cuticular protein hypothetical 34
CPH4	GeneID:100379492	protein_coding		KWMTBOMO00897	TPA: putative cuticle protein [Bombyx mori]	cuticular_protein_hypothetical_4_precursor_[Bombyx_mori]	cuticular protein hypothetical 4
CPH43	GeneID:100379193	protein_coding		KWMTBOMO04643	putative cuticle protein CPH43 [Bombyx mori]	putative_cuticle_protein_CPH43_[Bombyx_mori]	cuticular protein hypothetical 43
CPH5	GeneID:100379491	protein_coding		KWMTBOMO04410	TPA: putative cuticle protein [Bombyx mori]	cuticular_protein_hypothetical_5_precursor_[Bombyx_mori]	cuticular protein hypothetical 5
CPH6	GeneID:100379490	protein_coding		KWMTBOMO06699	TPA: putative cuticle protein [Bombyx mori]	cuticular_protein_hypothetical_6_precursor_[Bombyx_mori]	cuticular protein hypothetical 6
CPH7	GeneID:100379489	protein_coding		KWMTBOMO06698	TPA: putative cuticle protein [Bombyx mori]	cuticular_protein_hypothetical_7_precursor_[Bombyx_mori]	cuticular protein hypothetical 7
CPH8	GeneID:100379488	protein_coding		KWMTBOMO06697	cuticular protein hypothetical 8 precursor [Bombyx mori]	cuticular_protein_hypothetical_8_precursor_[Bombyx_mori]	cuticular protein hypothetical 8
CPH9	GeneID:100379487	protein_coding		KWMTBOMO06696	TPA: putative cuticle protein [Bombyx mori]	cuticular_protein_hypothetical_9_precursor_[Bombyx_mori]	cuticular protein hypothetical 9
CPR1	GeneID:692800	protein_coding	LCP30	KWMTBOMO02607	TPA: putative cuticle protein [Bombyx mori]	_putative_cuticle_protein_[Bombyx_mori]	cuticular protein RR-1 motif 1		GO:0042302	structural constituent of cuticle
CPR10	GeneID:100379456	protein_coding		KWMTBOMO10974	TPA: putative cuticle protein [Bombyx mori]	cuticular_protein_RR-1_motif_10_precursor_[Bombyx_mori]	cuticular protein RR-1 motif 10		GO:0042302	structural constituent of cuticle
CPR100	GeneID:100379376	protein_coding		KWMTBOMO13000	TPA: putative cuticle protein [Bombyx mori]	cuticular_protein_RR-2_motif_100_precursor_[Bombyx_mori]	cuticular protein RR-2 motif 100		GO:0042302	structural constituent of cuticle
CPR102	GeneID:100379374	protein_coding		KWMTBOMO12997	cuticular protein RR-2 motif 102 precursor [Bombyx mori]	cuticular_protein_RR-2_motif_102_precursor_[Bombyx_mori]	cuticular protein RR-2 motif 102		GO:0042302	structural constituent of cuticle
CPR103	GeneID:692395	protein_coding		KWMTBOMO12996	TPA: putative cuticle protein [Bombyx mori]	_putative_cuticle_protein_[Bombyx_mori]	cuticular protein RR-2 motif 103		GO:0042302	structural constituent of cuticle
CPR104	GeneID:692394	protein_coding		KWMTBOMO12995	TPA: putative cuticle protein [Bombyx mori]	_putative_cuticle_protein_[Bombyx_mori]	cuticular protein RR-2 motif 104
CPR105	GeneID:100379373	protein_coding		KWMTBOMO12994	TPA: putative cuticle protein [Bombyx mori]	cuticular_protein_RR-2_motif_105_precursor_[Bombyx_mori]	cuticular protein RR-2 motif 105		GO:0042302	structural constituent of cuticle
CPR106	GeneID:100379372	protein_coding					cuticular protein RR-2 motif 106
CPR107	GeneID:100379371	protein_coding		KWMTBOMO12992	cuticular protein RR-2 motif 107 precursor [Bombyx mori]	cuticular_protein_RR-2_motif_107_precursor_[Bombyx_mori]	cuticular protein RR-2 motif 107		GO:0042302	structural constituent of cuticle
CPR108	GeneID:100379370	protein_coding					cuticular protein RR-2 motif 108		GO:0042302	structural constituent of cuticle
CPR109	GeneID:100379369	protein_coding		KWMTBOMO12991	cuticular protein RR-2 motif 111 precursor [Bombyx mori]	cuticular_protein_RR-2_motif_109_precursor_[Bombyx_mori]	cuticular protein RR-2 motif 109		GO:0042302	structural constituent of cuticle
CPR11	GeneID:100379455	protein_coding	PCP36	KWMTBOMO11214	cuticular protein RR-1 motif 11 isoform X1 [Bombyx mori]	cuticular_protein_RR-1_motif_11_precursor_[Bombyx_mori]	cuticular protein RR-1 motif 11		GO:0042302	structural constituent of cuticle
CPR110	GeneID:100379368	protein_coding					cuticular protein RR-2 motif 110		GO:0042302	structural constituent of cuticle
CPR111	GeneID:100379367	protein_coding		KWMTBOMO12990	TPA: putative cuticle protein [Bombyx mori]	cuticular_protein_RR-2_motif_111_precursor_[Bombyx_mori]	cuticular protein RR-2 motif 111		GO:0042302	structural constituent of cuticle
CPR112	GeneID:100379366	protein_coding		KWMTBOMO12989	cuticular protein RR-2 motif 112 isoform X1 [Bombyx mori]	PREDICTED:_cuticular_protein_RR-2_motif_112_isoform_X1_[Bombyx_mori]	cuticular protein RR-2 motif 112		GO:0042302	structural constituent of cuticle
CPR113	GeneID:100379365	protein_coding		KWMTBOMO12988	cuticular protein RR-2 motif 113 isoform X1 [Bombyx mori]	PREDICTED:_cuticular_protein_RR-2_motif_113_isoform_X2_[Bombyx_mori]	cuticular protein RR-2 motif 113		GO:0042302	structural constituent of cuticle
CPR114	GeneID:100379364	protein_coding		KWMTBOMO12987	cuticular protein RR-2 motif 113 isoform X1 [Bombyx mori]	cuticular_protein_RR-2_motif_114_precursor_[Bombyx_mori]	cuticular protein RR-2 motif 114		GO:0042302	structural constituent of cuticle
CPR115	GeneID:100379363	protein_coding		KWMTBOMO12988	cuticular protein RR-2 motif 113 isoform X1 [Bombyx mori]	PREDICTED:_cuticular_protein_RR-2_motif_113_isoform_X2_[Bombyx_mori]	cuticular protein RR-2 motif 115		GO:0042302	structural constituent of cuticle
CPR116	GeneID:100379362	protein_coding		KWMTBOMO12986	cuticular protein RR-2 motif 118 precursor [Bombyx mori]	cuticular_protein_RR-2_motif_118_precursor_[Bombyx_mori]	cuticular protein RR-2 motif 116		GO:0042302	structural constituent of cuticle
CPR117	GeneID:100379361	protein_coding		KWMTBOMO12988	cuticular protein RR-2 motif 113 isoform X1 [Bombyx mori]	PREDICTED:_cuticular_protein_RR-2_motif_113_isoform_X2_[Bombyx_mori]	cuticular protein RR-2 motif 117		GO:0042302	structural constituent of cuticle
CPR118	GeneID:100379360	protein_coding		KWMTBOMO12986	cuticular protein RR-2 motif 118 precursor [Bombyx mori]	cuticular_protein_RR-2_motif_118_precursor_[Bombyx_mori]	cuticular protein RR-2 motif 118		GO:0042302	structural constituent of cuticle
CPR119	GeneID:100379359	protein_coding					cuticular protein RR-2 motif 119		GO:0042302	structural constituent of cuticle
CPR12	GeneID:100379454	protein_coding	PCP36	KWMTBOMO11215	cuticular protein RR-1 motif 12 precursor [Bombyx mori]	cuticular_protein_RR-1_motif_12_precursor_[Bombyx_mori]	cuticular protein RR-1 motif 12		GO:0042302	structural constituent of cuticle
CPR120	GeneID:100379358	protein_coding		KWMTBOMO12991	cuticular protein RR-2 motif 111 precursor [Bombyx mori]	cuticular_protein_RR-2_motif_109_precursor_[Bombyx_mori]	cuticular protein RR-2 motif 120		GO:0042302	structural constituent of cuticle
CPR121	GeneID:100379357	protein_coding		KWMTBOMO12985	cuticular protein RR-2 motif 121 precursor [Bombyx mori]	cuticular_protein_RR-2_motif_121_precursor_[Bombyx_mori]	cuticular protein RR-2 motif 121		GO:0042302	structural constituent of cuticle
CPR122	GeneID:692410	other					cuticular protein RR-2 motif 122
CPR123	GeneID:100379356	protein_coding		KWMTBOMO12984	TPA: putative cuticle protein [Bombyx mori]	cuticular_protein_RR-2_motif_123_precursor_[Bombyx_mori]	cuticular protein RR-2 motif 123		GO:0042302	structural constituent of cuticle
CPR124	GeneID:100379327	protein_coding					cuticular protein RR-2 motif 124		GO:0042302	structural constituent of cuticle
CPR125	GeneID:100379354	protein_coding		KWMTBOMO12983	cuticular protein RR-2 motif 125 precursor [Bombyx mori]	cuticular_protein_RR-2_motif_125_precursor_[Bombyx_mori]	cuticular protein RR-2 motif 125		GO:0042302	structural constituent of cuticle
CPR126	GeneID:100379353	protein_coding		KWMTBOMO12982	cuticular protein RR-2 motif 126 precursor [Bombyx mori]	cuticular_protein_RR-2_motif_126_precursor_[Bombyx_mori]	cuticular protein RR-2 motif 126		GO:0042302	structural constituent of cuticle
CPR127	GeneID:100379352	protein_coding		KWMTBOMO12980	cuticular protein RR-2 motif 127 precursor [Bombyx mori]	cuticular_protein_RR-2_motif_127_precursor_[Bombyx_mori]	cuticular protein RR-2 motif 127		GO:0042302	structural constituent of cuticle
CPR128	GeneID:100379351	protein_coding		KWMTBOMO12979	TPA: putative cuticle protein [Bombyx mori]	cuticular_protein_RR-2_motif_128_precursor_[Bombyx_mori]	cuticular protein RR-2 motif 128		GO:0042302	structural constituent of cuticle
CPR129	GeneID:100379350	protein_coding		KWMTBOMO12976	--	PREDICTED:_cuticular_protein_RR-2_motif_129_isoform_X1_[Bombyx_mori]	cuticular protein RR-2 motif 129		GO:0042302	structural constituent of cuticle
CPR13	GeneID:100379453	protein_coding		KWMTBOMO11216	cuticular protein RR-1 motif 13 precursor [Bombyx mori]	cuticular_protein_RR-1_motif_13_precursor_[Bombyx_mori]	cuticular protein RR-1 motif 13		GO:0042302	structural constituent of cuticle
CPR130	GeneID:100379349	protein_coding		KWMTBOMO12973	cuticular protein RR-2 motif 130 isoform X1 [Bombyx mori]	cuticular_protein_RR-2_motif_130_precursor_[Bombyx_mori]	cuticular protein RR-2 motif 130		GO:0042302	structural constituent of cuticle
CPR131	GeneID:100379348	protein_coding	resilin	KWMTBOMO14286	TPA: putative cuticle protein [Bombyx mori]	PREDICTED:_cuticular_protein_RR-2_motif_131_isoform_X1_[Bombyx_mori]	cuticular protein RR-2 motif 131		GO:0005576,GO:0008010,GO:0008061,GO:0030023,GO:0031012,GO:0032992,GO:0040003,GO:0042302	extracellular region|structural constituent of chitin-based larval cuticle|chitin binding|extracellular matrix constituent conferring elasticity|extracellular matrix|protein-carbohydrate complex|chitin-based cuticle development|structural constituent of cuticle
CPR132	GeneID:100379347	protein_coding	resilin				cuticular protein RR-2 motif 132		GO:0005576,GO:0008010,GO:0008061,GO:0030023,GO:0031012,GO:0032992,GO:0040003,GO:0042302	extracellular region|structural constituent of chitin-based larval cuticle|chitin binding|extracellular matrix constituent conferring elasticity|extracellular matrix|protein-carbohydrate complex|chitin-based cuticle development|structural constituent of cuticle
CPR133	GeneID:100379346	protein_coding		KWMTBOMO16214	TPA: putative cuticle protein [Bombyx mori]	cuticular_protein_RR-2_motif_133_precursor_[Bombyx_mori]	cuticular protein RR-2 motif 133		GO:0042302	structural constituent of cuticle
CPR134	GeneID:100379344	protein_coding	CP66	KWMTBOMO02260	cuticular protein RR-2 motif 64 precursor [Bombyx mori]	cuticular_protein_RR-2_motif_64_precursor_[Bombyx_mori]	cuticular protein RR-2 motif 134		GO:0042302	structural constituent of cuticle
CPR135	GeneID:100379343	protein_coding		KWMTBOMO11180	TPA: putative cuticle protein [Bombyx mori]	cuticular_protein_RR-2_motif_135_precursor_[Bombyx_mori]	cuticular protein RR-2 motif 135		GO:0042302	structural constituent of cuticle
CPR136	GeneID:100379342	protein_coding		KWMTBOMO11181	TPA: putative cuticle protein [Bombyx mori]	PREDICTED:_cuticular_protein_RR-2_motif_136_isoform_X1_[Bombyx_mori]	cuticular protein RR-2 motif 136		GO:0042302	structural constituent of cuticle
CPR138	GeneID:100379340	protein_coding		KWMTBOMO12454	cuticular protein RR-2 motif 138 precursor [Bombyx mori]	cuticular_protein_RR-2_motif_138_precursor_[Bombyx_mori]	cuticular protein RR-2 motif 138		GO:0042302	structural constituent of cuticle
CPR139	GeneID:100379339	protein_coding	resilin	KWMTBOMO07399	cuticular protein RR-2 motif 139 precursor [Bombyx mori]	cuticular_protein_RR-2_motif_139_precursor_[Bombyx_mori]	cuticular protein RR-2 motif 139		GO:0005576,GO:0008010,GO:0008061,GO:0030023,GO:0031012,GO:0032992,GO:0040003,GO:0042302	extracellular region|structural constituent of chitin-based larval cuticle|chitin binding|extracellular matrix constituent conferring elasticity|extracellular matrix|protein-carbohydrate complex|chitin-based cuticle development|structural constituent of cuticle
CPR14	GeneID:100379452	protein_coding	PCP36	KWMTBOMO11218	cuticular protein RR-1 motif 14 [Bombyx mori]	PREDICTED:_cuticular_protein_RR-1_motif_14_isoform_X1_[Bombyx_mori]	cuticular protein RR-1 motif 14		GO:0042302	structural constituent of cuticle
CPR140	GeneID:100379338	protein_coding	resilin	KWMTBOMO07409	cuticular protein RR-2 motif 140 isoform X1 [Bombyx mori]	PREDICTED:_cuticular_protein_RR-2_motif_140_isoform_X1_[Bombyx_mori]	cuticular protein RR-2 motif 140		GO:0005576,GO:0008010,GO:0008061,GO:0030023,GO:0031012,GO:0032992,GO:0040003,GO:0042302	extracellular region|structural constituent of chitin-based larval cuticle|chitin binding|extracellular matrix constituent conferring elasticity|extracellular matrix|protein-carbohydrate complex|chitin-based cuticle development|structural constituent of cuticle
CPR143	GeneID:100379335	protein_coding	resilin	KWMTBOMO14312	TPA: putative cuticle protein [Bombyx mori]	cuticular_protein_RR-2_motif_143_[Bombyx_mori]	cuticular protein RR-2 motif 143		GO:0005576,GO:0008010,GO:0008061,GO:0030023,GO:0031012,GO:0032992,GO:0040003,GO:0042302	extracellular region|structural constituent of chitin-based larval cuticle|chitin binding|extracellular matrix constituent conferring elasticity|extracellular matrix|protein-carbohydrate complex|chitin-based cuticle development|structural constituent of cuticle
CPR146	GeneID:693056	protein_coding		KWMTBOMO13100	collagen isoform X2 [Bombyx mori]	Collagen_[Bombyx_mori]	collagen				ko04974,ko04151,ko04512,ko04510	Protein digestion and absorption|PI3K-Akt signaling pathway|ECM-receptor interaction|Focal adhesion
CPR147	GeneID:100379332	protein_coding					cuticular protein RR-3 motif 147
CPR148	GeneID:100379331	protein_coding		KWMTBOMO13337	TPA: putative cuticle protein [Bombyx mori]	cuticular_protein_RR-3_motif_148_precursor_[Bombyx_mori]	cuticular protein RR-3 motif 148		GO:0042302	structural constituent of cuticle
CPR15	GeneID:100379451	protein_coding	PCP36a	KWMTBOMO11219	TPA: putative cuticle protein [Bombyx mori]	cuticular_protein_RR-1_motif_15_precursor_[Bombyx_mori]	cuticular protein RR-1 motif 15		GO:0042302	structural constituent of cuticle
CPR16	GeneID:100379450	protein_coding	PCP27				cuticular protein RR-1 motif 16		GO:0042302	structural constituent of cuticle
CPR17	GeneID:100379449	protein_coding		KWMTBOMO11221	cuticular protein RR-1 motif 17 precursor [Bombyx mori]	cuticular_protein_RR-1_motif_17_precursor_[Bombyx_mori]	cuticular protein RR-1 motif 17		GO:0042302	structural constituent of cuticle
CPR18	GeneID:100379448	protein_coding		KWMTBOMO11222	TPA: putative cuticle protein [Bombyx mori]	cuticular_protein_RR-1_motif_18_[Bombyx_mori]	cuticular protein RR-1 motif 18		GO:0042302	structural constituent of cuticle
CPR19	GeneID:100379447	protein_coding		KWMTBOMO11223	cuticular protein RR-1 motif 19 precursor [Bombyx mori]	cuticular_protein_RR-1_motif_19_precursor_[Bombyx_mori]	cuticular protein RR-1 motif 19		GO:0042302	structural constituent of cuticle
CPR2	GeneID:692362	protein_coding	LCP17	KWMTBOMO04384	TPA: putative cuticle protein [Bombyx mori]	_putative_cuticle_protein_[Bombyx_mori]	cuticular protein RR-1 motif 2		GO:0042302	structural constituent of cuticle
CPR20	GeneID:100379446	protein_coding		KWMTBOMO12562	TPA: putative cuticle protein [Bombyx mori]	cuticular_protein_RR-1_motif_20_precursor_[Bombyx_mori]	cuticular protein RR-1 motif 20		GO:0042302	structural constituent of cuticle
CPR21	GeneID:692438	protein_coding		KWMTBOMO12563	cuticular protein RR-1 motif 21 isoform X1 [Bombyx mori]	PREDICTED:_cuticular_protein_RR-1_motif_21_isoform_X1_[Bombyx_mori]	cuticular protein RR-1 motif 21		GO:0042302	structural constituent of cuticle
CPR23	GeneID:100379444	protein_coding	CP12	KWMTBOMO13165	cuticular protein RR-1 motif 23 precursor [Bombyx mori]	cuticular_protein_RR-1_motif_23_precursor_[Bombyx_mori]	cuticular protein RR-1 motif 23		GO:0042302	structural constituent of cuticle
CPR24	GeneID:100379443	protein_coding	LCP17	KWMTBOMO13164	TPA: putative cuticle protein [Bombyx mori]	cuticular_protein_RR-1_motif_24_precursor_[Bombyx_mori]	cuticular protein RR-1 motif 24		GO:0042302	structural constituent of cuticle
CPR25	GeneID:100379442	protein_coding	CP12	KWMTBOMO13163	cuticular protein RR-1 motif 25 precursor [Bombyx mori]	cuticular_protein_RR-1_motif_25_precursor_[Bombyx_mori]	cuticular protein RR-1 motif 25		GO:0042302	structural constituent of cuticle
CPR26	GeneID:100379441	protein_coding	CP12				cuticular protein RR-1 motif 26		GO:0042302	structural constituent of cuticle
CPR27	GeneID:100379440	protein_coding	CP12	KWMTBOMO13159	cuticular protein RR-1 motif 27 isoform X1 [Bombyx mori]	PREDICTED:_cuticular_protein_RR-1_motif_27_isoform_X1_[Bombyx_mori]	cuticular protein RR-1 motif 27		GO:0042302	structural constituent of cuticle
CPR28	GeneID:100379439	protein_coding	CP12	KWMTBOMO13158	TPA: putative cuticle protein [Bombyx mori]	cuticular_protein_RR-1_motif_28_precursor_[Bombyx_mori]	cuticular protein RR-1 motif 28		GO:0042302	structural constituent of cuticle
CPR29	GeneID:100379438	protein_coding	CP12	KWMTBOMO13157	TPA: putative cuticle protein [Bombyx mori]	cuticular_protein_RR-1_motif_29_precursor_[Bombyx_mori]	cuticular protein RR-1 motif 29		GO:0042302	structural constituent of cuticle
CPR3	GeneID:100379462	protein_coding	LCP17	KWMTBOMO04385	TPA: putative cuticle protein [Bombyx mori]	cuticular_protein_RR-1_motif_3_precursor_[Bombyx_mori]	cuticular protein RR-1 motif 3		GO:0042302	structural constituent of cuticle
CPR31	GeneID:100379436	protein_coding		KWMTBOMO13154	TPA: putative cuticle protein [Bombyx mori]	cuticular_protein_RR-1_motif_31_precursor_[Bombyx_mori]	cuticular protein RR-1 motif 31		GO:0042302	structural constituent of cuticle
CPR32	GeneID:100379435	protein_coding		KWMTBOMO13153	cuticular protein RR-1 motif 32 precursor [Bombyx mori]	cuticular_protein_RR-1_motif_32_precursor_[Bombyx_mori]	cuticular protein RR-1 motif 32		GO:0042302	structural constituent of cuticle
CPR33	GeneID:100379434	protein_coding		KWMTBOMO13152	cuticular protein RR-1 motif 33 isoform X1 [Bombyx mori]	PREDICTED:_cuticular_protein_RR-1_motif_33_isoform_X1_[Bombyx_mori]	cuticular protein RR-1 motif 33		GO:0042302	structural constituent of cuticle
CPR34	GeneID:100379433	protein_coding		KWMTBOMO13151	TPA: putative cuticle protein [Bombyx mori]	cuticular_protein_RR-1_motif_34_precursor_[Bombyx_mori]	cuticular protein RR-1 motif 34		GO:0042302	structural constituent of cuticle
CPR36	GeneID:100379431	protein_coding		KWMTBOMO13149	cuticular protein RR-1 motif 36 precursor [Bombyx mori]	cuticular_protein_RR-1_motif_36_precursor_[Bombyx_mori]	cuticular protein RR-1 motif 36		GO:0042302	structural constituent of cuticle
CPR37	GeneID:100379430	protein_coding		KWMTBOMO13147	TPA: putative cuticle protein [Bombyx mori]	cuticular_protein_RR-1_motif_37_precursor_[Bombyx_mori]	cuticular protein RR-1 motif 37		GO:0042302	structural constituent of cuticle
CPR38	GeneID:692363	protein_coding	LCP22	KWMTBOMO13146	LCP22 [Bombyx mori]	larval_cuticle_protein_LCP-22_precursor_[Bombyx_mori]	cuticular protein RR-1 motif 38		GO:0042302	structural constituent of cuticle
CPR39	GeneID:100379429	protein_coding	LCP22	KWMTBOMO13145	TPA: putative cuticle protein [Bombyx mori]	cuticular_protein_RR-1_motif_39_precursor_[Bombyx_mori]	cuticular protein RR-1 motif 39		GO:0042302	structural constituent of cuticle
CPR4	GeneID:692371	protein_coding	CP12	KWMTBOMO05376	LCP18 [Bombyx mori]	larvae_cuticle_protein_[Choristoneura_fumiferana]	cuticular protein RR-1 motif 4		GO:0042302	structural constituent of cuticle
CPR40	GeneID:100379428	protein_coding	LCP30	KWMTBOMO13144	cuticular protein RR-1 motif 40 precursor [Bombyx mori]	cuticular_protein_RR-1_motif_40_precursor_[Bombyx_mori]	cuticular protein RR-1 motif 40		GO:0042302	structural constituent of cuticle
CPR41	GeneID:693048	protein_coding	LCP30	KWMTBOMO13141	TPA: putative cuticle protein [Bombyx mori]	_putative_cuticle_protein_[Bombyx_mori]	cuticular protein RR-1 motif 41		GO:0042302	structural constituent of cuticle
CPR42	GeneID:100379427	protein_coding	LCP17	KWMTBOMO13140	cuticular protein RR-1 motif 42 precursor [Bombyx mori]	cuticular_protein_RR-1_motif_42_precursor_[Bombyx_mori]	cuticular protein RR-1 motif 42		GO:0042302	structural constituent of cuticle
CPR43	GeneID:100379426	protein_coding	LCP17	KWMTBOMO13139	cuticular protein RR-1 motif 43 precursor [Bombyx mori]	cuticular_protein_RR-1_motif_43_precursor_[Bombyx_mori]	cuticular protein RR-1 motif 43		GO:0042302	structural constituent of cuticle
CPR44	GeneID:100379425	protein_coding		KWMTBOMO13138	TPA: putative cuticle protein [Bombyx mori]	cuticular_protein_RR-1_motif_44_precursor_[Bombyx_mori]	cuticular protein RR-1 motif 44		GO:0042302	structural constituent of cuticle
CPR45	GeneID:692411	protein_coding		KWMTBOMO13137	cuticle protein [Bombyx mori]	cuticular_protein_RR-1_motif_45_precursor_[Bombyx_mori]	cuticular protein RR-1 motif 45		GO:0042302	structural constituent of cuticle
CPR46	GeneID:692550	protein_coding	LCP1	KWMTBOMO13135	cuticle protein [Bombyx mori]	cuticular_protein_RR-1_motif_46_precursor_[Bombyx_mori]	cuticular protein RR-1 motif 46		GO:0042302	structural constituent of cuticle
CPR47	GeneID:100379424	protein_coding		KWMTBOMO12921	cuticular protein RR-1 motif 47 isoform X1 [Bombyx mori]	PREDICTED:_cuticular_protein_RR-1_motif_47_isoform_X1_[Bombyx_mori]	cuticular protein RR-1 motif 47
CPR48	GeneID:100379423	protein_coding		KWMTBOMO14828	cuticular protein RR-1 motif 48 precursor [Bombyx mori]	cuticular_protein_RR-1_motif_48_precursor_[Bombyx_mori]	cuticular protein RR-1 motif 48		GO:0042302	structural constituent of cuticle
CPR49	GeneID:100379422	protein_coding	Lcp65Ag1				cuticular protein RR-1 motif 49		GO:0008010,GO:0031012,GO:0040003	structural constituent of chitin-based larval cuticle|extracellular matrix|chitin-based cuticle development
CPR5	GeneID:100379461	protein_coding	CP12	KWMTBOMO05377	cuticular protein RR-1 motif 5 precursor [Bombyx mori]	cuticular_protein_RR-1_motif_5_precursor_[Bombyx_mori]	cuticular protein RR-1 motif 5		GO:0042302	structural constituent of cuticle
CPR51	GeneID:100379420	protein_coding		KWMTBOMO16518	cuticular protein RR-1 motif 51 precursor [Bombyx mori]	cuticular_protein_RR-1_motif_51_precursor_[Bombyx_mori]	cuticular protein RR-1 motif 51		GO:0042302	structural constituent of cuticle
CPR52	GeneID:100379419	protein_coding	PCP36	KWMTBOMO11184	cuticular protein RR-1 motif 52 [Bombyx mori]	cuticular_protein_RR-1_motif_52_[Bombyx_mori]	cuticular protein RR-1 motif 52		GO:0042302	structural constituent of cuticle
CPR53	GeneID:100379418	protein_coding		KWMTBOMO13136	cuticular protein RR-1 motif 53 isoform X1 [Bombyx mori]	cuticular_protein_RR-1_motif_53_precursor_[Bombyx_mori]	cuticular protein RR-1 motif 53		GO:0042302	structural constituent of cuticle
CPR54	GeneID:100379417	protein_coding	PCP27	KWMTBOMO06991	cuticular protein RR-1 motif 54 precursor [Bombyx mori]	cuticular_protein_RR-1_motif_54_precursor_[Bombyx_mori]	cuticular protein RR-1 motif 54		GO:0042302	structural constituent of cuticle
CPR55	GeneID:100379416	protein_coding		KWMTBOMO06992	TPA: putative cuticle protein [Bombyx mori]	cuticular_protein_RR-1_motif_55_precursor_[Bombyx_mori]	cuticular protein RR-1 motif 55
CPR56	GeneID:100379415	protein_coding		KWMTBOMO09890	TPA: putative cuticle protein [Bombyx mori]	cuticular_protein_RR-1_motif_56_precursor_[Bombyx_mori]	cuticular protein RR-1 motif 56
CPR57	GeneID:100379414	protein_coding		KWMTBOMO01807	cuticular protein RR-1 motif 57 isoform X1 [Bombyx mori]	cuticular_protein_RR-1_motif_57_precursor_[Bombyx_mori]	cuticular protein RR-1 motif 57		GO:0042302	structural constituent of cuticle
CPR58	GeneID:100379413	protein_coding	CP66	KWMTBOMO02266	TPA: putative cuticle protein [Bombyx mori]	cuticular_protein_RR-2_motif_58_precursor_[Bombyx_mori]	cuticular protein RR-2 motif 58		GO:0042302	structural constituent of cuticle
CPR59	GeneID:100379412	protein_coding	CP66	KWMTBOMO02265	cuticular protein RR-2 motif 59 precursor [Bombyx mori]	cuticular_protein_RR-2_motif_59_precursor_[Bombyx_mori]	cuticular protein RR-2 motif 59		GO:0042302	structural constituent of cuticle
CPR6	GeneID:100379460	protein_coding	LCP17				cuticular protein RR-1 motif 6		GO:0042302	structural constituent of cuticle
CPR60	GeneID:100379411	protein_coding	CP66	KWMTBOMO02264	cuticular protein RR-2 motif 60 precursor [Bombyx mori]	cuticular_protein_RR-2_motif_60_precursor_[Bombyx_mori]	cuticular protein RR-2 motif 60		GO:0042302	structural constituent of cuticle
CPR61	GeneID:100379410	protein_coding	CP66	KWMTBOMO02263	TPA: putative cuticle protein [Bombyx mori]	cuticular_protein_RR-2_motif_61_precursor_[Bombyx_mori]	cuticular protein RR-2 motif 61		GO:0042302	structural constituent of cuticle
CPR62	GeneID:100379409	protein_coding	CP66	KWMTBOMO02262	TPA: putative cuticle protein [Bombyx mori]	cuticular_protein_RR-2_motif_62_precursor_[Bombyx_mori]	cuticular protein RR-2 motif 62		GO:0042302	structural constituent of cuticle
CPR63	GeneID:100379408	protein_coding	CP66	KWMTBOMO02261	TPA: putative cuticle protein [Bombyx mori]	cuticular_protein_RR-2_motif_63_precursor_[Bombyx_mori]	cuticular protein RR-2 motif 63		GO:0042302	structural constituent of cuticle
CPR64	GeneID:100379407	protein_coding	CP66	KWMTBOMO02260	cuticular protein RR-2 motif 64 precursor [Bombyx mori]	cuticular_protein_RR-2_motif_64_precursor_[Bombyx_mori]	cuticular protein RR-2 motif 64		GO:0042302	structural constituent of cuticle
CPR65	GeneID:100379406	protein_coding	Ccp84Ab	KWMTBOMO02259	TPA: putative cuticle protein [Bombyx mori]	cuticular_protein_RR-2_motif_65_precursor_[Bombyx_mori]	cuticular protein RR-2 motif 65		GO:0031012,GO:0042302	extracellular matrix|structural constituent of cuticle
CPR67	GeneID:100379404	protein_coding	Ccp84Ab	KWMTBOMO03935	TPA: putative cuticle protein [Bombyx mori]	cuticular_protein_RR-2_motif_67_precursor_[Bombyx_mori]	cuticular protein RR-2 motif 67		GO:0031012,GO:0042302	extracellular matrix|structural constituent of cuticle
CPR68	GeneID:100379403	protein_coding		KWMTBOMO03936	cuticular protein RR-2 motif 68 precursor [Bombyx mori]	cuticular_protein_RR-2_motif_68_precursor_[Bombyx_mori]	cuticular protein RR-2 motif 68		GO:0042302	structural constituent of cuticle
CPR69	GeneID:100101156	protein_coding		KWMTBOMO03937	larval cuticle protein [Bombyx mori]	cuticular_protein_RR-2_motif_69_precursor_[Bombyx_mori]	cuticular protein RR-2 motif 69		GO:0042302	structural constituent of cuticle
CPR7	GeneID:100379459	protein_coding	PCP20	KWMTBOMO10433	cuticular protein RR-1 motif 7 precursor [Bombyx mori]	cuticular_protein_RR-1_motif_7_precursor_[Bombyx_mori]	cuticular protein RR-1 motif 7		GO:0042302	structural constituent of cuticle
CPR70	GeneID:100379402	protein_coding		KWMTBOMO03939	TPA: putative cuticle protein [Bombyx mori]	cuticular_protein_RR-2_motif_70_precursor_[Bombyx_mori]	cuticular protein RR-2 motif 70		GO:0042302	structural constituent of cuticle
CPR71	GeneID:692408	protein_coding		KWMTBOMO03940	TPA: putative cuticle protein [Bombyx mori]	_putative_cuticle_protein_[Bombyx_mori]	cuticular protein RR-2 motif 71		GO:0042302	structural constituent of cuticle
CPR72	GeneID:100379401	protein_coding	Ccp84Ab	KWMTBOMO03942	cuticular protein RR-2 motif 72 [Bombyx mori]	cuticular_protein_RR-2_motif_72_[Bombyx_mori]	cuticular protein RR-2 motif 72		GO:0031012,GO:0042302	extracellular matrix|structural constituent of cuticle
CPR73	GeneID:100379400	protein_coding		KWMTBOMO03943	cuticular protein RR-2 motif 73 precursor [Bombyx mori]	cuticular_protein_RR-2_motif_73_precursor_[Bombyx_mori]	cuticular protein RR-2 motif 73		GO:0042302	structural constituent of cuticle
CPR74	GeneID:100379399	protein_coding		KWMTBOMO10166	cuticular protein RR-2 motif 74 precursor [Bombyx mori]	cuticular_protein_RR-2_motif_74_precursor_[Bombyx_mori]	cuticular protein RR-2 motif 74		GO:0042302	structural constituent of cuticle
CPR75	GeneID:100379398	protein_coding		KWMTBOMO12452	cuticular protein RR-2 motif 75 precursor [Bombyx mori]	cuticular_protein_RR-2_motif_75_precursor_[Bombyx_mori]	cuticular protein RR-2 motif 75		GO:0042302	structural constituent of cuticle
CPR76	GeneID:100379397	protein_coding		KWMTBOMO12456	TPA: putative cuticle protein [Bombyx mori]	cuticular_protein_RR-2_motif_76_precursor_[Bombyx_mori]	cuticular protein RR-2 motif 76		GO:0042302	structural constituent of cuticle
CPR77	GeneID:100379396	protein_coding		KWMTBOMO12457	cuticular protein RR-2 motif 77 precursor [Bombyx mori]	cuticular_protein_RR-2_motif_77_precursor_[Bombyx_mori]	cuticular protein RR-2 motif 77		GO:0042302	structural constituent of cuticle
CPR78	GeneID:100379395	protein_coding		KWMTBOMO13423	TPA: putative cuticle protein [Bombyx mori]	cuticular_protein_RR-2_motif_78_precursor_[Bombyx_mori]	cuticular protein RR-2 motif 78		GO:0042302	structural constituent of cuticle
CPR79	GeneID:100379394	protein_coding		KWMTBOMO13021	cuticular protein RR-2 motif 79 precursor [Bombyx mori]	cuticular_protein_RR-2_motif_79_precursor_[Bombyx_mori]	cuticular protein RR-2 motif 79		GO:0042302	structural constituent of cuticle
CPR8	GeneID:100379458	protein_coding	PCP20	KWMTBOMO10434	cuticular protein RR-1 motif 8 precursor [Bombyx mori]	cuticular_protein_RR-1_motif_8_precursor_[Bombyx_mori]	cuticular protein RR-1 motif 8		GO:0042302	structural constituent of cuticle
CPR81	GeneID:100379392	protein_coding		KWMTBOMO13019	cuticular protein RR-2 motif 81 precursor [Bombyx mori]	cuticular_protein_RR-2_motif_81_precursor_[Bombyx_mori]	cuticular protein RR-2 motif 81		GO:0042302	structural constituent of cuticle
CPR82	GeneID:100379391	protein_coding					cuticular protein RR-2 motif 82		GO:0042302	structural constituent of cuticle
CPR83	GeneID:692375	protein_coding		KWMTBOMO13018	TPA: putative cuticle protein [Bombyx mori]	_putative_cuticle_protein_[Bombyx_mori]	cuticular protein RR-2 motif 83		GO:0042302	structural constituent of cuticle
CPR84	GeneID:100379390	protein_coding		KWMTBOMO13017	cuticular protein RR-2 motif 84 precursor [Bombyx mori]	cuticular_protein_RR-2_motif_84_precursor_[Bombyx_mori]	cuticular protein RR-2 motif 84		GO:0042302	structural constituent of cuticle
CPR85	GeneID:100379389	protein_coding		KWMTBOMO13016	cuticular protein RR-2 motif 85 isoform X1 [Bombyx mori]	PREDICTED:_cuticular_protein_RR-2_motif_85_isoform_X1_[Bombyx_mori]	cuticular protein RR-2 motif 85		GO:0042302	structural constituent of cuticle
CPR86	GeneID:100379388	protein_coding		KWMTBOMO13015	TPA: putative cuticle protein [Bombyx mori]	cuticular_protein_RR-2_motif_86_precursor_[Bombyx_mori]	cuticular protein RR-2 motif 86		GO:0042302	structural constituent of cuticle
CPR87	GeneID:100379387	protein_coding		KWMTBOMO13014	TPA: putative cuticle protein [Bombyx mori]	cuticular_protein_RR-2_motif_87_precursor_[Bombyx_mori]	cuticular protein RR-2 motif 87		GO:0042302	structural constituent of cuticle
CPR88	GeneID:100379386	protein_coding		KWMTBOMO13011	histidine-rich protein PFHRP-II-like [Spodoptera litura]	Cuticle_protein_19_[Papilio_machaon]	cuticular protein RR-2 motif 88		GO:0042302	structural constituent of cuticle
CPR89	GeneID:100379385	protein_coding		KWMTBOMO13011	histidine-rich protein PFHRP-II-like [Spodoptera litura]	Cuticle_protein_19_[Papilio_machaon]	cuticular protein RR-2 motif 89		GO:0042302	structural constituent of cuticle
CPR9	GeneID:100379457	protein_coding	PCP20	KWMTBOMO10435	TPA: putative cuticle protein [Bombyx mori]	cuticular_protein_RR-1_motif_9_precursor_[Bombyx_mori]	cuticular protein RR-1 motif 9		GO:0042302	structural constituent of cuticle
CPR90	GeneID:100379384	protein_coding		KWMTBOMO13009	cuticular protein RR-2 motif 90 isoform X1 [Bombyx mori]	PREDICTED:_cuticular_protein_RR-2_motif_90_isoform_X1_[Bombyx_mori]	cuticular protein RR-2 motif 90		GO:0042302	structural constituent of cuticle
CPR91	GeneID:100379383	protein_coding		KWMTBOMO13008	TPA: putative cuticle protein [Bombyx mori]	cuticular_protein_RR-2_motif_91_precursor_[Bombyx_mori]	cuticular protein RR-2 motif 91		GO:0042302	structural constituent of cuticle
CPR92	GeneID:100379326	protein_coding		KWMTBOMO13007	cuticle protein [Bombyx mori]	cuticular_protein_RR-2_motif_92_precursor_[Bombyx_mori]	cuticular protein RR-2 motif 92		GO:0042302	structural constituent of cuticle
CPR93	GeneID:692406	protein_coding		KWMTBOMO13006	TPA: putative cuticle protein [Bombyx mori]	PREDICTED:_cuticle_protein_7-like_[Plutella_xylostella]	cuticular protein RR-2 motif 93		GO:0042302	structural constituent of cuticle
CPR94	GeneID:100379381	protein_coding		KWMTBOMO13005	cuticular protein RR-2 motif 94 precursor [Bombyx mori]	cuticular_protein_RR-2_motif_94_precursor_[Bombyx_mori]	cuticular protein RR-2 motif 94		GO:0042302	structural constituent of cuticle
CPR95	GeneID:692405	protein_coding		KWMTBOMO13005	cuticular protein RR-2 motif 94 precursor [Bombyx mori]	cuticular_protein_RR-2_motif_94_precursor_[Bombyx_mori]	cuticular protein RR-2 motif 95		GO:0042302	structural constituent of cuticle
CPR97	GeneID:100379379	protein_coding		KWMTBOMO13004	TPA: putative cuticle protein [Bombyx mori]	cuticular_protein_RR-2_motif_97_precursor_[Bombyx_mori]	cuticular protein RR-2 motif 97		GO:0042302	structural constituent of cuticle
CPR98	GeneID:100379377	protein_coding		KWMTBOMO13003	TPA: putative cuticle protein [Bombyx mori]	cuticular_protein_RR-2_motif_98_precursor_[Bombyx_mori]	cuticular protein RR-2 motif 98		GO:0042302	structural constituent of cuticle
CPR99	GeneID:692404	protein_coding		KWMTBOMO13001	TPA: putative cuticle protein [Bombyx mori]	_putative_cuticle_protein_[Bombyx_mori]	cuticular protein RR-2 motif 99		GO:0042302	structural constituent of cuticle
CPT1	GeneID:100379330	protein_coding		KWMTBOMO00298	TPA: putative cuticle protein [Bombyx mori]	cuticular_protein_tweedle_motif_1_precursor_[Bombyx_mori]	cuticular protein tweedle motif 1
CPT2	GeneID:692496	protein_coding		KWMTBOMO00354	glycine rich protein [Bombyx mori]	cuticular_protein_tweedle_motif_2_precursor_[Bombyx_mori]	cuticular protein tweedle motif 2
CPT3	GeneID:692497	protein_coding		KWMTBOMO04356	TPA: putative cuticle protein [Bombyx mori]	_putative_cuticle_protein_[Bombyx_mori]	cuticular protein tweedle motif 3
CPT4	GeneID:100379328	protein_coding		KWMTBOMO05702	cuticular protein tweedle motif 4 precursor [Bombyx mori]	cuticular_protein_tweedle_motif_4_precursor_[Bombyx_mori]	cuticular protein tweedle motif 4
CREB	GeneID:692871	protein_coding	CrebB	KWMTBOMO05718	cAMP responsive element binding protein [Bombyx mori]	cAMP_responsive_element_binding_protein_[Bombyx_mori]	cAMP responsive element binding protein	TF_bZIP	GO:0003677,GO:0003700,GO:0005634,GO:0005667,GO:0006355,GO:0007528,GO:0007611,GO:0007616,GO:0007622,GO:0007623,GO:0030431,GO:0040040,GO:0043565,GO:0045187,GO:0045475,GO:0045944,GO:0072375,GO:2000253	DNA binding|DNA-binding transcription factor activity|nucleus|transcription factor complex|regulation of transcription, DNA-templated|neuromuscular junction development|learning or memory|long-term memory|rhythmic behavior|circadian rhythm|sleep|thermosensory behavior|sequence-specific DNA binding|regulation of circadian sleep/wake cycle, sleep|locomotor rhythm|positive regulation of transcriptio…
CRF-DH	GeneID:100174841	protein_coding	dh45	KWMTBOMO09019	corticotropin-releasing factor-like diuretic hormone isoform X3 [Bombyx mori]	corticotropin-releasing_factor-like_diuretic_hormone_isoform_DH34_precursor_[Bombyx_mori]	corticotropin-releasing factor-like diuretic hormone		GO:0005576,GO:0007589,GO:0008613	extracellular region|body fluid secretion|diuretic hormone activity
CSP1	GeneID:692618	protein_coding	EbpIII	KWMTBOMO11532	chemosensory protein 1 isoform X1 [Bombyx mori]	chemosensory_protein_1_precursor_[Bombyx_mori]	chemosensory protein 1		GO:0005576,GO:0007552,GO:0009615,GO:0045297	extracellular region|metamorphosis|response to virus|post-mating behavior
CSP10	GeneID:692617	protein_coding	EbpIII	KWMTBOMO11534	chemosensory protein 10 isoform X1 [Bombyx mori]	PREDICTED:_chemosensory_protein_10_isoform_X1_[Bombyx_mori]	chemosensory protein 10		GO:0005576,GO:0007552,GO:0009615,GO:0045297	extracellular region|metamorphosis|response to virus|post-mating behavior
CSP11	GeneID:778484	protein_coding	EbpIII	KWMTBOMO11535	chemosensory protein 11 isoform X1 [Bombyx mori]	PREDICTED:_chemosensory_protein_11_isoform_X1_[Bombyx_mori]	chemosensory protein 11		GO:0005576,GO:0007552,GO:0009615,GO:0045297	extracellular region|metamorphosis|response to virus|post-mating behavior
CSP12	GeneID:778485	protein_coding	EbpIII	KWMTBOMO11529	chemosensory protein 12 isoform X1 [Bombyx mori]	chemosensory_protein_4_variant_[Bombyx_mori]	chemosensory protein 12		GO:0005576,GO:0007552,GO:0009615,GO:0045297	extracellular region|metamorphosis|response to virus|post-mating behavior
CSP13	GeneID:692677	protein_coding	EbpIII	KWMTBOMO11537	chemosensory protein 13 precursor [Bombyx mori]	chemosensory_protein_13_precursor_[Bombyx_mori]	chemosensory protein 13		GO:0005576,GO:0007552,GO:0009615,GO:0045297	extracellular region|metamorphosis|response to virus|post-mating behavior
CSP14	GeneID:692682	protein_coding	EbpIII				chemosensory protein 14		GO:0005576,GO:0007552,GO:0009615,GO:0045297	extracellular region|metamorphosis|response to virus|post-mating behavior
CSP15	GeneID:778486	protein_coding	a10	KWMTBOMO11540	chemosensory protein11 [Bombyx mori]	chemosensory_protein_7_precursor_[Bombyx_mori]	chemosensory protein 15		GO:0005576	extracellular region
CSP16	GeneID:778487	protein_coding		KWMTBOMO12492	chemosensory protein 16 isoform X2 [Bombyx mori]	PREDICTED:_ejaculatory_bulb-specific_protein_3-like_[Papilio_polytes]	chemosensory protein 16
CSP2	GeneID:778483	protein_coding	EbpIII	KWMTBOMO11531	chemosensory protein 3 [Bombyx mori]	chemosensory_protein_3_precursor_[Bombyx_mori]	chemosensory protein 2		GO:0005576,GO:0007552,GO:0009615,GO:0045297	extracellular region|metamorphosis|response to virus|post-mating behavior
CSP3	GeneID:692616	protein_coding	EbpIII	KWMTBOMO11531	chemosensory protein 3 [Bombyx mori]	chemosensory_protein_3_precursor_[Bombyx_mori]	chemosensory protein 3		GO:0005576,GO:0007552,GO:0009615,GO:0045297	extracellular region|metamorphosis|response to virus|post-mating behavior
CSP4	GeneID:692606	protein_coding	EbpIII	KWMTBOMO11533	chemosensory protein 4 precursor [Bombyx mori]	chemosensory_protein_4_precursor_[Bombyx_mori]	chemosensory protein 4		GO:0005576,GO:0007552,GO:0009615,GO:0045297	extracellular region|metamorphosis|response to virus|post-mating behavior
CSP5	GeneID:692615	protein_coding	EbpIII	KWMTBOMO11530	hypothetical protein [Bombyx mori]	chemosensory_protein_5_precursor_[Bombyx_mori]	chemosensory protein 5		GO:0005576,GO:0007552,GO:0009615,GO:0045297	extracellular region|metamorphosis|response to virus|post-mating behavior
CSP6	GeneID:692895	protein_coding	EbpIII	KWMTBOMO11539	chemosensory protein 6 isoform X1 [Bombyx mori]	chemosensory_protein_6_precursor_[Bombyx_mori]	chemosensory protein 6		GO:0005576,GO:0007552,GO:0009615,GO:0045297	extracellular region|metamorphosis|response to virus|post-mating behavior
CSP7	GeneID:692621	protein_coding		KWMTBOMO11540	chemosensory protein11 [Bombyx mori]	chemosensory_protein_7_precursor_[Bombyx_mori]	chemosensory protein 7
CSP8	GeneID:692620	protein_coding	EbpIII	KWMTBOMO11541	chemosensory protein 8 precursor [Bombyx mori]	chemosensory_protein_8_precursor_[Bombyx_mori]	chemosensory protein 8		GO:0005576,GO:0007552,GO:0009615,GO:0045297	extracellular region|metamorphosis|response to virus|post-mating behavior
CSP9	GeneID:692622	protein_coding	EbpIII	KWMTBOMO11661	chemosensory protein 9 isoform X1 [Bombyx mori]	PREDICTED:_chemosensory_protein_9_isoform_X1_[Bombyx_mori]	chemosensory protein 9		GO:0005576,GO:0007552,GO:0009615,GO:0045297	extracellular region|metamorphosis|response to virus|post-mating behavior
CTL10	GeneID:778489	protein_coding		KWMTBOMO05606	multi-binding protein [Bombyx mori]	C-type_lectin_10_precursor_[Bombyx_mori]	C-type lectin 10		GO:0005576,GO:0030246	extracellular region|carbohydrate binding
CTL11	GeneID:692630	protein_coding		KWMTBOMO05498	immulectin [Bombyx mori]	PREDICTED:_C-type_lectin_11_isoform_X1_[Bombyx_mori]	C-type lectin 11		GO:0005576,GO:0030246	extracellular region|carbohydrate binding
CTL16	GeneID:767624	protein_coding		KWMTBOMO09136	C-type lectin 16 precursor [Bombyx mori]	C-type_lectin_16_precursor_[Bombyx_mori]	C-type lectin 16
CTL17	GeneID:100174845	protein_coding		KWMTBOMO09176	low-expression lectin 1 [Bombyx mori]	C-type_lectin_17_[Bombyx_mori]	C-type lectin 17		GO:0005576,GO:0030246	extracellular region|carbohydrate binding
CTL19	GeneID:100329157	protein_coding		KWMTBOMO15666	C-type lectin 10 [Bombyx mori]	C-type_lectin_19_precursor_[Bombyx_mori]	C-type lectin 19		GO:0005576,GO:0030246	extracellular region|carbohydrate binding
CTL4	GeneID:100329158	protein_coding		KWMTBOMO01884	hypothetical protein B5X24_HaOG207360 [Helicoverpa armigera]	PREDICTED:_C-type_lectin_4_isoform_X1_[Bombyx_mori]	C-type lectin 4
CTL5	GeneID:692946	protein_coding		KWMTBOMO01829	C-type lectin 5 precursor [Bombyx mori]	C-type_lectin_5_precursor_[Bombyx_mori]	C-type lectin 5
CTL6	GeneID:100174847	protein_coding		KWMTBOMO01691	low-expression lectin 3 [Bombyx mori]	C-type_lectin_6_[Bombyx_mori]	C-type lectin 6
CYP337A2	GeneID:101739293	protein_coding	CYP6B6	KWMTBOMO09327	cytochrome P450 [Bombyx mori]	cytochrome_P450,_family_337,_subfamily_a,_polypeptide_1_precursor_[Bombyx_mori]	cytochrome P450 6B1-like		GO:0005506,GO:0005789,GO:0020037,GO:0031090,GO:0070330	iron ion binding|endoplasmic reticulum membrane|heme binding|organelle membrane|aromatase activity
CYP338A1	GeneID:101736895	protein_coding	CYP6B2	KWMTBOMO07090	uncharacterized protein LOC101736895 [Bombyx mori]	cytochrome_CYP338A2_[Spodoptera_littoralis]	cytochrome P450 6B2-like		GO:0005506,GO:0005789,GO:0020037,GO:0031090,GO:0070330	iron ion binding|endoplasmic reticulum membrane|heme binding|organelle membrane|aromatase activity
CYP340	GeneID:101745204	protein_coding		KWMTBOMO11447	cytochrome P450 [Bombyx mori]	PREDICTED:_uncharacterized_protein_LOC106132668_isoform_X2_[Amyelois_transitella]	uncharacterized LOC101745204
CYP340A3	GeneID:101738465	protein_coding	CYP4C21	KWMTBOMO15707	cytochrome P450 [Bombyx mori]	PREDICTED:_cytochrome_P450_4c21-like_[Bombyx_mori]	cytochrome P450 4c21-like		GO:0005506,GO:0005789,GO:0020037,GO:0031090,GO:0070330	iron ion binding|endoplasmic reticulum membrane|heme binding|organelle membrane|aromatase activity
CYP340C1	GeneID:101742493	protein_coding	CYP4C1	KWMTBOMO15838	uncharacterized protein LOC101742493 isoform X1 [Bombyx mori]	PREDICTED:_uncharacterized_protein_LOC101742493_isoform_X1_[Bombyx_mori]	cytochrome P450 4C1-like		GO:0005506,GO:0005789,GO:0020037,GO:0031090,GO:0070330	iron ion binding|endoplasmic reticulum membrane|heme binding|organelle membrane|aromatase activity
CYP341B1	GeneID:101743078	protein_coding	CYP4C1	KWMTBOMO13324	uncharacterized protein LOC101743078 precursor [Bombyx mori]	cytochrome_P450_CYP341B2_[Helicoverpa_armigera]	cytochrome P450 4C1-like		GO:0005506,GO:0005789,GO:0020037,GO:0031090,GO:0070330	iron ion binding|endoplasmic reticulum membrane|heme binding|organelle membrane|aromatase activity
CYP354A1	GeneID:101745924	protein_coding	CYP9E2	KWMTBOMO04531	cytochrome P450 [Bombyx mori]	cytochrome_P450_CYP354A3_[Helicoverpa_armigera]	cytochrome P450 9e2-like		GO:0004497,GO:0005506,GO:0005789,GO:0016705,GO:0020037,GO:0031090	monooxygenase activity|iron ion binding|endoplasmic reticulum membrane|oxidoreductase activity, acting on paired donors, with incorporation or reduction of molecular oxygen|heme binding|organelle membrane
CYP367A1	GeneID:101741325	protein_coding	Cyp4v2	KWMTBOMO09791	uncharacterized protein LOC101741325 isoform X1 [Bombyx mori]	PREDICTED:_uncharacterized_protein_LOC101741325_isoform_X1,_partial_[Bombyx_mori]	cytochrome P450 4V2-like		GO:0004497,GO:0005506,GO:0005789,GO:0010430,GO:0016021,GO:0016705,GO:0020037	monooxygenase activity|iron ion binding|endoplasmic reticulum membrane|fatty acid omega-oxidation|integral component of membrane|oxidoreductase activity, acting on paired donors, with incorporation or reduction of molecular oxygen|heme binding
CYP49A1	GeneID:101737184	protein_coding	Cyp49a1	KWMTBOMO08262	cytochrome P450 [Bombyx mori]	PREDICTED:_probable_cytochrome_P450_49a1_[Papilio_xuthus]	probable cytochrome P450 49a1-like		GO:0004497,GO:0005506,GO:0005789,GO:0016705,GO:0020037,GO:0031090	monooxygenase activity|iron ion binding|endoplasmic reticulum membrane|oxidoreductase activity, acting on paired donors, with incorporation or reduction of molecular oxygen|heme binding|organelle membrane
CYP6AN2	GeneID:101743305	protein_coding	CYP6B7	KWMTBOMO13412	uncharacterized protein LOC101743305 [Bombyx mori]	Cytochrome_P450_[Operophtera_brumata]	cytochrome P450 6B7-like		GO:0005506,GO:0005789,GO:0020037,GO:0031090,GO:0070330	iron ion binding|endoplasmic reticulum membrane|heme binding|organelle membrane|aromatase activity
CaMKII	GeneID:100462731	protein_coding	CaMKII	KWMTBOMO13053	ca2 /calmodulin-dependent protein kinase II isoform X1 [Bombyx mori]	Ca2_/calmodulin-dependent_protein_kinase_II_[Bombyx_mori]	Ca2 /calmodulin-dependent protein kinase II				ko04066,ko04360,ko04922,ko04722,ko04916,ko04728,ko04261,ko04925,ko04911,ko04713,ko04310,ko04024,ko04725,ko04745,ko04114,ko04020,ko04912,ko04971,ko04750,ko04740,ko04720,ko04012,ko04921	HIF-1 signaling pathway|Axon guidance|Glucagon signaling pathway|Neurotrophin signaling pathway|Melanogenesis|Dopaminergic synapse|Adrenergic signaling in cardiomyocytes|Aldosterone synthesis and secretion|Insulin secretion|Circadian entrainment|Wnt signaling pathway|cAMP signaling pathway|Cholinergic synapse|Phototransduction - fly|Oocyte meiosis|Calcium signaling pathway|GnRH signaling pathway|…
Cap-d3	GeneID:100141463	protein_coding	AAEL003481	KWMTBOMO00188	hypothetical protein B5V51_12840 [Heliothis virescens]	PREDICTED:_glycosyltransferase_25_family_member_isoform_X1_[Amyelois_transitella]	chromosome associated protein D3		GO:0005788,GO:0016757	endoplasmic reticulum lumen|transferase activity, transferring glycosyl groups	ko00310,ko00514	Lysine degradation|Other types of O-glycan biosynthesis
Care-11	GeneID:100144573	protein_coding		KWMTBOMO07612	bile salt-activated lipase [Bombyx mori]	PREDICTED:_bile_salt-activated_lipase-like_[Bombyx_mori]	carboxylesterase CarE-11		GO:0005576,GO:0052689	extracellular region|carboxylic ester hydrolase activity
Casp-4	GeneID:100862780	protein_coding	Dcp-1	KWMTBOMO11860	caspase-4 [Bombyx mori]	caspase-4_[Bombyx_mori]	caspase-4		GO:0004197,GO:0005737,GO:0005739,GO:0005829,GO:0006915,GO:0007015,GO:0007275,GO:0007300,GO:0007303,GO:0009267,GO:0010508,GO:0010623,GO:0012501,GO:0016239,GO:0016322,GO:0045476,GO:0048477,GO:0097153,GO:0097194,GO:0097200,GO:1900074,GO:1990525	cysteine-type endopeptidase activity|cytoplasm|mitochondrion|cytosol|apoptotic process|actin filament organization|multicellular organism development|ovarian nurse cell to oocyte transport|cytoplasmic transport, nurse cell to oocyte|cellular response to starvation|positive regulation of autophagy|programmed cell death involved in cell development|programmed cell death|positive regulation of macro…	ko04214,ko04210,ko04215,ko04668	Apoptosis - fly|Apoptosis|Apoptosis - multiple species|TNF signaling pathway
Caspase1	GeneID:692604	protein_coding		KWMTBOMO05812	caspase-1 [Bombyx mori]	caspase-1_[Bombyx_mori]	caspase-1		GO:0004197,GO:0006915	cysteine-type endopeptidase activity|apoptotic process	ko04214,ko04210,ko04215,ko04668	Apoptosis - fly|Apoptosis|Apoptosis - multiple species|TNF signaling pathway
Cat	GeneID:692456	protein_coding	Cat	KWMTBOMO00340	catalase [Bombyx mori]	catalase_[Bombyx_mori]	catalase		GO:0003007,GO:0004096,GO:0005777,GO:0007568,GO:0008340,GO:0016209,GO:0020037,GO:0034976,GO:0035206,GO:0036335,GO:0038001,GO:0042542,GO:0042744,GO:0045471,GO:0046872,GO:0072593	heart morphogenesis|catalase activity|peroxisome|aging|determination of adult lifespan|antioxidant activity|heme binding|response to endoplasmic reticulum stress|regulation of hemocyte proliferation|intestinal stem cell homeostasis|paracrine signaling|response to hydrogen peroxide|hydrogen peroxide catabolic process|response to ethanol|metal ion binding|reactive oxygen species metabolic process	ko04011,ko00380,ko04212,ko00630,ko04146,ko01200,ko04211,ko04068,ko04213	MAPK signaling pathway - yeast|Tryptophan metabolism|Longevity regulating pathway - worm|Glyoxylate and dicarboxylate metabolism|Peroxisome|Carbon metabolism|Longevity regulating pathway|FoxO signaling pathway|Longevity regulating pathway - multiple species
CatD	GeneID:692768	protein_coding	AAEL006169	KWMTBOMO14000	CathD [Bombyx mori]	cathepsin_D_precursor_[Bombyx_mori]	cathepsin D		GO:0004190,GO:0005764	aspartic-type endopeptidase activity|lysosome	ko04071,ko04142,ko04210	Sphingolipid signaling pathway|Lysosome|Apoptosis
Catl-like	GeneID:100188964	protein_coding	CTSH	KWMTBOMO05861	cathepsin L like protein precursor [Bombyx mori]	cathepsin_L_like_protein_precursor_[Bombyx_mori]	cathepsin L like protein
Cb10	GeneID:692508	protein_coding		KWMTBOMO02745	wing disc-specific protein [Bombyx mori]	wing_disc-specific_protein_[Bombyx_mori]	wing disc-specific protein
Cbp	GeneID:692547	protein_coding	Start1	KWMTBOMO00922	carotenoid-binding protein isoform 1 [Bombyx mori]	carotenoid-binding_protein_isoform_1_[Bombyx_mori]	carotenoid-binding protein		GO:0006694,GO:0006869,GO:0008289,GO:0016021	steroid biosynthetic process|lipid transport|lipid binding|integral component of membrane
Cbp20	GeneID:733050	protein_coding		KWMTBOMO09058	nuclear cap-binding protein subunit 2 [Vanessa tameamea]	nuclear_cap-binding_protein_subunit_2_[Bombyx_mori]	nuclear cap-binding protein subunit 2		GO:0000339,GO:0005634,GO:0005846,GO:0031047,GO:0045292	RNA cap binding|nucleus|nuclear cap binding complex|gene silencing by RNA|mRNA cis splicing, via spliceosome	ko03040,ko03015,ko03013	Spliceosome|mRNA surveillance pathway|RNA transport
Cbz	GeneID:692648	protein_coding		KWMTBOMO03312	chorion b-ZIP transcription factor [Bombyx mori]	chorion_b-ZIP_transcription_factor_[Bombyx_mori]	chorion b-ZIP transcription factor
Ccnl1	GeneID:100302033	protein_coding	CCNL2	KWMTBOMO11798	protein EFR3 homolog cmp44E [Bombyx mori]	PREDICTED:_protein_EFR3_homolog_cmp44E_[Bombyx_mori]	cyclin L1		GO:0000307,GO:0005634,GO:0005654,GO:0016538,GO:0016607,GO:0043231,GO:0045737,GO:0045944,GO:1901409	cyclin-dependent protein kinase holoenzyme complex|nucleus|nucleoplasm|cyclin-dependent protein serine/threonine kinase regulator activity|nuclear speck|intracellular membrane-bounded organelle|positive regulation of cyclin-dependent protein serine/threonine kinase activity|positive regulation of transcription by RNA polymerase II|positive regulation of phosphorylation of RNA polymerase II C-term…
Cdc2	GeneID:693060	protein_coding	Cdk1	KWMTBOMO09830	Bm cdc2 [Bombyx mori]	cell_division_cycle_2_[Bombyx_mori]	cell division cycle 2		GO:0000082,GO:0000086,GO:0001700,GO:0004672,GO:0004674,GO:0004693,GO:0005524,GO:0005634,GO:0005737,GO:0006468,GO:0007095,GO:0007140,GO:0007284,GO:0008353,GO:0030174,GO:0030707,GO:0032880,GO:0044772,GO:0044818,GO:0048142,GO:0055059,GO:0072686,GO:1901987	G1/S transition of mitotic cell cycle|G2/M transition of mitotic cell cycle|embryonic development via the syncytial blastoderm|protein kinase activity|protein serine/threonine kinase activity|cyclin-dependent protein serine/threonine kinase activity|ATP binding|nucleus|cytoplasm|protein phosphorylation|mitotic G2 DNA damage checkpoint|male meiotic nuclear division|spermatogonial cell division|RNA…	ko04914,ko04540,ko04114,ko04110,ko04115	Progesterone-mediated oocyte maturation|Gap junction|Oocyte meiosis|Cell cycle|p53 signaling pathway
Cdc25	GeneID:100216491	protein_coding	stg	KWMTBOMO06335	cdc25 [Bombyx mori]	PREDICTED:_cell_division_cycle_25_isoform_X1_[Bombyx_mori]	cell division cycle 25		GO:0000086,GO:0004725,GO:0005634,GO:0005694,GO:0005737,GO:0006470,GO:0007030,GO:0007099,GO:0007346,GO:0007369,GO:0007488,GO:0008138,GO:0008283,GO:0008284,GO:0010971,GO:0045792,GO:0045930,GO:0045931,GO:0045977,GO:0051301,GO:0060305,GO:0110032	G2/M transition of mitotic cell cycle|protein tyrosine phosphatase activity|nucleus|chromosome|cytoplasm|protein dephosphorylation|Golgi organization|centriole replication|regulation of mitotic cell cycle|gastrulation|histoblast morphogenesis|protein tyrosine/serine/threonine phosphatase activity|cell proliferation|positive regulation of cell proliferation|positive regulation of G2/M transition o…
Cdc37	GeneID:692540	protein_coding	Cdc37	KWMTBOMO03973	HSP90 cochaperone CDC37 homologue [Bombyx mori]	HSP90_cochaperone_CDC37_homologue_[Bombyx_mori]	HSP90 cochaperone CDC37 homologue		GO:0005737,GO:0019901	cytoplasm|protein kinase binding	ko04151	PI3K-Akt signaling pathway
Cdk7	GeneID:100379321	protein_coding	CDK7	KWMTBOMO12608	cyclin dependent kinase 7 [Bombyx mori]	cyclin_dependent_kinase_7_[Bombyx_mori]	cyclin dependent kinase 7				ko04110,ko03022,ko03420	Cell cycle|Basal transcription factors|Nucleotide excision repair
Cdk9	GeneID:100379322	protein_coding	CDK9	KWMTBOMO14683	cyclin dependent kinase 9 [Bombyx mori]	cyclin_dependent_kinase_9_[Bombyx_mori]	cyclin dependent kinase 9		GO:0000307,GO:0000790,GO:0000978,GO:0001223,GO:0003682,GO:0004693,GO:0005524,GO:0005634,GO:0005694,GO:0006282,GO:0006368,GO:0006468,GO:0008024,GO:0008134,GO:0008353,GO:0016605,GO:0019901,GO:0030332,GO:0031297,GO:0032968,GO:0033129,GO:0036464,GO:0044212,GO:0045944,GO:0051147,GO:0070816,GO:0071157,GO:0071345,GO:0097322,GO:1900364,GO:1903839,GO:2001168	cyclin-dependent protein kinase holoenzyme complex|nuclear chromatin|RNA polymerase II proximal promoter sequence-specific DNA binding|transcription coactivator binding|chromatin binding|cyclin-dependent protein serine/threonine kinase activity|ATP binding|nucleus|chromosome|regulation of DNA repair|transcription elongation from RNA polymerase II promoter|protein phosphorylation|cyclin/CDK positi…
Cdt1	GeneID:100873154	protein_coding	cdt1	KWMTBOMO06568	CDT1 [Bombyx mori]	PREDICTED:_DNA_replication_factor_Cdt1_isoform_X1_[Bombyx_mori]	DNA replication factor Cdt1		GO:0005634,GO:0006260,GO:0007049,GO:0031490	nucleus|DNA replication|cell cycle|chromatin DNA binding
Cec-CBM2	GeneID:692583	protein_coding	CECB1				cecropin CBM2		GO:0005576,GO:0019731,GO:0045087	extracellular region|antibacterial humoral response|innate immune response
CecA	GeneID:693029	protein_coding	CECA				cecropin A		GO:0005576,GO:0019731,GO:0045087	extracellular region|antibacterial humoral response|innate immune response
CecB1	GeneID:732858	protein_coding	CECB1				cecropin B		GO:0005576,GO:0019731,GO:0045087	extracellular region|antibacterial humoral response|innate immune response
CecD	GeneID:692369	protein_coding	CECD				cecropin D		GO:0005576,GO:0019731,GO:0045087	extracellular region|antibacterial humoral response|innate immune response
Chbp	GeneID:692624	protein_coding	APOD	KWMTBOMO15035	chlorophyllide A binding protein isoform X1 [Bombyx mori]	PREDICTED:_chlorophyllide_A_binding_protein_isoform_X1_[Bombyx_mori]	chlorophyllide A binding protein		GO:0000302,GO:0005615,GO:0005783,GO:0006006,GO:0006629,GO:0006869,GO:0007420,GO:0007568,GO:0010642,GO:0014012,GO:0015485,GO:0022626,GO:0030425,GO:0042246,GO:0042308,GO:0042493,GO:0043025,GO:0048471,GO:0048662,GO:0048678,GO:0051895,GO:0060588,GO:0071638,GO:1900016,GO:2000098,GO:2000405	response to reactive oxygen species|extracellular space|endoplasmic reticulum|glucose metabolic process|lipid metabolic process|lipid transport|brain development|aging|negative regulation of platelet-derived growth factor receptor signaling pathway|peripheral nervous system axon regeneration|cholesterol binding|cytosolic ribosome|dendrite|tissue regeneration|negative regulation of protein import …
Chc	GeneID:100233163	protein_coding	Chc	KWMTBOMO09747	clathrin heavy chain [Bombyx mori]	clathrin_heavy_chain_[Bombyx_mori]	clathrin heavy chain		GO:0005198,GO:0005802,GO:0005886,GO:0005905,GO:0005938,GO:0006886,GO:0006897,GO:0006898,GO:0007268,GO:0007291,GO:0007594,GO:0008103,GO:0016079,GO:0030130,GO:0030132,GO:0030136,GO:0030141,GO:0030198,GO:0031410,GO:0032051,GO:0033227,GO:0033363,GO:0035002,GO:0035159,GO:0040008,GO:0042802,GO:0045334,GO:0045451,GO:0045747,GO:0045807,GO:0046667,GO:0048268,GO:0048471,GO:0048749,GO:0071439,GO:0072686,GO:…	structural molecule activity|trans-Golgi network|plasma membrane|clathrin-coated pit|cell cortex|intracellular protein transport|endocytosis|receptor-mediated endocytosis|chemical synaptic transmission|sperm individualization|puparial adhesion|oocyte microtubule cytoskeleton polarization|synaptic vesicle exocytosis|clathrin coat of trans-Golgi network vesicle|clathrin coat of coated pit|clathrin-…	ko04144,ko04961,ko04142,ko04721	Endocytosis|Endocrine and other factor-regulated calcium reabsorption|Lysosome|Synaptic vesicle cycle
Chi	GeneID:693039	protein_coding		KWMTBOMO03966	chitinase precursor [Bombyx mori]	chitinase_precursor_[Bombyx_mori]	chitinase		GO:0000272,GO:0004568,GO:0005576,GO:0006032,GO:0008061	polysaccharide catabolic process|chitinase activity|extracellular region|chitin catabolic process|chitin binding	ko00520	Amino sugar and nucleotide sugar metabolism
Chi-h	GeneID:100141460	protein_coding	Cht2	KWMTBOMO04135	chitinase [Bombyx mori]	PREDICTED:_chitinase_isoform_X1_[Bombyx_mori]	chitinase		GO:0000272,GO:0004568,GO:0005576,GO:0005615,GO:0006032,GO:0008061,GO:0008362,GO:0008363,GO:0018990,GO:0040003,GO:0042060	polysaccharide catabolic process|chitinase activity|extracellular region|extracellular space|chitin catabolic process|chitin binding|chitin-based embryonic cuticle biosynthetic process|larval chitin-based cuticle development|ecdysis, chitin-based cuticle|chitin-based cuticle development|wound healing
ChiR1	GeneID:692403	protein_coding	Cht10	KWMTBOMO05735	probable chitinase 10 [Spodoptera litura]	Chitinase-related_protein_1_[Operophtera_brumata]	chitinase-related protein 1		GO:0000272,GO:0004568,GO:0005576,GO:0006032,GO:0008061	polysaccharide catabolic process|chitinase activity|extracellular region|chitin catabolic process|chitin binding	ko00520	Amino sugar and nucleotide sugar metabolism
Chk2	GeneID:692482	protein_coding	lok	KWMTBOMO04474	cell cycle checkpoint kinase 2 [Bombyx mori]	cell_cycle_checkpoint_kinase_2_[Bombyx_mori]	cell cycle checkpoint kinase 2		GO:0000077,GO:0004672,GO:0004674,GO:0005524,GO:0005634,GO:0005737,GO:0006282,GO:0006468,GO:0006915,GO:0006919,GO:0006974,GO:0007281,GO:0008630,GO:0016607,GO:0030717,GO:0035234,GO:0042770,GO:0044773,GO:0045944,GO:0050321,GO:0051091,GO:0071480,GO:0071481,GO:0072332	DNA damage checkpoint|protein kinase activity|protein serine/threonine kinase activity|ATP binding|nucleus|cytoplasm|regulation of DNA repair|protein phosphorylation|apoptotic process|activation of cysteine-type endopeptidase activity involved in apoptotic process|cellular response to DNA damage stimulus|germ cell development|intrinsic apoptotic signaling pathway in response to DNA damage|nuclear…	ko04115,ko04111,ko04110	p53 signaling pathway|Cell cycle - yeast|Cell cycle
Ci-13	GeneID:100147699	protein_coding		KWMTBOMO00872	chymotrypsin inhibitor SCI-III precursor [Bombyx mori]	chymotrypsin_inhibitor_SCI-III_precursor_[Bombyx_mori]	chymotrypsin inhibitor CI13		GO:0004867	serine-type endopeptidase inhibitor activity
Ci-b1	GeneID:692601	protein_coding		KWMTBOMO00872	chymotrypsin inhibitor SCI-III precursor [Bombyx mori]	chymotrypsin_inhibitor_SCI-III_precursor_[Bombyx_mori]	chymotrypsin inhibitor CI-b1		GO:0004867	serine-type endopeptidase inhibitor activity
Cide-b	GeneID:100141435	protein_coding	Cideb	KWMTBOMO13715	cell death activator CIDE-B [Bombyx mori]	cell_death_activator_CIDE-B_[Bombyx_mori]	cell death activator CIDE-B		GO:0005811,GO:0005829,GO:0006915,GO:0010942,GO:0042802,GO:0048471,GO:0090200,GO:0097194,GO:0097202	lipid droplet|cytosol|apoptotic process|positive regulation of cell death|identical protein binding|perinuclear region of cytoplasm|positive regulation of release of cytochrome c from mitochondria|execution phase of apoptosis|activation of cysteine-type endopeptidase activity
Cjhbp	GeneID:733092	protein_coding	Glod4	KWMTBOMO05583	cytosolic juvenile hormone binding protein 36 kDa subunit [Bombyx mori]	cytosolic_juvenile_hormone_binding_protein_36_kDa_subunit_[Bombyx_mori]	cytosolic juvenile hormone binding protein 36 kDa subunit		GO:0005739	mitochondrion
Ck2a	GeneID:692502	protein_coding		KWMTBOMO02732	casein kinase 2 alpha subunit isoform X1 [Bombyx mori]	PREDICTED:_casein_kinase_2_alpha_subunit_isoform_X1_[Bombyx_mori]	casein kinase 2 alpha subunit		GO:0004674,GO:0005524,GO:0016055	protein serine/threonine kinase activity|ATP binding|Wnt signaling pathway	ko04520,ko04712,ko04139,ko03008,ko04530,ko04064,ko04310	Adherens junction|Circadian rhythm - plant|Regulation of mitophagy - yeast|Ribosome biogenesis in eukaryotes|Tight junction|NF-kappa B signaling pathway|Wnt signaling pathway
Ck2b	GeneID:692538	protein_coding		KWMTBOMO08663	casein kinase 2 beta subunit isoform X1 [Bombyx mori]	PREDICTED:_casein_kinase_2_beta_subunit_isoform_X1_[Bombyx_mori]	casein kinase 2 beta subunit		GO:0005956,GO:0016055,GO:0019887	protein kinase CK2 complex|Wnt signaling pathway|protein kinase regulator activity	ko04520,ko04712,ko04139,ko03008,ko04530,ko04064,ko04310	Adherens junction|Circadian rhythm - plant|Regulation of mitophagy - yeast|Ribosome biogenesis in eukaryotes|Tight junction|NF-kappa B signaling pathway|Wnt signaling pathway
Cmc1	GeneID:100286768	protein_coding	CMC1	KWMTBOMO01313	Cmc1 protein [Bombyx mori]	Cmc1_protein_[Bombyx_mori]	Cmc1 protein		GO:0005739,GO:0046872	mitochondrion|metal ion binding
Cna	GeneID:692577	protein_coding	Pp2B-14D	KWMTBOMO05684	calcineurin A [Bombyx mori]	calcineurin_A_[Bombyx_mori]	calcineurin A	THAP	GO:0004722,GO:0004723,GO:0005516,GO:0005737,GO:0005955,GO:0006470,GO:0007143,GO:0030431,GO:0033192,GO:0035220,GO:0045995,GO:0046872,GO:0051321,GO:0097720	protein serine/threonine phosphatase activity|calcium-dependent protein serine/threonine phosphatase activity|calmodulin binding|cytoplasm|calcineurin complex|protein dephosphorylation|female meiotic nuclear division|sleep|calmodulin-dependent protein phosphatase activity|wing disc development|regulation of embryonic development|metal ion binding|meiotic cell cycle|calcineurin-mediated signaling	ko04924,ko04360,ko04922,ko04660,ko04650,ko04728,ko04380,ko04724,ko04010,ko04114,ko04020,ko04370,ko04022,ko04720,ko04662,ko04310,ko04921	Renin secretion|Axon guidance|Glucagon signaling pathway|T cell receptor signaling pathway|Natural killer cell mediated cytotoxicity|Dopaminergic synapse|Osteoclast differentiation|Glutamatergic synapse|MAPK signaling pathway|Oocyte meiosis|Calcium signaling pathway|VEGF signaling pathway|cGMP-PKG signaling pathway|Long-term potentiation|B cell receptor signaling pathway|Wnt signaling pathway|Oxy…
Cnb	GeneID:692578	protein_coding	CanB2	KWMTBOMO11084	calcineurin-B [Heliothis virescens]	calcineurin_B_[Bombyx_mori]	calcineurin B		GO:0005509,GO:0005516,GO:0005955,GO:0006470,GO:0007269,GO:0008021,GO:0008597,GO:0016192,GO:0030241,GO:0030431,GO:0045214,GO:0051321	calcium ion binding|calmodulin binding|calcineurin complex|protein dephosphorylation|neurotransmitter secretion|synaptic vesicle|calcium-dependent protein serine/threonine phosphatase regulator activity|vesicle-mediated transport|skeletal muscle myosin thick filament assembly|sleep|sarcomere organization|meiotic cell cycle	ko04650,ko04010,ko04924,ko04921,ko04114,ko04360,ko04380,ko04720,ko04020,ko04922,ko04370,ko04662,ko04724,ko04660,ko04022,ko04310	Natural killer cell mediated cytotoxicity|MAPK signaling pathway|Renin secretion|Oxytocin signaling pathway|Oocyte meiosis|Axon guidance|Osteoclast differentiation|Long-term potentiation|Calcium signaling pathway|Glucagon signaling pathway|VEGF signaling pathway|B cell receptor signaling pathway|Glutamatergic synapse|T cell receptor signaling pathway|cGMP-PKG signaling pathway|Wnt signaling pathw…
Coc	GeneID:733072	protein_coding	AAEL007818	KWMTBOMO08016	cocoonase [Bombyx mori]	cocoonase_precursor_[Bombyx_mori]	cocoonase		GO:0004252,GO:0005615,GO:0007586	serine-type endopeptidase activity|extracellular space|digestion	ko04974,ko04080,ko04972	Protein digestion and absorption|Neuroactive ligand-receptor interaction|Pancreatic secretion
Cop	GeneID:692426	protein_coding	Bcop	KWMTBOMO08985	RecName: Full=Ceropsin; AltName: Full=Cerebral opsin; Short=Boceropsin	ceropsin_[Bombyx_mori]	cerebral opsin		GO:0004930,GO:0007601,GO:0007602,GO:0009881,GO:0016021,GO:0018298	G protein-coupled receptor activity|visual perception|phototransduction|photoreceptor activity|integral component of membrane|protein-chromophore linkage
Copg1	GeneID:692386	protein_coding	gammaCop	KWMTBOMO00427	nonclathrin coat protein gamma1-COP [Bombyx mori]	nonclathrin_coat_protein_gamma1-COP_[Danaus_plexippus]	nonclathrin coat protein gamma1-COP		GO:0000139,GO:0005198,GO:0005783,GO:0005793,GO:0005794,GO:0006886,GO:0006888,GO:0006891,GO:0009306,GO:0016020,GO:0030126,GO:0072384	Golgi membrane|structural molecule activity|endoplasmic reticulum|endoplasmic reticulum-Golgi intermediate compartment|Golgi apparatus|intracellular protein transport|ER to Golgi vesicle-mediated transport|intra-Golgi vesicle-mediated transport|protein secretion|membrane|COPI vesicle coat|organelle transport along microtubule
Cpkc	GeneID:692526	protein_coding	Pkc53E	KWMTBOMO04321	conventional protein kinase C [Bombyx mori]	conventional_protein_kinase_C_[Bombyx_mori]	conventional protein kinase C		GO:0004674,GO:0004697,GO:0004712,GO:0005524,GO:0005622,GO:0005886,GO:0006468,GO:0008270,GO:0018105,GO:0035206,GO:0035556,GO:2000370	protein serine/threonine kinase activity|protein kinase C activity|protein serine/threonine/tyrosine kinase activity|ATP binding|intracellular|plasma membrane|protein phosphorylation|zinc ion binding|peptidyl-serine phosphorylation|regulation of hemocyte proliferation|intracellular signal transduction|positive regulation of clathrin-dependent endocytosis	ko04066,ko04540,ko04670,ko04370,ko04360,ko04139,ko04727,ko04015,ko04730,ko04071,ko04664,ko04650,ko04916,ko04728,ko04960,ko04970,ko04726,ko04261,ko04925,ko04911,ko04014,ko04151,ko04918,ko04270,ko04510,ko04070,ko04310,ko04010,ko04725,ko04745,ko04723,ko04072,ko04912,ko04530,ko04666,ko04919,ko04972,ko04971,ko04011,ko04713,ko04750,ko04720,ko04961,ko04012,ko04020,ko04724,ko04921,ko04150	HIF-1 signaling pathway|Gap junction|Leukocyte transendothelial migration|VEGF signaling pathway|Axon guidance|Regulation of mitophagy - yeast|GABAergic synapse|Rap1 signaling pathway|Long-term depression|Sphingolipid signaling pathway|Fc epsilon RI signaling pathway|Natural killer cell mediated cytotoxicity|Melanogenesis|Dopaminergic synapse|Aldosterone-regulated sodium reabsorption|Salivary sec…
Cpr	GeneID:100127056	protein_coding	Cpr	KWMTBOMO05674	NADPH cytochrome P450 reductase [Bombyx mori]	NADPH_cytochrome_P450_reductase_[Bombyx_mori]	NADPH cytochrome P450 reductase		GO:0003958,GO:0005789,GO:0005829,GO:0006723,GO:0009725,GO:0010181,GO:0012505,GO:0016021,GO:0016491,GO:0050660,GO:0050661	NADPH-hemoprotein reductase activity|endoplasmic reticulum membrane|cytosol|cuticle hydrocarbon biosynthetic process|response to hormone|FMN binding|endomembrane system|integral component of membrane|oxidoreductase activity|flavin adenine dinucleotide binding|NADP binding
Crabp	GeneID:692775	protein_coding		KWMTBOMO09788	fatty acid binding protein 1 [Bombyx mori]	cellular_retinoic_acid_binding_protein_[Bombyx_mori]	cellular retinoic acid binding protein		GO:0005737,GO:0008289,GO:0016020	cytoplasm|lipid binding|membrane
Crt	GeneID:692629	protein_coding	crt	KWMTBOMO12902	calreticulin [Bombyx mori]	calreticulin_[Bombyx_mori]	calreticulin		GO:0005509,GO:0005788,GO:0006457,GO:0030246,GO:0051082	calcium ion binding|endoplasmic reticulum lumen|protein folding|carbohydrate binding|unfolded protein binding	ko04612,ko04141,ko04145	Antigen processing and presentation|Protein processing in endoplasmic reticulum|Phagosome
Crz	GeneID:692443	protein_coding	crz	KWMTBOMO15678	pro-corazonin precursor [Bombyx mori]	PREDICTED:_pro-corazonin-like_[Amyelois_transitella]	corazonin		GO:0005184,GO:0005576,GO:0007218,GO:0045823,GO:0071858	neuropeptide hormone activity|extracellular region|neuropeptide signaling pathway|positive regulation of heart contraction|corazonin receptor binding
Cyca	GeneID:100216492	protein_coding	CCNA1	KWMTBOMO07996	cyclin A [Bombyx mori]	cyclin_A_[Bombyx_mori]	cyclin A				ko04914,ko04110,ko04152	Progesterone-mediated oocyte maturation|Cell cycle|AMPK signaling pathway
Cycb	GeneID:692530	protein_coding	ARNTL	KWMTBOMO00654	cycle like factor b isoform X2 [Bombyx mori]	PREDICTED:_cycle_like_factor_b_isoform_X1_[Bombyx_mori]	Cycle like factor b	bHLH	GO:0000060,GO:0000976,GO:0000980,GO:0000981,GO:0001228,GO:0003677,GO:0005634,GO:0005654,GO:0005667,GO:0006355,GO:0007283,GO:0007623,GO:0016605,GO:0017162,GO:0032007,GO:0032922,GO:0033391,GO:0042176,GO:0042634,GO:0042753,GO:0043161,GO:0043231,GO:0043425,GO:0043565,GO:0045599,GO:0045892,GO:0045893,GO:0045944,GO:0046982,GO:0050767,GO:0050796,GO:0051726,GO:0051775,GO:0051879,GO:0060137,GO:0070491,GO:…	protein import into nucleus, translocation|transcription regulatory region sequence-specific DNA binding|RNA polymerase II distal enhancer sequence-specific DNA binding|DNA-binding transcription factor activity, RNA polymerase II-specific|DNA-binding transcription activator activity, RNA polymerase II-specific|DNA binding|nucleus|nucleoplasm|transcription factor complex|regulation of transcriptio…	ko04728,ko04711,ko04710	Dopaminergic synapse|Circadian rhythm - fly|Circadian rhythm
Cyce	GeneID:100216493	protein_coding	CycE	KWMTBOMO02440	cyclin E isoform X1 [Bombyx mori]	PREDICTED:_cyclin_E_isoform_X1_[Bombyx_mori]	cyclin E		GO:0000079,GO:0000082,GO:0000278,GO:0000307,GO:0001932,GO:0005634,GO:0005737,GO:0005813,GO:0006275,GO:0006468,GO:0007088,GO:0007096,GO:0007129,GO:0007277,GO:0007307,GO:0007400,GO:0007419,GO:0007422,GO:0008284,GO:0016538,GO:0019901,GO:0035019,GO:0035736,GO:0042127,GO:0043065,GO:0044719,GO:0045035,GO:0045787,GO:0046427,GO:0048665,GO:1900087,GO:1904667	regulation of cyclin-dependent protein serine/threonine kinase activity|G1/S transition of mitotic cell cycle|mitotic cell cycle|cyclin-dependent protein kinase holoenzyme complex|regulation of protein phosphorylation|nucleus|cytoplasm|centrosome|regulation of DNA replication|protein phosphorylation|regulation of mitotic nuclear division|regulation of exit from mitosis|synapsis|pole cell developm…	ko04391,ko04114,ko04110,ko04115,ko04151	Hippo signaling pathway - fly|Oocyte meiosis|Cell cycle|p53 signaling pathway|PI3K-Akt signaling pathway
Cyp18a1	GeneID:100036578	protein_coding	Cyp18a1	KWMTBOMO05795	cytochrome P450 [Bombyx mori]	cytochrome_P450_18a1_[Bombyx_mori]	cytochrome P450 18a1		GO:0005506,GO:0005737,GO:0005789,GO:0006082,GO:0006805,GO:0007304,GO:0007480,GO:0007552,GO:0008395,GO:0016021,GO:0016712,GO:0020037,GO:0031090,GO:0035074,GO:0035210,GO:0042738,GO:0043231,GO:0046344,GO:0055114	iron ion binding|cytoplasm|endoplasmic reticulum membrane|organic acid metabolic process|xenobiotic metabolic process|chorion-containing eggshell formation|imaginal disc-derived leg morphogenesis|metamorphosis|steroid hydroxylase activity|integral component of membrane|oxidoreductase activity, acting on paired donors, with incorporation or reduction of molecular oxygen, reduced flavin or flavopro…	ko00981	Insect hormone biosynthesis
Cyp302a1	GeneID:692499	protein_coding	dib	KWMTBOMO13168	Cyp302a1 [Bombyx mori]	cytochrome_P450_302A1_[Bombyx_mori]	cytochrome P450 302A1		GO:0005506,GO:0005739,GO:0006697,GO:0007391,GO:0007417,GO:0007494,GO:0008258,GO:0008362,GO:0016705,GO:0020037,GO:0031966,GO:0042767	iron ion binding|mitochondrion|ecdysone biosynthetic process|dorsal closure|central nervous system development|midgut development|head involution|chitin-based embryonic cuticle biosynthetic process|oxidoreductase activity, acting on paired donors, with incorporation or reduction of molecular oxygen|heme binding|mitochondrial membrane|ecdysteroid 22-hydroxylase activity	ko00981	Insect hormone biosynthesis
Cyp305b1	GeneID:100127103	protein_coding	Cyp305a1	KWMTBOMO00224	cytochrome P450 CYP305B1V1 [Bombyx mandarina]	cytochrome_P450_Cyp305B1_precursor_[Bombyx_mori]	cytochrome P450 Cyp305B1		GO:0004497,GO:0005506,GO:0005789,GO:0016705,GO:0020037,GO:0031090	monooxygenase activity|iron ion binding|endoplasmic reticulum membrane|oxidoreductase activity, acting on paired donors, with incorporation or reduction of molecular oxygen|heme binding|organelle membrane
Cyp306a1	GeneID:100127116	protein_coding	phm	KWMTBOMO05794	cytochrome P450 [Bombyx mori]	cytochrome_P450_[Bombyx_mori]	cytochrome P450 monooxygenase		GO:0001700,GO:0005506,GO:0005737,GO:0005783,GO:0005789,GO:0006082,GO:0006697,GO:0006805,GO:0007298,GO:0008395,GO:0016712,GO:0020037,GO:0031090,GO:0035302,GO:0042738,GO:0043231,GO:0048477,GO:0055114	embryonic development via the syncytial blastoderm|iron ion binding|cytoplasm|endoplasmic reticulum|endoplasmic reticulum membrane|organic acid metabolic process|ecdysone biosynthetic process|xenobiotic metabolic process|border follicle cell migration|steroid hydroxylase activity|oxidoreductase activity, acting on paired donors, with incorporation or reduction of molecular oxygen, reduced flavin …	ko00981	Insect hormone biosynthesis
Cyp307a1	GeneID:100127052	protein_coding	spo	KWMTBOMO06147	cytochrome P450 [Bombyx mori]	cytochrome_P450_[Bombyx_mori]	cytochrome P450		GO:0001700,GO:0004497,GO:0005506,GO:0005783,GO:0005789,GO:0006697,GO:0007391,GO:0007417,GO:0007494,GO:0008258,GO:0016491,GO:0016705,GO:0020037,GO:0031090,GO:0042335,GO:0048477,GO:0048566	embryonic development via the syncytial blastoderm|monooxygenase activity|iron ion binding|endoplasmic reticulum|endoplasmic reticulum membrane|ecdysone biosynthetic process|dorsal closure|central nervous system development|midgut development|head involution|oxidoreductase activity|oxidoreductase activity, acting on paired donors, with incorporation or reduction of molecular oxygen|heme binding|o…	ko00981	Insect hormone biosynthesis
Cyp314a1	GeneID:100127102	protein_coding	shd	KWMTBOMO03959	ecdysone 20-hydroxylase [Bombyx mori]	ecdysone_20-hydroxylase_[Bombyx_mori]	ecdysone 20-hydroxylase		GO:0004501,GO:0005506,GO:0005739,GO:0007295,GO:0007298,GO:0007391,GO:0007417,GO:0007494,GO:0008258,GO:0020037,GO:0031966,GO:0035074,GO:0045456	ecdysone 20-monooxygenase activity|iron ion binding|mitochondrion|growth of a germarium-derived egg chamber|border follicle cell migration|dorsal closure|central nervous system development|midgut development|head involution|heme binding|mitochondrial membrane|pupation|ecdysteroid biosynthetic process	ko00981	Insect hormone biosynthesis
Cyp315a1	GeneID:100127120	protein_coding	sad	KWMTBOMO04611	cytochrome P450 [Bombyx mori]	cytochrome_P450,_family_315,_subfamily_a,_polypeptide_1_[Bombyx_mori]	cytochrome P450		GO:0005506,GO:0005739,GO:0006697,GO:0007391,GO:0007417,GO:0007494,GO:0008045,GO:0008258,GO:0016705,GO:0020037,GO:0031966,GO:0042768	iron ion binding|mitochondrion|ecdysone biosynthetic process|dorsal closure|central nervous system development|midgut development|motor neuron axon guidance|head involution|oxidoreductase activity, acting on paired donors, with incorporation or reduction of molecular oxygen|heme binding|mitochondrial membrane|ecdysteroid 2-hydroxylase activity	ko00981	Insect hormone biosynthesis
Cyp332a1	GeneID:100141432	protein_coding	Cyp6g2	KWMTBOMO08858	cytochrome P450 CYP332A1 [Bombyx mori]	cytochrome_P450_CYP332A1_[Bombyx_mori]	cytochrome P450 CYP332A1		GO:0004497,GO:0005506,GO:0005789,GO:0016705,GO:0017085,GO:0020037,GO:0031090,GO:0046680,GO:0046701	monooxygenase activity|iron ion binding|endoplasmic reticulum membrane|oxidoreductase activity, acting on paired donors, with incorporation or reduction of molecular oxygen|response to insecticide|heme binding|organelle membrane|response to DDT|insecticide catabolic process
Cyp337a1	GeneID:100127027	protein_coding	CYP6K1	KWMTBOMO09329	cytochrome P450 [Bombyx mori]	cytochrome_P450,_family_337,_subfamily_a,_polypeptide_1_precursor_[Bombyx_mori]	cytochrome P450		GO:0004497,GO:0005506,GO:0005789,GO:0016705,GO:0020037,GO:0031090	monooxygenase activity|iron ion binding|endoplasmic reticulum membrane|oxidoreductase activity, acting on paired donors, with incorporation or reduction of molecular oxygen|heme binding|organelle membrane
Cyp339a1	GeneID:100158252	protein_coding	Cyp301a1	KWMTBOMO11023	cytochrome P450 CYP339A1 [Bombyx mori]	cytochrome_P450_CYP339A1_[Bombyx_mori]	cytochrome P450 CYP339A1		GO:0004497,GO:0005506,GO:0007490,GO:0016705,GO:0020037,GO:0031966	monooxygenase activity|iron ion binding|tergite morphogenesis|oxidoreductase activity, acting on paired donors, with incorporation or reduction of molecular oxygen|heme binding|mitochondrial membrane
Cyp366a1	GeneID:100141433	protein_coding	CYP4V2	KWMTBOMO01080	CYP366A1 [Bombyx mori]	cytochrome_P450_CYP366A1_precursor_[Bombyx_mori]	cytochrome P450 CYP366A1
Cyp4g25	GeneID:100127117	protein_coding	Cyp4g15	KWMTBOMO07943	cytochrome P450 [Bombyx mori]	cytochrome_P450_CYP4G25_[Bombyx_mori]	cytochrome P450 CYP4G25		GO:0004497,GO:0005506,GO:0005789,GO:0016705,GO:0020037,GO:0031090	monooxygenase activity|iron ion binding|endoplasmic reticulum membrane|oxidoreductase activity, acting on paired donors, with incorporation or reduction of molecular oxygen|heme binding|organelle membrane
Cyp4l6	GeneID:100141436	protein_coding	Cyp4d2	KWMTBOMO07690	CYP4L6 [Bombyx mori]	cytochrome_P450_CYP4L6_precursor_[Bombyx_mori]	cytochrome P450 CYP4L6		GO:0004497,GO:0005506,GO:0005789,GO:0016705,GO:0020037,GO:0031090	monooxygenase activity|iron ion binding|endoplasmic reticulum membrane|oxidoreductase activity, acting on paired donors, with incorporation or reduction of molecular oxygen|heme binding|organelle membrane
Cyp4m5	GeneID:100126560	protein_coding	CYP4C1	KWMTBOMO02818	cytochrome P450 [Bombyx mori]	cytochrome_P450_monooxygenase_Cyp4M5_[Bombyx_mori]	cytochrome P450 monooxygenase Cyp4M5		GO:0005506,GO:0005789,GO:0020037,GO:0031090,GO:0070330	iron ion binding|endoplasmic reticulum membrane|heme binding|organelle membrane|aromatase activity
Cyp4m9	GeneID:780857	protein_coding	CYP4C1	KWMTBOMO02817	cytochrome P450 [Bombyx mori]	cytochrome_P450_CYP4M9_[Bombyx_mori]	cytochrome P450 CYP4M9		GO:0005506,GO:0005789,GO:0020037,GO:0031090,GO:0070330	iron ion binding|endoplasmic reticulum membrane|heme binding|organelle membrane|aromatase activity
Cyp6ab4	GeneID:780858	protein_coding	CYP6B2	KWMTBOMO12343	LOW QUALITY PROTEIN: cytochrome P450 6B2 [Bombyx mori]	PREDICTED:_LOW_QUALITY_PROTEIN:_cytochrome_P450_6B2-like_[Bombyx_mori]	cytochrome P450 6AB4		GO:0005506,GO:0005789,GO:0020037,GO:0031090,GO:0070330	iron ion binding|endoplasmic reticulum membrane|heme binding|organelle membrane|aromatase activity
Cyp6ab5	GeneID:100126559	protein_coding	CYP6B2	KWMTBOMO06852	cytochrome P450 [Bombyx mori]	cytochrome_P450,_family_6,_subfamily_ab,_polypeptide_5_[Bombyx_mori]	cytochrome P450		GO:0005506,GO:0005789,GO:0020037,GO:0031090,GO:0070330	iron ion binding|endoplasmic reticulum membrane|heme binding|organelle membrane|aromatase activity
Cyp6ae2	GeneID:100036580	protein_coding	CYP6B2	KWMTBOMO09951	uncharacterized protein LOC113395509 [Vanessa tameamea]	cytochrome_P450_6ae2_[Bombyx_mori]	cytochrome P450 6ae2		GO:0005506,GO:0005789,GO:0020037,GO:0031090,GO:0070330	iron ion binding|endoplasmic reticulum membrane|heme binding|organelle membrane|aromatase activity
Cyp6ae21	GeneID:100126540	protein_coding	CYP6B5	KWMTBOMO09952	cytochrome P450 [Bombyx mori]	cytochrome_P450_[Bombyx_mori]	CYP6AE family cytochrome P450 CYP6AE21		GO:0005506,GO:0005789,GO:0020037,GO:0031090,GO:0070330	iron ion binding|endoplasmic reticulum membrane|heme binding|organelle membrane|aromatase activity
Cyp6ae22	GeneID:100126549	protein_coding	CYP6B2	KWMTBOMO13805	cytochrome P450 monooxygenase CYP6AE22 [Bombyx mori]	cytochrome_P450_monooxygenase_CYP6AE22_[Bombyx_mori]	cytochrome P450 monooxygenase CYP6AE22		GO:0005506,GO:0005789,GO:0020037,GO:0031090,GO:0070330	iron ion binding|endoplasmic reticulum membrane|heme binding|organelle membrane|aromatase activity
Cyp6ae7	GeneID:100126551	protein_coding	CYP6B2	KWMTBOMO09944	cytochrome P450 CYP6AE7 [Bombyx mori]	cytochrome_P450_CYP6AE7_[Bombyx_mori]	cytochrome P450 CYP6AE7		GO:0005506,GO:0005789,GO:0020037,GO:0031090,GO:0070330	iron ion binding|endoplasmic reticulum membrane|heme binding|organelle membrane|aromatase activity
Cyp6ae9	GeneID:100126548	protein_coding	CYP6B2	KWMTBOMO07237	cytochrome P450 CYP6AE9 [Bombyx mori]	cytochrome_P450_CYP6AE9_[Bombyx_mori]	cytochrome P450 CYP6AE9		GO:0005506,GO:0005789,GO:0020037,GO:0031090,GO:0070330	iron ion binding|endoplasmic reticulum membrane|heme binding|organelle membrane|aromatase activity
Cyp6au1	GeneID:100127026	protein_coding	CYP6B6	KWMTBOMO12654	cytochrome P450 [Bombyx mori]	cytochrome_P450_Cyp6AU1_[Bombyx_mori]	cytochrome P450 Cyp6AU1		GO:0005506,GO:0005789,GO:0020037,GO:0031090,GO:0070330	iron ion binding|endoplasmic reticulum membrane|heme binding|organelle membrane|aromatase activity
Cyp6b29	GeneID:100127122	protein_coding	CYP6B2	KWMTBOMO12622	cytochrome P450 Cyp6b29 [Bombyx mandarina]	PREDICTED:_cytochrome_P450_Cyp6b29_isoform_X1_[Bombyx_mori]	cytochrome P450 Cyp6b29		GO:0005506,GO:0005789,GO:0020037,GO:0031090,GO:0070330	iron ion binding|endoplasmic reticulum membrane|heme binding|organelle membrane|aromatase activity
Cyp9a19	GeneID:100126178	protein_coding	CYP9E2	KWMTBOMO10621	uncharacterized protein LOC113495130 [Trichoplusia ni]	Cytochrome_P450_9e2_[Papilio_xuthus]	cytochrome P450		GO:0004497,GO:0005506,GO:0005789,GO:0016705,GO:0020037,GO:0031090	monooxygenase activity|iron ion binding|endoplasmic reticulum membrane|oxidoreductase activity, acting on paired donors, with incorporation or reduction of molecular oxygen|heme binding|organelle membrane
Cyp9a20	GeneID:100036579	protein_coding	CYP9E2	KWMTBOMO10620	cytochrome P450 9a20 isoform X1 [Bombyx mori]	cytochrome_P450_9a20_[Bombyx_mori]	cytochrome P450 9a20		GO:0004497,GO:0005506,GO:0005789,GO:0016705,GO:0020037,GO:0031090	monooxygenase activity|iron ion binding|endoplasmic reticulum membrane|oxidoreductase activity, acting on paired donors, with incorporation or reduction of molecular oxygen|heme binding|organelle membrane
Cyp9a21	GeneID:100126160	protein_coding	CYP9E2	KWMTBOMO10621	uncharacterized protein LOC113495130 [Trichoplusia ni]	Cytochrome_P450_9e2_[Papilio_xuthus]	cytochrome P450 CYP9A21		GO:0004497,GO:0005506,GO:0005789,GO:0016705,GO:0020037,GO:0031090	monooxygenase activity|iron ion binding|endoplasmic reticulum membrane|oxidoreductase activity, acting on paired donors, with incorporation or reduction of molecular oxygen|heme binding|organelle membrane
Cyp9a22	GeneID:100124424	protein_coding	CYP9E2	KWMTBOMO10626	cytochrome P450 [Bombyx mori]	cytochrome_P450_[Bombyx_mori]	cytochrome P450 CYP9A22		GO:0004497,GO:0005506,GO:0005789,GO:0016705,GO:0020037,GO:0031090	monooxygenase activity|iron ion binding|endoplasmic reticulum membrane|oxidoreductase activity, acting on paired donors, with incorporation or reduction of molecular oxygen|heme binding|organelle membrane
Cyp9g3	GeneID:100141326	protein_coding	CYP9E2	KWMTBOMO10603	CYP9G3 [Bombyx mori]	cytochrome_P450_9G3_[Bombyx_mori]	cytochrome P450 9G3		GO:0004497,GO:0005506,GO:0005789,GO:0016705,GO:0020037,GO:0031090	monooxygenase activity|iron ion binding|endoplasmic reticulum membrane|oxidoreductase activity, acting on paired donors, with incorporation or reduction of molecular oxygen|heme binding|organelle membrane
Cypa	GeneID:692737	protein_coding	Cyp1	KWMTBOMO05228	cyclophilin-like protein [Bombyx mori]	cyclophilin-like_protein_[Bombyx_mori]	cyclophilin A		GO:0003755,GO:0005634,GO:0005737,GO:0005829,GO:0006457,GO:0051082	peptidyl-prolyl cis-trans isomerase activity|nucleus|cytoplasm|cytosol|protein folding|unfolded protein binding	ko04020,ko04022	Calcium signaling pathway|cGMP-PKG signaling pathway
DESAT4	GeneID:692518	protein_coding	D11DS	KWMTBOMO07245	fatty acid desaturase [Bombyx mandarina]	uncharacterized_protein_LOC692518_[Bombyx_mori]	fatty acid desaturase		GO:0005789,GO:0006633,GO:0016021,GO:0017105,GO:0046872	endoplasmic reticulum membrane|fatty acid biosynthetic process|integral component of membrane|acyl-CoA delta11-desaturase activity|metal ion binding	ko04212,ko01040,ko01212,ko03320,ko04152	Longevity regulating pathway - worm|Biosynthesis of unsaturated fatty acids|Fatty acid metabolism|PPAR signaling pathway|AMPK signaling pathway
DLDH	GeneID:692608	protein_coding		KWMTBOMO13041	dihydrolipoamide dehydrogenase [Bombyx mori]	dihydrolipoamide_dehydrogenase_[Bombyx_mori]	dihydrolipoamide dehydrogenase		GO:0004148,GO:0005737,GO:0006096,GO:0009055,GO:0045454,GO:0050660	dihydrolipoyl dehydrogenase activity|cytoplasm|glycolytic process|electron transfer activity|cell redox homeostasis|flavin adenine dinucleotide binding	ko00260,ko01200,ko00630,ko00620,ko00020,ko00280,ko00640,ko00010	Glycine, serine and threonine metabolism|Carbon metabolism|Glyoxylate and dicarboxylate metabolism|Pyruvate metabolism|Citrate cycle (TCA cycle)|Valine, leucine and isoleucine degradation|Propanoate metabolism|Glycolysis / Gluconeogenesis
DRK	GeneID:100862763	protein_coding	drk	KWMTBOMO10247	DRK [Bombyx mori]	DRK_protein_[Bombyx_mori]	DRK protein		GO:0005070,GO:0005118,GO:0005154,GO:0005622,GO:0005886,GO:0007173,GO:0007265,GO:0007426,GO:0007427,GO:0007476,GO:0007614,GO:0008293,GO:0008355,GO:0008543,GO:0030707,GO:0045500,GO:0045793,GO:0048010,GO:0048260,GO:0070374,GO:1904263	SH3/SH2 adaptor activity|sevenless binding|epidermal growth factor receptor binding|intracellular|plasma membrane|epidermal growth factor receptor signaling pathway|Ras protein signal transduction|tracheal outgrowth, open tracheal system|epithelial cell migration, open tracheal system|imaginal disc-derived wing morphogenesis|short-term memory|torso signaling pathway|olfactory learning|fibroblast …	ko04722,ko04540,ko04320,ko04660,ko04550,ko04650,ko04380,ko04014,ko04151,ko04510,ko04013,ko04010,ko04630,ko04664,ko04912,ko04910,ko04068,ko04917,ko04062,ko04915,ko04662,ko04012,ko04072,ko04150	Neurotrophin signaling pathway|Gap junction|Dorso-ventral axis formation|T cell receptor signaling pathway|Signaling pathways regulating pluripotency of stem cells|Natural killer cell mediated cytotoxicity|Osteoclast differentiation|Ras signaling pathway|PI3K-Akt signaling pathway|Focal adhesion|MAPK signaling pathway - fly|MAPK signaling pathway|Jak-STAT signaling pathway|Fc epsilon RI signaling…
Defensin	GeneID:692778	protein_coding		KWMTBOMO02035	putative defensin [Bombyx mori]	defensin-like_protein_precursor_[Bombyx_mori]	defensin-like protein
Defensin2	GeneID:100190796	protein_coding		KWMTBOMO07664	defensin like protein 2 precursor [Bombyx mori]	defensin_like_protein_2_precursor_[Bombyx_mori]	defensin like protein 2
Desat1	GeneID:692567	protein_coding	desat1	KWMTBOMO13835	acyl-CoA Z11/delta10,12 desaturase [Bombyx mori]	(11Z)-hexadec-11-enoyl-CoA_conjugase_[Bombyx_mori]	acyl-CoA delta-11 desaturase/conjugase		GO:0006633,GO:0016021,GO:0016717,GO:0017105,GO:0042811,GO:0046872	fatty acid biosynthetic process|integral component of membrane|oxidoreductase activity, acting on paired donors, with oxidation of a pair of donors resulting in the reduction of molecular oxygen to two molecules of water|acyl-CoA delta11-desaturase activity|pheromone biosynthetic process|metal ion binding	ko04212,ko01040,ko01212,ko03320,ko04152	Longevity regulating pathway - worm|Biosynthesis of unsaturated fatty acids|Fatty acid metabolism|PPAR signaling pathway|AMPK signaling pathway
Desat3	GeneID:692568	protein_coding	D11DS	KWMTBOMO07359	acyl-CoA desaturase isoform X1 [Bombyx mori]	PREDICTED:_acyl-CoA_desaturase_isoform_X1_[Bombyx_mori]	acyl-CoA desaturase		GO:0005789,GO:0006633,GO:0016021,GO:0017105,GO:0046872	endoplasmic reticulum membrane|fatty acid biosynthetic process|integral component of membrane|acyl-CoA delta11-desaturase activity|metal ion binding	ko04212,ko01040,ko01212,ko03320,ko04152	Longevity regulating pathway - worm|Biosynthesis of unsaturated fatty acids|Fatty acid metabolism|PPAR signaling pathway|AMPK signaling pathway
Dfd	GeneID:692762	protein_coding	Dfd	KWMTBOMO03368	transcription factor deformed [Bombyx mori]	transcription_factor_deformed_[Bombyx_mori]	transcription factor deformed	Homeobox	GO:0000122,GO:0000977,GO:0001158,GO:0001228,GO:0003677,GO:0003705,GO:0005634,GO:0007380,GO:0009952,GO:0010468,GO:0033613,GO:0035289,GO:0043565,GO:0045944,GO:0060322,GO:0060323,GO:1902339,GO:1990403	negative regulation of transcription by RNA polymerase II|RNA polymerase II regulatory region sequence-specific DNA binding|enhancer sequence-specific DNA binding|DNA-binding transcription activator activity, RNA polymerase II-specific|DNA binding|transcription factor activity, RNA polymerase II distal enhancer sequence-specific binding|nucleus|specification of segmental identity, head|anterior/p…
Dh31	GeneID:100174854	protein_coding		KWMTBOMO13894	diuretic hormone 31 precursor [Bombyx mori]	diuretic_hormone_31_precursor_[Bombyx_mori]	diuretic hormone 31		GO:0005576,GO:0007218,GO:0007589,GO:0008613	extracellular region|neuropeptide signaling pathway|body fluid secretion|diuretic hormone activity
Dhdds	GeneID:732991	protein_coding	DHDDS	KWMTBOMO07683	dehydrodolichyl diphosphate synthase isoform X1 [Bombyx mori]	PREDICTED:_dehydrodolichyl_diphosphate_synthase_isoform_X1_[Bombyx_mori]	dehydrodolichyl diphosphate synthase		GO:0002094,GO:0005783,GO:0005789,GO:0006489,GO:0016094,GO:0045547,GO:1904423	polyprenyltransferase activity|endoplasmic reticulum|endoplasmic reticulum membrane|dolichyl diphosphate biosynthetic process|polyprenol biosynthetic process|dehydrodolichyl diphosphate synthase activity|dehydrodolichyl diphosphate synthase complex	ko00900	Terpenoid backbone biosynthesis
Dhr-1	GeneID:692457	protein_coding	PK1-R	KWMTBOMO07350	diapause hormone receptor-1 [Bombyx mori]	diapause_hormone_receptor-1_[Bombyx_mori]	diapause hormone receptor-1		GO:0004930,GO:0005887,GO:0007186,GO:0007218,GO:0008188,GO:0016021,GO:0036401,GO:0070328,GO:0090278	G protein-coupled receptor activity|integral component of plasma membrane|G protein-coupled receptor signaling pathway|neuropeptide signaling pathway|neuropeptide receptor activity|integral component of membrane|pyrokinin receptor activity|triglyceride homeostasis|negative regulation of peptide hormone secretion
Dhs	GeneID:100190959	protein_coding	CG8005	KWMTBOMO14456	deoxyhypusine synthase [Bombyx mori]	deoxyhypusine_synthase_[Bombyx_mori]	deoxyhypusine synthase		GO:0008612,GO:0034038	peptidyl-lysine modification to peptidyl-hypusine|deoxyhypusine synthase activity
Dl	GeneID:100188969	protein_coding	Dl	KWMTBOMO03859	Delta [Bombyx mori]	delta_precursor_[Bombyx_mori]	delta		GO:0001708,GO:0001736,GO:0005102,GO:0005112,GO:0005509,GO:0005768,GO:0005886,GO:0005912,GO:0007015,GO:0007155,GO:0007219,GO:0007298,GO:0007314,GO:0007398,GO:0007399,GO:0007419,GO:0007422,GO:0007423,GO:0007451,GO:0007460,GO:0007464,GO:0007474,GO:0007475,GO:0007476,GO:0007480,GO:0007498,GO:0008284,GO:0008347,GO:0008356,GO:0008407,GO:0008586,GO:0009986,GO:0016021,GO:0016330,GO:0030139,GO:0030707,GO:…	cell fate specification|establishment of planar polarity|signaling receptor binding|Notch binding|calcium ion binding|endosome|plasma membrane|adherens junction|actin filament organization|cell adhesion|Notch signaling pathway|border follicle cell migration|oocyte anterior/posterior axis specification|ectoderm development|nervous system development|ventral cord development|peripheral nervous syst…	ko04330	Notch signaling pathway
Dmc1	GeneID:693117	protein_coding	Dmc1	KWMTBOMO06575	dmc1 homolog isoform X1 [Bombyx mori]	Dmc1_homolog_[Bombyx_mori]	Dmc1 homolog		GO:0000150,GO:0000730,GO:0000781,GO:0000794,GO:0001541,GO:0001556,GO:0003690,GO:0003697,GO:0005524,GO:0005634,GO:0005654,GO:0005694,GO:0006312,GO:0007129,GO:0007131,GO:0007141,GO:0007276,GO:0007283,GO:0007286,GO:0008094,GO:0016887,GO:0042148	recombinase activity|DNA recombinase assembly|chromosome, telomeric region|condensed nuclear chromosome|ovarian follicle development|oocyte maturation|double-stranded DNA binding|single-stranded DNA binding|ATP binding|nucleus|nucleoplasm|chromosome|mitotic recombination|synapsis|reciprocal meiotic recombination|male meiosis I|gamete generation|spermatogenesis|spermatid development|DNA-dependent …	ko04113	Meiosis - yeast
DnaJ-1	GeneID:100302616	protein_coding	DNAJA2	KWMTBOMO01885	DnaJ-1 [Bombyx mori]	DnaJ_(Hsp40)_homolog_1_[Bombyx_mori]	DnaJ (Hsp40) homolog 1		GO:0001671,GO:0005524,GO:0005829,GO:0009408,GO:0016020,GO:0031072,GO:0042026,GO:0046872,GO:0051082,GO:0051087	ATPase activator activity|ATP binding|cytosol|response to heat|membrane|heat shock protein binding|protein refolding|metal ion binding|unfolded protein binding|chaperone binding	ko04141	Protein processing in endoplasmic reticulum
DnaJ-10	GeneID:100302622	protein_coding	Dnajc9	KWMTBOMO05036	DnaJ-10 [Bombyx mori]	PREDICTED:_dnaJ_(Hsp40)_homolog_10_isoform_X1_[Bombyx_mori]	DnaJ (Hsp40) homolog 10	MYB	GO:0005615,GO:0005634,GO:0005654,GO:0005737,GO:0005829,GO:0005886,GO:0031072,GO:0032781,GO:0035176	extracellular space|nucleus|nucleoplasm|cytoplasm|cytosol|plasma membrane|heat shock protein binding|positive regulation of ATPase activity|social behavior
DnaJ-11	GeneID:100302623	protein_coding	DNAJC30	KWMTBOMO09670	DnaJ-11 [Bombyx mori]	PREDICTED:_dnaJ_(Hsp40)_homolog_11_isoform_X1_[Bombyx_mori]	DnaJ (Hsp40) homolog 11	MYB
DnaJ-12	GeneID:692566	protein_coding	jdp	KWMTBOMO07190	J domain containing protein [Bombyx mori]	DnaJ-12_[Bombyx_mori]	DnaJ (Hsp40) homolog 12
DnaJ-13	GeneID:692803	protein_coding	DnaJ-60	KWMTBOMO11040	DnaJ (Hsp40) homolog 13 [Bombyx mori]	DnaJ_(Hsp40)_homolog_13_[Bombyx_mori]	DnaJ (Hsp40) homolog 13	MYB	GO:0006457,GO:0007275,GO:0007283,GO:0016020,GO:0016021,GO:0030154,GO:0051082	protein folding|multicellular organism development|spermatogenesis|membrane|integral component of membrane|cell differentiation|unfolded protein binding
DnaJ-14	GeneID:101744449	protein_coding	l(2)tid	KWMTBOMO08396	uncharacterized protein LOC101744449 [Bombyx mori]	uncharacterized_protein_LOC101744449_[Bombyx_mori]	protein tumorous imaginal discs, mitochondrial-like	MYB	GO:0005524,GO:0005741,GO:0006457,GO:0007275,GO:0009408,GO:0031072,GO:0046872,GO:0051082	ATP binding|mitochondrial outer membrane|protein folding|multicellular organism development|response to heat|heat shock protein binding|metal ion binding|unfolded protein binding
DnaJ-15	GeneID:101739460	protein_coding	DNAJC17	KWMTBOMO10961	uncharacterized protein LOC101739460 [Bombyx mori]	uncharacterized_protein_LOC101739460_[Bombyx_mori]	dnaJ homolog subfamily C member 17-like	MYB	GO:0000122,GO:0003723,GO:0005634,GO:0005737,GO:1901998	negative regulation of transcription by RNA polymerase II|RNA binding|nucleus|cytoplasm|toxin transport
DnaJ-16	GeneID:101739846	protein_coding	DNAJC21	KWMTBOMO13888	DnaJ-16 [Bombyx mori]	uncharacterized_protein_LOC101739846_[Bombyx_mori]	dnaJ homolog subfamily C member 21-like	zf-C2H2	GO:0003676,GO:0005730,GO:0005737,GO:0008270	nucleic acid binding|nucleolus|cytoplasm|zinc ion binding
DnaJ-17	GeneID:101744278	protein_coding	Dnajc11	KWMTBOMO00210	uncharacterized protein LOC101744278 [Bombyx mori]	uncharacterized_protein_LOC101744278_[Bombyx_mori]	dnaJ homolog subfamily C member 11-like	MYB	GO:0001401,GO:0005739,GO:0005741,GO:0005743,GO:0042407,GO:0061617	mitochondrial sorting and assembly machinery complex|mitochondrion|mitochondrial outer membrane|mitochondrial inner membrane|cristae formation|MICOS complex
DnaJ-18	GeneID:101741444	protein_coding	Dnajc22	KWMTBOMO00168	uncharacterized protein LOC101741444 [Bombyx mori]	uncharacterized_protein_LOC101741444_[Bombyx_mori]	dnaJ homolog subfamily C member 22-like		GO:0016021	integral component of membrane
DnaJ-19	GeneID:101738661	protein_coding	Sec63	KWMTBOMO13226	DnaJ-19 [Bombyx mori]	uncharacterized_protein_LOC101738661_[Bombyx_mori]	translocation protein SEC63 homolog	MYB	GO:0001889,GO:0005783,GO:0006614,GO:0006620,GO:0006807,GO:0008565,GO:0010259,GO:0016020,GO:0030176,GO:0031204,GO:0031207,GO:0072001	liver development|endoplasmic reticulum|SRP-dependent cotranslational protein targeting to membrane|posttranslational protein targeting to endoplasmic reticulum membrane|nitrogen compound metabolic process|protein transporter activity|multicellular organism aging|membrane|integral component of endoplasmic reticulum membrane|posttranslational protein targeting to membrane, translocation|Sec62/Sec6…	ko04141,ko03060	Protein processing in endoplasmic reticulum|Protein export
DnaJ-2	GeneID:692990	protein_coding	DNAJA1	KWMTBOMO05056	DnaJ-2 [Bombyx mori]	DnaJ_(Hsp40)_homolog_2_[Bombyx_mori]	DnaJ (Hsp40) homolog 2		GO:0001664,GO:0001671,GO:0005524,GO:0005634,GO:0005739,GO:0005829,GO:0006457,GO:0006986,GO:0007283,GO:0009408,GO:0015630,GO:0016020,GO:0030317,GO:0030521,GO:0030544,GO:0030957,GO:0031397,GO:0031625,GO:0042769,GO:0043065,GO:0043066,GO:0043508,GO:0046872,GO:0048471,GO:0050750,GO:0051082,GO:0051087,GO:0051223,GO:0055131,GO:0070062,GO:0070585,GO:0098554,GO:1901998,GO:1903748,GO:1905259	G protein-coupled receptor binding|ATPase activator activity|ATP binding|nucleus|mitochondrion|cytosol|protein folding|response to unfolded protein|spermatogenesis|response to heat|microtubule cytoskeleton|membrane|flagellated sperm motility|androgen receptor signaling pathway|Hsp70 protein binding|Tat protein binding|negative regulation of protein ubiquitination|ubiquitin protein ligase binding|…	ko04141	Protein processing in endoplasmic reticulum
DnaJ-21	GeneID:101735997	protein_coding	Dnajc8	KWMTBOMO04993	uncharacterized protein LOC101735997 [Bombyx mori]	uncharacterized_protein_LOC101735997_[Bombyx_mori]	dnaJ homolog subfamily C member 8-like	MYB	GO:0005634,GO:0005654,GO:0005829,GO:0030544,GO:0045171	nucleus|nucleoplasm|cytosol|Hsp70 protein binding|intercellular bridge
DnaJ-3	GeneID:100302617	protein_coding	shv	KWMTBOMO02147	DnaJ-3 [Bombyx mori]	DnaJ_(Hsp40)_homolog_3_[Bombyx_mori]	DnaJ (Hsp40) homolog 3	MYB	GO:0005178,GO:0005615,GO:0005634,GO:0005886,GO:0006457,GO:0007155,GO:0031594,GO:0036098,GO:0051082,GO:0060250,GO:0090129,GO:2001046	integrin binding|extracellular space|nucleus|plasma membrane|protein folding|cell adhesion|neuromuscular junction|male germ-line stem cell population maintenance|unfolded protein binding|germ-line stem-cell niche homeostasis|positive regulation of synapse maturation|positive regulation of integrin-mediated signaling pathway	ko04141	Protein processing in endoplasmic reticulum
DnaJ-4	GeneID:100302618	protein_coding	dnajb6	KWMTBOMO05712	dnaJ (Hsp40) homolog 4 isoform X2 [Bombyx mori]	DnaJ_(Hsp40)_homolog_4_[Bombyx_mori]	DnaJ (Hsp40) homolog 4	MYB	GO:0005634,GO:0048471	nucleus|perinuclear region of cytoplasm
DnaJ-5	GeneID:692539	protein_coding	DnaJ-1	KWMTBOMO02394	DnaJ-5 [Bombyx mori]	DnaJ-5_[Bombyx_mori]	DnaJ (Hsp40) homolog 5	MYB	GO:0005829,GO:0006457,GO:0008134,GO:0009408,GO:0042691,GO:0045746,GO:0050821,GO:0051082,GO:0051085,GO:0051087	cytosol|protein folding|transcription factor binding|response to heat|positive regulation of crystal cell differentiation|negative regulation of Notch signaling pathway|protein stabilization|unfolded protein binding|chaperone cofactor-dependent protein refolding|chaperone binding
DnaJ-6	GeneID:100302619	protein_coding	Dnajb12	KWMTBOMO14907	DnaJ-6 [Bombyx mori]	DnaJ_(Hsp40)_homolog_6_[Bombyx_mori]	DnaJ (Hsp40) homolog 6	MYB	GO:0005783,GO:0030176,GO:0030544,GO:0031965,GO:0034622,GO:0036503,GO:0051085,GO:0071218	endoplasmic reticulum|integral component of endoplasmic reticulum membrane|Hsp70 protein binding|nuclear membrane|cellular protein-containing complex assembly|ERAD pathway|chaperone cofactor-dependent protein refolding|cellular response to misfolded protein	ko04141	Protein processing in endoplasmic reticulum
DnaJ-7	GeneID:100302620	protein_coding	Csp	KWMTBOMO08928	DnaJ-7 [Bombyx mori]	DnaJ_(Hsp40)_homolog_7_[Bombyx_mori]	DnaJ (Hsp40) homolog 7	MYB	GO:0005886,GO:0006457,GO:0006887,GO:0008021,GO:0016079,GO:0043195,GO:0061176,GO:0061177,GO:0070050,GO:0098693,GO:1900073,GO:1903035	plasma membrane|protein folding|exocytosis|synaptic vesicle|synaptic vesicle exocytosis|terminal bouton|type Ib terminal bouton|type Is terminal bouton|neuron cellular homeostasis|regulation of synaptic vesicle cycle|regulation of neuromuscular synaptic transmission|negative regulation of response to wounding	ko04141	Protein processing in endoplasmic reticulum
DnaJ-8	GeneID:100302621	protein_coding	CG7872	KWMTBOMO13943	DnaJ-8 [Bombyx mori]	DnaJ-8_[Bombyx_mori]	DnaJ (Hsp40) homolog 8		GO:0005789,GO:0006457,GO:0012505,GO:0016021	endoplasmic reticulum membrane|protein folding|endomembrane system|integral component of membrane
DnaJ-9	GeneID:692875	protein_coding	DNAJC7	KWMTBOMO01881	DnaJ-like protein isoform A [Bombyx mori]	DnaJ-9_[Bombyx_mori]	DnaJ (Hsp40) homolog 9	MYB	GO:0001671,GO:0005654,GO:0005737,GO:0005829,GO:0005856,GO:0006457,GO:0016020,GO:0031072,GO:0051085,GO:0070062,GO:1900034	ATPase activator activity|nucleoplasm|cytoplasm|cytosol|cytoskeleton|protein folding|membrane|heat shock protein binding|chaperone cofactor-dependent protein refolding|extracellular exosome|regulation of cellular response to heat
Dnmt1	GeneID:692528	protein_coding	DNMT1	KWMTBOMO04438	DNA cytosine-5 methyltransferase [Bombyx mori]	DNA_cytosine-5_methyltransferase_[Bombyx_mori]	DNA cytosine-5 methyltransferase	MBD	GO:0003677,GO:0003886,GO:0005634,GO:0007265,GO:0008270,GO:0010216,GO:0010424,GO:0090309,GO:1990841	DNA binding|DNA (cytosine-5-)-methyltransferase activity|nucleus|Ras protein signal transduction|zinc ion binding|maintenance of DNA methylation|DNA methylation on cytosine within a CG sequence|positive regulation of methylation-dependent chromatin silencing|promoter-specific chromatin binding	ko00270	Cysteine and methionine metabolism
Dnmt2	GeneID:692480	protein_coding	TRDMT1	KWMTBOMO06485	DNA cytosine-5 methyltransferase [Bombyx mori]	DNA_cytosine-5_methyltransferase_[Bombyx_mori]	DNA cytosine-5 methyltransferase		GO:0003723,GO:0005634,GO:0005737,GO:0008175	RNA binding|nucleus|cytoplasm|tRNA methyltransferase activity
Dohh	GeneID:100188970	protein_coding	nero	KWMTBOMO10196	deoxyhypusine hydroxylase/monooxygenase [Bombyx mori]	deoxyhypusine_hydroxylase/monooxygenase_[Bombyx_mori]	deoxyhypusine hydroxylase/monooxygenase		GO:0005789,GO:0008283,GO:0008612,GO:0010508,GO:0019135,GO:0042406,GO:0046872	endoplasmic reticulum membrane|cell proliferation|peptidyl-lysine modification to peptidyl-hypusine|positive regulation of autophagy|deoxyhypusine monooxygenase activity|extrinsic component of endoplasmic reticulum membrane|metal ion binding
Dopr1	GeneID:100141434	protein_coding	Dop1R1	KWMTBOMO15689	dopamine receptor-1 [Bombyx mori]	dopamine_receptor-1_[Bombyx_mori]	dopamine receptor-1		GO:0001588,GO:0004930,GO:0004952,GO:0004993,GO:0005622,GO:0005887,GO:0007187,GO:0007191,GO:0007212,GO:0007268,GO:0007612,GO:0007613,GO:0008306,GO:0008355,GO:0008542,GO:0009744,GO:0016021,GO:0030425,GO:0030594,GO:0040040,GO:0042594,GO:0043052,GO:0071329,GO:0090328,GO:0098793,GO:0099509,GO:1990834	dopamine neurotransmitter receptor activity, coupled via Gs|G protein-coupled receptor activity|dopamine neurotransmitter receptor activity|G protein-coupled serotonin receptor activity|intracellular|integral component of plasma membrane|G protein-coupled receptor signaling pathway, coupled to cyclic nucleotide second messenger|adenylate cyclase-activating dopamine receptor signaling pathway|dopa…	ko04080	Neuroactive ligand-receptor interaction
Dopr2	GeneID:100141430	protein_coding	Dop1R2	KWMTBOMO03970	dopamine receptor 2 isoform X1 [Bombyx mori]	PREDICTED:_dopamine_receptor_2_isoform_X1_[Bombyx_mori]	dopamine receptor 2		GO:0001306,GO:0001588,GO:0004935,GO:0004952,GO:0005886,GO:0005887,GO:0007186,GO:0007188,GO:0007191,GO:0007212,GO:0008226,GO:0008227,GO:0016021,GO:0030285,GO:0042321,GO:0071880,GO:0099509,GO:1903223,GO:1903351,GO:1990834	age-dependent response to oxidative stress|dopamine neurotransmitter receptor activity, coupled via Gs|adrenergic receptor activity|dopamine neurotransmitter receptor activity|plasma membrane|integral component of plasma membrane|G protein-coupled receptor signaling pathway|adenylate cyclase-modulating G protein-coupled receptor signaling pathway|adenylate cyclase-activating dopamine receptor sig…
Dorsal	GeneID:692440	protein_coding	dl	KWMTBOMO06982	embryonic polarity protein dorsal isoform B [Bombyx mori]	dorsal_1b_[Spodoptera_litura]	embryonic polarity protein dorsal	RHD	GO:0000122,GO:0000381,GO:0000977,GO:0001077,GO:0001715,GO:0003682,GO:0005634,GO:0005654,GO:0005737,GO:0005829,GO:0006355,GO:0006952,GO:0006954,GO:0006955,GO:0006964,GO:0007249,GO:0007398,GO:0007419,GO:0007498,GO:0007501,GO:0007507,GO:0008063,GO:0008354,GO:0009950,GO:0009952,GO:0009953,GO:0010004,GO:0010629,GO:0031594,GO:0034097,GO:0035006,GO:0035206,GO:0038061,GO:0042387,GO:0042802,GO:0043565,GO:…	negative regulation of transcription by RNA polymerase II|regulation of alternative mRNA splicing, via spliceosome|RNA polymerase II regulatory region sequence-specific DNA binding|proximal promoter DNA-binding transcription activator activity, RNA polymerase II-specific|ectodermal cell fate specification|chromatin binding|nucleus|nucleoplasm|cytoplasm|cytosol|regulation of transcription, DNA-tem…
Dpp	GeneID:100270781	protein_coding	dpp	KWMTBOMO07196	decapentaplegic isoform X1 [Bombyx mori]	PREDICTED:_decapentaplegic_isoform_X1_[Bombyx_mori]	decapentaplegic		GO:0005576,GO:0007275,GO:0008083,GO:0030154	extracellular region|multicellular organism development|growth factor activity|cell differentiation	ko04060,ko04341,ko04390,ko04350,ko04013,ko04550	Cytokine-cytokine receptor interaction|Hedgehog signaling pathway - fly|Hippo signaling pathway|TGF-beta signaling pathway|MAPK signaling pathway - fly|Signaling pathways regulating pluripotency of stem cells
Dredd	GeneID:100141428	protein_coding	Dredd	KWMTBOMO05514	initiator caspase dredd [Bombyx mori]	death_related_ced-3/Nedd2-like_protein_[Bombyx_mori]	death related ced-3/Nedd2-like protein		GO:0004197,GO:0005737,GO:0006915,GO:0008656,GO:0045087,GO:0050829	cysteine-type endopeptidase activity|cytoplasm|apoptotic process|cysteine-type endopeptidase activator activity involved in apoptotic process|innate immune response|defense response to Gram-negative bacterium	ko04620,ko04214,ko04215,ko04210,ko04668,ko04622,ko04115,ko04621	Toll-like receptor signaling pathway|Apoptosis - fly|Apoptosis - multiple species|Apoptosis|TNF signaling pathway|RIG-I-like receptor signaling pathway|p53 signaling pathway|NOD-like receptor signaling pathway
Drp	GeneID:100216503	protein_coding	DAP	KWMTBOMO12101	death-related protein [Bombyx mori]	death-related_protein_[Bombyx_mori]	death-related protein		GO:0006914,GO:0010507,GO:0034198,GO:0070513,GO:0097190	autophagy|negative regulation of autophagy|cellular response to amino acid starvation|death domain binding|apoptotic signaling pathway
Dsclp	GeneID:100270779	protein_coding	LRRC40	KWMTBOMO08762	death-associated small cytoplasmic leucine-rich protein [Bombyx mori]	death-associated_small_cytoplasmic_leucine-rich_protein_[Bombyx_mori]	death-associated small cytoplasmic leucine-rich protein
Dsx	GeneID:692415	protein_coding	dsx	KWMTBOMO15373	doublesex isoform X2 [Bombyx mori]	PREDICTED:_doublesex_isoform_X5_[Bombyx_mori]	doublesex	DM	GO:0000977,GO:0001077,GO:0001078,GO:0005634,GO:0006357,GO:0007485,GO:0007486,GO:0007530,GO:0007619,GO:0008049,GO:0008270,GO:0016199,GO:0018993,GO:0019101,GO:0035215,GO:0042803,GO:0045433,GO:0045496,GO:0045497,GO:0045498,GO:0045892,GO:0045893,GO:0045944,GO:0046660,GO:0046661,GO:0048071,GO:0048086	RNA polymerase II regulatory region sequence-specific DNA binding|proximal promoter DNA-binding transcription activator activity, RNA polymerase II-specific|proximal promoter DNA-binding transcription repressor activity, RNA polymerase II-specific|nucleus|regulation of transcription by RNA polymerase II|imaginal disc-derived male genitalia development|imaginal disc-derived female genitalia develo…
E(spl)malpha	GeneID:100216502	protein_coding		KWMTBOMO01409	m4-like protein [Bombyx mori]	enhancer_of_split_malpha_[Bombyx_mori]	enhancer of split malpha
E(spl)mbeta	GeneID:100302604	protein_coding	E(spl)mbeta-HLH	KWMTBOMO01408	Enhancer of split mbeta [Bombyx mori]	enhancer_of_split_mbeta_[Bombyx_mori]	enhancer of split mbeta	bHLH	GO:0000122,GO:0000977,GO:0001078,GO:0001756,GO:0002052,GO:0003700,GO:0003714,GO:0005634,GO:0007219,GO:0008134,GO:0030154,GO:0043565,GO:0046983,GO:0048749,GO:0050767,GO:1902692,GO:1990837	negative regulation of transcription by RNA polymerase II|RNA polymerase II regulatory region sequence-specific DNA binding|proximal promoter DNA-binding transcription repressor activity, RNA polymerase II-specific|somitogenesis|positive regulation of neuroblast proliferation|DNA-binding transcription factor activity|transcription corepressor activity|nucleus|Notch signaling pathway|transcription…
E2f1	GeneID:100216494	protein_coding	E2f2	KWMTBOMO09213	E2F transcription factor 1 isoform X1 [Bombyx mori]	PREDICTED:_E2F_transcription_factor_1_isoform_X1_[Bombyx_mori]	E2F transcription factor 1	E2F	GO:0000122,GO:0000977,GO:0000981,GO:0000987,GO:0001077,GO:0001078,GO:0003700,GO:0005634,GO:0006355,GO:0007049,GO:0008134,GO:0043565,GO:0045944,GO:0046983,GO:0051726,GO:0072332,GO:0090575,GO:1903671,GO:1990086	negative regulation of transcription by RNA polymerase II|RNA polymerase II regulatory region sequence-specific DNA binding|DNA-binding transcription factor activity, RNA polymerase II-specific|proximal promoter sequence-specific DNA binding|proximal promoter DNA-binding transcription activator activity, RNA polymerase II-specific|proximal promoter DNA-binding transcription repressor activity, RN…	ko04110	Cell cycle
E74	GeneID:693011	protein_coding	Eip74EF	KWMTBOMO08597	transcription factor E74B [Bombyx mori]	PREDICTED:_DNA-binding_protein_D-ETS-3_isoform_X2_[Amyelois_transitella]	transcription factor E74	ETS	GO:0000981,GO:0001077,GO:0005634,GO:0006357,GO:0006914,GO:0008219,GO:0030154,GO:0035071,GO:0040034,GO:0043565,GO:0045944,GO:0048477	DNA-binding transcription factor activity, RNA polymerase II-specific|proximal promoter DNA-binding transcription activator activity, RNA polymerase II-specific|nucleus|regulation of transcription by RNA polymerase II|autophagy|cell death|cell differentiation|salivary gland cell autophagic cell death|regulation of development, heterochronic|sequence-specific DNA binding|positive regulation of tra…	ko04214	Apoptosis - fly
E75	GeneID:692595	protein_coding	E75	KWMTBOMO05671	orphan nuclear receptor E75A [Bombyx mori]	AF332550_1_orphan_nuclear_receptor_E75A_[Bombyx_mori]	nuclear hormone receptor E75	THR-like	GO:0003707,GO:0004887,GO:0005634,GO:0008270,GO:0043565	steroid hormone receptor activity|thyroid hormone receptor activity|nucleus|zinc ion binding|sequence-specific DNA binding
EAAT-1	GeneID:100856801	protein_coding	Slc1a1	KWMTBOMO11289	amino acid transporter-like protein isoform X1 [Bombyx mori]	PREDICTED:_amino_acid_transporter-like_protein_isoform_X1_[Bombyx_mori]	amino acid transporter-like protein		GO:0005313,GO:0005314,GO:0005886,GO:0005887,GO:0010460,GO:0015108,GO:0015501,GO:0015813,GO:0016324,GO:0016595,GO:0033229,GO:0042883,GO:0046872,GO:0051260,GO:0070779,GO:0098712,GO:0140009,GO:1902476	L-glutamate transmembrane transporter activity|high-affinity glutamate transmembrane transporter activity|plasma membrane|integral component of plasma membrane|positive regulation of heart rate|chloride transmembrane transporter activity|glutamate:sodium symporter activity|L-glutamate transmembrane transport|apical plasma membrane|glutamate binding|cysteine transmembrane transporter activity|cyst…
EAAT-2	GeneID:100856802	protein_coding	glt-1	KWMTBOMO07044	glutamate transporter isoform X1 [Bombyx mori]	PREDICTED:_glutamate_transporter_isoform_X1_[Bombyx_mori]	glutamate transporter		GO:0005313,GO:0005886,GO:0015293,GO:0016021,GO:0042995	L-glutamate transmembrane transporter activity|plasma membrane|symporter activity|integral component of membrane|cell projection
EAP30	GeneID:732933	protein_coding	snf8	KWMTBOMO08454	Vps22 [Bombyx mori]	ELL_complex_EAP30_subunit_[Bombyx_mori]	ELL complex EAP30 subunit		GO:0000814,GO:0043328	ESCRT II complex|protein transport to vacuole involved in ubiquitin-dependent protein catabolic process via the multivesicular body sorting pathway	ko04144	Endocytosis
EF1a	GeneID:693059	protein_coding		KWMTBOMO03005	elongation factor 1 alpha [Bombyx mori]	PREDICTED:_elongation_factor_1-alpha_isoform_X1_[Bombyx_mori]	elongation factor 1 alpha		GO:0003746,GO:0003924,GO:0005525,GO:0005737	translation elongation factor activity|GTPase activity|GTP binding|cytoplasm	ko03013	RNA transport
EH	GeneID:692740	protein_coding		KWMTBOMO03549	RecName: Full=Eclosion hormone; AltName: Full=EH; AltName: Full=Ecdysis activator; Flags: Precursor	eclosion_hormone_[synthetic_construct]	eclosion hormone		GO:0005576,GO:0007218,GO:0008255,GO:0018990	extracellular region|neuropeptide signaling pathway|ecdysis-triggering hormone activity|ecdysis, chitin-based cuticle
ERD2	GeneID:692878	protein_coding	KdelR	KWMTBOMO10292	KDEL endoplasmic reticulum protein retention receptor 2a [Bombyx mori]	KDEL_endoplasmic_reticulum_protein_retention_receptor_2_[Bombyx_mori]	KDEL endoplasmic reticulum protein retention receptor 2	zf-C2H2	GO:0005046,GO:0005783,GO:0005789,GO:0005794,GO:0005801,GO:0006621,GO:0006888,GO:0015031,GO:0016021	KDEL sequence binding|endoplasmic reticulum|endoplasmic reticulum membrane|Golgi apparatus|cis-Golgi network|protein retention in ER lumen|ER to Golgi vesicle-mediated transport|protein transport|integral component of membrane
ERp57	GeneID:692546	protein_coding	PDIA3	KWMTBOMO03002	protein disulfide-isomerase like protein ERp57 precursor [Bombyx mori]	protein_disulfide-isomerase_like_protein_ERp57_precursor_[Bombyx_mori]	protein disulfide-isomerase like protein ERp57		GO:0003756,GO:0005615,GO:0005783,GO:0005788,GO:0006457,GO:0009986,GO:0015037,GO:0034976,GO:0042470,GO:0042802,GO:0042824,GO:0043209,GO:0045454,GO:2001238	protein disulfide isomerase activity|extracellular space|endoplasmic reticulum|endoplasmic reticulum lumen|protein folding|cell surface|peptide disulfide oxidoreductase activity|response to endoplasmic reticulum stress|melanosome|identical protein binding|MHC class I peptide loading complex|myelin sheath|cell redox homeostasis|positive regulation of extrinsic apoptotic signaling pathway	ko04612,ko04141	Antigen processing and presentation|Protein processing in endoplasmic reticulum
ESC	GeneID:100529126	protein_coding	eed-a	KWMTBOMO03610	extra sex combs [Bombyx mori]	extra_sex_combs_[Bombyx_mori]	extra sex combs	zf-LITAF-like	GO:0016571,GO:0035098	histone methylation|ESC/E(Z) complex
ETH	GeneID:100337635	protein_coding					ecdysis triggering hormone
Ebony	GeneID:100270765	protein_coding	Aasdh	KWMTBOMO15786	ebony protein [Bombyx mori]	ebony_protein_[Bombyx_mori]	ebony protein		GO:0005524,GO:0006631,GO:0016878,GO:0019482,GO:0043041	ATP binding|fatty acid metabolic process|acid-thiol ligase activity|beta-alanine metabolic process|amino acid activation for nonribosomal peptide biosynthetic process
EcR	GeneID:692756	protein_coding	EcR	KWMTBOMO05605	RecName: Full=Ecdysone receptor; AltName: Full=20-hydroxy-ecdysone receptor; Short=20E receptor; AltName: Full=EcRH; AltName: Full=Ecdysteroid receptor; AltName: Full=Nuclear receptor subfamily 1 group H member 1	ecdysone_receptor_isoform_B1_[Bombyx_mori]	ecdysone receptor	THR-like	GO:0004884,GO:0005634,GO:0008270,GO:0035100,GO:0043565	ecdysteroid hormone receptor activity|nucleus|zinc ion binding|ecdysone binding|sequence-specific DNA binding	ko04214	Apoptosis - fly
Eck	GeneID:751080	protein_coding		KWMTBOMO11267	ecdysteroid 22-kinase [Bombyx mori]	ecdysteroid_22-kinase_[Bombyx_mori]	ecdysteroid 22-kinase
Ef-1d	GeneID:692393	protein_coding	eEF1delta	KWMTBOMO02734	elongation factor 1 delta isoform X1 [Bombyx mori]	PREDICTED:_elongation_factor_1_delta_isoform_X2_[Bombyx_mori]	elongation factor 1 delta		GO:0003746,GO:0005853,GO:0006414	translation elongation factor activity|eukaryotic translation elongation factor 1 complex|translational elongation
Ef-1g	GeneID:692391	protein_coding		KWMTBOMO11083	elongation factor 1 gamma isoform X1 [Bombyx mori]	elongation_factor_1_gamma_[Bombyx_mori]	elongation factor 1 gamma		GO:0003746	translation elongation factor activity
Ef1beta	GeneID:693119	protein_coding		KWMTBOMO01424	elongation factor 1 beta' [Bombyx mori]	elongation_factor_1-beta'_[Bombyx_mori]	elongation factor 1 beta'		GO:0003746,GO:0005853	translation elongation factor activity|eukaryotic translation elongation factor 1 complex
Eif-4a	GeneID:692781	protein_coding	eIF4A	KWMTBOMO02081	eukaryotic translation initiation factor 4A isoform X1 [Bombyx mori]	PREDICTED:_eukaryotic_translation_initiation_factor_4A_isoform_X1_[Bombyx_mori]	eukaryotic translation initiation factor 4A		GO:0000278,GO:0000381,GO:0002168,GO:0003724,GO:0003743,GO:0004004,GO:0005524,GO:0005634,GO:0005829,GO:0006413,GO:0007279,GO:0007446,GO:0016281,GO:0030718,GO:0043186,GO:0048132,GO:0048477	mitotic cell cycle|regulation of alternative mRNA splicing, via spliceosome|instar larval development|RNA helicase activity|translation initiation factor activity|ATP-dependent RNA helicase activity|ATP binding|nucleus|cytosol|translational initiation|pole cell formation|imaginal disc growth|eukaryotic translation initiation factor 4F complex|germ-line stem cell population maintenance|P granule|f…	ko03013	RNA transport
Eif2g	GeneID:692680	protein_coding	eIF2gamma	KWMTBOMO13729	translation initiation factor 2 gamma subunit [Bombyx mori]	translation_initiation_factor_2_gamma_subunit_[Bombyx_mori]	translation initiation factor 2 gamma subunit		GO:0001731,GO:0003743,GO:0003924,GO:0005525,GO:0005737,GO:0005829,GO:0005850,GO:0016282,GO:0043614	formation of translation preinitiation complex|translation initiation factor activity|GTPase activity|GTP binding|cytoplasm|cytosol|eukaryotic translation initiation factor 2 complex|eukaryotic 43S preinitiation complex|multi-eIF complex	ko03013	RNA transport
Elav	GeneID:100037432	protein_coding	elavl2	KWMTBOMO07244	hypothetical protein KGM_205793 [Danaus plexippus plexippus]	hypothetical_protein_KGM_20562_[Danaus_plexippus]	Elav protein	bHLH	GO:0003723,GO:0005938,GO:0007275	RNA binding|cell cortex|multicellular organism development
Elf	GeneID:692806	protein_coding	Gspt1	KWMTBOMO10337	elongation factor 1 alpha [Bombyx mori]	Ef1alpha-like_factor_isoform_1_[Bombyx_mori]	Ef1alpha-like factor		GO:0000184,GO:0002184,GO:0003747,GO:0003924,GO:0005525,GO:0005829,GO:0006412,GO:0006479,GO:0018444	nuclear-transcribed mRNA catabolic process, nonsense-mediated decay|cytoplasmic translational termination|translation release factor activity|GTPase activity|GTP binding|cytosol|translation|protein methylation|translation release factor complex	ko03015	mRNA surveillance pathway
Elp1	GeneID:100499492	protein_coding	ELP1	KWMTBOMO12582	elongator complex protein 1 [Bombyx mori]	elongator_complex_protein_1_[Bombyx_mori]	elongator complex protein 1		GO:0002098,GO:0005737,GO:0006357,GO:0008023,GO:0008607,GO:0030335,GO:0033588	tRNA wobble uridine modification|cytoplasm|regulation of transcription by RNA polymerase II|transcription elongation factor complex|phosphorylase kinase regulator activity|positive regulation of cell migration|Elongator holoenzyme complex
Enb2	GeneID:100049061	protein_coding					antibacterial peptide enbocin 2		GO:0005576,GO:0019731,GO:0045087	extracellular region|antibacterial humoral response|innate immune response
Enb3	GeneID:100101217	protein_coding					antibacterial peptide enbocin 3		GO:0005576,GO:0019731,GO:0045087	extracellular region|antibacterial humoral response|innate immune response
Era.1	GeneID:100141507	protein_coding	ERA.1	KWMTBOMO00762	chorion early A [Bombyx mori]	chorion_class_CA_protein_ERA.1_precursor_[Bombyx_mori]	chorion protein gene ErA.1		GO:0005213,GO:0007275,GO:0007304,GO:0042600	structural constituent of chorion|multicellular organism development|chorion-containing eggshell formation|chorion
Era.2	GeneID:100141508	protein_coding	ERA.2	KWMTBOMO00762	chorion early A [Bombyx mori]	chorion_class_CA_protein_ERA.1_precursor_[Bombyx_mori]	chorion protein gene ErA.2		GO:0005213,GO:0007275,GO:0007304,GO:0042600	structural constituent of chorion|multicellular organism development|chorion-containing eggshell formation|chorion
Era.3	GeneID:100141509	protein_coding	ERA.3	KWMTBOMO00762	chorion early A [Bombyx mori]	chorion_class_CA_protein_ERA.1_precursor_[Bombyx_mori]	chorion protein gene ErA.3		GO:0005213,GO:0007275,GO:0007304,GO:0042600	structural constituent of chorion|multicellular organism development|chorion-containing eggshell formation|chorion
Era.4	GeneID:693017	protein_coding	ERA.4	KWMTBOMO00760	--	chorion_early_A_[Bombyx_mori]	chorion protein gene ErA.4		GO:0005213,GO:0007275,GO:0007304,GO:0042600	structural constituent of chorion|multicellular organism development|chorion-containing eggshell formation|chorion
Era.5	GeneID:100141510	protein_coding	ERA.5	KWMTBOMO00768	--	chorion_early_A_[Bombyx_mori]	chorion protein gene ErA.5		GO:0005213,GO:0007275,GO:0007304,GO:0042600	structural constituent of chorion|multicellular organism development|chorion-containing eggshell formation|chorion
Erb.1	GeneID:100141469	protein_coding					chorion protein gene ErB.1		GO:0005213,GO:0007275,GO:0007304,GO:0042600	structural constituent of chorion|multicellular organism development|chorion-containing eggshell formation|chorion
Erb.2	GeneID:100141511	protein_coding		KWMTBOMO00763	chorion early B [Bombyx mori]	chorion_protein_gene_ErB.2_precursor_[Bombyx_mori]	chorion protein gene ErB.2		GO:0005213,GO:0007275,GO:0007304,GO:0042600	structural constituent of chorion|multicellular organism development|chorion-containing eggshell formation|chorion
Erb.3	GeneID:100141512	protein_coding	ErB.4	KWMTBOMO00761	chorion early B [Bombyx mori]	chorion_early_B_[Bombyx_mori]	chorion protein gene ErB.3		GO:0005213,GO:0007275,GO:0007304,GO:0042600	structural constituent of chorion|multicellular organism development|chorion-containing eggshell formation|chorion
Erk	GeneID:692466	protein_coding	rl	KWMTBOMO05512	Extracellular regulated MAP kinase [Bombyx mori]	extracellular_regulated_MAP_kinase_[Bombyx_mori]	extracellular regulated MAP kinase		GO:0000165,GO:0000278,GO:0004674,GO:0004707,GO:0005524,GO:0005634,GO:0005737,GO:0005829,GO:0007173,GO:0007362,GO:0007430,GO:0007465,GO:0007474,GO:0007476,GO:0007479,GO:0007552,GO:0008134,GO:0008284,GO:0008286,GO:0008293,GO:0008340,GO:0008543,GO:0009267,GO:0010468,GO:0016242,GO:0019901,GO:0030054,GO:0031594,GO:0034334,GO:0034614,GO:0035169,GO:0035170,GO:0035556,GO:0045500,GO:0045793,GO:0046534,GO:…	MAPK cascade|mitotic cell cycle|protein serine/threonine kinase activity|MAP kinase activity|ATP binding|nucleus|cytoplasm|cytosol|epidermal growth factor receptor signaling pathway|terminal region determination|terminal branching, open tracheal system|R7 cell fate commitment|imaginal disc-derived wing vein specification|imaginal disc-derived wing morphogenesis|leg disc proximal/distal pattern fo…	ko04214,ko04912,ko04350,ko04730,ko04320,ko04611,ko04960,ko04380,ko04014,ko04270,ko04620,ko04723,ko04810,ko04370,ko04068,ko04022,ko04915,ko04726,ko04066,ko04015,ko04914,ko04916,ko04261,ko04151,ko04114,ko04072,ko04666,ko04917,ko04210,ko04012,ko04722,ko04071,ko04550,ko04013,ko04724,ko04010,ko04725,ko04011,ko04713,ko04540,ko04520,ko04360,ko04660,ko04650,ko04668,ko04510,ko04024,ko04621,ko04664,ko04910…	Apoptosis - fly|GnRH signaling pathway|TGF-beta signaling pathway|Long-term depression|Dorso-ventral axis formation|Platelet activation|Aldosterone-regulated sodium reabsorption|Osteoclast differentiation|Ras signaling pathway|Vascular smooth muscle contraction|Toll-like receptor signaling pathway|Retrograde endocannabinoid signaling|Regulation of actin cytoskeleton|VEGF signaling pathway|FoxO si…
Ero1	GeneID:100270768	protein_coding	Ero1L	KWMTBOMO05932	endoplasmic reticulum oxidoreduction 1-like precursor [Bombyx mori]	endoplasmic_reticulum_oxidoreduction_1-like_precursor_[Bombyx_mori]	endoplasmic reticulum oxidoreduction 1-like		GO:0003756,GO:0005783,GO:0005789,GO:0008593,GO:0015035,GO:0016491,GO:0016671,GO:0034975,GO:0051085	protein disulfide isomerase activity|endoplasmic reticulum|endoplasmic reticulum membrane|regulation of Notch signaling pathway|protein disulfide oxidoreductase activity|oxidoreductase activity|oxidoreductase activity, acting on a sulfur group of donors, disulfide as acceptor|protein folding in endoplasmic reticulum|chaperone cofactor-dependent protein refolding	ko04141	Protein processing in endoplasmic reticulum
Ethr	GeneID:100187565	protein_coding	TRHR				ecdysis triggering hormone receptor		GO:0004997,GO:0005886,GO:0016021	thyrotropin-releasing hormone receptor activity|plasma membrane|integral component of membrane
Ets	GeneID:692446	protein_coding	Ehf	KWMTBOMO10630	transcription factor Ets [Bombyx mori]	transcription_factor_Ets_[Bombyx_mori]	transcription factor Ets	ETS	GO:0000978,GO:0000981,GO:0001077,GO:0003677,GO:0003700,GO:0005634,GO:0005654,GO:0005794,GO:0006357,GO:0006366,GO:0030154,GO:0030855,GO:0045893,GO:0045944,GO:0050673	RNA polymerase II proximal promoter sequence-specific DNA binding|DNA-binding transcription factor activity, RNA polymerase II-specific|proximal promoter DNA-binding transcription activator activity, RNA polymerase II-specific|DNA binding|DNA-binding transcription factor activity|nucleus|nucleoplasm|Golgi apparatus|regulation of transcription by RNA polymerase II|transcription by RNA polymerase I…
FANCD2	GeneID:100620065	protein_coding	FANCD2				Fanconi anemia, complementation group D2				ko03460	Fanconi anemia pathway
FANCI	GeneID:100620066	protein_coding	FANCI	KWMTBOMO10177	Fanconi anemia, complementation group I isoform X1 [Bombyx mori]	PREDICTED:_Fanconi_anemia,_complementation_group_I_isoform_X1_[Bombyx_mori]	Fanconi anemia, complementation group I				ko03460	Fanconi anemia pathway
FANCL	GeneID:100620064	protein_coding	FANCL	KWMTBOMO06663	Fanconi anemia, complementation group L isoform X1 [Bombyx mori]	PREDICTED:_DIS3-like_exonuclease_2_[Amyelois_transitella]	Fanconi anemia, complementation group L				ko04120,ko03460	Ubiquitin mediated proteolysis|Fanconi anemia pathway
FDL	GeneID:100359364	protein_coding	fdl	KWMTBOMO11657	fused lobes [Bombyx mori]	fused_lobes_[Bombyx_mori]	fused lobes		GO:0004563,GO:0005770,GO:0005886,GO:0005975,GO:0006491,GO:0006517,GO:0007420,GO:0016063,GO:0016231,GO:0102148	beta-N-acetylhexosaminidase activity|late endosome|plasma membrane|carbohydrate metabolic process|N-glycan processing|protein deglycosylation|brain development|rhodopsin biosynthetic process|beta-N-acetylglucosaminidase activity|N-acetyl-beta-D-galactosaminidase activity	ko00520,ko00604,ko00511,ko00603,ko00531,ko04142	Amino sugar and nucleotide sugar metabolism|Glycosphingolipid biosynthesis - ganglio series|Other glycan degradation|Glycosphingolipid biosynthesis - globo series|Glycosaminoglycan degradation|Lysosome
FIBH	GeneID:693030	protein_coding	FIBH	KWMTBOMO15365	fibroin heavy chain precursor [Bombyx mori]	PREDICTED:_dihydrolipoyllysine-residue_succinyltransferase_component_of_2-oxoglutarate_dehydrogenase_complex,_mitochondrial_isoform_X2_[Bombyx_mori]	silk fibroin heavy chain
FMO1	GeneID:100462670	protein_coding	sno1	KWMTBOMO15246	flavin-dependent monooxygenase FMO1A [Bombyx mori]	flavin-dependent_monooxygenase_FMO1_[Bombyx_mori]	flavin-dependent monooxygenase FMO1		GO:0004499,GO:0005576,GO:0009820,GO:0033784,GO:0050660,GO:0050661,GO:0051289,GO:0055114	N,N-dimethylaniline monooxygenase activity|extracellular region|alkaloid metabolic process|senecionine N-oxygenase activity|flavin adenine dinucleotide binding|NADP binding|protein homotetramerization|oxidation-reduction process
FMO2	GeneID:100462671	protein_coding	sno1	KWMTBOMO15247	flavin-dependent monooxygenase FMO2 isoform X1 [Bombyx mori]	PREDICTED:_flavin-dependent_monooxygenase_FMO2_isoform_X1_[Bombyx_mori]	flavin-dependent monooxygenase FMO2		GO:0004499,GO:0005576,GO:0009820,GO:0033784,GO:0050660,GO:0050661,GO:0051289,GO:0055114	N,N-dimethylaniline monooxygenase activity|extracellular region|alkaloid metabolic process|senecionine N-oxygenase activity|flavin adenine dinucleotide binding|NADP binding|protein homotetramerization|oxidation-reduction process
FMO3	GeneID:100462672	protein_coding	sno1	KWMTBOMO10605	flavin-dependent monooxygenase FMO3 precursor [Bombyx mori]	flavin-dependent_monooxygenase_FMO3_precursor_[Bombyx_mori]	flavin-dependent monooxygenase FMO3		GO:0004499,GO:0005576,GO:0009820,GO:0033784,GO:0050660,GO:0050661,GO:0051289,GO:0055114	N,N-dimethylaniline monooxygenase activity|extracellular region|alkaloid metabolic process|senecionine N-oxygenase activity|flavin adenine dinucleotide binding|NADP binding|protein homotetramerization|oxidation-reduction process
FNSI	GeneID:100328580	protein_coding		KWMTBOMO08828	flavone synthase I [Bombyx mori]	flavone_synthase_I_[Bombyx_mori]	flavone synthase I
FRSA	GeneID:100500762	protein_coding	alpha-PheRS	KWMTBOMO03691	phenylalanyl-tRNA synthetase alpha subunit [Bombyx mori]	phenylalanyl-tRNA_synthetase_alpha_subunit_[Bombyx_mori]	phenylalanyl-tRNA synthetase alpha subunit		GO:0000049,GO:0002161,GO:0004826,GO:0005524,GO:0005737,GO:0005829,GO:0006432,GO:0009328	tRNA binding|aminoacyl-tRNA editing activity|phenylalanine-tRNA ligase activity|ATP binding|cytoplasm|cytosol|phenylalanyl-tRNA aminoacylation|phenylalanine-tRNA ligase complex	ko00970	Aminoacyl-tRNA biosynthesis
FRSB	GeneID:100499569	protein_coding	beta-PheRS	KWMTBOMO03301	phenylalanyl-tRNA synthetase beta subunit [Bombyx mori]	phenylalanyl-tRNA_synthetase_beta_subunit_[Bombyx_mori]	phenylalanyl-tRNA synthetase beta subunit		GO:0000287,GO:0002161,GO:0003723,GO:0004826,GO:0005524,GO:0005737,GO:0006432,GO:0009328	magnesium ion binding|aminoacyl-tRNA editing activity|RNA binding|phenylalanine-tRNA ligase activity|ATP binding|cytoplasm|phenylalanyl-tRNA aminoacylation|phenylalanine-tRNA ligase complex	ko00970	Aminoacyl-tRNA biosynthesis
Fa	GeneID:692549	protein_coding	RFa	KWMTBOMO08344	RecName: Full=FMRFamide-related peptides; Short=FaRPs; AltName: Full=Bommo-FMRFamide; Short=BRFa; Contains: RecName: Full=SAIDRSMIRF-amide; AltName: Full=MIRFamide; Short=RFa-1; Contains: RecName: Full=SASFVRF-amide; AltName: Full=FVRFamide; Short=RFa-2; Contains: RecName: Full=DPSFIRF-amide; AltName: Full=FIRFamide; Short=RFa-3; Contains: RecName: Full=ARNHFIRL-amide; AltName: Full=FIRLamide; Sh…	PREDICTED:_FMRFamide-related_peptides_isoform_X1_[Bombyx_mori]	FMRFamide		GO:0005576,GO:0007218	extracellular region|neuropeptide signaling pathway
FaMeT7	GeneID:101746066	protein_coding		KWMTBOMO03445	farnesoic acid O-methyltransferase [Bombyx mori]	PREDICTED:_uncharacterized_protein_LOC106137666_[Amyelois_transitella]	putative proline-rich receptor-like protein kinase PERK11-like
FaR	GeneID:692556	protein_coding	FMRFaR	KWMTBOMO08572	FMRFamide receptor isoform X1 [Bombyx mori]	FMRFamide_receptor_[Bombyx_mori]	FMRFamide receptor		GO:0001653,GO:0002209,GO:0004930,GO:0005887,GO:0007186,GO:0007204,GO:0007218,GO:0008188,GO:0008344,GO:0008345,GO:0016021	peptide receptor activity|behavioral defense response|G protein-coupled receptor activity|integral component of plasma membrane|G protein-coupled receptor signaling pathway|positive regulation of cytosolic calcium ion concentration|neuropeptide signaling pathway|neuropeptide receptor activity|adult locomotory behavior|larval locomotory behavior|integral component of membrane
Faah	GeneID:692880	protein_coding	fahd2	KWMTBOMO15849	fumarylacetoacetase [Bombyx mori]	fumarylacetoacetase_[Bombyx_mori]	fumarylacetoacetate hydrolase		GO:0016787,GO:0046872	hydrolase activity|metal ion binding
Fah	GeneID:693082	protein_coding	FAH	KWMTBOMO01118	fumarylacetoacetate hydrolase [Bombyx mori]	fumarylacetoacetase_[Bombyx_mori]	fumarylacetoacetate hydrolase		GO:0004334,GO:0005829,GO:0006559,GO:0006572,GO:0046872,GO:1902000	fumarylacetoacetase activity|cytosol|L-phenylalanine catabolic process|tyrosine catabolic process|metal ion binding|homogentisate catabolic process	ko00350,ko00643	Tyrosine metabolism|Styrene degradation
Far	GeneID:692514	protein_coding	CG5065	KWMTBOMO07031	pheromone gland-specific fatty-acyl reductase [Bombyx mori]	fatty-acyl_reductase_[Bombyx_mori]	fatty-acyl reductase		GO:0005777,GO:0005778,GO:0005779,GO:0008611,GO:0010025,GO:0035336,GO:0080019,GO:0102965	peroxisome|peroxisomal membrane|integral component of peroxisomal membrane|ether lipid biosynthetic process|wax biosynthetic process|long-chain fatty-acyl-CoA metabolic process|fatty-acyl-CoA reductase (alcohol-forming) activity|alcohol-forming fatty acyl-CoA reductase activity	ko04212,ko00073,ko04146	Longevity regulating pathway - worm|Cutin, suberine and wax biosynthesis|Peroxisome
Fatp	GeneID:100174941	protein_coding	SLC27A4	KWMTBOMO01857	fatty acid transport protein [Bombyx mori]	fatty_acid_transport_protein_[Bombyx_mori]	fatty acid transport protein		GO:0000166,GO:0004467,GO:0005789,GO:0015908,GO:0016021,GO:0031957	nucleotide binding|long-chain fatty acid-CoA ligase activity|endoplasmic reticulum membrane|fatty acid transport|integral component of membrane|very long-chain fatty acid-CoA ligase activity	ko03320	PPAR signaling pathway
Fau	GeneID:100216499	protein_coding		KWMTBOMO15404	uncharacterized protein CG45076-like isoform X2 [Pieris rapae]	PREDICTED:_protein_anoxia_up-regulated-like_[Amyelois_transitella]	fau protein
Fib-l	GeneID:693047	protein_coding	FIBL	KWMTBOMO08464	silk fibroin light chain [Bombyx mori]	FIB-L_protein_[Bombyx_mori]	silk fibroin light chain		GO:0005576	extracellular region
Fkbp12	GeneID:732917	protein_coding	FKBP1A	KWMTBOMO12076	FK506-binding protein [Bombyx mori]	FK506-binding_protein_[Bombyx_mori]	FK506-binding protein		GO:0000413,GO:0001933,GO:0003007,GO:0003755,GO:0005528,GO:0005737,GO:0005829,GO:0006936,GO:0007183,GO:0008144,GO:0016020,GO:0016529,GO:0019221,GO:0019855,GO:0030018,GO:0031000,GO:0031312,GO:0031398,GO:0032092,GO:0032515,GO:0032880,GO:0032925,GO:0033017,GO:0042098,GO:0042110,GO:0042803,GO:0043123,GO:0044325,GO:0046332,GO:0048185,GO:0050776,GO:0051209,GO:0051280,GO:0055010,GO:0060314,GO:0060315,GO:…	protein peptidyl-prolyl isomerization|negative regulation of protein phosphorylation|heart morphogenesis|peptidyl-prolyl cis-trans isomerase activity|FK506 binding|cytoplasm|cytosol|muscle contraction|SMAD protein complex assembly|drug binding|membrane|sarcoplasmic reticulum|cytokine-mediated signaling pathway|calcium channel inhibitor activity|Z disc|response to caffeine|extrinsic component of o…
Fkbp13	GeneID:100141467	protein_coding	FKBP14	KWMTBOMO00184	FK506-binding protein precursor [Bombyx mori]	FK506-binding_protein_precursor_[Bombyx_mori]	FK506-binding protein		GO:0003755,GO:0005509,GO:0005788	peptidyl-prolyl cis-trans isomerase activity|calcium ion binding|endoplasmic reticulum lumen
Fkbp45	GeneID:692771	protein_coding	FKBP46	KWMTBOMO12461	45 kDa immunophilin FKBP45 [Bombyx mori]	45_kDa_immunophilin_FKBP45_[Bombyx_mori]	45 kDa immunophilin FKBP45		GO:0003677,GO:0003755,GO:0005634	DNA binding|peptidyl-prolyl cis-trans isomerase activity|nucleus
Fln	GeneID:100192380	protein_coding	fln	KWMTBOMO00422	flightin isoform X1 [Bombyx mori]	PREDICTED:_flightin_isoform_X1_[Bombyx_mori]	flightin		GO:0005863,GO:0007527,GO:0008307,GO:0014703,GO:0030241,GO:0031672,GO:0045214,GO:0071688,GO:0097493	striated muscle myosin thick filament|adult somatic muscle development|structural constituent of muscle|oscillatory muscle contraction|skeletal muscle myosin thick filament assembly|A band|sarcomere organization|striated muscle myosin thick filament assembly|structural molecule activity conferring elasticity
Fmbp-1	GeneID:692516	protein_coding		KWMTBOMO05977	fibroin-modulator-binding protein-1 [Bombyx mori]	fibroin-modulator-binding_protein-1_[Bombyx_mori]	fibroin-modulator-binding protein-1
Fmxg18c17	GeneID:100302606	protein_coding	to	KWMTBOMO13656	odorant binding protein [Bombyx mori]	PREDICTED:_circadian_clock-controlled_protein-like_[Bombyx_mori]	odorant binding protein fmxg18C17		GO:0005576,GO:0005615,GO:0007617,GO:0007622,GO:0007623,GO:0007631,GO:0008049,GO:0008343,GO:0042594,GO:0042595	extracellular region|extracellular space|mating behavior|rhythmic behavior|circadian rhythm|feeding behavior|male courtship behavior|adult feeding behavior|response to starvation|behavioral response to starvation
Fng	GeneID:100144549	protein_coding	fng	KWMTBOMO05862	fringe [Bombyx mori]	fringe_[Bombyx_mori]	fringe		GO:0001708,GO:0001745,GO:0005783,GO:0005794,GO:0005795,GO:0005797,GO:0006004,GO:0006493,GO:0007219,GO:0007293,GO:0007450,GO:0007451,GO:0007476,GO:0008194,GO:0008375,GO:0008587,GO:0008593,GO:0030173,GO:0030707,GO:0033829,GO:0035017,GO:0036011,GO:0036066,GO:0036099,GO:0045746,GO:0046872,GO:0048190,GO:0048477,GO:0048749	cell fate specification|compound eye morphogenesis|endoplasmic reticulum|Golgi apparatus|Golgi stack|Golgi medial cisterna|fucose metabolic process|protein O-linked glycosylation|Notch signaling pathway|germarium-derived egg chamber formation|dorsal/ventral pattern formation, imaginal disc|dorsal/ventral lineage restriction, imaginal disc|imaginal disc-derived wing morphogenesis|UDP-glycosyltrans…	ko00514,ko04330	Other types of O-glycan biosynthesis|Notch signaling pathway
Foxg1	GeneID:100384886	protein_coding	slp2	KWMTBOMO06968	forkfead transcrition factor BmFOXG1 [Bombyx mori]	forkfead_transcription_factor_G1_[Bombyx_mori]	forkfead transcription factor G1	Fork head	GO:0003700,GO:0005634,GO:0007367,GO:0043565	DNA-binding transcription factor activity|nucleus|segment polarity determination|sequence-specific DNA binding	ko04068	FoxO signaling pathway
Fpps2	GeneID:100101207	protein_coding	FDPS	KWMTBOMO11451	farnesyl diphosphate synthase 2 [Bombyx mori]	farnesyl_diphosphate_synthase_2_[Bombyx_mori]	farnesyl diphosphate synthase 2		GO:0004161,GO:0004337,GO:0005737,GO:0006695,GO:0016032,GO:0033384,GO:0045337,GO:0046872	dimethylallyltranstransferase activity|geranyltranstransferase activity|cytoplasm|cholesterol biosynthetic process|viral process|geranyl diphosphate biosynthetic process|farnesyl diphosphate biosynthetic process|metal ion binding	ko00900	Terpenoid backbone biosynthesis
Fpps3	GeneID:100101208	protein_coding	FDPS	KWMTBOMO11450	farnesyl diphosphate synthase 3 isoform X1 [Bombyx mori]	PREDICTED:_farnesyl_diphosphate_synthase_3_isoform_X1_[Bombyx_mori]	farnesyl diphosphate synthase 3		GO:0004161,GO:0004337,GO:0005737,GO:0006695,GO:0016032,GO:0033384,GO:0045337,GO:0046872	dimethylallyltranstransferase activity|geranyltranstransferase activity|cytoplasm|cholesterol biosynthetic process|viral process|geranyl diphosphate biosynthetic process|farnesyl diphosphate biosynthetic process|metal ion binding	ko00900	Terpenoid backbone biosynthesis
Fps	GeneID:692433	protein_coding	FDPS	KWMTBOMO11453	farnesyl pyrophosphate syntase [Bombyx mori]	farnesyl_diphosphate_synthase_[Bombyx_mori]	farnesyl pyrophosphate syntase		GO:0004161,GO:0004337,GO:0005737,GO:0006695,GO:0033384,GO:0045337,GO:0046872	dimethylallyltranstransferase activity|geranyltranstransferase activity|cytoplasm|cholesterol biosynthetic process|geranyl diphosphate biosynthetic process|farnesyl diphosphate biosynthetic process|metal ion binding	ko00900	Terpenoid backbone biosynthesis
Ftz-f1	GeneID:693070	protein_coding	FTZ-F1	KWMTBOMO00379	nuclear hormone receptor FTZ-F1 isoform X4 [Bombyx mori]	nuclear_hormone_receptor_[Bombyx_mori]	nuclear hormone receptor FTZ-F1	SF-like	GO:0003700,GO:0003707,GO:0005634,GO:0008270,GO:0043565	DNA-binding transcription factor activity|steroid hormone receptor activity|nucleus|zinc ion binding|sequence-specific DNA binding
G3pdh-1	GeneID:692517	protein_coding	Gpdh	KWMTBOMO05055	glycerol-3-phosphate dehydrogenase-1 [Bombyx mori]	glycerol-3-phosphate_dehydrogenase-1_[Bombyx_mori]	glycerol-3-phosphate dehydrogenase-1		GO:0003682,GO:0004367,GO:0005829,GO:0005975,GO:0006067,GO:0006072,GO:0006116,GO:0006641,GO:0006650,GO:0007629,GO:0009331,GO:0030018,GO:0031430,GO:0042803,GO:0046168,GO:0047952,GO:0051287,GO:0055093,GO:0055114	chromatin binding|glycerol-3-phosphate dehydrogenase [NAD+] activity|cytosol|carbohydrate metabolic process|ethanol metabolic process|glycerol-3-phosphate metabolic process|NADH oxidation|triglyceride metabolic process|glycerophospholipid metabolic process|flight behavior|glycerol-3-phosphate dehydrogenase complex|Z disc|M band|protein homodimerization activity|glycerol-3-phosphate catabolic proc…	ko00564,ko04011	Glycerophospholipid metabolism|MAPK signaling pathway - yeast
GC-a1	GeneID:100642185	protein_coding	Gycalpha99B	KWMTBOMO08412	soluble guanylyl cyclae alpha-1 subunit isoform X1 [Bombyx mori]	soluble_guanylyl_cyclae_alpha-1_subunit_[Bombyx_mori]	soluble guanylyl cyclae alpha-1 subunit		GO:0004383,GO:0005525,GO:0007601,GO:0008074,GO:0016056,GO:0020037,GO:0035556,GO:0046956	guanylate cyclase activity|GTP binding|visual perception|guanylate cyclase complex, soluble|rhodopsin mediated signaling pathway|heme binding|intracellular signal transduction|positive phototaxis	ko04921,ko04924,ko04540,ko04713,ko04970,ko00230,ko04730,ko04611,ko04270,ko04022	Oxytocin signaling pathway|Renin secretion|Gap junction|Circadian entrainment|Salivary secretion|Purine metabolism|Long-term depression|Platelet activation|Vascular smooth muscle contraction|cGMP-PKG signaling pathway
GC-b1	GeneID:100862777	protein_coding	GUCY1B1	KWMTBOMO08421	soluble guanylyl cyclae beta-1 subunit [Bombyx mori]	soluble_guanylyl_cyclae_beta-1_subunit_[Bombyx_mori]	soluble guanylyl cyclae beta-1 subunit		GO:0004383,GO:0005525,GO:0006182,GO:0007263,GO:0008015,GO:0008074,GO:0019934,GO:0020037,GO:0038023,GO:0038060,GO:0046872,GO:0048786,GO:0071732,GO:0099555	guanylate cyclase activity|GTP binding|cGMP biosynthetic process|nitric oxide mediated signal transduction|blood circulation|guanylate cyclase complex, soluble|cGMP-mediated signaling|heme binding|signaling receptor activity|nitric oxide-cGMP-mediated signaling pathway|metal ion binding|presynaptic active zone|cellular response to nitric oxide|trans-synaptic signaling by nitric oxide, modulating …	ko04921,ko04924,ko04540,ko04713,ko04970,ko00230,ko04730,ko04611,ko04270,ko04022	Oxytocin signaling pathway|Renin secretion|Gap junction|Circadian entrainment|Salivary secretion|Purine metabolism|Long-term depression|Platelet activation|Vascular smooth muscle contraction|cGMP-PKG signaling pathway
GDAP1	GeneID:100529083	protein_coding	GDAP1	KWMTBOMO06622	ganglioside-induced differentiation-associated-protein [Bombyx mori]	ganglioside-induced_differentiation-associated-protein_[Bombyx_mori]	ganglioside-induced differentiation-associated-protein		GO:0000266,GO:0005739,GO:0005829,GO:0006626,GO:0007005,GO:0008053,GO:0031307,GO:0032526	mitochondrial fission|mitochondrion|cytosol|protein targeting to mitochondrion|mitochondrion organization|mitochondrial fusion|integral component of mitochondrial outer membrane|response to retinoic acid
GOBP1	GeneID:693051	protein_coding		KWMTBOMO11238	RecName: Full=General odorant-binding protein 1; Short=GOBP1; Flags: Precursor	general_odorant-binding_protein_1_precursor_[Bombyx_mori]	general odorant binding protein 1		GO:0005549,GO:0007608,GO:0050896	odorant binding|sensory perception of smell|response to stimulus
GOBP2	GeneID:693052	protein_coding		KWMTBOMO11243	General odorant binding protein 2 [Bombyx mori]	A_Chain_A,_Structure_Of_Bmori_Gobp2_(General_Odorant_Binding_Protein_2)	general odorant binding protein 2		GO:0005549,GO:0007608,GO:0050896	odorant binding|sensory perception of smell|response to stimulus
GPA2	GeneID:100174849	protein_coding		KWMTBOMO07318	TPA: putative glycoprotein hormone-alpha2 [Bombyx mori]	glycoprotein_hormone_alpha_2_precursor_[Bombyx_mori]	glycoprotein hormone alpha 2		GO:0005179,GO:0005576,GO:0090729	hormone activity|extracellular region|toxin activity
GPB5	GeneID:100174855	protein_coding					glycoprotein hormone beta 5		GO:0005179,GO:0005576,GO:0090729	hormone activity|extracellular region|toxin activity
GSTd1	GeneID:692678	protein_coding	GstD7	KWMTBOMO03501	Chain B, Structural Of Bombyx Mori Glutathione Transferase Bmgstd1 Complex With Gtt	glutathione_S-transferase_delta_1_[Bombyx_mori]	glutathione S-transferase delta 1		GO:0004364,GO:0005576,GO:0005737,GO:0006749	glutathione transferase activity|extracellular region|cytoplasm|glutathione metabolic process	ko00982,ko00480,ko00980	Drug metabolism - cytochrome P450|Glutathione metabolism|Metabolism of xenobiotics by cytochrome P450
GSTd2	GeneID:692521	protein_coding	GST1	KWMTBOMO16484	glutathione S-transferase delta [Bombyx mori]	glutathione_S-transferase_delta_2_[Bombyx_mori]	glutathione S-transferase delta 2		GO:0004364	glutathione transferase activity	ko00982,ko00480,ko00980	Drug metabolism - cytochrome P450|Glutathione metabolism|Metabolism of xenobiotics by cytochrome P450
GSTd3	GeneID:693114	protein_coding	GstD1	KWMTBOMO16483	glutathione S-transferase delta 3 isoform X1 [Bombyx mori]	PREDICTED:_glutathione_S-transferase_delta_3_isoform_X1_[Bombyx_mori]	glutathione S-transferase delta 3		GO:0004364,GO:0005737,GO:0006749,GO:0009636,GO:0018833	glutathione transferase activity|cytoplasm|glutathione metabolic process|response to toxic substance|DDT-dehydrochlorinase activity	ko00982,ko00480,ko00980	Drug metabolism - cytochrome P450|Glutathione metabolism|Metabolism of xenobiotics by cytochrome P450
GSTe1	GeneID:692684	protein_coding	GST1	KWMTBOMO04064	glutathione S-transferase epsilon 1 [Bombyx mori]	glutathione_S-transferase_epsilon_1_[Bombyx_mori]	glutathione S-transferase epsilon 1		GO:0004364	glutathione transferase activity	ko00982,ko00480,ko00980	Drug metabolism - cytochrome P450|Glutathione metabolism|Metabolism of xenobiotics by cytochrome P450
GSTe2	GeneID:692998	protein_coding	GST1	KWMTBOMO15683	glutathione S-transferase 5 [Bombyx mori]	glutathione_S-transferase_epsilon_2_[Bombyx_mori]	glutathione S-transferase epsilon 2		GO:0004364	glutathione transferase activity	ko00982,ko00480,ko00980	Drug metabolism - cytochrome P450|Glutathione metabolism|Metabolism of xenobiotics by cytochrome P450
GSTe3	GeneID:100141446	protein_coding	GST1	KWMTBOMO13242	glutathione S-transferase 10 [Bombyx mori]	glutathione_S-transferase_epsilon_3_[Bombyx_mori]	glutathione S-transferase epsilon 3		GO:0004364	glutathione transferase activity	ko00982,ko00480,ko00980	Drug metabolism - cytochrome P450|Glutathione metabolism|Metabolism of xenobiotics by cytochrome P450
GSTe4	GeneID:100141440	protein_coding	GST1	KWMTBOMO04061	glutathione S-transferase 9 [Bombyx mori]	glutathione_S-transferase_epsilon_4_[Bombyx_mori]	glutathione S-transferase epsilon 4		GO:0004364	glutathione transferase activity	ko00982,ko00480,ko00980	Drug metabolism - cytochrome P450|Glutathione metabolism|Metabolism of xenobiotics by cytochrome P450
GSTe5	GeneID:100141444	protein_coding	GST1	KWMTBOMO04062	glutathione S-transferase epsilon 5 [Bombyx mori]	glutathione_S-transferase_epsilon_5_[Bombyx_mori]	glutathione S-transferase epsilon 5		GO:0004364	glutathione transferase activity	ko00982,ko00480,ko00980	Drug metabolism - cytochrome P450|Glutathione metabolism|Metabolism of xenobiotics by cytochrome P450
GSTe6	GeneID:100141445	protein_coding	GST1	KWMTBOMO12651	glutathione S-transferase epsilon 6 isoform X1 [Bombyx mori]	PREDICTED:_glutathione_S-transferase_epsilon_6_isoform_X1_[Bombyx_mori]	glutathione S-transferase epsilon 6		GO:0004364	glutathione transferase activity	ko00982,ko00480,ko00980	Drug metabolism - cytochrome P450|Glutathione metabolism|Metabolism of xenobiotics by cytochrome P450
GSTo1	GeneID:692819	protein_coding	se	KWMTBOMO06566	glutathione S-transferase omega 1 [Bombyx mori]	glutathione_S-transferase_omega_1_[Bombyx_mori]	glutathione S-transferase omega 1		GO:0004364,GO:0004734,GO:0005737,GO:0006726,GO:0006728,GO:0006749,GO:0016782,GO:0042803,GO:0045174,GO:0055114	glutathione transferase activity|pyrimidodiazepine synthase activity|cytoplasm|eye pigment biosynthetic process|pteridine biosynthetic process|glutathione metabolic process|transferase activity, transferring sulfur-containing groups|protein homodimerization activity|glutathione dehydrogenase (ascorbate) activity|oxidation-reduction process	ko00480,ko00790	Glutathione metabolism|Folate biosynthesis
GSTo2	GeneID:692941	protein_coding	se	KWMTBOMO06567	glutathione S-transferase omega 2 [Bombyx mori]	glutathione_S-transferase_omega_2_[Bombyx_mori]	glutathione S-transferase omega 2		GO:0004364,GO:0004734,GO:0005737,GO:0006726,GO:0006728,GO:0006749,GO:0016782,GO:0042803,GO:0045174,GO:0055114	glutathione transferase activity|pyrimidodiazepine synthase activity|cytoplasm|eye pigment biosynthetic process|pteridine biosynthetic process|glutathione metabolic process|transferase activity, transferring sulfur-containing groups|protein homodimerization activity|glutathione dehydrogenase (ascorbate) activity|oxidation-reduction process	ko00480,ko00790	Glutathione metabolism|Folate biosynthesis
GSTo3	GeneID:732973	protein_coding	se	KWMTBOMO14663	glutathione S-transferase omega 3 [Bombyx mori]	glutathione_S-transferase_omega_3_[Bombyx_mori]	glutathione S-transferase omega 3		GO:0004364,GO:0004734,GO:0005737,GO:0006726,GO:0006728,GO:0006749,GO:0016782,GO:0042803,GO:0045174,GO:0055114	glutathione transferase activity|pyrimidodiazepine synthase activity|cytoplasm|eye pigment biosynthetic process|pteridine biosynthetic process|glutathione metabolic process|transferase activity, transferring sulfur-containing groups|protein homodimerization activity|glutathione dehydrogenase (ascorbate) activity|oxidation-reduction process	ko00480,ko00790	Glutathione metabolism|Folate biosynthesis
GSTo4	GeneID:100141441	protein_coding	se	KWMTBOMO06565	glutathione S-transferase omega 4 [Bombyx mori]	glutathione_S-transferase_omega_4_[Bombyx_mori]	glutathione S-transferase omega 4		GO:0004364,GO:0004734,GO:0005737,GO:0006726,GO:0006728,GO:0006749,GO:0016782,GO:0042803,GO:0045174,GO:0055114	glutathione transferase activity|pyrimidodiazepine synthase activity|cytoplasm|eye pigment biosynthetic process|pteridine biosynthetic process|glutathione metabolic process|transferase activity, transferring sulfur-containing groups|protein homodimerization activity|glutathione dehydrogenase (ascorbate) activity|oxidation-reduction process	ko00480,ko00790	Glutathione metabolism|Folate biosynthesis
GSTs1	GeneID:692631	protein_coding	GST2	KWMTBOMO01503	glutathione S-transferase 2 [Bombyx mori]	glutathione_S-transferase_sigma_1_[Bombyx_mori]	glutathione S-transferase sigma 1		GO:0004364	glutathione transferase activity	ko00982,ko00480,ko00590,ko00980	Drug metabolism - cytochrome P450|Glutathione metabolism|Arachidonic acid metabolism|Metabolism of xenobiotics by cytochrome P450
GSTs2	GeneID:692543	protein_coding	GST2	KWMTBOMO01502	Chain A, Crystal structure of Bombyx mori sigma-class glutathione transferase in complex with glutathione	glutathione_S-transferase_sigma_2_[Bombyx_mori]	glutathione S-transferase sigma 2		GO:0004364	glutathione transferase activity	ko00982,ko00480,ko00590,ko00980	Drug metabolism - cytochrome P450|Glutathione metabolism|Arachidonic acid metabolism|Metabolism of xenobiotics by cytochrome P450
GSTt1	GeneID:100141443	protein_coding	Gstt1	KWMTBOMO04709	glutathione S-transferase 8 [Bombyx mori]	glutathione_S-transferase_theta_1_[Bombyx_mori]	glutathione S-transferase theta 1		GO:0004364,GO:0004602,GO:0005634,GO:0005829,GO:0006304,GO:0006749,GO:0009751,GO:0010269,GO:0018900,GO:0033197,GO:0047651	glutathione transferase activity|glutathione peroxidase activity|nucleus|cytosol|DNA modification|glutathione metabolic process|response to salicylic acid|response to selenium ion|dichloromethane metabolic process|response to vitamin E|alkylhalidase activity	ko00982,ko00480,ko00980	Drug metabolism - cytochrome P450|Glutathione metabolism|Metabolism of xenobiotics by cytochrome P450
GSTu1	GeneID:100141442	protein_coding	GstD1	KWMTBOMO03300	Chain A, Crystal structure of a diazinon-metabolizing glutathione S-transferase in the silkworm, Bombyx mori	glutathione_S-transferase_unclassified_1_[Bombyx_mori]	glutathione S-transferase unclassified 1		GO:0004364,GO:0018833	glutathione transferase activity|DDT-dehydrochlorinase activity	ko00982,ko00480,ko00980	Drug metabolism - cytochrome P450|Glutathione metabolism|Metabolism of xenobiotics by cytochrome P450
GSTz1	GeneID:692997	protein_coding	GstZ2	KWMTBOMO15324	glutathione-S-transferase [Bombyx mori]	glutathione_S-transferase_zeta_1_[Bombyx_mori]	glutathione S-transferase zeta 1		GO:0004364,GO:0005737,GO:0005739,GO:0006559,GO:0006572,GO:0006749,GO:0016034	glutathione transferase activity|cytoplasm|mitochondrion|L-phenylalanine catabolic process|tyrosine catabolic process|glutathione metabolic process|maleylacetoacetate isomerase activity	ko00350,ko00643	Tyrosine metabolism|Styrene degradation
GSTz2	GeneID:732992	protein_coding	GstZ1	KWMTBOMO08833	LOW QUALITY PROTEIN: collagen alpha-1(I) chain [Bombyx mori]	PREDICTED:_collagen_alpha-1(I)_chain-like_[Papilio_machaon]	glutathione S-transferae zeta 2		GO:0004364,GO:0005737,GO:0005739,GO:0006559,GO:0006572,GO:0006749,GO:0016034	glutathione transferase activity|cytoplasm|mitochondrion|L-phenylalanine catabolic process|tyrosine catabolic process|glutathione metabolic process|maleylacetoacetate isomerase activity
Gal	GeneID:100302607	protein_coding	GLB1	KWMTBOMO05729	beta-galactosidase isoform X1 [Bombyx mori]	beta-galactosidase_[Bombyx_mori]	beta-galactosidase		GO:0004565,GO:0005764,GO:0005773,GO:0005975	beta-galactosidase activity|lysosome|vacuole|carbohydrate metabolic process	ko00604,ko00511,ko00052,ko00600,ko00531,ko04142	Glycosphingolipid biosynthesis - ganglio series|Other glycan degradation|Galactose metabolism|Sphingolipid metabolism|Glycosaminoglycan degradation|Lysosome
Galpha12	GeneID:100862775	protein_coding	cta	KWMTBOMO05484	G protein alpha subunit [Bombyx mori]	G_protein_alpha_subunit_[Bombyx_mori]	G protein alpha subunit		GO:0001664,GO:0003380,GO:0003384,GO:0003924,GO:0005525,GO:0005737,GO:0005834,GO:0005886,GO:0007188,GO:0007266,GO:0010004,GO:0010470,GO:0016476,GO:0031526,GO:0031683,GO:0031752,GO:0043519,GO:0046872,GO:0048383,GO:0060027,GO:0070252	G protein-coupled receptor binding|establishment or maintenance of cytoskeleton polarity involved in gastrulation|apical constriction involved in gastrulation|GTPase activity|GTP binding|cytoplasm|heterotrimeric G-protein complex|plasma membrane|adenylate cyclase-modulating G protein-coupled receptor signaling pathway|Rho protein signal transduction|gastrulation involving germ band extension|regu…	ko04010,ko04730,ko04072,ko04810,ko04071,ko04270,ko04022	MAPK signaling pathway|Long-term depression|Phospholipase D signaling pathway|Regulation of actin cytoskeleton|Sphingolipid signaling pathway|Vascular smooth muscle contraction|cGMP-PKG signaling pathway
Galpha73b	GeneID:100307015	protein_coding	Galphaf	KWMTBOMO00915	G protein alpha subunit 73B-like protein [Bombyx mori]	G_protein_alpha_subunit_73B-like_protein_[Bombyx_mori]	G protein alpha subunit 73B-like protein		GO:0001664,GO:0003924,GO:0005525,GO:0005834,GO:0007188,GO:0007498,GO:0031683,GO:0035208,GO:0046872,GO:0051489	G protein-coupled receptor binding|GTPase activity|GTP binding|heterotrimeric G-protein complex|adenylate cyclase-modulating G protein-coupled receptor signaling pathway|mesoderm development|G-protein beta/gamma-subunit complex binding|positive regulation of hemocyte proliferation|metal ion binding|regulation of filopodium assembly
Gata-beta	GeneID:693014	protein_coding	GATA-B	KWMTBOMO09369	hypothetical protein B5V51_1152 [Heliothis virescens]	PREDICTED:_transcription_factor_GATA-6-like_isoform_X3_[Amyelois_transitella]	transcription factor BCFI	zf-GATA	GO:0003700,GO:0005634,GO:0008270,GO:0043565	DNA-binding transcription factor activity|nucleus|zinc ion binding|sequence-specific DNA binding
Gcy	GeneID:692412	protein_coding	NPR1	KWMTBOMO04068	receptor type guanylyl cyclase [Bombyx mori]	receptor_type_guanylyl_cyclase_[Bombyx_mori]	receptor type guanylyl cyclase		GO:0001653,GO:0004383,GO:0004672,GO:0005524,GO:0005525,GO:0005622,GO:0005886,GO:0006182,GO:0007165,GO:0007166,GO:0007168,GO:0007589,GO:0008217,GO:0008528,GO:0010753,GO:0016021,GO:0016525,GO:0016941,GO:0017046,GO:0019901,GO:0019934,GO:0030308,GO:0035810,GO:0035815,GO:0042417,GO:0042562,GO:0043114,GO:0043235,GO:0048662,GO:0097746,GO:1903779	peptide receptor activity|guanylate cyclase activity|protein kinase activity|ATP binding|GTP binding|intracellular|plasma membrane|cGMP biosynthetic process|signal transduction|cell surface receptor signaling pathway|receptor guanylyl cyclase signaling pathway|body fluid secretion|regulation of blood pressure|G protein-coupled peptide receptor activity|positive regulation of cGMP-mediated signali…	ko04024,ko04923,ko04924,ko04270,ko00230,ko04925,ko04921,ko04022	cAMP signaling pathway|Regulation of lipolysis in adipocytes|Renin secretion|Vascular smooth muscle contraction|Purine metabolism|Aldosterone synthesis and secretion|Oxytocin signaling pathway|cGMP-PKG signaling pathway
Ggamma30A	GeneID:100862836	protein_coding	Ggamma30A	KWMTBOMO10064	G protein gamma subunit [Bombyx mori]	G_protein_gamma_subunit_[Bombyx_mori]	G protein gamma subunit		GO:0003924,GO:0005737,GO:0005834,GO:0007186,GO:0007200,GO:0007601,GO:0007602,GO:0016028,GO:0046982,GO:0050909,GO:0071244	GTPase activity|cytoplasm|heterotrimeric G-protein complex|G protein-coupled receptor signaling pathway|phospholipase C-activating G protein-coupled receptor signaling pathway|visual perception|phototransduction|rhabdomere|protein heterodimerization activity|sensory perception of taste|cellular response to carbon dioxide	ko04062,ko04725,ko04745,ko04726,ko04740,ko04723,ko04727,ko04728,ko04014,ko04151,ko04742,ko04713,ko04724	Chemokine signaling pathway|Cholinergic synapse|Phototransduction - fly|Serotonergic synapse|Olfactory transduction|Retrograde endocannabinoid signaling|GABAergic synapse|Dopaminergic synapse|Ras signaling pathway|PI3K-Akt signaling pathway|Taste transduction|Circadian entrainment|Glutamatergic synapse
Gk	GeneID:100141424	protein_coding	GK3P	KWMTBOMO00223	glycerol kinase [Bombyx mori]	glycerol_kinase_[Bombyx_mori]	glycerol kinase		GO:0004370,GO:0005524,GO:0005737,GO:0005739,GO:0005741,GO:0006071,GO:0006641,GO:0016310,GO:0019563,GO:0046167	glycerol kinase activity|ATP binding|cytoplasm|mitochondrion|mitochondrial outer membrane|glycerol metabolic process|triglyceride metabolic process|phosphorylation|glycerol catabolic process|glycerol-3-phosphate biosynthetic process	ko03320,ko00561,ko04626	PPAR signaling pathway|Glycerolipid metabolism|Plant-pathogen interaction
Gk-2	GeneID:100141427	protein_coding	GK3P	KWMTBOMO05698	Glycerol kinase-2 [Bombyx mori]	Glycerol_kinase-2_[Bombyx_mori]	Glycerol kinase-2		GO:0004370,GO:0005524,GO:0005737,GO:0005739,GO:0005741,GO:0006071,GO:0006641,GO:0016310,GO:0019563,GO:0046167	glycerol kinase activity|ATP binding|cytoplasm|mitochondrion|mitochondrial outer membrane|glycerol metabolic process|triglyceride metabolic process|phosphorylation|glycerol catabolic process|glycerol-3-phosphate biosynthetic process	ko03320,ko00561,ko04626	PPAR signaling pathway|Glycerolipid metabolism|Plant-pathogen interaction
Gklp	GeneID:100141426	protein_coding	GK	KWMTBOMO14363	glycerol kinase-3 [Bombyx mori]	glycerol_kinase-like_protein_[Bombyx_mori]	glycerol kinase-like protein		GO:0004370,GO:0005524,GO:0005737,GO:0005739,GO:0005741,GO:0005829,GO:0006071,GO:0006641,GO:0016310,GO:0019432,GO:0019563,GO:0046167,GO:0070062	glycerol kinase activity|ATP binding|cytoplasm|mitochondrion|mitochondrial outer membrane|cytosol|glycerol metabolic process|triglyceride metabolic process|phosphorylation|triglyceride biosynthetic process|glycerol catabolic process|glycerol-3-phosphate biosynthetic process|extracellular exosome	ko03320,ko00561,ko04626	PPAR signaling pathway|Glycerolipid metabolism|Plant-pathogen interaction
GlcNAcase1	GeneID:100038345	protein_coding		KWMTBOMO06535	beta-N-acetylglucosaminidase 1 isoform X1 [Bombyx mori]	PREDICTED:_beta-N-acetylglucosaminidase_1_isoform_X1_[Bombyx_mori]	beta-N-acetylglucosaminidase 1		GO:0000272,GO:0004563,GO:0006032,GO:0102148	polysaccharide catabolic process|beta-N-acetylhexosaminidase activity|chitin catabolic process|N-acetyl-beta-D-galactosaminidase activity	ko00520,ko00604,ko00511,ko00603,ko00531,ko04142	Amino sugar and nucleotide sugar metabolism|Glycosphingolipid biosynthesis - ganglio series|Other glycan degradation|Glycosphingolipid biosynthesis - globo series|Glycosaminoglycan degradation|Lysosome
GlcNAcase2	GeneID:100101196	protein_coding	HEXB	KWMTBOMO04299	beta-N-acetylglucosaminidase 2 [Bombyx mori]	beta-N-acetylglucosaminidase_2_precursor_[Bombyx_mori]	beta-N-acetylglucosaminidase 2		GO:0004563,GO:0005764,GO:0005975,GO:0102148	beta-N-acetylhexosaminidase activity|lysosome|carbohydrate metabolic process|N-acetyl-beta-D-galactosaminidase activity	ko00520,ko00604,ko00511,ko00603,ko00531,ko04142	Amino sugar and nucleotide sugar metabolism|Glycosphingolipid biosynthesis - ganglio series|Other glycan degradation|Glycosphingolipid biosynthesis - globo series|Glycosaminoglycan degradation|Lysosome
GlcNAcase3	GeneID:692647	protein_coding	HEXB	KWMTBOMO04299	beta-N-acetylglucosaminidase 2 [Bombyx mori]	beta-N-acetylglucosaminidase_2_precursor_[Bombyx_mori]	beta-N-acetylglucosaminidase 3		GO:0001501,GO:0001669,GO:0004563,GO:0005576,GO:0006687,GO:0006689,GO:0006874,GO:0007040,GO:0007341,GO:0007605,GO:0007626,GO:0008049,GO:0008360,GO:0008375,GO:0008654,GO:0009313,GO:0016020,GO:0019915,GO:0030207,GO:0030214,GO:0035578,GO:0042340,GO:0042552,GO:0042582,GO:0042803,GO:0043202,GO:0043312,GO:0043615,GO:0044267,GO:0045944,GO:0046982,GO:0048477,GO:0050885,GO:0070062,GO:0102148	skeletal system development|acrosomal vesicle|beta-N-acetylhexosaminidase activity|extracellular region|glycosphingolipid metabolic process|ganglioside catabolic process|cellular calcium ion homeostasis|lysosome organization|penetration of zona pellucida|sensory perception of sound|locomotory behavior|male courtship behavior|regulation of cell shape|acetylglucosaminyltransferase activity|phosphol…	ko00520,ko00604,ko00511,ko00603,ko00531,ko04142	Amino sugar and nucleotide sugar metabolism|Glycosphingolipid biosynthesis - ganglio series|Other glycan degradation|Glycosphingolipid biosynthesis - globo series|Glycosaminoglycan degradation|Lysosome
Glob1	GeneID:100216496	protein_coding	Cygb	KWMTBOMO10195	globin 1 isoform X1 [Bombyx mori]	PREDICTED:_globin_1_isoform_X1_[Bombyx_mori]	globin 1		GO:0001666,GO:0004096,GO:0004601,GO:0005344,GO:0005506,GO:0005737,GO:0006979,GO:0010764,GO:0016607,GO:0019395,GO:0019825,GO:0020037,GO:0032966,GO:0043005,GO:0043025,GO:0047888,GO:2000490	response to hypoxia|catalase activity|peroxidase activity|oxygen carrier activity|iron ion binding|cytoplasm|response to oxidative stress|negative regulation of fibroblast migration|nuclear speck|fatty acid oxidation|oxygen binding|heme binding|negative regulation of collagen biosynthetic process|neuron projection|neuronal cell body|fatty acid peroxidase activity|negative regulation of hepatic st…
Glpq	GeneID:692531	protein_coding	GDPD2	KWMTBOMO09030	glycerophosphoryl diester phosphodiesterase precursor [Bombyx mori]	glycerophosphoryl_diester_phosphodiesterase_precursor_[Bombyx_mori]	glycerophosphoryl diester phosphodiesterase		GO:0005737,GO:0005884,GO:0005886,GO:0006629,GO:0008889,GO:0016021,GO:0030027,GO:0045669,GO:0046872,GO:0047394,GO:0090527	cytoplasm|actin filament|plasma membrane|lipid metabolic process|glycerophosphodiester phosphodiesterase activity|integral component of membrane|lamellipodium|positive regulation of osteoblast differentiation|metal ion binding|glycerophosphoinositol inositolphosphodiesterase activity|actin filament reorganization
Glyp	GeneID:100144545	protein_coding	GlyP	KWMTBOMO07250	glycogen phosphorylase [Bombyx mori]	muscle_glycogen_phosphorylase_[Bombyx_mori]	glycogen phosphorylase		GO:0005737,GO:0005980,GO:0008184,GO:0008340,GO:0030170,GO:0032991,GO:0042803,GO:0045819,GO:0045824,GO:0050829,GO:0102250,GO:0102499	cytoplasm|glycogen catabolic process|glycogen phosphorylase activity|determination of adult lifespan|pyridoxal phosphate binding|protein-containing complex|protein homodimerization activity|positive regulation of glycogen catabolic process|negative regulation of innate immune response|defense response to Gram-negative bacterium|linear malto-oligosaccharide phosphorylase activity|SHG alpha-glucan …	ko04910,ko04922,ko00500	Insulin signaling pathway|Glucagon signaling pathway|Starch and sucrose metabolism
Go	GeneID:692460	protein_coding		KWMTBOMO11584	G protein alpha subunit Go isoform 1 [Bombyx mori]	Guanine_nucleotide-binding_protein_G(o)_subunit_alpha_47A_[Papilio_xuthus]	G protein alpha subunit Go		GO:0003924,GO:0005525,GO:0007188,GO:0031683,GO:0046872	GTPase activity|GTP binding|adenylate cyclase-modulating G protein-coupled receptor signaling pathway|G-protein beta/gamma-subunit complex binding|metal ion binding	ko04915,ko04725,ko04916,ko04726,ko04723,ko04727,ko04015,ko04730,ko04728,ko04713,ko04921,ko04724	Estrogen signaling pathway|Cholinergic synapse|Melanogenesis|Serotonergic synapse|Retrograde endocannabinoid signaling|GABAergic synapse|Rap1 signaling pathway|Long-term depression|Dopaminergic synapse|Circadian entrainment|Oxytocin signaling pathway|Glutamatergic synapse
Gogat	GeneID:751838	protein_coding	dpyd-1	KWMTBOMO12878	glutamate synthase [Bombyx mori]	glutamate_synthase_[Bombyx_mori]	glutamate synthase		GO:0002058,GO:0003954,GO:0004159,GO:0005737,GO:0005829,GO:0006210,GO:0006212,GO:0006214,GO:0017113,GO:0019483,GO:0042803,GO:0046872,GO:0050661,GO:0051536,GO:0051539	uracil binding|NADH dehydrogenase activity|dihydrouracil dehydrogenase (NAD+) activity|cytoplasm|cytosol|thymine catabolic process|uracil catabolic process|thymidine catabolic process|dihydropyrimidine dehydrogenase (NADP+) activity|beta-alanine biosynthetic process|protein homodimerization activity|metal ion binding|NADP binding|iron-sulfur cluster binding|4 iron, 4 sulfur cluster binding	ko00910,ko00250,ko01230	Nitrogen metabolism|Alanine, aspartate and glutamate metabolism|Biosynthesis of amino acids
Gpd	GeneID:100037430	protein_coding	GPD2	KWMTBOMO02242	glycerol-3-phosphate dehydrogenase [Bombyx mori]	glycerol-3-phosphate_dehydrogenase_isoform_2_[Bombyx_mori]	glycerol-3-phosphate dehydrogenase		GO:0004367,GO:0004368,GO:0005509,GO:0005739,GO:0005743,GO:0006094,GO:0006127,GO:0009331,GO:0019563,GO:0035264,GO:0043010,GO:0046168,GO:0052591	glycerol-3-phosphate dehydrogenase [NAD+] activity|glycerol-3-phosphate dehydrogenase (quinone) activity|calcium ion binding|mitochondrion|mitochondrial inner membrane|gluconeogenesis|glycerophosphate shuttle|glycerol-3-phosphate dehydrogenase complex|glycerol catabolic process|multicellular organism growth|camera-type eye development|glycerol-3-phosphate catabolic process|sn-glycerol-3-phosphate…	ko00564	Glycerophospholipid metabolism
Gpx	GeneID:692548	protein_coding	GPX4	KWMTBOMO13882	glutathione peroxidase [Bombyx mori]	glutathione_peroxidase_[Bombyx_mori]	glutathione peroxidase		GO:0004602,GO:0005739,GO:0006979,GO:0007275,GO:0007283,GO:0047066,GO:0110076	glutathione peroxidase activity|mitochondrion|response to oxidative stress|multicellular organism development|spermatogenesis|phospholipid-hydroperoxide glutathione peroxidase activity|negative regulation of ferroptosis	ko00480,ko04918,ko00590	Glutathione metabolism|Thyroid hormone synthesis|Arachidonic acid metabolism
Gq	GeneID:692442	protein_coding	Galphaq	KWMTBOMO05162	G protein alpha subunit Gq [Bombyx mori]	G_protein_alpha_q_isoform_1_[Bombyx_mori]	G protein alpha q		GO:0001664,GO:0002385,GO:0003924,GO:0005525,GO:0005834,GO:0005886,GO:0006897,GO:0007186,GO:0007188,GO:0007202,GO:0007601,GO:0007602,GO:0007608,GO:0007629,GO:0016027,GO:0016028,GO:0016056,GO:0016060,GO:0016199,GO:0030322,GO:0031683,GO:0043052,GO:0046673,GO:0046872,GO:0070050,GO:0071244,GO:1900073	G protein-coupled receptor binding|mucosal immune response|GTPase activity|GTP binding|heterotrimeric G-protein complex|plasma membrane|endocytosis|G protein-coupled receptor signaling pathway|adenylate cyclase-modulating G protein-coupled receptor signaling pathway|activation of phospholipase C activity|visual perception|phototransduction|sensory perception of smell|flight behavior|inaD signalin…	ko04924,ko04540,ko04922,ko04015,ko04730,ko04611,ko04071,ko04916,ko04728,ko04970,ko04261,ko04925,ko04911,ko04918,ko04713,ko04724,ko04725,ko04745,ko04723,ko04270,ko04020,ko04912,ko04972,ko04022,ko04971,ko04915,ko04750,ko04720,ko04961,ko04726,ko04921	Renin secretion|Gap junction|Glucagon signaling pathway|Rap1 signaling pathway|Long-term depression|Platelet activation|Sphingolipid signaling pathway|Melanogenesis|Dopaminergic synapse|Salivary secretion|Adrenergic signaling in cardiomyocytes|Aldosterone synthesis and secretion|Insulin secretion|Thyroid hormone synthesis|Circadian entrainment|Glutamatergic synapse|Cholinergic synapse|Phototransd…
Gr45	GeneID:100174819	protein_coding		KWMTBOMO07968	gustatory receptor 45 [Bombyx mori]	gustatory_receptor_45_[Bombyx_mori]	gustatory receptor 45
Gr60	GeneID:100174821	protein_coding		KWMTBOMO11787	gustatory receptor 60 [Bombyx mori]	gustatory_receptor_60_[Bombyx_mori]	gustatory receptor 60
Gr67	GeneID:100653405	protein_coding		KWMTBOMO02322	sentrin-specific protease [Bombyx mori]	hypothetical_protein_KGM_02132_[Danaus_plexippus]	gustatory receptor 67
Gr68	GeneID:100653406	protein_coding		KWMTBOMO04414	gustatory receptor 68 [Bombyx mori]	gustatory_receptor_68_[Bombyx_mori]	gustatory receptor 68
Gr8	GeneID:100174817	protein_coding	Gr64e				gustatory receptor 8		GO:0005886,GO:0007165,GO:0016021,GO:0033041,GO:0050916	plasma membrane|signal transduction|integral component of membrane|sweet taste receptor activity|sensory perception of sweet taste
Gr9	GeneID:100174818	protein_coding	Gr43a	KWMTBOMO09929	gustatory receptor 9 isoform X2 [Bombyx mori]	gustatory_receptor_9_[Bombyx_mori]	gustatory receptor 9		GO:0005886,GO:0007165,GO:0007635,GO:0008049,GO:0008343,GO:0008527,GO:0010037,GO:0016021,GO:0030424,GO:0030425,GO:0032098,GO:0033041,GO:0043025,GO:0050909,GO:0050913,GO:0050916,GO:0060259,GO:0071332	plasma membrane|signal transduction|chemosensory behavior|male courtship behavior|adult feeding behavior|taste receptor activity|response to carbon dioxide|integral component of membrane|axon|dendrite|regulation of appetite|sweet taste receptor activity|neuronal cell body|sensory perception of taste|sensory perception of bitter taste|sensory perception of sweet taste|regulation of feeding behavio…
Grf	GeneID:692565	protein_coding	Hr4	KWMTBOMO08777	nuclear receptor GRF isoform X2 [Bombyx mori]	PREDICTED:_nuclear_receptor_GRF_isoform_X4_[Bombyx_mori]	nuclear receptor GRF	GCNF-like	GO:0000978,GO:0003707,GO:0004879,GO:0005634,GO:0005667,GO:0005737,GO:0008270,GO:0040018,GO:0045892,GO:0048638,GO:0071456,GO:0106023,GO:0120143	RNA polymerase II proximal promoter sequence-specific DNA binding|steroid hormone receptor activity|nuclear receptor activity|nucleus|transcription factor complex|cytoplasm|zinc ion binding|positive regulation of multicellular organism growth|negative regulation of transcription, DNA-templated|regulation of developmental growth|cellular response to hypoxia|regulation of pupariation|negative regul…
Grina	GeneID:692817	protein_coding	GRINA	KWMTBOMO06440	glutamate [NMDA] receptor-associated protein 1 isoform X1 [Bombyx mori]	glutamate_[NMDA]_receptor-associated_protein_1_[Bombyx_mori]	glutamate [NMDA] receptor-associated protein 1		GO:0005783,GO:0005794,GO:0016021,GO:0032469,GO:0044325,GO:1902236	endoplasmic reticulum|Golgi apparatus|integral component of membrane|endoplasmic reticulum calcium ion homeostasis|ion channel binding|negative regulation of endoplasmic reticulum stress-induced intrinsic apoptotic signaling pathway
Gro	GeneID:100188955	protein_coding	gro	KWMTBOMO12620	groucho isoform X2 [Bombyx mori]	PREDICTED:_groucho_isoform_X1_[Bombyx_mori]	groucho		GO:0000122,GO:0003714,GO:0005634,GO:0005654,GO:0005667,GO:0006355,GO:0007173,GO:0007399,GO:0007541,GO:0008134,GO:0008293,GO:0008543,GO:0016055,GO:0030154,GO:0032991,GO:0045879,GO:0045892,GO:0070491,GO:0071837,GO:0071906,GO:0090090	negative regulation of transcription by RNA polymerase II|transcription corepressor activity|nucleus|nucleoplasm|transcription factor complex|regulation of transcription, DNA-templated|epidermal growth factor receptor signaling pathway|nervous system development|sex determination, primary response to X:A ratio|transcription factor binding|torso signaling pathway|fibroblast growth factor receptor …
H2a-l2	GeneID:100301498	protein_coding	His2A				histone H2A-like protein 2		GO:0000786,GO:0003677,GO:0005634,GO:0046982	nucleosome|DNA binding|nucleus|protein heterodimerization activity
H2ax-l	GeneID:100301499	protein_coding	His2A	KWMTBOMO13461	histone H2AX-like protein [Bombyx mori]	histone_H2AX-like_protein_[Bombyx_mori]	histone H2AX-like protein		GO:0000786,GO:0003677,GO:0005634,GO:0046982	nucleosome|DNA binding|nucleus|protein heterodimerization activity
H2b-l	GeneID:100301500	protein_coding		KWMTBOMO16851	PREDICTED: LOW QUALITY PROTEIN: uncharacterized protein LOC105821768 [Propithecus coquereli]	PREDICTED:_BAG_family_molecular_chaperone_regulator_2-like_isoform_X1_[Bombyx_mori]	histone H2B-like protein		GO:0000786,GO:0003677,GO:0005634,GO:0044877,GO:0046982	nucleosome|DNA binding|nucleus|protein-containing complex binding|protein heterodimerization activity
H4-l	GeneID:100301501	protein_coding	His4				histone H4-like protein		GO:0000786,GO:0003677,GO:0005634,GO:0006334,GO:0006352,GO:0046982	nucleosome|DNA binding|nucleus|nucleosome assembly|DNA-templated transcription, initiation|protein heterodimerization activity
HELII	GeneID:100862788	protein_coding	nas-4	KWMTBOMO08722	hatching enzyme-like protein precursor [Bombyx mori]	hatching_enzyme-like_protein_precursor_[Bombyx_mori]	hatching enzyme-like II		GO:0004222,GO:0005576,GO:0008270	metalloendopeptidase activity|extracellular region|zinc ion binding
HPO	GeneID:100144578	protein_coding	STK3	KWMTBOMO02382	HPO [Bombyx mori]	HPO_[Bombyx_mori]	serine-threonine kinase-like protein		GO:0000287,GO:0001841,GO:0003157,GO:0004672,GO:0004674,GO:0005524,GO:0005634,GO:0005737,GO:0005829,GO:0006468,GO:0006915,GO:0007165,GO:0007417,GO:0008285,GO:0023014,GO:0031098,GO:0032092,GO:0032147,GO:0032991,GO:0035329,GO:0035556,GO:0042802,GO:0043065,GO:0043539,GO:0045600,GO:0046330,GO:0046621,GO:0046983,GO:0050821,GO:0051091,GO:0051897,GO:0060215,GO:0060706,GO:0060800,GO:0090090,GO:0097284,GO:…	magnesium ion binding|neural tube formation|endocardium development|protein kinase activity|protein serine/threonine kinase activity|ATP binding|nucleus|cytoplasm|cytosol|protein phosphorylation|apoptotic process|signal transduction|central nervous system development|negative regulation of cell proliferation|signal transduction by protein phosphorylation|stress-activated protein kinase signaling …	ko04392,ko04214,ko04010,ko04390,ko04391	Hippo signaling pathway -multiple species|Apoptosis - fly|MAPK signaling pathway|Hippo signaling pathway|Hippo signaling pathway - fly
HSFd	GeneID:100862835	protein_coding	Hsf	KWMTBOMO02774	heat shock factor-d isoform X1 [Bombyx mori]	PREDICTED:_heat_shock_factor-d_isoform_X1_[Bombyx_mori]	heat shock factor-d	HSF	GO:0000785,GO:0000978,GO:0003677,GO:0003700,GO:0005634,GO:0005700,GO:0009408,GO:0034605,GO:0042742,GO:0042802,GO:0043388,GO:0043565,GO:0045892,GO:0045893,GO:0045944,GO:0050832,GO:0061408	chromatin|RNA polymerase II proximal promoter sequence-specific DNA binding|DNA binding|DNA-binding transcription factor activity|nucleus|polytene chromosome|response to heat|cellular response to heat|defense response to bacterium|identical protein binding|positive regulation of DNA binding|sequence-specific DNA binding|negative regulation of transcription, DNA-templated|positive regulation of tr…	ko04212	Longevity regulating pathway - worm
HSP70	GeneID:692373	protein_coding	Hsc70-3	KWMTBOMO08642	heat shock protein 70-3 [Bombyx mori]	heat_shock_protein_70-3_[Bombyx_mori]	heat shock 70 kD protein cognate		GO:0005524,GO:0005615,GO:0005634,GO:0005737,GO:0005783,GO:0005788,GO:0006986,GO:0012505,GO:0016020,GO:0016246,GO:0016887,GO:0030431,GO:0030433,GO:0030968,GO:0031072,GO:0034605,GO:0034620,GO:0034663,GO:0034976,GO:0036335,GO:0042026,GO:0042623,GO:0044183,GO:0051082,GO:0051085,GO:0051787	ATP binding|extracellular space|nucleus|cytoplasm|endoplasmic reticulum|endoplasmic reticulum lumen|response to unfolded protein|endomembrane system|membrane|RNA interference|ATPase activity|sleep|ubiquitin-dependent ERAD pathway|endoplasmic reticulum unfolded protein response|heat shock protein binding|cellular response to heat|cellular response to unfolded protein|endoplasmic reticulum chaperon…	ko04918,ko04141,ko03060	Thyroid hormone synthesis|Protein processing in endoplasmic reticulum|Protein export
Hel	GeneID:100190957	protein_coding	nas-4	KWMTBOMO08722	hatching enzyme-like protein precursor [Bombyx mori]	hatching_enzyme-like_protein_precursor_[Bombyx_mori]	hatching enzyme-like protein		GO:0004222,GO:0005576,GO:0008270	metalloendopeptidase activity|extracellular region|zinc ion binding
Hepa	GeneID:100141461	protein_coding	HPSE	KWMTBOMO00186	heparanase-like protein [Bombyx mori]	heparanase-like_protein_[Bombyx_mori]	heparanase-like protein		GO:0005634,GO:0005765,GO:0007160,GO:0030200,GO:0030305,GO:0031012,GO:0060055	nucleus|lysosomal membrane|cell-matrix adhesion|heparan sulfate proteoglycan catabolic process|heparanase activity|extracellular matrix|angiogenesis involved in wound healing	ko00531	Glycosaminoglycan degradation
Hig	GeneID:100141455	protein_coding	hig	KWMTBOMO00187	hikaru genki [Bombyx mori]	PREDICTED:_hikaru_genki_isoform_X1_[Bombyx_mori]	hikaru genki		GO:0008039,GO:0043025,GO:0043083	synaptic target recognition|neuronal cell body|synaptic cleft
Hlh54f	GeneID:100174815	other		KWMTBOMO14626	serine/threonine-protein kinase 10 [Bombyx mori]	PREDICTED:_serine/threonine-protein_kinase_10_[Papilio_xuthus]	basic helix-loop-helix type transcription factor HLH54F
Hmg-r	GeneID:100101204	protein_coding	HMGR	KWMTBOMO00710	3-hydroxy-3-methylglutaryl-CoA reductase [Bombyx mori]	3-hydroxy-3-methylglutaryl-CoA_reductase_precursor_[Bombyx_mori]	3-hydroxy-3-methylglutaryl-CoA reductase		GO:0004420,GO:0005789,GO:0008299,GO:0015936,GO:0016021,GO:0050661	hydroxymethylglutaryl-CoA reductase (NADPH) activity|endoplasmic reticulum membrane|isoprenoid biosynthetic process|coenzyme A metabolic process|integral component of membrane|NADP binding	ko00900,ko04976,ko04152	Terpenoid backbone biosynthesis|Bile secretion|AMPK signaling pathway
Hmg-s	GeneID:100101203	protein_coding	HMGCS-1	KWMTBOMO11645	3-hydroxy-3-methylglutaryl-CoA synthase [Bombyx mori]	3-hydroxy-3-methylglutaryl-CoA_synthase_[Bombyx_mori]	3-hydroxy-3-methylglutaryl-CoA synthase		GO:0004421,GO:0008299,GO:0016126	hydroxymethylglutaryl-CoA synthase activity|isoprenoid biosynthetic process|sterol biosynthetic process	ko00900,ko00280,ko00072,ko00650	Terpenoid backbone biosynthesis|Valine, leucine and isoleucine degradation|Synthesis and degradation of ketone bodies|Butanoate metabolism
Hmga	GeneID:100134920	protein_coding		KWMTBOMO13303	high mobility group protein A isoform X1 [Bombyx mori]	high_mobility_group_protein_A_[Bombyx_mori]	high mobility group protein A
Hmgc	GeneID:692821	protein_coding	HMGCL	KWMTBOMO02650	hydroxymethylglutaryl-CoA lyase isoform 1 [Bombyx mori]	hydroxymethylglutaryl-CoA_lyase_[Bombyx_mori]	hydroxymethylglutaryl-CoA lyase		GO:0000287,GO:0004419,GO:0005102,GO:0005739,GO:0005759,GO:0005777,GO:0006552,GO:0006629,GO:0007005,GO:0030145,GO:0042803,GO:0046872,GO:0046951,GO:0051262	magnesium ion binding|hydroxymethylglutaryl-CoA lyase activity|signaling receptor binding|mitochondrion|mitochondrial matrix|peroxisome|leucine catabolic process|lipid metabolic process|mitochondrion organization|manganese ion binding|protein homodimerization activity|metal ion binding|ketone body biosynthetic process|protein tetramerization	ko00280,ko00072,ko00281,ko00650,ko04146	Valine, leucine and isoleucine degradation|Synthesis and degradation of ketone bodies|Geraniol degradation|Butanoate metabolism|Peroxisome
Hnf-4	GeneID:693036	protein_coding	Hnf4	KWMTBOMO11408	hepatocyte nuclear factor 4-gamma isoform X1 [Galleria mellonella]	hepatocyte_nuclear_factor_4_isoform_a_[Bombyx_mori]	hepatocyte nuclear factor 4	RXR-like	GO:0003707,GO:0004879,GO:0005634,GO:0006357,GO:0008270,GO:0016042,GO:0032869,GO:0034440,GO:0042593,GO:0043565,GO:0070868	steroid hormone receptor activity|nuclear receptor activity|nucleus|regulation of transcription by RNA polymerase II|zinc ion binding|lipid catabolic process|cellular response to insulin stimulus|lipid oxidation|glucose homeostasis|sequence-specific DNA binding|heterochromatin organization involved in chromatin silencing
Hop	GeneID:692503	protein_coding	STIP1	KWMTBOMO06999	Hsc70/Hsp90-organizing protein HOP [Bombyx mori]	Hsc70/Hsp90-organizing_protein_HOP_[Bombyx_mori]	Hsc70/Hsp90-organizing protein HOP	THAP	GO:0005634,GO:0005737	nucleus|cytoplasm
Hp1b-l	GeneID:100307007	protein_coding	CBX5	KWMTBOMO09643	heterochromatin protein 1beta-like protein [Bombyx mori]	heterochromatin_protein_1beta-like_protein_[Bombyx_mori]	heterochromatin protein 1beta-like protein		GO:0000118,GO:0000122,GO:0000776,GO:0000784,GO:0003682,GO:0005634,GO:0005635,GO:0005654,GO:0005720,GO:0005721,GO:0005730,GO:0006974,GO:0007596,GO:0010369,GO:0016032,GO:0017053,GO:0030674,GO:0031618,GO:0032991,GO:0035064,GO:0035097,GO:0042802,GO:0042803,GO:0042826,GO:0043021,GO:0044877,GO:0045892,GO:0070317,GO:0070491,GO:0090734,GO:1990904	histone deacetylase complex|negative regulation of transcription by RNA polymerase II|kinetochore|nuclear chromosome, telomeric region|chromatin binding|nucleus|nuclear envelope|nucleoplasm|nuclear heterochromatin|pericentric heterochromatin|nucleolus|cellular response to DNA damage stimulus|blood coagulation|chromocenter|viral process|transcriptional repressor complex|protein binding, bridging|n…
Hr3	GeneID:692562	protein_coding	HR3	KWMTBOMO00829	probable nuclear hormone receptor HR3 isoform X1 [Helicoverpa armigera]	putative_nuclear_hormone_receptor_HR3_[Papilio_xuthus]	hormone receptor 3	THR-like	GO:0003707,GO:0004887,GO:0005634,GO:0008270,GO:0043565	steroid hormone receptor activity|thyroid hormone receptor activity|nucleus|zinc ion binding|sequence-specific DNA binding
Hrp28	GeneID:100127018	protein_coding	Hrb27C	KWMTBOMO12401	hnRNPA/B-like 28 isoform X2 [Bombyx mori]	PREDICTED:_hnRNPA/B-like_28_isoform_X2_[Bombyx_mori]	hnRNPA/B-like 28	CSD	GO:0003697,GO:0003723,GO:0003729,GO:0003730,GO:0005634,GO:0005654,GO:0005737,GO:0007283,GO:0007319,GO:0007411,GO:0008266,GO:0032991,GO:0034046,GO:0043186,GO:0045451,GO:0045727,GO:0048024,GO:0048026,GO:0048027,GO:1903688,GO:1990904	single-stranded DNA binding|RNA binding|mRNA binding|mRNA 3'-UTR binding|nucleus|nucleoplasm|cytoplasm|spermatogenesis|negative regulation of oskar mRNA translation|axon guidance|poly(U) RNA binding|protein-containing complex|poly(G) binding|P granule|pole plasm oskar mRNA localization|positive regulation of translation|regulation of mRNA splicing, via spliceosome|positive regulation of mRNA spli…	ko03015	mRNA surveillance pathway
Hsc70-4	GeneID:692436	protein_coding		KWMTBOMO05355	heat shock protein 70 [Bombyx mori]	heat_shock_cognate_protein_[Bombyx_mori]	heat shock cognate protein		GO:0005524,GO:0005634	ATP binding|nucleus	ko04010,ko04915,ko04141,ko03040,ko04612,ko04213,ko04144	MAPK signaling pathway|Estrogen signaling pathway|Protein processing in endoplasmic reticulum|Spliceosome|Antigen processing and presentation|Longevity regulating pathway - multiple species|Endocytosis
Hsp19.9	GeneID:692533	protein_coding	l(2)efl	KWMTBOMO16001	heat shock protein hsp 19.9 [Bombyx mori]	heat_shock_protein_hsp_19.9_[Bombyx_mori]	heat shock protein hsp 19.9		GO:0007275,GO:0009408,GO:0010998,GO:0030018,GO:0042026,GO:0045214,GO:0048471,GO:0051082,GO:0061077	multicellular organism development|response to heat|regulation of translational initiation by eIF2 alpha phosphorylation|Z disc|protein refolding|sarcomere organization|perinuclear region of cytoplasm|unfolded protein binding|chaperone-mediated protein folding	ko04141,ko04213	Protein processing in endoplasmic reticulum|Longevity regulating pathway - multiple species
Hsp20.1	GeneID:692487	protein_coding	l(2)efl	KWMTBOMO16126	heat shock protein hsp20.1 [Bombyx mori]	heat_shock_protein_hsp20.1_[Bombyx_mori]	heat shock protein hsp20.1		GO:0007275,GO:0009408,GO:0010998,GO:0030018,GO:0042026,GO:0045214,GO:0048471,GO:0051082,GO:0061077	multicellular organism development|response to heat|regulation of translational initiation by eIF2 alpha phosphorylation|Z disc|protein refolding|sarcomere organization|perinuclear region of cytoplasm|unfolded protein binding|chaperone-mediated protein folding	ko04141,ko04213	Protein processing in endoplasmic reticulum|Longevity regulating pathway - multiple species
Hsp20.4	GeneID:692591	protein_coding	l(2)efl	KWMTBOMO16004	heat shock protein 20.4 [Bombyx mori]	heat_shock_protein_20.4_[Bombyx_mori]	heat shock protein 20.4		GO:0007275,GO:0009408,GO:0010998,GO:0030018,GO:0042026,GO:0045214,GO:0048471,GO:0051082,GO:0061077	multicellular organism development|response to heat|regulation of translational initiation by eIF2 alpha phosphorylation|Z disc|protein refolding|sarcomere organization|perinuclear region of cytoplasm|unfolded protein binding|chaperone-mediated protein folding	ko04141,ko04213	Protein processing in endoplasmic reticulum|Longevity regulating pathway - multiple species
Hsp20.8	GeneID:778499	protein_coding	l(2)efl	KWMTBOMO16636	heat shock protein 20.8 [Bombyx mori]	heat_shock_protein_hsp20.8_[Bombyx_mori]	heat shock protein hsp20.8		GO:0007275,GO:0009408,GO:0010998,GO:0030018,GO:0042026,GO:0045214,GO:0048471,GO:0051082,GO:0061077	multicellular organism development|response to heat|regulation of translational initiation by eIF2 alpha phosphorylation|Z disc|protein refolding|sarcomere organization|perinuclear region of cytoplasm|unfolded protein binding|chaperone-mediated protein folding	ko04141,ko04213	Protein processing in endoplasmic reticulum|Longevity regulating pathway - multiple species
Hsp21.4	GeneID:692534	protein_coding	HSPB1	KWMTBOMO07857	heat shock protein hsp21.4 [Bombyx mori]	heat_shock_protein_hsp21.4_[Bombyx_mori]	heat shock protein hsp21.4		GO:0005080,GO:0005622,GO:0005634,GO:0005737,GO:0005739,GO:0005819,GO:0005886,GO:0006469,GO:0008426,GO:0009408,GO:0030018,GO:0030837,GO:0032731,GO:0042535,GO:0042802,GO:0042803,GO:0043122,GO:0043292,GO:0044183,GO:0051016,GO:0061077,GO:0071901,GO:1902176,GO:2001234	protein kinase C binding|intracellular|nucleus|cytoplasm|mitochondrion|spindle|plasma membrane|negative regulation of protein kinase activity|protein kinase C inhibitor activity|response to heat|Z disc|negative regulation of actin filament polymerization|positive regulation of interleukin-1 beta production|positive regulation of tumor necrosis factor biosynthetic process|identical protein binding…
Hsp23.7	GeneID:692488	protein_coding	l(2)efl	KWMTBOMO16125	heat shock protein hsp23.7 precursor [Bombyx mori]	heat_shock_protein_hsp23.7_precursor_[Bombyx_mori]	heat shock protein hsp23.7		GO:0007275,GO:0009408,GO:0010998,GO:0030018,GO:0042026,GO:0045214,GO:0048471,GO:0051082,GO:0061077	multicellular organism development|response to heat|regulation of translational initiation by eIF2 alpha phosphorylation|Z disc|protein refolding|sarcomere organization|perinuclear region of cytoplasm|unfolded protein binding|chaperone-mediated protein folding	ko04141,ko04213	Protein processing in endoplasmic reticulum|Longevity regulating pathway - multiple species
Hsp70	GeneID:692822	protein_coding	HSP70A2	KWMTBOMO16090	heat shock protein 70 [Bombyx mori]	heat_shock_protein_70_[Bombyx_mori]	heat shock protein 70		GO:0005524	ATP binding	ko04010,ko04915,ko04141,ko03040,ko04612,ko04213,ko04144	MAPK signaling pathway|Estrogen signaling pathway|Protein processing in endoplasmic reticulum|Spliceosome|Antigen processing and presentation|Longevity regulating pathway - multiple species|Endocytosis
Hsp70-14	GeneID:101740065	protein_coding	hspa14	KWMTBOMO05597	heat shock protein 70-14 [Bombyx mori]	heat_shock_70_kDa_protein_14-like_[Bombyx_mori]	heat shock 70 kDa protein 14-like		GO:0002181,GO:0005524,GO:0005737,GO:0005829,GO:0005844,GO:0006450,GO:0006986,GO:0016887,GO:0031072,GO:0034605,GO:0034620,GO:0042026,GO:0042623,GO:0044183,GO:0051082,GO:0051085,GO:0051787	cytoplasmic translation|ATP binding|cytoplasm|cytosol|polysome|regulation of translational fidelity|response to unfolded protein|ATPase activity|heat shock protein binding|cellular response to heat|cellular response to unfolded protein|protein refolding|ATPase activity, coupled|protein binding involved in protein folding|unfolded protein binding|chaperone cofactor-dependent protein refolding|misf…
Hsp90	GeneID:692420	protein_coding	Hsp83	KWMTBOMO16087	90-kDa heat shock protein [Bombyx mori]	heat_shock_protein_83_[Bombyx_mori]	90-kDa heat shock protein		GO:0005524,GO:0005737,GO:0006457,GO:0051082	ATP binding|cytoplasm|protein folding|unfolded protein binding	ko04914,ko04915,ko04621,ko04141,ko04626,ko04151,ko04612	Progesterone-mediated oocyte maturation|Estrogen signaling pathway|NOD-like receptor signaling pathway|Protein processing in endoplasmic reticulum|Plant-pathogen interaction|PI3K-Akt signaling pathway|Antigen processing and presentation
Hyi	GeneID:733011	protein_coding	hyi	KWMTBOMO03961	hydroxypyruvate isomerase [Bombyx mori]	hydroxypyruvate_isomerase_[Bombyx_mori]	hydroxypyruvate isomerase		GO:0008903,GO:0016857	hydroxypyruvate isomerase activity|racemase and epimerase activity, acting on carbohydrates and derivatives	ko00630	Glyoxylate and dicarboxylate metabolism
IBP2	GeneID:100846979	protein_coding	ImpL2	KWMTBOMO14288	IBP2 [Bombyx mori]	IBP2_[Bombyx_mori]	insulin-related peptide binding protein		GO:0005520,GO:0005615,GO:0005886,GO:0007156,GO:0007411,GO:0008340,GO:0010888,GO:0014067,GO:0030424,GO:0042594,GO:0043559,GO:0046627,GO:0046628,GO:0055116,GO:0070593,GO:0098632	insulin-like growth factor binding|extracellular space|plasma membrane|homophilic cell adhesion via plasma membrane adhesion molecules|axon guidance|determination of adult lifespan|negative regulation of lipid storage|negative regulation of phosphatidylinositol 3-kinase signaling|axon|response to starvation|insulin binding|negative regulation of insulin receptor signaling pathway|positive regulat…
ICE	GeneID:692735	protein_coding	Dcp-1	KWMTBOMO01730	ICE protein [Bombyx mori]	ICE_protein_[Bombyx_mori]	ICE protein		GO:0004197,GO:0005737,GO:0005739,GO:0005829,GO:0006915,GO:0007015,GO:0007275,GO:0007300,GO:0007303,GO:0009267,GO:0010508,GO:0010623,GO:0012501,GO:0016239,GO:0016322,GO:0045476,GO:0048477,GO:0097153,GO:0097194,GO:0097200,GO:1900074,GO:1990525	cysteine-type endopeptidase activity|cytoplasm|mitochondrion|cytosol|apoptotic process|actin filament organization|multicellular organism development|ovarian nurse cell to oocyte transport|cytoplasmic transport, nurse cell to oocyte|cellular response to starvation|positive regulation of autophagy|programmed cell death involved in cell development|programmed cell death|positive regulation of macro…	ko04214,ko04210,ko04215,ko04668	Apoptosis - fly|Apoptosis|Apoptosis - multiple species|TNF signaling pathway
IIM1	GeneID:100862783	protein_coding	cbd-1	KWMTBOMO12465	insect intestinal mucin [Bombyx mori]	insect_intestinal_mucin_precursor_[Bombyx_mori]	insect intestinal mucin		GO:0005576,GO:0006030,GO:0007275,GO:0008061,GO:0030703,GO:0071944,GO:1903078,GO:1904778	extracellular region|chitin metabolic process|multicellular organism development|chitin binding|eggshell formation|cell periphery|positive regulation of protein localization to plasma membrane|positive regulation of protein localization to cell cortex
IMFa	GeneID:100174833	protein_coding		KWMTBOMO00904	IMFamide precursor [Bombyx mori]	IMFamide_precursor_[Bombyx_mori]	IMFamide		GO:0005576,GO:0007218	extracellular region|neuropeptide signaling pathway
ITP	GeneID:100127118	protein_coding	CHHL	KWMTBOMO11718	CHH-like protein isoform X2 [Bombyx mori]	CHH-like_protein_precursor_[Bombyx_mori]	ion-transport peptide		GO:0005184,GO:0005576,GO:0007218	neuropeptide hormone activity|extracellular region|neuropeptide signaling pathway
Iap	GeneID:692576	protein_coding	Diap1	KWMTBOMO13749	inhibitor of apoptosis protein isoform X1 [Bombyx mori]	PREDICTED:_inhibitor_of_apoptosis_protein_isoform_X1_[Bombyx_mori]	inhibitor of apoptosis protein		GO:0000209,GO:0004842,GO:0004869,GO:0005634,GO:0005737,GO:0005829,GO:0006511,GO:0006915,GO:0007275,GO:0007283,GO:0007289,GO:0007298,GO:0008270,GO:0008354,GO:0016055,GO:0022416,GO:0031398,GO:0031624,GO:0031625,GO:0043027,GO:0043066,GO:0043154,GO:0044390,GO:0045035,GO:0045116,GO:0046673,GO:0048800,GO:0051865,GO:0061630,GO:0061663,GO:0070936,GO:0089720,GO:0090263,GO:0097340,GO:1903688,GO:1990001,GO:…	protein polyubiquitination|ubiquitin-protein transferase activity|cysteine-type endopeptidase inhibitor activity|nucleus|cytoplasm|cytosol|ubiquitin-dependent protein catabolic process|apoptotic process|multicellular organism development|spermatogenesis|spermatid nucleus differentiation|border follicle cell migration|zinc ion binding|germ cell migration|Wnt signaling pathway|chaeta development|po…	ko04120,ko04215	Ubiquitin mediated proteolysis|Apoptosis - multiple species
Iap2	GeneID:100302609	protein_coding	BIRC5	KWMTBOMO10618	survivin-2 [Bombyx mori]	survivin-2_[Bombyx_mori]	inhibition of apoptosis protein 2				ko04215,ko04210,ko04390	Apoptosis - multiple species|Apoptosis|Hippo signaling pathway
Ibm1	GeneID:100310832	protein_coding					IAP-binding motif 1
Idgf	GeneID:692387	protein_coding	EN03	KWMTBOMO00238	imaginal disk growth factor [Bombyx mori]	imaginal_disk_growth_factor_[Bombyx_mori]	imaginal disk growth factor		GO:0005576,GO:0005975,GO:0008061	extracellular region|carbohydrate metabolic process|chitin binding
Igflp	GeneID:100270769	protein_coding	BBXE1				IGF-like peptide		GO:0005179,GO:0005615,GO:0008083	hormone activity|extracellular space|growth factor activity	ko04066,ko04015,ko04730,ko04211,ko04913,ko04550,ko04914,ko04960,ko04115,ko04014,ko04151,ko04510,ko04114,ko04152,ko04068,ko04750,ko04213,ko04150	HIF-1 signaling pathway|Rap1 signaling pathway|Long-term depression|Longevity regulating pathway|Ovarian steroidogenesis|Signaling pathways regulating pluripotency of stem cells|Progesterone-mediated oocyte maturation|Aldosterone-regulated sodium reabsorption|p53 signaling pathway|Ras signaling pathway|PI3K-Akt signaling pathway|Focal adhesion|Oocyte meiosis|AMPK signaling pathway|FoxO signaling …
InR	GeneID:692560	protein_coding	InR	KWMTBOMO02890	insulin receptor-like protein precursor [Bombyx mori]	PREDICTED:_insulin_receptor_isoform_X1_[Bombyx_mori]	insulin receptor		GO:0005009,GO:0005524,GO:0005887,GO:0008286,GO:0043548,GO:0043559,GO:0043560,GO:0046777,GO:0046872,GO:0051290,GO:0071469	insulin-activated receptor activity|ATP binding|integral component of plasma membrane|insulin receptor signaling pathway|phosphatidylinositol 3-kinase binding|insulin binding|insulin receptor substrate binding|protein autophosphorylation|metal ion binding|protein heterotetramerization|cellular response to alkaline pH	ko04066,ko04211,ko04913,ko04960,ko04520,ko04212,ko04015,ko04923,ko04072,ko04152,ko04068,ko04910,ko04014,ko04151,ko04022,ko04213,ko04150	HIF-1 signaling pathway|Longevity regulating pathway|Ovarian steroidogenesis|Aldosterone-regulated sodium reabsorption|Adherens junction|Longevity regulating pathway - worm|Rap1 signaling pathway|Regulation of lipolysis in adipocytes|Phospholipase D signaling pathway|AMPK signaling pathway|FoxO signaling pathway|Insulin signaling pathway|Ras signaling pathway|PI3K-Akt signaling pathway|cGMP-PKG s…
Inv	GeneID:693024	protein_coding	INV	KWMTBOMO00936	invected homeodomain [Bombyx mori]	homeobox_protein_invected_[Bombyx_mori]	invected homeodomain	Homeobox	GO:0005634,GO:0006355,GO:0007275,GO:0043565	nucleus|regulation of transcription, DNA-templated|multicellular organism development|sequence-specific DNA binding	ko04341	Hedgehog signaling pathway - fly
Inx2	GeneID:692687	protein_coding	inx2	KWMTBOMO08631	innexin 2 [Bombyx mori]	innexin_2_[Bombyx_mori]	innexin 2		GO:0005243,GO:0005886,GO:0005921,GO:0006811,GO:0016021	gap junction channel activity|plasma membrane|gap junction|ion transport|integral component of membrane
Inx3	GeneID:100233162	protein_coding	Inx3	KWMTBOMO12959	innexin 3 [Bombyx mori]	innexin_3_[Bombyx_mori]	innexin 3		GO:0005243,GO:0005737,GO:0005886,GO:0005921,GO:0006811,GO:0007391,GO:0007603,GO:0010496,GO:0016021,GO:0016327,GO:0016328	gap junction channel activity|cytoplasm|plasma membrane|gap junction|ion transport|dorsal closure|phototransduction, visible light|intercellular transport|integral component of membrane|apicolateral plasma membrane|lateral plasma membrane
Inx4	GeneID:692656	protein_coding	Inx2	KWMTBOMO10516	innexin 4 [Bombyx mori]	innexin_4_[Bombyx_mori]	innexin 4		GO:0005243,GO:0005737,GO:0005921,GO:0006811,GO:0007154,GO:0007283,GO:0007293,GO:0007440,GO:0010496,GO:0016021,GO:0016323,GO:0016324,GO:0016327,GO:0016328,GO:0016331,GO:0030727,GO:0036098	gap junction channel activity|cytoplasm|gap junction|ion transport|cell communication|spermatogenesis|germarium-derived egg chamber formation|foregut morphogenesis|intercellular transport|integral component of membrane|basolateral plasma membrane|apical plasma membrane|apicolateral plasma membrane|lateral plasma membrane|morphogenesis of embryonic epithelium|germarium-derived female germ-line cys…
Ippi	GeneID:693105	protein_coding	IDI1	KWMTBOMO15111	isopentenyl-diphosphate delta isomerase isoform X1 [Bombyx mori]	isopentenyl-diphosphate_delta_isomerase_[Bombyx_mori]	isopentenyl-diphosphate delta isomerase		GO:0004452,GO:0005777,GO:0006695,GO:0008299,GO:0016787,GO:0046872,GO:0050992	isopentenyl-diphosphate delta-isomerase activity|peroxisome|cholesterol biosynthetic process|isoprenoid biosynthetic process|hydrolase activity|metal ion binding|dimethylallyl diphosphate biosynthetic process	ko00900	Terpenoid backbone biosynthesis
Ivd	GeneID:100190958	protein_coding	IVD	KWMTBOMO12947	isovaleryl coenzyme A dehydrogenase [Bombyx mori]	isovaleryl_coenzyme_A_dehydrogenase_[Bombyx_mori]	isovaleryl coenzyme A dehydrogenase		GO:0003995,GO:0005759,GO:0006552,GO:0050660	acyl-CoA dehydrogenase activity|mitochondrial matrix|leucine catabolic process|flavin adenine dinucleotide binding	ko00280	Valine, leucine and isoleucine degradation
Jafrac1	GeneID:692638	protein_coding	Jafrac1	KWMTBOMO09355	thiol peroxiredoxin isoform X2 [Bombyx mori]	thiol_peroxiredoxin_[Bombyx_mori]	thiol peroxiredoxin		GO:0005829,GO:0006979,GO:0007155,GO:0007281,GO:0008340,GO:0008354,GO:0008379,GO:0042594,GO:0042744,GO:0045454	cytosol|response to oxidative stress|cell adhesion|germ cell development|determination of adult lifespan|germ cell migration|thioredoxin peroxidase activity|response to starvation|hydrogen peroxide catabolic process|cell redox homeostasis	ko04146	Peroxisome
Jhamt	GeneID:692445	protein_coding	JHAMT	KWMTBOMO07185	RecName: Full=Juvenile hormone acid O-methyltransferase; AltName: Full=Juvenile hormone acid methyltransferase; Short=BmJHAMT	juvenile_hormone_acid_O-methyltransferase_[Bombyx_mori]	juvenile hormone acid methyltransferase		GO:0006718,GO:0019010,GO:0032259,GO:0035049	juvenile hormone biosynthetic process|farnesoic acid O-methyltransferase activity|methylation|juvenile hormone acid methyltransferase activity	ko00981	Insect hormone biosynthesis
Jhdk	GeneID:692634	protein_coding	cex-2	KWMTBOMO01581	juvenile hormone diol kinase (macronuclear) [Bombyx mori]	juvenile_hormone_diol_kinase_[Bombyx_mori]	juvenile hormone diol kinase		GO:0005509,GO:0005783,GO:0017156	calcium ion binding|endoplasmic reticulum|calcium ion regulated exocytosis	ko00981	Insect hormone biosynthesis
Jheh-lp1	GeneID:100307008	protein_coding		KWMTBOMO13798	juvenile hormone epoxide hydrolase-like protein 1 [Bombyx mori]	juvenile_hormone_epoxide_hydrolase-like_protein_1_[Bombyx_mori]	juvenile hormone epoxide hydrolase-like protein 1	bHLH	GO:0005789,GO:0016021,GO:0019439,GO:0031090,GO:0033961	endoplasmic reticulum membrane|integral component of membrane|aromatic compound catabolic process|organelle membrane|cis-stilbene-oxide hydrolase activity	ko00981	Insect hormone biosynthesis
Jheh-lp2	GeneID:100307009	protein_coding	JHEH	KWMTBOMO08390	juvenile hormone epoxide hydrolase-like protein 2 isoform X1 [Bombyx mori]	PREDICTED:_juvenile_hormone_epoxide_hydrolase-like_protein_2_isoform_X1_[Bombyx_mori]	juvenile hormone epoxide hydrolase-like protein 2	bHLH	GO:0005789,GO:0016021,GO:0019439,GO:0031090,GO:0033961	endoplasmic reticulum membrane|integral component of membrane|aromatic compound catabolic process|organelle membrane|cis-stilbene-oxide hydrolase activity	ko00981	Insect hormone biosynthesis
Jheh-lp3	GeneID:100307010	protein_coding	JHEH	KWMTBOMO16257	juvenile hormone epoxide hydrolase-like protein 3 isoform X1 [Bombyx mori]	PREDICTED:_juvenile_hormone_epoxide_hydrolase-like_protein_3_isoform_X1_[Bombyx_mori]	juvenile hormone epoxide hydrolase-like protein 3	bHLH	GO:0005789,GO:0016021,GO:0019439,GO:0031090,GO:0033961	endoplasmic reticulum membrane|integral component of membrane|aromatic compound catabolic process|organelle membrane|cis-stilbene-oxide hydrolase activity	ko00981	Insect hormone biosynthesis
Jheh-lp4	GeneID:100307011	protein_coding	JHEH	KWMTBOMO16358	juvenile hormone epoxide hydrolase-like protein 4 [Bombyx mori]	juvenile_hormone_epoxide_hydrolase-like_protein_4_[Bombyx_mori]	juvenile hormone epoxide hydrolase-like protein 4	bHLH	GO:0005789,GO:0016021,GO:0019439,GO:0031090,GO:0033961	endoplasmic reticulum membrane|integral component of membrane|aromatic compound catabolic process|organelle membrane|cis-stilbene-oxide hydrolase activity	ko00981	Insect hormone biosynthesis
Jheh2	GeneID:692686	protein_coding	JHEH	KWMTBOMO16183	juvenile hormone epoxide hydrolase precursor [Bombyx mori]	juvenile_hormone_epoxide_hydrolase_[Bombyx_mori]	juvenile hormone epoxide hydrolase	bHLH	GO:0005789,GO:0016021,GO:0019439,GO:0031090,GO:0033961	endoplasmic reticulum membrane|integral component of membrane|aromatic compound catabolic process|organelle membrane|cis-stilbene-oxide hydrolase activity	ko00981	Insect hormone biosynthesis
Jm	GeneID:100270782	protein_coding	cops5	KWMTBOMO05927	JAB-MPN domain protein [Bombyx mori]	JAB-MPN_domain_protein_[Bombyx_mori]	JAB-MPN domain protein	MYB	GO:0000338,GO:0004222,GO:0005634,GO:0005737,GO:0005829,GO:0008021,GO:0008180,GO:0008237,GO:0019784,GO:0030054,GO:0043066,GO:0046872,GO:0048471,GO:0051091	protein deneddylation|metalloendopeptidase activity|nucleus|cytoplasm|cytosol|synaptic vesicle|COP9 signalosome|metallopeptidase activity|NEDD8-specific protease activity|cell junction|negative regulation of apoptotic process|metal ion binding|perinuclear region of cytoplasm|positive regulation of DNA-binding transcription factor activity
Jnk	GeneID:100126162	protein_coding	bsk	KWMTBOMO01063	c-Jun NH2-terminal kinase isoform X1 [Bombyx mori]	c-Jun_NH2-terminal_kinase_[Bombyx_mori]	c-Jun NH2-terminal kinase		GO:0000165,GO:0001736,GO:0004672,GO:0004674,GO:0004705,GO:0004707,GO:0005524,GO:0005634,GO:0005654,GO:0005737,GO:0005829,GO:0006468,GO:0006979,GO:0007254,GO:0007258,GO:0007391,GO:0007395,GO:0007411,GO:0007616,GO:0009408,GO:0010468,GO:0010508,GO:0010628,GO:0016319,GO:0019731,GO:0030424,GO:0030425,GO:0030707,GO:0034599,GO:0034614,GO:0035006,GO:0035313,GO:0035556,GO:0042060,GO:0043508,GO:0043652,GO:…	MAPK cascade|establishment of planar polarity|protein kinase activity|protein serine/threonine kinase activity|JUN kinase activity|MAP kinase activity|ATP binding|nucleus|nucleoplasm|cytoplasm|cytosol|protein phosphorylation|response to oxidative stress|JNK cascade|JUN phosphorylation|dorsal closure|dorsal closure, spreading of leading edge cells|axon guidance|long-term memory|response to heat|re…	ko04214,ko04141,ko04620,ko04722,ko04071,ko04914,ko04391,ko04728,ko04668,ko04380,ko04014,ko04510,ko04013,ko04310,ko04024,ko04010,ko04621,ko04723,ko04664,ko04912,ko04910,ko04068,ko04917,ko04212,ko04210,ko04622,ko04215,ko04012,ko04920,ko04750	Apoptosis - fly|Protein processing in endoplasmic reticulum|Toll-like receptor signaling pathway|Neurotrophin signaling pathway|Sphingolipid signaling pathway|Progesterone-mediated oocyte maturation|Hippo signaling pathway - fly|Dopaminergic synapse|TNF signaling pathway|Osteoclast differentiation|Ras signaling pathway|Focal adhesion|MAPK signaling pathway - fly|Wnt signaling pathway|cAMP signali…
K3	GeneID:100145898	protein_coding	Dlish	KWMTBOMO09685	hypothetical protein [Bombyx mori]	K3_protein_[Bombyx_mori]	K3 protein		GO:0001736,GO:0005737,GO:0016327,GO:0035331,GO:0045179,GO:0045296,GO:0090163,GO:0090251	establishment of planar polarity|cytoplasm|apicolateral plasma membrane|negative regulation of hippo signaling|apical cortex|cadherin binding|establishment of epithelial cell planar polarity|protein localization involved in establishment of planar polarity
K5	GeneID:100301494	protein_coding		KWMTBOMO01386	putative neuropeptide precursor protein precursor [Bombyx mori]	putative_neuropeptide_precursor_protein_precursor_[Bombyx_mori]	putative neuropeptide precursor protein		GO:0005576,GO:0005737	extracellular region|cytoplasm
Kal-1	GeneID:692596	protein_coding	ANOS1	KWMTBOMO03559	kal-1 protein isoform X1 [Bombyx mori]	PREDICTED:_kal-1_protein_isoform_X1_[Bombyx_mori]	Kal-1 protein		GO:0004867,GO:0005576,GO:0007155,GO:0009986	serine-type endopeptidase inhibitor activity|extracellular region|cell adhesion|cell surface
Kettin	GeneID:692378	protein_coding	sls	KWMTBOMO00190	hypothetical protein B5V51_12836 [Heliothis virescens]	kettin_protein_[Danaus_plexippus]	kettin protein		GO:0000794,GO:0003779,GO:0005863,GO:0007062,GO:0007076,GO:0007498,GO:0007517,GO:0007519,GO:0007520,GO:0007522,GO:0007525,GO:0008307,GO:0016203,GO:0030017,GO:0030018,GO:0031674,GO:0035206,GO:0040011,GO:0045214,GO:0051301	condensed nuclear chromosome|actin binding|striated muscle myosin thick filament|sister chromatid cohesion|mitotic chromosome condensation|mesoderm development|muscle organ development|skeletal muscle tissue development|myoblast fusion|visceral muscle development|somatic muscle development|structural constituent of muscle|muscle attachment|sarcomere|Z disc|I band|regulation of hemocyte proliferat…
Khc	GeneID:100144600	protein_coding		KWMTBOMO05741	kinesin-like protein 1 [Bombyx mori]	kinesin_heavy_chain_[Bombyx_mori]	kinesin heavy chain	ZBTB	GO:0003777,GO:0005524,GO:0005737,GO:0005874,GO:0007018,GO:0008017	microtubule motor activity|ATP binding|cytoplasm|microtubule|microtubule-based movement|microtubule binding	ko04728,ko04144	Dopaminergic synapse|Endocytosis
Kin	GeneID:100174837	protein_coding		KWMTBOMO03793	leucokinin precursor [Bombyx mori]	leucokinin_precursor_[Bombyx_mori]	leucokinin
Kmo	GeneID:692509	protein_coding	kh	KWMTBOMO05860	kynurenine 3-monooxygenase [Bombyx mori]	kynurenine_3-monooxygenase_[Bombyx_mori]	kynurenine 3-monooxygenase		GO:0004502,GO:0005741,GO:0006569,GO:0016021,GO:0019674,GO:0019805,GO:0034354,GO:0043420,GO:0071949	kynurenine 3-monooxygenase activity|mitochondrial outer membrane|tryptophan catabolic process|integral component of membrane|NAD metabolic process|quinolinate biosynthetic process|'de novo' NAD biosynthetic process from tryptophan|anthranilate metabolic process|FAD binding	ko00380	Tryptophan metabolism
Kr-h1	GeneID:100415910	protein_coding		KWMTBOMO02132	Kruppel homolog 1 [Bombyx mori]	Kruppel_homolog_1_[Bombyx_mori]	Kruppel homolog 1	zf-C2H2
Kynu	GeneID:100233161	protein_coding	KYNU	KWMTBOMO12792	kynureninase [Bombyx mori]	kynureninase_[Bombyx_mori]	kynureninase		GO:0005654,GO:0005739,GO:0005829,GO:0006569,GO:0007568,GO:0009435,GO:0019441,GO:0019442,GO:0019805,GO:0030170,GO:0030429,GO:0034341,GO:0034354,GO:0034516,GO:0042803,GO:0043420,GO:0061981,GO:0097053	nucleoplasm|mitochondrion|cytosol|tryptophan catabolic process|aging|NAD biosynthetic process|tryptophan catabolic process to kynurenine|tryptophan catabolic process to acetyl-CoA|quinolinate biosynthetic process|pyridoxal phosphate binding|kynureninase activity|response to interferon-gamma|'de novo' NAD biosynthetic process from tryptophan|response to vitamin B6|protein homodimerization activity…
L(b002)	GeneID:100101211	protein_coding		KWMTBOMO08241	L(B002) [Bombyx mori]	pyruvate_dehydrogenase_[Bombyx_mori]	pyruvate dehydrogenase		GO:0004739,GO:0005759,GO:0006006,GO:0006086,GO:0006099	pyruvate dehydrogenase (acetyl-transferring) activity|mitochondrial matrix|glucose metabolic process|acetyl-CoA biosynthetic process from pyruvate|tricarboxylic acid cycle	ko04066,ko01200,ko00620,ko04922,ko00020,ko00010	HIF-1 signaling pathway|Carbon metabolism|Pyruvate metabolism|Glucagon signaling pathway|Citrate cycle (TCA cycle)|Glycolysis / Gluconeogenesis
L130	GeneID:100270783	protein_coding	CG14043	KWMTBOMO00053	protein KBP homolog [Trichoplusia ni]	PREDICTED:_protein_KBP_homolog_[Amyelois_transitella]	uncharacterized 100270783		GO:0005739,GO:0005856,GO:0006839	mitochondrion|cytoskeleton|mitochondrial transport
LOC100036585	GeneID:100036585	protein_coding		KWMTBOMO11244	pheromone-binding protein 1 [Bombyx mandarina]	pheromone-binding_protein_1_[Bombyx_mandarina]	pheromone binding protein 2		GO:0005550,GO:0019236	pheromone binding|response to pheromone
LOC100036587	GeneID:100036587	protein_coding	SmD2	KWMTBOMO15592	small nuclear ribonucleoprotein sm d2 [Bombyx mori]	small_nuclear_ribonucleoprotein_sm_d2_[Bombyx_mori]	small nuclear ribonucleoprotein sm d2		GO:0000278,GO:0000387,GO:0000398,GO:0003723,GO:0005681,GO:0005682,GO:0005685,GO:0005686,GO:0030532,GO:0046540,GO:0071011,GO:0071013	mitotic cell cycle|spliceosomal snRNP assembly|mRNA splicing, via spliceosome|RNA binding|spliceosomal complex|U5 snRNP|U1 snRNP|U2 snRNP|small nuclear ribonucleoprotein complex|U4/U6 x U5 tri-snRNP complex|precatalytic spliceosome|catalytic step 2 spliceosome	ko03040	Spliceosome
LOC100037420	GeneID:100037420	protein_coding	Lsm1	KWMTBOMO13624	LSM1-like protein [Bombyx mori]	LSM1-like_protein_[Bombyx_mori]	LSM1-like protein		GO:0000290,GO:0000339,GO:0000932,GO:0003723,GO:0003729,GO:0005634,GO:0005737,GO:0005845,GO:0006397,GO:0008380,GO:0016070,GO:0019827,GO:0030424,GO:0030425,GO:0036002,GO:0043025,GO:0045665,GO:0071044,GO:1990124,GO:1990726	deadenylation-dependent decapping of nuclear-transcribed mRNA|RNA cap binding|P-body|RNA binding|mRNA binding|nucleus|cytoplasm|mRNA cap binding complex|mRNA processing|RNA splicing|RNA metabolic process|stem cell population maintenance|axon|dendrite|pre-mRNA binding|neuronal cell body|negative regulation of neuron differentiation|histone mRNA catabolic process|messenger ribonucleoprotein complex…	ko03018	RNA degradation
LOC100037421	GeneID:100037421	protein_coding		KWMTBOMO00830	endonuclease-reverse transcriptase [Bombyx mori]	endonuclease-reverse_transcriptase_[Bombyx_mori]	NADPH oxidoreductase
LOC100037422	GeneID:100037422	protein_coding	VHA55	KWMTBOMO15758	vacuolar ATP synthase subunit B [Bombyx mori]	vacuolar_ATP_synthase_subunit_B_[Bombyx_mori]	vacuolar ATP synthase subunit B		GO:0005524,GO:0015991,GO:0016787,GO:0033180,GO:0046034	ATP binding|ATP hydrolysis coupled proton transport|hydrolase activity|proton-transporting V-type ATPase, V1 domain|ATP metabolic process	ko04966,ko04145,ko00190,ko04721,ko04150	Collecting duct acid secretion|Phagosome|Oxidative phosphorylation|Synaptic vesicle cycle|mTOR signaling pathway
LOC100037424	GeneID:100037424	protein_coding	VHAA	KWMTBOMO11096	vacuolar ATP synthase catalytic subunit A [Bombyx mori]	vacuolar_ATP_synthase_catalytic_subunit_A_[Bombyx_mori]	vacuolar ATP synthase catalytic subunit A		GO:0005524,GO:0015991,GO:0033180,GO:0046034,GO:0046961	ATP binding|ATP hydrolysis coupled proton transport|proton-transporting V-type ATPase, V1 domain|ATP metabolic process|proton-transporting ATPase activity, rotational mechanism	ko04966,ko04145,ko00190,ko04721,ko04150	Collecting duct acid secretion|Phagosome|Oxidative phosphorylation|Synaptic vesicle cycle|mTOR signaling pathway
LOC100037426	GeneID:100037426	protein_coding	Eno	KWMTBOMO04605	enolase isoform X1 [Bombyx mori]	enolase_[Bombyx_mori]	enolase		GO:0000015,GO:0000287,GO:0004634,GO:0005737,GO:0005886,GO:0006096,GO:0042593	phosphopyruvate hydratase complex|magnesium ion binding|phosphopyruvate hydratase activity|cytoplasm|plasma membrane|glycolytic process|glucose homeostasis	ko04066,ko00680,ko03018,ko01200,ko01230,ko00010	HIF-1 signaling pathway|Methane metabolism|RNA degradation|Carbon metabolism|Biosynthesis of amino acids|Glycolysis / Gluconeogenesis
LOC100037427	GeneID:100037427	protein_coding	eIF4E1	KWMTBOMO12869	eukaryotic initiation factor 4E-1 [Bombyx mori]	eukaryotic_initiation_factor_4E-1_[Bombyx_mori]	eukaryotic initiation factor 4E-1		GO:0000278,GO:0000339,GO:0000340,GO:0000932,GO:0001558,GO:0002191,GO:0003743,GO:0005737,GO:0005829,GO:0005845,GO:0006325,GO:0006412,GO:0006413,GO:0007060,GO:0007076,GO:0007112,GO:0010032,GO:0016070,GO:0016281,GO:0016321,GO:0030307,GO:0031370,GO:0031594,GO:0045182,GO:0045995,GO:0048136,GO:0048137,GO:0048515,GO:0097482,GO:0098794,GO:0099578	mitotic cell cycle|RNA cap binding|RNA 7-methylguanosine cap binding|P-body|regulation of cell growth|cap-dependent translational initiation|translation initiation factor activity|cytoplasm|cytosol|mRNA cap binding complex|chromatin organization|translation|translational initiation|male meiosis chromosome segregation|mitotic chromosome condensation|male meiosis cytokinesis|meiotic chromosome cond…	ko04066,ko03013,ko04211,ko04910,ko04151,ko04150	HIF-1 signaling pathway|RNA transport|Longevity regulating pathway|Insulin signaling pathway|PI3K-Akt signaling pathway|mTOR signaling pathway
LOC100037428	GeneID:100037428	protein_coding	Eif4e2	KWMTBOMO03264	eukaryotic initiation factor 4E-2 isoform X1 [Bombyx mori]	eukaryotic_initiation_factor_4E-2_[Bombyx_mori]	eukaryotic initiation factor 4E-2		GO:0001701,GO:0003743,GO:0005737,GO:0005845,GO:0017148,GO:0031625	in utero embryonic development|translation initiation factor activity|cytoplasm|mRNA cap binding complex|negative regulation of translation|ubiquitin protein ligase binding	ko04066,ko03013,ko04211,ko04910,ko04151,ko04150	HIF-1 signaling pathway|RNA transport|Longevity regulating pathway|Insulin signaling pathway|PI3K-Akt signaling pathway|mTOR signaling pathway
LOC100037435	GeneID:100037435	protein_coding	Or59a	KWMTBOMO02612	olfactory receptor 61 [Bombyx mori]	olfactory_receptor_61_[Bombyx_mori]	odorant receptor 12		GO:0004984,GO:0005549,GO:0005886,GO:0007165,GO:0007608,GO:0016021,GO:0032590,GO:0050911	olfactory receptor activity|odorant binding|plasma membrane|signal transduction|sensory perception of smell|integral component of membrane|dendrite membrane|detection of chemical stimulus involved in sensory perception of smell
LOC100037444	GeneID:100037444	protein_coding	Timm17b	KWMTBOMO03677	PREDICTED: mitochondrial import inner membrane translocase subunit Tim17-B [Papilio polytes]	mitochondrial_import_inner_membrane_translocase_[Bombyx_mori]	mitochondrial import inner membrane translocase		GO:0005739,GO:0005743,GO:0005744,GO:0015450,GO:0030150,GO:0031305	mitochondrion|mitochondrial inner membrane|TIM23 mitochondrial import inner membrane translocase complex|P-P-bond-hydrolysis-driven protein transmembrane transporter activity|protein import into mitochondrial matrix|integral component of mitochondrial inner membrane
LOC100101152	GeneID:100101152	protein_coding	COQ7	KWMTBOMO03118	ubiquinone biosynthesis protein COQ7-like protein [Bombyx mori]	ubiquinone_biosynthesis_protein_COQ7-like_protein_[Bombyx_mori]	ubiquinone biosynthesis protein COQ7-like protein		GO:0000122,GO:0003682,GO:0005634,GO:0005739,GO:0005743,GO:0006744,GO:0016709,GO:0031314,GO:0042775,GO:0045944,GO:0046872,GO:2000377	negative regulation of transcription by RNA polymerase II|chromatin binding|nucleus|mitochondrion|mitochondrial inner membrane|ubiquinone biosynthetic process|oxidoreductase activity, acting on paired donors, with incorporation or reduction of molecular oxygen, NAD(P)H as one donor, and incorporation of one atom of oxygen|extrinsic component of mitochondrial inner membrane|mitochondrial ATP synth…	ko00130	Ubiquinone and other terpenoid-quinone biosynthesis
LOC100101153	GeneID:100101153	protein_coding	tubb4	KWMTBOMO09319	beta-tubulin [Bombyx mori]	beta-tubulin_[Bombyx_mori]	beta-tubulin		GO:0003924,GO:0005200,GO:0005525,GO:0005737,GO:0005874,GO:0007017	GTPase activity|structural constituent of cytoskeleton|GTP binding|cytoplasm|microtubule|microtubule-based process	ko04540,ko04145	Gap junction|Phagosome
LOC100101154	GeneID:100101154	protein_coding	ESR16	KWMTBOMO10746	ecdysteroid-regulated 16 kDa protein precursor [Bombyx mori]	ecdysteroid-regulated_16_kDa_protein_precursor_[Bombyx_mori]	ecdysteroid-regulated 16 kDa protein precursor		GO:0005576,GO:0005622,GO:0032367	extracellular region|intracellular|intracellular cholesterol transport	ko04142	Lysosome
LOC100101155	GeneID:100101155	protein_coding	Nfyc	KWMTBOMO12108	nuclear Y/CCAAT-box binding factor C subunit NF/YC [Bombyx mori]	nuclear_Y/CCAAT-box_binding_factor_C_subunit_NF/YC_[Bombyx_mori]	nuclear Y/CCAAT-box binding factor C subunit NF/YC	NF-YC	GO:0000978,GO:0000980,GO:0001077,GO:0005634,GO:0005654,GO:0006366,GO:0008134,GO:0016602,GO:0032993,GO:0045892,GO:0045944,GO:0046982	RNA polymerase II proximal promoter sequence-specific DNA binding|RNA polymerase II distal enhancer sequence-specific DNA binding|proximal promoter DNA-binding transcription activator activity, RNA polymerase II-specific|nucleus|nucleoplasm|transcription by RNA polymerase II|transcription factor binding|CCAAT-binding factor complex|protein-DNA complex|negative regulation of transcription, DNA-tem…	ko04612	Antigen processing and presentation
LOC100101157	GeneID:100101157	protein_coding	EIF1AX	KWMTBOMO05672	eukaryotic translation initiation factor 1A [Bombyx mori]	eukaryotic_translation_initiation_factor_1A_[Bombyx_mori]	eukaryotic translation initiation factor 1A		GO:0003723,GO:0003743,GO:0005829,GO:0006413,GO:0008135	RNA binding|translation initiation factor activity|cytosol|translational initiation|translation factor activity, RNA binding	ko03013	RNA transport
LOC100101158	GeneID:100101158	other		KWMTBOMO16424	endonuclease and reverse transcriptase-like protein [Bombyx mori]	endonuclease_and_reverse_transcriptase-like_protein_[Bombyx_mori]	proteasome 26S non-ATPase subunit 9
LOC100101159	GeneID:100101159	other		KWMTBOMO14709	reverse transcriptase [Bombyx mori]	reverse_transcriptase_[Bombyx_mori]	Prpk-binding protein
LOC100101160	GeneID:100101160	protein_coding	SSR3	KWMTBOMO04584	translocon-associated protein gamma [Bombyx mori]	translocon-associated_protein_gamma_isoform_1_[Bombyx_mori]	translocon-associated protein gamma		GO:0005789,GO:0006614,GO:0016021	endoplasmic reticulum membrane|SRP-dependent cotranslational protein targeting to membrane|integral component of membrane	ko04141	Protein processing in endoplasmic reticulum
LOC100101161	GeneID:100101161	protein_coding	HmgD	KWMTBOMO04674	mobility group protein 1B [Danaus plexippus plexippus]	mobility_group_protein_1B_[Bombyx_mori]	mobility group protein 1B	HMG	GO:0000790,GO:0003677,GO:0003680,GO:0005634,GO:0006325,GO:0006338,GO:0006357,GO:0008134,GO:0008301	nuclear chromatin|DNA binding|AT DNA binding|nucleus|chromatin organization|chromatin remodeling|regulation of transcription by RNA polymerase II|transcription factor binding|DNA binding, bending
LOC100101162	GeneID:100101162	protein_coding	RNF185	KWMTBOMO06039	ring finger protein 5 [Bombyx mori]	ring_finger_protein_5_[Bombyx_mori]	ring finger protein 5		GO:0005741,GO:0006914,GO:0016021,GO:0030433,GO:0036513,GO:0044390,GO:0046872,GO:0051865,GO:0061630	mitochondrial outer membrane|autophagy|integral component of membrane|ubiquitin-dependent ERAD pathway|Derlin-1 retrotranslocation complex|ubiquitin-like protein conjugating enzyme binding|metal ion binding|protein autoubiquitination|ubiquitin protein ligase activity	ko04141	Protein processing in endoplasmic reticulum
LOC100101163	GeneID:100101163	protein_coding	Mettl5	KWMTBOMO05534	hypothetical protein B5V51_19 [Heliothis virescens]	PREDICTED:_methyltransferase-like_protein_5_[Bombyx_mori]	methyltransferase		GO:0003676,GO:0008168	nucleic acid binding|methyltransferase activity
LOC100101164	GeneID:100101164	protein_coding	IDH2	KWMTBOMO09054	NADPH-specific isocitrate dehydrogenase [Bombyx mori]	NADPH-specific_isocitrate_dehydrogenase_[Bombyx_mori]	NADPH-specific isocitrate dehydrogenase		GO:0000287,GO:0004450,GO:0005739,GO:0006097,GO:0006099,GO:0006102,GO:0006103,GO:0051287	magnesium ion binding|isocitrate dehydrogenase (NADP+) activity|mitochondrion|glyoxylate cycle|tricarboxylic acid cycle|isocitrate metabolic process|2-oxoglutarate metabolic process|NAD binding	ko01200,ko04146,ko00020,ko00720,ko01210,ko01230,ko00480	Carbon metabolism|Peroxisome|Citrate cycle (TCA cycle)|Carbon fixation pathways in prokaryotes|2-Oxocarboxylic acid metabolism|Biosynthesis of amino acids|Glutathione metabolism
LOC100101165	GeneID:100101165	protein_coding	Atp5f1d	KWMTBOMO07247	H+ transporting ATP synthase delta subunit [Bombyx mori]	H+_transporting_ATP_synthase_delta_subunit_[Bombyx_mori]	H+ transporting ATP synthase delta subunit		GO:0000275,GO:0005743,GO:0005753,GO:0006754,GO:0015986,GO:0016887,GO:0044877,GO:0045259,GO:0045261,GO:0046034,GO:0046933	mitochondrial proton-transporting ATP synthase complex, catalytic core F(1)|mitochondrial inner membrane|mitochondrial proton-transporting ATP synthase complex|ATP biosynthetic process|ATP synthesis coupled proton transport|ATPase activity|protein-containing complex binding|proton-transporting ATP synthase complex|proton-transporting ATP synthase complex, catalytic core F(1)|ATP metabolic process…	ko00190	Oxidative phosphorylation
LOC100101166	GeneID:100101166	protein_coding	Prosbeta6	KWMTBOMO11771	proteasome beta subunit [Bombyx mori]	proteasome_beta_subunit_[Bombyx_mori]	proteasome beta subunit		GO:0000502,GO:0004175,GO:0004298,GO:0005634,GO:0005654,GO:0005737,GO:0005829,GO:0005839,GO:0010498,GO:0010499,GO:0019774,GO:0043161	proteasome complex|endopeptidase activity|threonine-type endopeptidase activity|nucleus|nucleoplasm|cytoplasm|cytosol|proteasome core complex|proteasomal protein catabolic process|proteasomal ubiquitin-independent protein catabolic process|proteasome core complex, beta-subunit complex|proteasome-mediated ubiquitin-dependent protein catabolic process	ko03050	Proteasome
LOC100101167	GeneID:100101167	protein_coding	Nxt1	KWMTBOMO15160	NTF2-like export factor 1 [Bombyx mori]	NTF2-like_export_factor_1_[Bombyx_mori]	NTF2-like export factor 1		GO:0005635,GO:0005654,GO:0005737,GO:0006606,GO:0006913,GO:0008565,GO:0016973,GO:0044613,GO:0045824,GO:0050829	nuclear envelope|nucleoplasm|cytoplasm|protein import into nucleus|nucleocytoplasmic transport|protein transporter activity|poly(A)+ mRNA export from nucleus|nuclear pore central transport channel|negative regulation of innate immune response|defense response to Gram-negative bacterium	ko03008,ko03015,ko03013	Ribosome biogenesis in eukaryotes|mRNA surveillance pathway|RNA transport
LOC100101168	GeneID:100101168	protein_coding	asrij	KWMTBOMO00655	OCIA domain containing protein 2 [Bombyx mori]	ociad_protein_isoform_2_[Bombyx_mori]	ociad protein		GO:0005764,GO:0005769,GO:0005794,GO:0016021,GO:0031410,GO:0035162,GO:0035167,GO:0046427,GO:0048542,GO:0055037,GO:2000736	lysosome|early endosome|Golgi apparatus|integral component of membrane|cytoplasmic vesicle|embryonic hemopoiesis|larval lymph gland hemopoiesis|positive regulation of JAK-STAT cascade|lymph gland development|recycling endosome|regulation of stem cell differentiation
LOC100101169	GeneID:100101169	protein_coding	F40A3.3	KWMTBOMO09900	uncharacterized protein LOC111039176 [Myzus persicae]	PREDICTED:_phosphatidylethanolamine_binding_protein_isoform_X1_[Bombyx_mori]	phosphatidylethanolamine binding protein		GO:0002759,GO:0005739,GO:0008289,GO:0009617,GO:0050829	regulation of antimicrobial humoral response|mitochondrion|lipid binding|response to bacterium|defense response to Gram-negative bacterium
LOC100101171	GeneID:100101171	protein_coding		KWMTBOMO03303	scolexin precursor [Bombyx mori]	scolexin_precursor_[Bombyx_mori]	scolexin		GO:0004252	serine-type endopeptidase activity
LOC100101173	GeneID:100101173	protein_coding	Ahcy13	KWMTBOMO02061	S-adenosyl-L-homocysteine hydrolase [Bombyx mori]	S-adenosyl-L-homocysteine_hydrolase_[Bombyx_mori]	S-adenosyl-L-homocysteine hydrolase		GO:0004013,GO:0005829,GO:0006730,GO:0019510,GO:0051287	adenosylhomocysteinase activity|cytosol|one-carbon metabolic process|S-adenosylhomocysteine catabolic process|NAD binding	ko00270	Cysteine and methionine metabolism
LOC100101174	GeneID:100101174	protein_coding	Tm1	KWMTBOMO12674	hypothetical protein WN55_01867 [Dufourea novaeangliae]	tropomyosin-2_isoform_1_[Bombyx_mori]	tropomyosin		GO:0003779,GO:0005829,GO:0005884,GO:0006936,GO:0007015,GO:0007315,GO:0010591,GO:0019901,GO:0030017,GO:0045451,GO:0048477,GO:0048813,GO:0051015,GO:0055093,GO:0070865	actin binding|cytosol|actin filament|muscle contraction|actin filament organization|pole plasm assembly|regulation of lamellipodium assembly|protein kinase binding|sarcomere|pole plasm oskar mRNA localization|oogenesis|dendrite morphogenesis|actin filament binding|response to hyperoxia|investment cone	ko04261,ko04260	Adrenergic signaling in cardiomyocytes|Cardiac muscle contraction
LOC100101175	GeneID:100101175	protein_coding		KWMTBOMO03771	trypsin-like protease [Bombyx mori]	trypsin-like_protease_precursor_[Bombyx_mori]	trypsin-like protease		GO:0004252,GO:0005615	serine-type endopeptidase activity|extracellular space
LOC100101176	GeneID:100101176	protein_coding	GMFB	KWMTBOMO14050	glia maturation factor beta [Bombyx mori]	glia_maturation_factor_beta_[Bombyx_mori]	glia maturation factor beta		GO:0003779,GO:0004860,GO:0005622,GO:0006468,GO:0007165,GO:0007399,GO:0007612,GO:0007626,GO:0008047,GO:0008083,GO:0034316,GO:0071933	actin binding|protein kinase inhibitor activity|intracellular|protein phosphorylation|signal transduction|nervous system development|learning|locomotory behavior|enzyme activator activity|growth factor activity|negative regulation of Arp2/3 complex-mediated actin nucleation|Arp2/3 complex binding
LOC100101177	GeneID:100101177	protein_coding	miox	KWMTBOMO09531	myo-inositol oxygenase [Bombyx mori]	myo-inositol_oxygenase_[Bombyx_mori]	myo-inositol oxygenase		GO:0005737,GO:0008199,GO:0019310,GO:0050113	cytoplasm|ferric iron binding|inositol catabolic process|inositol oxygenase activity	ko00562,ko00053	Inositol phosphate metabolism|Ascorbate and aldarate metabolism
LOC100101178	GeneID:100101178	protein_coding	SmF	KWMTBOMO06801	small nuclear ribonucleoprotein protein F [Bombyx mori]	small_nuclear_ribonucleoprotein_protein_F_[Bombyx_mori]	small nuclear ribonucleoprotein protein F		GO:0000387,GO:0000398,GO:0003723,GO:0005681,GO:0005685,GO:0005732,GO:0030532,GO:0071011,GO:0071013	spliceosomal snRNP assembly|mRNA splicing, via spliceosome|RNA binding|spliceosomal complex|U1 snRNP|small nucleolar ribonucleoprotein complex|small nuclear ribonucleoprotein complex|precatalytic spliceosome|catalytic step 2 spliceosome	ko03040	Spliceosome
LOC100101180	GeneID:100101180	protein_coding	tsr	KWMTBOMO14440	actin-depolymerizing factor 1 [Bombyx mori]	actin-depolymerizing_factor_1_[Bombyx_mori]	actin-depolymerizing factor 1		GO:0000281,GO:0000902,GO:0000915,GO:0001736,GO:0001737,GO:0001745,GO:0003779,GO:0005654,GO:0005829,GO:0007015,GO:0007298,GO:0007409,GO:0008585,GO:0010591,GO:0010669,GO:0015629,GO:0016319,GO:0016363,GO:0030032,GO:0030041,GO:0030042,GO:0033206,GO:0036011,GO:0042052,GO:0042067,GO:0048749,GO:0050714,GO:0051299	mitotic cytokinesis|cell morphogenesis|actomyosin contractile ring assembly|establishment of planar polarity|establishment of imaginal disc-derived wing hair orientation|compound eye morphogenesis|actin binding|nucleoplasm|cytosol|actin filament organization|border follicle cell migration|axonogenesis|female gonad development|regulation of lamellipodium assembly|epithelial structure maintenance|a…	ko04666,ko04360,ko04810	Fc gamma R-mediated phagocytosis|Axon guidance|Regulation of actin cytoskeleton
LOC100101181	GeneID:100101181	protein_coding	ATPsynD	KWMTBOMO06401	H+ transporting ATP synthase subunit d [Bombyx mori]	H+_transporting_ATP_synthase_subunit_d_[Bombyx_mori]	H+ transporting ATP synthase subunit d		GO:0000274,GO:0000276,GO:0005739,GO:0006979,GO:0008340,GO:0015078,GO:0015986,GO:0032007,GO:0046034,GO:0051881,GO:0070373,GO:0099132,GO:1902600	mitochondrial proton-transporting ATP synthase, stator stalk|mitochondrial proton-transporting ATP synthase complex, coupling factor F(o)|mitochondrion|response to oxidative stress|determination of adult lifespan|proton transmembrane transporter activity|ATP synthesis coupled proton transport|negative regulation of TOR signaling|ATP metabolic process|regulation of mitochondrial membrane potential…	ko00190	Oxidative phosphorylation
LOC100101182	GeneID:100101182	protein_coding	ME1	KWMTBOMO03307	malate dehydrogenase isoform X1 [Bombyx mori]	PREDICTED:_malate_dehydrogenase_isoform_X1_[Bombyx_mori]	malate dehydrogenase		GO:0004471,GO:0004473,GO:0005737,GO:0008948,GO:0046872,GO:0051287	malate dehydrogenase (decarboxylating) (NAD+) activity|malate dehydrogenase (decarboxylating) (NADP+) activity|cytoplasm|oxaloacetate decarboxylase activity|metal ion binding|NAD binding	ko00710,ko01200,ko00620	Carbon fixation in photosynthetic organisms|Carbon metabolism|Pyruvate metabolism
LOC100101183	GeneID:100101183	protein_coding	VAT1L	KWMTBOMO11405	vesicle amine transport protein isoform X1 [Bombyx mori]	vesicle_amine_transport_protein_[Bombyx_mori]	vesicle amine transport protein		GO:0008270,GO:0016491	zinc ion binding|oxidoreductase activity
LOC100101185	GeneID:100101185	protein_coding	exosc6	KWMTBOMO12025	mRNA transport regulator 3 isoform X3 [Bombyx mori]	PREDICTED:_mRNA_transport_regulator_3_isoform_X3_[Bombyx_mori]	mRNA transport regulator 3		GO:0000176,GO:0000177,GO:0000178,GO:0003723,GO:0005730,GO:0006364,GO:0016075,GO:0034427,GO:0034475,GO:0071028,GO:0071051	nuclear exosome (RNase complex)|cytoplasmic exosome (RNase complex)|exosome (RNase complex)|RNA binding|nucleolus|rRNA processing|rRNA catabolic process|nuclear-transcribed mRNA catabolic process, exonucleolytic, 3'-5'|U4 snRNA 3'-end processing|nuclear mRNA surveillance|polyadenylation-dependent snoRNA 3'-end processing	ko03018	RNA degradation
LOC100101186	GeneID:100101186	protein_coding	awd	KWMTBOMO07158	triacylglycerol lipase [Bombyx mori]	triacylglycerol_lipase_precursor_[Bombyx_mori]	abnormal wing disc-like protein	Others	GO:0000278,GO:0000287,GO:0004550,GO:0005524,GO:0005525,GO:0005737,GO:0005874,GO:0005880,GO:0005886,GO:0006165,GO:0006183,GO:0006228,GO:0006241,GO:0006468,GO:0007017,GO:0007424,GO:0007427,GO:0008017,GO:0009117,GO:0016301,GO:0016334,GO:0018105,GO:0034332,GO:0035152,GO:0046777	mitotic cell cycle|magnesium ion binding|nucleoside diphosphate kinase activity|ATP binding|GTP binding|cytoplasm|microtubule|nuclear microtubule|plasma membrane|nucleoside diphosphate phosphorylation|GTP biosynthetic process|UTP biosynthetic process|CTP biosynthetic process|protein phosphorylation|microtubule-based process|open tracheal system development|epithelial cell migration, open tracheal…	ko00230,ko00240	Purine metabolism|Pyrimidine metabolism
LOC100101187	GeneID:100101187	protein_coding		KWMTBOMO13135	cuticle protein [Bombyx mori]	cuticular_protein_RR-1_motif_46_precursor_[Bombyx_mori]	coiled-coil-helix-coiled-coil-helix domain-containing protein 2, mitochondrial-like
LOC100101188	GeneID:100101188	protein_coding	Tmem14c	KWMTBOMO12001	transmembrane protein 14C [Bombyx mori]	transmembrane_protein_14C_[Bombyx_mori]	transmembrane protein 14C		GO:0005739,GO:0005743,GO:0006783,GO:0006839,GO:0016021,GO:0030218,GO:0070453	mitochondrion|mitochondrial inner membrane|heme biosynthetic process|mitochondrial transport|integral component of membrane|erythrocyte differentiation|regulation of heme biosynthetic process
LOC100101189	GeneID:100101189	protein_coding	NDUFA5	KWMTBOMO02941	NADH dehydrogenase 1 alpha subcomplex subunit 5 [Bombyx mori]	NADH_dehydrogenase_1_alpha_subcomplex_subunit_5_[Bombyx_mori]	NADH dehydrogenase 1 alpha subcomplex subunit 5		GO:0005747,GO:0008137,GO:0022904,GO:0032981	mitochondrial respiratory chain complex I|NADH dehydrogenase (ubiquinone) activity|respiratory electron transport chain|mitochondrial respiratory chain complex I assembly	ko00190	Oxidative phosphorylation
LOC100101194	GeneID:100101194	protein_coding	Dlc90F	KWMTBOMO04007	dynein molecular motor protein light chain 1 [Bombyx mori]	dynein_molecular_motor_protein_light_chain_1_[Bombyx_mori]	dynein molecular motor protein light chain 1		GO:0000278,GO:0003774,GO:0005868,GO:0005874,GO:0007018,GO:0007286,GO:0008090,GO:0008340,GO:0030286,GO:0032991,GO:0042623,GO:0042803,GO:0045505,GO:0051959,GO:0097718,GO:1904115	mitotic cell cycle|motor activity|cytoplasmic dynein complex|microtubule|microtubule-based movement|spermatid development|retrograde axonal transport|determination of adult lifespan|dynein complex|protein-containing complex|ATPase activity, coupled|protein homodimerization activity|dynein intermediate chain binding|dynein light intermediate chain binding|disordered domain specific binding|axon cy…
LOC100101201	GeneID:100101201	protein_coding	Pka-R1	KWMTBOMO06631	cAMP-dependent protein kinase R1 [Bombyx mori]	cAMP-dependent_protein_kinase_R1_[Bombyx_mori]	cAMP-dependent protein kinase R1		GO:0005829,GO:0005952,GO:0007015,GO:0007274,GO:0007419,GO:0007591,GO:0008103,GO:0008355,GO:0008603,GO:0019933,GO:0019934,GO:0030552,GO:0045471,GO:0047555,GO:2000253	cytosol|cAMP-dependent protein kinase complex|actin filament organization|neuromuscular synaptic transmission|ventral cord development|molting cycle, chitin-based cuticle|oocyte microtubule cytoskeleton polarization|olfactory learning|cAMP-dependent protein kinase regulator activity|cAMP-mediated signaling|cGMP-mediated signaling|cAMP binding|response to ethanol|3',5'-cyclic-GMP phosphodiesterase…	ko04910	Insulin signaling pathway
LOC100101209	GeneID:100101209	protein_coding	Adarb1	KWMTBOMO14843	double-stranded RNA-specific editase Adar isoform X1 [Bombyx mori]	PREDICTED:_double-stranded_RNA-specific_editase_Adar_isoform_X1_[Bombyx_mori]	double-stranded RNA-specific editase 1		GO:0003723,GO:0003725,GO:0003726,GO:0005634,GO:0005654,GO:0005730,GO:0005737,GO:0006382,GO:0006396,GO:0006397,GO:0007420,GO:0008251,GO:0008285,GO:0016553,GO:0016556,GO:0030336,GO:0042803,GO:0044387,GO:0045070,GO:0046872,GO:0050685,GO:0051726	RNA binding|double-stranded RNA binding|double-stranded RNA adenosine deaminase activity|nucleus|nucleoplasm|nucleolus|cytoplasm|adenosine to inosine editing|RNA processing|mRNA processing|brain development|tRNA-specific adenosine deaminase activity|negative regulation of cell proliferation|base conversion or substitution editing|mRNA modification|negative regulation of cell migration|protein hom…
LOC100101210	GeneID:100101210	protein_coding	Pka-C1	KWMTBOMO13897	cAMP-dependent protein kinase C1 [Bombyx mori]	cAMP-dependent_protein_kinase_C1_[Bombyx_mori]	cAMP-dependent protein kinase C1		GO:0004674,GO:0004691,GO:0005524,GO:0005737,GO:0005829,GO:0005886,GO:0006468,GO:0007228,GO:0007314,GO:0007317,GO:0007448,GO:0007476,GO:0007480,GO:0007611,GO:0007612,GO:0007613,GO:0007615,GO:0007622,GO:0008103,GO:0008355,GO:0008359,GO:0010628,GO:0019933,GO:0030425,GO:0040040,GO:0042981,GO:0044297,GO:0045187,GO:0045475,GO:0045879,GO:0048149,GO:0048477,GO:0048682,GO:0048749,GO:0050804,GO:0071361,GO:…	protein serine/threonine kinase activity|cAMP-dependent protein kinase activity|ATP binding|cytoplasm|cytosol|plasma membrane|protein phosphorylation|positive regulation of hh target transcription factor activity|oocyte anterior/posterior axis specification|regulation of pole plasm oskar mRNA localization|anterior/posterior pattern specification, imaginal disc|imaginal disc-derived wing morphogen…	ko04924,ko04540,ko04611,ko04922,ko04727,ko04211,ko04913,ko04340,ko04962,ko04113,ko04914,ko04923,ko04915,ko04916,ko04728,ko04261,ko04970,ko04341,ko04925,ko04911,ko04014,ko04918,ko04713,ko04310,ko04976,ko04024,ko04010,ko04725,ko04114,ko04723,ko04020,ko04912,ko04910,ko04919,ko04742,ko04971,ko04062,ko04270,ko04750,ko04740,ko04720,ko04961,ko04726,ko04724,ko04921,ko04213	Renin secretion|Gap junction|Platelet activation|Glucagon signaling pathway|GABAergic synapse|Longevity regulating pathway|Ovarian steroidogenesis|Hedgehog signaling pathway|Vasopressin-regulated water reabsorption|Meiosis - yeast|Progesterone-mediated oocyte maturation|Regulation of lipolysis in adipocytes|Estrogen signaling pathway|Melanogenesis|Dopaminergic synapse|Adrenergic signaling in card…
LOC100101222	GeneID:100101222	protein_coding	PRKAA2	KWMTBOMO09819	AMP-activated protein kinase alpha subunit [Bombyx mori]	AMP-activated_protein_kinase_[Bombyx_mori]	AMP-activated protein kinase		GO:0003682,GO:0004672,GO:0004674,GO:0004679,GO:0004712,GO:0005524,GO:0005634,GO:0005654,GO:0005737,GO:0005794,GO:0005829,GO:0006468,GO:0006633,GO:0006695,GO:0007050,GO:0007165,GO:0008610,GO:0010494,GO:0010508,GO:0010629,GO:0014850,GO:0016055,GO:0016236,GO:0016239,GO:0016241,GO:0016607,GO:0030424,GO:0030425,GO:0031588,GO:0031669,GO:0032007,GO:0034599,GO:0035174,GO:0035556,GO:0035690,GO:0042149,GO:…	chromatin binding|protein kinase activity|protein serine/threonine kinase activity|AMP-activated protein kinase activity|protein serine/threonine/tyrosine kinase activity|ATP binding|nucleus|nucleoplasm|cytoplasm|Golgi apparatus|cytosol|protein phosphorylation|fatty acid biosynthetic process|cholesterol biosynthetic process|cell cycle arrest|signal transduction|lipid biosynthetic process|cytoplas…	ko04140,ko04922,ko04920,ko04211,ko04152,ko04910,ko04068,ko04151,ko04710,ko04921,ko04213,ko04150	Regulation of autophagy|Glucagon signaling pathway|Adipocytokine signaling pathway|Longevity regulating pathway|AMPK signaling pathway|Insulin signaling pathway|FoxO signaling pathway|PI3K-Akt signaling pathway|Circadian rhythm|Oxytocin signaling pathway|Longevity regulating pathway - multiple species|mTOR signaling pathway
LOC100101223	GeneID:100101223	protein_coding	AdipoR	KWMTBOMO08459	ADIPOR-like receptor CG5315 [Papilio xuthus]	PREDICTED:_adiponectin_receptor_protein_[Papilio_polytes]	adiponectin receptor		GO:0005886,GO:0009755,GO:0016021,GO:0016500,GO:0019395,GO:0032024,GO:0033211,GO:0036099,GO:0038023,GO:0042593,GO:0046872,GO:0070328	plasma membrane|hormone-mediated signaling pathway|integral component of membrane|protein-hormone receptor activity|fatty acid oxidation|positive regulation of insulin secretion|adiponectin-activated signaling pathway|female germ-line stem cell population maintenance|signaling receptor activity|glucose homeostasis|metal ion binding|triglyceride homeostasis	ko04920,ko04211,ko04152	Adipocytokine signaling pathway|Longevity regulating pathway|AMPK signaling pathway
LOC100101225	GeneID:100101225	protein_coding		KWMTBOMO12058	collagen alpha-1(IX) chain [Bombyx mori]	PREDICTED:_collagen_alpha-1(IX)_chain-like_[Papilio_xuthus]	methylated DNA-protein cysteine methyltransferase
LOC100101226	GeneID:100101226	protein_coding	HNRNP	KWMTBOMO03338	heterogeneous nuclear ribonucleoprotein A1 [Bombyx mori]	heterogeneous_nuclear_ribonucleoprotein_A1_[Bombyx_mori]	heterogeneous nuclear ribonucleoprotein A1	CSD	GO:0003723,GO:0005634	RNA binding|nucleus	ko03040	Spliceosome
LOC100125602	GeneID:100125602	protein_coding	MRPL54	KWMTBOMO16466	mitochondrial ribosomal protein L54 [Bombyx mori]	mitochondrial_ribosomal_protein_L54_[Bombyx_mori]	mitochondrial ribosomal protein L54		GO:0005743,GO:0005762	mitochondrial inner membrane|mitochondrial large ribosomal subunit
LOC100125608	GeneID:100125608	protein_coding	Nanos2	KWMTBOMO04432	nanos-like protein [Bombyx mori]	nanos-like_protein_[Bombyx_mori]	nanos-like protein		GO:0000932,GO:0003729,GO:0005634,GO:0005737,GO:0006402,GO:0007275,GO:0007283,GO:0008270,GO:0017148,GO:0030154,GO:0030718,GO:0045835,GO:0048471,GO:1900153	P-body|mRNA binding|nucleus|cytoplasm|mRNA catabolic process|multicellular organism development|spermatogenesis|zinc ion binding|negative regulation of translation|cell differentiation|germ-line stem cell population maintenance|negative regulation of meiotic nuclear division|perinuclear region of cytoplasm|positive regulation of nuclear-transcribed mRNA catabolic process, deadenylation-dependent …
LOC100126177	GeneID:100126177	protein_coding	PRKAB1	KWMTBOMO07242	AMP-activated protein kinase beta subunit [Bombyx mori]	AMP-activated_protein_kinase_beta_subunit_[Bombyx_mori]	AMP-activated protein kinase beta subunit		GO:0004672,GO:0005634,GO:0005737,GO:0006633,GO:0010628,GO:0019901,GO:0031588,GO:0035878,GO:0050790,GO:0120162	protein kinase activity|nucleus|cytoplasm|fatty acid biosynthetic process|positive regulation of gene expression|protein kinase binding|nucleotide-activated protein kinase complex|nail development|regulation of catalytic activity|positive regulation of cold-induced thermogenesis	ko04922,ko04920,ko04211,ko04152,ko04910,ko04068,ko04921,ko04213,ko04710	Glucagon signaling pathway|Adipocytokine signaling pathway|Longevity regulating pathway|AMPK signaling pathway|Insulin signaling pathway|FoxO signaling pathway|Oxytocin signaling pathway|Longevity regulating pathway - multiple species|Circadian rhythm
LOC100126204	GeneID:100126204	protein_coding	CycB3	KWMTBOMO02295	cyclin 3 isoform X2 [Bombyx mori]	PREDICTED:_cyclin_3_isoform_X2_[Bombyx_mori]	cyclin 3		GO:0000079,GO:0000278,GO:0000281,GO:0000307,GO:0005634,GO:0005737,GO:0005813,GO:0006468,GO:0007088,GO:0008284,GO:0010389,GO:0016538,GO:0019901,GO:0035186,GO:0035561,GO:0045787	regulation of cyclin-dependent protein serine/threonine kinase activity|mitotic cell cycle|mitotic cytokinesis|cyclin-dependent protein kinase holoenzyme complex|nucleus|cytoplasm|centrosome|protein phosphorylation|regulation of mitotic nuclear division|positive regulation of cell proliferation|regulation of G2/M transition of mitotic cell cycle|cyclin-dependent protein serine/threonine kinase re…	ko04068,ko04914,ko04115,ko04110	FoxO signaling pathway|Progesterone-mediated oocyte maturation|p53 signaling pathway|Cell cycle
LOC100126867	GeneID:100126867	protein_coding	Brip1	KWMTBOMO09743	FancJ-like protein [Bombyx mori]	FancJ-like_protein_[Bombyx_mori]	FancJ-like protein		GO:0003677,GO:0003682,GO:0004003,GO:0005524,GO:0005634,GO:0005737,GO:0006289,GO:0006357,GO:0007129,GO:0007283,GO:0007284,GO:0007286,GO:0008285,GO:0008584,GO:0009636,GO:0010629,GO:0010705,GO:0031965,GO:0046872,GO:0051026,GO:0051539,GO:0071295,GO:0071456,GO:0072520,GO:1904385,GO:1990918	DNA binding|chromatin binding|ATP-dependent DNA helicase activity|ATP binding|nucleus|cytoplasm|nucleotide-excision repair|regulation of transcription by RNA polymerase II|synapsis|spermatogenesis|spermatogonial cell division|spermatid development|negative regulation of cell proliferation|male gonad development|response to toxic substance|negative regulation of gene expression|meiotic DNA double-…	ko03460	Fanconi anemia pathway
LOC100127019	GeneID:100127019	protein_coding	CalpA	KWMTBOMO14431	calpain-A isoform X5 [Bombyx mori]	PREDICTED:_calpain-A_isoform_X2_[Bombyx_mori]	calpain protein	Others	GO:0004198,GO:0005509,GO:0005622,GO:0005737,GO:0006508,GO:0007520,GO:0008340,GO:0008345,GO:0009953,GO:0015629,GO:0016322,GO:0016540,GO:0021919,GO:0042335,GO:0043025,GO:0050832	calcium-dependent cysteine-type endopeptidase activity|calcium ion binding|intracellular|cytoplasm|proteolysis|myoblast fusion|determination of adult lifespan|larval locomotory behavior|dorsal/ventral pattern formation|actin cytoskeleton|neuron remodeling|protein autoprocessing|BMP signaling pathway involved in spinal cord dorsal/ventral patterning|cuticle development|neuronal cell body|defense r…
LOC100127051	GeneID:100127051	protein_coding	Slc6a2	KWMTBOMO12031	sodium-dependent noradrenaline transporter-like [Galleria mellonella]	PREDICTED:_sodium-dependent_noradrenaline_transporter_[Bombyx_mori]	high-affinity octopamine transporter protein		GO:0003779,GO:0005328,GO:0005330,GO:0005334,GO:0005886,GO:0005887,GO:0006836,GO:0008504,GO:0009986,GO:0015844,GO:0015874,GO:0032809,GO:0042734,GO:0043005,GO:0043014,GO:0045121,GO:0046872,GO:0048265,GO:0048487,GO:0051583,GO:0098810	actin binding|neurotransmitter:sodium symporter activity|dopamine:sodium symporter activity|norepinephrine:sodium symporter activity|plasma membrane|integral component of plasma membrane|neurotransmitter transport|monoamine transmembrane transporter activity|cell surface|monoamine transport|norepinephrine transport|neuronal cell body membrane|presynaptic membrane|neuron projection|alpha-tubulin b…
LOC100127100	GeneID:100127100	protein_coding	shg	KWMTBOMO04016	DE-cadherin isoform X4 [Bombyx mori]	PREDICTED:_DE-cadherin_isoform_X1_[Papilio_xuthus]	1-cadherin		GO:0000902,GO:0001738,GO:0001745,GO:0001748,GO:0002009,GO:0003151,GO:0005509,GO:0005886,GO:0005887,GO:0005912,GO:0005913,GO:0005914,GO:0005915,GO:0005938,GO:0007155,GO:0007156,GO:0007163,GO:0007280,GO:0007281,GO:0007297,GO:0007298,GO:0007314,GO:0007370,GO:0007379,GO:0007399,GO:0007409,GO:0007411,GO:0007420,GO:0007424,GO:0007435,GO:0007506,GO:0007507,GO:0008013,GO:0008258,GO:0008354,GO:0008356,GO:…	cell morphogenesis|morphogenesis of a polarized epithelium|compound eye morphogenesis|optic lobe placode development|morphogenesis of an epithelium|outflow tract morphogenesis|calcium ion binding|plasma membrane|integral component of plasma membrane|adherens junction|cell-cell adherens junction|spot adherens junction|zonula adherens|cell cortex|cell adhesion|homophilic cell adhesion via plasma me…
LOC100127115	GeneID:100127115	protein_coding	Cyp4g15	KWMTBOMO07979	uncharacterized protein LOC113501804 [Trichoplusia ni]	PREDICTED:_LOW_QUALITY_PROTEIN:_cytochrome_P450_4g15-like_[Bombyx_mori]	cytochrome P450		GO:0004497,GO:0005506,GO:0005789,GO:0016705,GO:0020037,GO:0031090	monooxygenase activity|iron ion binding|endoplasmic reticulum membrane|oxidoreductase activity, acting on paired donors, with incorporation or reduction of molecular oxygen|heme binding|organelle membrane
LOC100127128	GeneID:100127128	protein_coding	CYC1	KWMTBOMO06474	cytochrome c1 [Bombyx mori]	cytochrome_c1_[Bombyx_mori]	cytochrome c1		GO:0005739,GO:0005743,GO:0005750,GO:0006122,GO:0016021,GO:0020037,GO:0042776,GO:0045153,GO:0046872	mitochondrion|mitochondrial inner membrane|mitochondrial respiratory chain complex III|mitochondrial electron transport, ubiquinol to cytochrome c|integral component of membrane|heme binding|mitochondrial ATP synthesis coupled proton transport|electron transporter, transferring electrons within CoQH2-cytochrome c reductase complex activity|metal ion binding	ko00190,ko02020,ko04260	Oxidative phosphorylation|Two-component system|Cardiac muscle contraction
LOC100127129	GeneID:100127129	protein_coding	Cyt-b5	KWMTBOMO02361	cytochrome b5 [Bombyx mori]	cytochrome_b5_[Bombyx_mori]	cytochrome b5		GO:0005789,GO:0016021,GO:0020037,GO:0031090,GO:0046872,GO:0055114	endoplasmic reticulum membrane|integral component of membrane|heme binding|organelle membrane|metal ion binding|oxidation-reduction process
LOC100127130	GeneID:100127130	protein_coding	CYP6J1	KWMTBOMO05640	cytochrome P450 [Bombyx mori]	cytochrome_P450_[Bombyx_mori]	cytochrome P450		GO:0004497,GO:0005506,GO:0005789,GO:0016705,GO:0020037,GO:0031090	monooxygenase activity|iron ion binding|endoplasmic reticulum membrane|oxidoreductase activity, acting on paired donors, with incorporation or reduction of molecular oxygen|heme binding|organelle membrane
LOC100134918	GeneID:100134918	protein_coding	SIDT1	KWMTBOMO14018	LOW QUALITY PROTEIN: SID1 transmembrane family member 1 [Bombyx mori]	sid-1-like_protein2_[Bombyx_mori]	sid-1-related gene2		GO:0003723,GO:0016021,GO:0033227,GO:0051033	RNA binding|integral component of membrane|dsRNA transport|RNA transmembrane transporter activity
LOC100134921	GeneID:100134921	protein_coding	UQCRFS1	KWMTBOMO02269	ubiquinol-cytochrome c reductase [Bombyx mori]	ubiquinol-cytochrome_c_reductase_[Bombyx_mori]	ubiquinol-cytochrome c reductase		GO:0005743,GO:0008121,GO:0016021,GO:0046872,GO:0051537,GO:0070469	mitochondrial inner membrane|ubiquinol-cytochrome-c reductase activity|integral component of membrane|metal ion binding|2 iron, 2 sulfur cluster binding|respiratory chain	ko00190,ko02020,ko04260	Oxidative phosphorylation|Two-component system|Cardiac muscle contraction
LOC100134922	GeneID:100134922	protein_coding	Cyt-b5	KWMTBOMO02362	cytochrome b5 [Bombyx mori]	cytochrome_b5_[Bombyx_mori]	cytochrome b5		GO:0005789,GO:0012505,GO:0016021,GO:0020037,GO:0031090,GO:0035206,GO:0045610,GO:0046872,GO:0055114	endoplasmic reticulum membrane|endomembrane system|integral component of membrane|heme binding|organelle membrane|regulation of hemocyte proliferation|regulation of hemocyte differentiation|metal ion binding|oxidation-reduction process
LOC100134924	GeneID:100134924	protein_coding	CadN	KWMTBOMO02023	neural-cadherin isoform X3 [Bombyx mori]	PREDICTED:_neural-cadherin_isoform_X4_[Bombyx_mori]	cadherin-2		GO:0005509,GO:0005886,GO:0005887,GO:0005911,GO:0007156,GO:0007411,GO:0007412,GO:0007413,GO:0008013,GO:0016021,GO:0016318,GO:0016339,GO:0030424,GO:0030425,GO:0031290,GO:0042803,GO:0044331,GO:0045296,GO:0045463,GO:0045467,GO:0048675,GO:0048814,GO:0048841,GO:0048846,GO:0050774	calcium ion binding|plasma membrane|integral component of plasma membrane|cell-cell junction|homophilic cell adhesion via plasma membrane adhesion molecules|axon guidance|axon target recognition|axonal fasciculation|beta-catenin binding|integral component of membrane|ommatidial rotation|calcium-dependent cell-cell adhesion via plasma membrane cell adhesion molecules|axon|dendrite|retinal ganglion…
LOC100134925	GeneID:100134925	protein_coding	Drice	KWMTBOMO01730	ICE protein [Bombyx mori]	ICE_protein_[Bombyx_mori]	ICE-5		GO:0004197,GO:0005737,GO:0006508,GO:0006915,GO:0010165,GO:0010623,GO:0012501,GO:0016322,GO:0035070,GO:0035103,GO:0045476,GO:0046668,GO:0046672,GO:0048515,GO:0097153,GO:0097200,GO:1990525,GO:2001269	cysteine-type endopeptidase activity|cytoplasm|proteolysis|apoptotic process|response to X-ray|programmed cell death involved in cell development|programmed cell death|neuron remodeling|salivary gland histolysis|sterol regulatory element binding protein cleavage|nurse cell apoptotic process|regulation of retinal cell programmed cell death|positive regulation of compound eye retinal cell programme…	ko04214,ko04210,ko04215,ko04668	Apoptosis - fly|Apoptosis|Apoptosis - multiple species|TNF signaling pathway
LOC100134926	GeneID:100134926	protein_coding	COX5B	KWMTBOMO12189	cytochrome c oxidase polypeptide Vb [Bombyx mori]	cytochrome_c_oxidase_polypeptide_Vb_[Bombyx_mori]	cytochrome c oxidase polypeptide Vb		GO:0004129,GO:0005743,GO:0046872	cytochrome-c oxidase activity|mitochondrial inner membrane|metal ion binding	ko00190,ko04260	Oxidative phosphorylation|Cardiac muscle contraction
LOC100134927	GeneID:100134927	protein_coding	Cox5a	KWMTBOMO03120	cytochrome c oxidase subunit Va [Bombyx mori]	cytochrome_c_oxidase_subunit_Va_[Bombyx_mori]	cytochrome c oxidase subunit Va		GO:0004129,GO:0005739,GO:0005743,GO:0005751,GO:0006123,GO:0043209,GO:0046872	cytochrome-c oxidase activity|mitochondrion|mitochondrial inner membrane|mitochondrial respiratory chain complex IV|mitochondrial electron transport, cytochrome c to oxygen|myelin sheath|metal ion binding	ko00190,ko04260	Oxidative phosphorylation|Cardiac muscle contraction
LOC100134928	GeneID:100134928	protein_coding	Obp56d	KWMTBOMO02599	antennal binding protein precursor [Bombyx mori]	antennal_binding_protein_precursor_[Bombyx_mori]	antennal binding protein		GO:0005549,GO:0005576,GO:0007606,GO:0007608,GO:0019236,GO:0042048	odorant binding|extracellular region|sensory perception of chemical stimulus|sensory perception of smell|response to pheromone|olfactory behavior
LOC100134929	GeneID:100134929	protein_coding		KWMTBOMO09342	carboxypeptidase inhibitor [Bombyx mori]	carboxypeptidase_inhibitor_precursor_[Bombyx_mori]	carboxypeptidase inhibitor
LOC100141438	GeneID:100141438	protein_coding	Akt1	KWMTBOMO11078	serine/threonine protein kinase Akt, partial [Bombyx mori]	PREDICTED:_RAC_serine/threonine-protein_kinase_[Bombyx_mori]	serine/threonine protein kinase Akt		GO:0004674,GO:0005524,GO:0005634,GO:0005829,GO:0005886,GO:0005938,GO:0006468,GO:0006629,GO:0006915,GO:0006979,GO:0007424,GO:0007427,GO:0007520,GO:0007525,GO:0007623,GO:0008284,GO:0008286,GO:0008362,GO:0010884,GO:0010897,GO:0018105,GO:0030307,GO:0031104,GO:0032869,GO:0035091,GO:0035206,GO:0035264,GO:0035556,GO:0040014,GO:0042632,GO:0043025,GO:0043066,GO:0045793,GO:0045886,GO:0046622,GO:0048010,GO:…	protein serine/threonine kinase activity|ATP binding|nucleus|cytosol|plasma membrane|cell cortex|protein phosphorylation|lipid metabolic process|apoptotic process|response to oxidative stress|open tracheal system development|epithelial cell migration, open tracheal system|myoblast fusion|somatic muscle development|circadian rhythm|positive regulation of cell proliferation|insulin receptor signali…	ko04066,ko04910,ko04530,ko04620,ko04922,ko04015,ko04722,ko04211,ko04611,ko04071,ko04660,ko04550,ko04914,ko04923,ko04973,ko04728,ko04668,ko04380,ko04261,ko04014,ko04151,ko04510,ko04024,ko04010,ko04725,ko04630,ko04072,ko04152,ko04370,ko04666,ko04068,ko04919,ko04022,ko04917,ko04062,ko04915,ko04212,ko04210,ko04662,ko04012,ko04920,ko04664,ko04213,ko04150	HIF-1 signaling pathway|Insulin signaling pathway|Tight junction|Toll-like receptor signaling pathway|Glucagon signaling pathway|Rap1 signaling pathway|Neurotrophin signaling pathway|Longevity regulating pathway|Platelet activation|Sphingolipid signaling pathway|T cell receptor signaling pathway|Signaling pathways regulating pluripotency of stem cells|Progesterone-mediated oocyte maturation|Regul…
LOC100141456	GeneID:100141456	protein_coding	cox20	KWMTBOMO07217	uncharacterized protein LOC100141456 [Bombyx mori]	uncharacterized_protein_LOC100141456_[Bombyx_mori]	uncharacterized LOC100141456		GO:0005739,GO:0005743,GO:0009060,GO:0016021,GO:0033617	mitochondrion|mitochondrial inner membrane|aerobic respiration|integral component of membrane|mitochondrial respiratory chain complex IV assembly
LOC100141506	GeneID:100141506	protein_coding		KWMTBOMO03132	heat shock protein 25.4 precursor [Bombyx mori]	heat_shock_protein_25.4_precursor_[Bombyx_mori]	heat shock protein 25.4
LOC100144579	GeneID:100144579	protein_coding	yap1	KWMTBOMO02820	YAP65-like protein [Bombyx mori]	YAP65-like_protein_[Bombyx_mori]	YAP65-like protein				ko04392,ko04390,ko04391	Hippo signaling pathway -multiple species|Hippo signaling pathway|Hippo signaling pathway - fly
LOC100144626	GeneID:100144626	protein_coding		KWMTBOMO11107	urbain [Bombyx mori]	PREDICTED:_uncharacterized_protein_LOC106139612_[Amyelois_transitella]	urbain
LOC100174820	GeneID:100174820	protein_coding		KWMTBOMO07967	uncharacterized protein LOC100174820 [Bombyx mori]	gustatory_receptor_46,_partial_[Bombyx_mori]	uncharacterized LOC100174820
LOC100174822	GeneID:100174822	protein_coding		KWMTBOMO10900	uncharacterized protein LOC100174822 [Bombyx mori]	uncharacterized_protein_LOC100174822_[Bombyx_mori]	uncharacterized LOC100174822
LOC100174824	GeneID:100174824	protein_coding	Lzts2	KWMTBOMO13901	fez1 [Bombyx mori]	PREDICTED:_fez1_isoform_X1_[Bombyx_mori]	fez1		GO:0000281,GO:0005737,GO:0005813,GO:0005874,GO:0010942,GO:0016055,GO:0030178,GO:0030496,GO:0051013,GO:0051168,GO:0051255	mitotic cytokinesis|cytoplasm|centrosome|microtubule|positive regulation of cell death|Wnt signaling pathway|negative regulation of Wnt signaling pathway|midbody|microtubule severing|nuclear export|spindle midzone assembly
LOC100174848	GeneID:100174848	protein_coding	Prm	KWMTBOMO00171	paramyosin [Bombyx mori]	paramyosin_[Bombyx_mandarina]	paramyosin		GO:0003774,GO:0007498,GO:0030016,GO:0030239,GO:0032982	motor activity|mesoderm development|myofibril|myofibril assembly|myosin filament
LOC100174850	GeneID:100174850	protein_coding	GlcAT-S	KWMTBOMO00534	glucuronyltransferase isoform X1 [Bombyx mori]	PREDICTED:_glucuronyltransferase_isoform_X1_[Bombyx_mori]	glucuronyltransferase		GO:0000139,GO:0006486,GO:0006688,GO:0009101,GO:0015018,GO:0016021,GO:0030166,GO:0046872,GO:0046987,GO:0046988,GO:0046989,GO:0050650	Golgi membrane|protein glycosylation|glycosphingolipid biosynthetic process|glycoprotein biosynthetic process|galactosylgalactosylxylosylprotein 3-beta-glucuronosyltransferase activity|integral component of membrane|proteoglycan biosynthetic process|metal ion binding|N-acetyllactosamine beta-1,3-glucuronosyltransferase activity|asioloorosomucoid beta-1,3-glucuronosyltransferase activity|galactosy…
LOC100174851	GeneID:100174851	protein_coding	NDUFB5	KWMTBOMO01420	lethal(3)neo18 [Bombyx mori]	lethal(3)neo18_[Bombyx_mori]	lethal(3)neo18		GO:0005654,GO:0005739,GO:0005743,GO:0005747,GO:0006120,GO:0008137,GO:0016021,GO:0032981	nucleoplasm|mitochondrion|mitochondrial inner membrane|mitochondrial respiratory chain complex I|mitochondrial electron transport, NADH to ubiquinone|NADH dehydrogenase (ubiquinone) activity|integral component of membrane|mitochondrial respiratory chain complex I assembly	ko00190	Oxidative phosphorylation
LOC100174852	GeneID:100174852	protein_coding	Rps6kb1	KWMTBOMO05749	ribosomal protein S6 kinase [Bombyx mori]	ribosomal_protein_S6_kinase_[Bombyx_mori]	ribosomal protein S6 kinase		GO:0000082,GO:0001662,GO:0003009,GO:0004672,GO:0004674,GO:0004711,GO:0004712,GO:0005524,GO:0005634,GO:0005654,GO:0005737,GO:0005739,GO:0005741,GO:0005829,GO:0006468,GO:0006915,GO:0007281,GO:0007568,GO:0007584,GO:0007616,GO:0009408,GO:0009611,GO:0009612,GO:0009749,GO:0009986,GO:0014732,GO:0014878,GO:0014911,GO:0016477,GO:0018105,GO:0030054,GO:0030165,GO:0031929,GO:0032496,GO:0032868,GO:0032869,GO:…	G1/S transition of mitotic cell cycle|behavioral fear response|skeletal muscle contraction|protein kinase activity|protein serine/threonine kinase activity|ribosomal protein S6 kinase activity|protein serine/threonine/tyrosine kinase activity|ATP binding|nucleus|nucleoplasm|cytoplasm|mitochondrion|mitochondrial outer membrane|cytosol|protein phosphorylation|apoptotic process|germ cell development…	ko04066,ko04152,ko04212,ko04350,ko04910,ko04211,ko04012,ko04666,ko04151,ko04213,ko04150	HIF-1 signaling pathway|AMPK signaling pathway|Longevity regulating pathway - worm|TGF-beta signaling pathway|Insulin signaling pathway|Longevity regulating pathway|ErbB signaling pathway|Fc gamma R-mediated phagocytosis|PI3K-Akt signaling pathway|Longevity regulating pathway - multiple species|mTOR signaling pathway
LOC100174853	GeneID:100174853	protein_coding		KWMTBOMO08075	uncharacterized protein LOC100174853 [Bombyx mori]	gustatory_receptor_47,_partial_[Bombyx_mori]	uncharacterized LOC100174853
LOC100174976	GeneID:100174976	protein_coding	Heph	KWMTBOMO16289	L-ascorbate oxidase isoform X1 [Bombyx mori]	PREDICTED:_L-ascorbate_oxidase_isoform_X1_[Bombyx_mori]	multicopper oxidase 1		GO:0004322,GO:0005507,GO:0005615,GO:0005622,GO:0005886,GO:0006825,GO:0006826,GO:0006879,GO:0008198,GO:0016021,GO:0016323,GO:0016722,GO:0048471	ferroxidase activity|copper ion binding|extracellular space|intracellular|plasma membrane|copper ion transport|iron ion transport|cellular iron ion homeostasis|ferrous iron binding|integral component of membrane|basolateral plasma membrane|oxidoreductase activity, oxidizing metal ions|perinuclear region of cytoplasm
LOC100188939	GeneID:100188939	protein_coding	GF13081				dolichyl-diphosphooligosaccharide--protein glycosyltransferase subunit 4		GO:0004579,GO:0006487,GO:0008250,GO:0016021	dolichyl-diphosphooligosaccharide-protein glycotransferase activity|protein N-linked glycosylation|oligosaccharyltransferase complex|integral component of membrane
LOC100188972	GeneID:100188972	protein_coding	Mhc	KWMTBOMO04271	LOW QUALITY PROTEIN: myosin heavy chain, muscle [Bombyx mori]	PREDICTED:_myosin_heavy_chain,_muscle_isoform_X8_[Papilio_xuthus]	myosin heavy chain		GO:0003774,GO:0005516,GO:0005524,GO:0005703,GO:0006936,GO:0007298,GO:0007427,GO:0007517,GO:0007527,GO:0008307,GO:0016459,GO:0030017,GO:0030239,GO:0030241,GO:0030898,GO:0031033,GO:0031672,GO:0032982,GO:0040011,GO:0042623,GO:0042692,GO:0042803,GO:0043520,GO:0045214,GO:0050821,GO:0051015,GO:0060361,GO:0071689	motor activity|calmodulin binding|ATP binding|polytene chromosome puff|muscle contraction|border follicle cell migration|epithelial cell migration, open tracheal system|muscle organ development|adult somatic muscle development|structural constituent of muscle|myosin complex|sarcomere|myofibril assembly|skeletal muscle myosin thick filament assembly|actin-dependent ATPase activity|myosin filament …	ko04261,ko04530,ko04260	Adrenergic signaling in cardiomyocytes|Tight junction|Cardiac muscle contraction
LOC100216350	GeneID:100216350	protein_coding	Atg4d	KWMTBOMO15144	cysteine protease ATG4D isoform X1 [Bombyx mori]	PREDICTED:_cysteine_protease_ATG4D_[Bombyx_mori]	autophagy related protein Atg4-like protein		GO:0005737,GO:0005759,GO:0006914,GO:0006915,GO:0008234,GO:0015031	cytoplasm|mitochondrial matrix|autophagy|apoptotic process|cysteine-type peptidase activity|protein transport	ko04140	Regulation of autophagy
LOC100216351	GeneID:100216351	protein_coding	atg3	KWMTBOMO02308	autophagy related protein Atg3-like protein [Bombyx mori]	autophagy_related_protein_Atg3-like_protein_[Bombyx_mori]	autophagy related protein Atg3-like protein		GO:0000045,GO:0000153,GO:0000422,GO:0015031,GO:0019776,GO:0019777,GO:0043653	autophagosome assembly|cytoplasmic ubiquitin ligase complex|autophagy of mitochondrion|protein transport|Atg8 ligase activity|Atg12 transferase activity|mitochondrial fragmentation involved in apoptotic process	ko04140	Regulation of autophagy
LOC100216352	GeneID:100216352	protein_coding	Atg6	KWMTBOMO14436	autophagy related protein Atg6 [Bombyx mori]	autophagy_related_protein_Atg6_[Bombyx_mori]	autophagy related protein Atg6		GO:0000045,GO:0000407,GO:0006897,GO:0006914,GO:0006979,GO:0006995,GO:0009267,GO:0009306,GO:0016322,GO:0019898,GO:0030097,GO:0032258,GO:0034271,GO:0034272,GO:0035096,GO:0045324,GO:0045824,GO:0050829,GO:0061723	autophagosome assembly|phagophore assembly site|endocytosis|autophagy|response to oxidative stress|cellular response to nitrogen starvation|cellular response to starvation|protein secretion|neuron remodeling|extrinsic component of membrane|hemopoiesis|protein localization by the Cvt pathway|phosphatidylinositol 3-kinase complex, class III, type I|phosphatidylinositol 3-kinase complex, class III, …	ko04140,ko04215	Regulation of autophagy|Apoptosis - multiple species
LOC100216353	GeneID:100216353	protein_coding	Atg12	KWMTBOMO10615	autophagy related protein Atg12-like protein [Bombyx mori]	autophagy_related_protein_Atg12-like_protein_[Bombyx_mori]	autophagy related protein Atg12-like protein		GO:0000045,GO:0000422,GO:0006501,GO:0006914,GO:0009267,GO:0016236,GO:0019776,GO:0031386,GO:0034045,GO:0034274,GO:0035096,GO:0061723	autophagosome assembly|autophagy of mitochondrion|C-terminal protein lipidation|autophagy|cellular response to starvation|macroautophagy|Atg8 ligase activity|protein tag|phagophore assembly site membrane|Atg12-Atg5-Atg16 complex|larval midgut cell programmed cell death|glycophagy	ko04068,ko04140,ko04622	FoxO signaling pathway|Regulation of autophagy|RIG-I-like receptor signaling pathway
LOC100216500	GeneID:100216500	protein_coding		KWMTBOMO12070	uncharacterized protein LOC100216500 isoform X1 [Bombyx mori]	uncharacterized_protein_LOC100216500_precursor_[Bombyx_mori]	uncharacterized LOC100216500
LOC100216501	GeneID:100216501	protein_coding	C7orf50	KWMTBOMO06762	uncharacterized protein LOC100216501 [Bombyx mori]	uncharacterized_protein_LOC100216501_[Bombyx_mori]	uncharacterized LOC100216501		GO:0003723	RNA binding
LOC100270770	GeneID:100270770	protein_coding		KWMTBOMO14318	GTP cyclohydrolase I isoform B [Bombyx mori]	GTP_cyclohydrolase_I_isoform_B_[Bombyx_mori]	GTP cyclohydrolase I				ko00790	Folate biosynthesis
LOC100270780	GeneID:100270780	protein_coding	BYSL	KWMTBOMO08964	bystin isoform X1 [Bombyx mori]	PREDICTED:_bystin_isoform_X1_[Bombyx_mori]	bystin		GO:0000462,GO:0001829,GO:0003723,GO:0005634,GO:0005654,GO:0005730,GO:0005737,GO:0005829,GO:0006364,GO:0007155,GO:0007565,GO:0008283,GO:0016020,GO:0030515,GO:0030688,GO:0043231,GO:0045177	maturation of SSU-rRNA from tricistronic rRNA transcript (SSU-rRNA, 5.8S rRNA, LSU-rRNA)|trophectodermal cell differentiation|RNA binding|nucleus|nucleoplasm|nucleolus|cytoplasm|cytosol|rRNA processing|cell adhesion|female pregnancy|cell proliferation|membrane|snoRNA binding|preribosome, small subunit precursor|intracellular membrane-bounded organelle|apical part of cell
LOC100270786	GeneID:100270786	protein_coding		KWMTBOMO02392	ubiquitin-like modifier-activating enzyme 5 [Bombyx mori]	PREDICTED:_ubiquitin-like_modifier-activating_enzyme_5_[Bombyx_mori]	ubiquitin-activating enzyme E1-like protein		GO:0005524,GO:0008641,GO:0046872	ATP binding|ubiquitin-like modifier activating enzyme activity|metal ion binding
LOC100271899	GeneID:100271899	protein_coding		KWMTBOMO13599	DDRGK domain-containing protein 1 precursor [Bombyx mori]	PREDICTED:_DDRGK_domain-containing_protein_1_isoform_X1_[Bombyx_mori]	DDRGK superfamily protein
LOC100272001	GeneID:100272001	protein_coding	SERPINB1	KWMTBOMO13891	mucin-17 [Bombyx mori]	serpin-27_[Bombyx_mori]	serine protease inhibitor 27		GO:0004867,GO:0005615,GO:0005737,GO:0010951	serine-type endopeptidase inhibitor activity|extracellular space|cytoplasm|negative regulation of endopeptidase activity
LOC100286767	GeneID:100286767	protein_coding	APOD	KWMTBOMO02507	32 kDa apolipoprotein precursor [Bombyx mori]	32_kDa_apolipoprotein_precursor_[Bombyx_mori]	32 kDa apolipoprotein		GO:0000302,GO:0005615,GO:0005783,GO:0006006,GO:0006629,GO:0006869,GO:0007420,GO:0007568,GO:0010642,GO:0014012,GO:0015485,GO:0022626,GO:0030425,GO:0042246,GO:0042308,GO:0042493,GO:0043025,GO:0048471,GO:0048662,GO:0048678,GO:0051895,GO:0060588,GO:0071638,GO:1900016,GO:2000098,GO:2000405	response to reactive oxygen species|extracellular space|endoplasmic reticulum|glucose metabolic process|lipid metabolic process|lipid transport|brain development|aging|negative regulation of platelet-derived growth factor receptor signaling pathway|peripheral nervous system axon regeneration|cholesterol binding|cytosolic ribosome|dendrite|tissue regeneration|negative regulation of protein import …
LOC100286771	GeneID:100286771	protein_coding	CG3430	KWMTBOMO06782	uncharacterized protein LOC100286771 isoform X1 [Bombyx mori]	PREDICTED:_uncharacterized_protein_LOC100286771_isoform_X1_[Bombyx_mori]	uncharacterized LOC100286771		GO:0000790,GO:0003682,GO:0006261,GO:0007062,GO:0042555,GO:0051301	nuclear chromatin|chromatin binding|DNA-dependent DNA replication|sister chromatid cohesion|MCM complex|cell division
LOC100301505	GeneID:100301505	protein_coding		KWMTBOMO11439	similar to carboxypeptidase B [Bombyx mori]	carboxypeptidase_B-like_precursor_[Bombyx_mori]	carboxypeptidase B-like		GO:0004181,GO:0005576,GO:0008270	metallocarboxypeptidase activity|extracellular region|zinc ion binding
LOC100301506	GeneID:100301506	protein_coding	snk	KWMTBOMO16150	male reproductive organ serine protease 1 [Bombyx mori]	male_reproductive_organ_serine_protease_1_precursor_[Bombyx_mori]	male reproductive organ serine protease 1		GO:0004252,GO:0005576,GO:0006508,GO:0007311,GO:0008063,GO:0008233,GO:0008236,GO:0009950,GO:0016485	serine-type endopeptidase activity|extracellular region|proteolysis|maternal specification of dorsal/ventral axis, oocyte, germ-line encoded|Toll signaling pathway|peptidase activity|serine-type peptidase activity|dorsal/ventral axis specification|protein processing
LOC100301507	GeneID:100301507	protein_coding	TMPRSS9	KWMTBOMO03328	serine protease like protein [Bombyx mandarina]	serine_protease_like_protein_[Bombyx_mandarina]	male reproductive organ serine protease 2		GO:0004252,GO:0005887	serine-type endopeptidase activity|integral component of plasma membrane
LOC100301511	GeneID:100301511	protein_coding		KWMTBOMO12071	uncharacterized protein LOC100301511 isoform X1 [Bombyx mori]	uncharacterized_protein_LOC100301511_precursor_[Bombyx_mori]	uncharacterized LOC100301511
LOC100301978	GeneID:100301978	other		KWMTBOMO06763	uncharacterized protein LOC106104621 [Papilio polytes]	PREDICTED:_serrate_RNA_effector_molecule_homolog_[Amyelois_transitella]	putative cold-induced protein
LOC100302035	GeneID:100302035	protein_coding	PUM1	KWMTBOMO09209	pumilio homolog 2 isoform X2 [Bombyx mori]	PREDICTED:_pumilio_homolog_2_isoform_X1_[Bombyx_mori]	pumilio		GO:0000932,GO:0003730,GO:0005737,GO:0005829,GO:0007283,GO:0008344,GO:0010494,GO:0016441,GO:0016607,GO:0035196,GO:0035198,GO:0048863,GO:0051726,GO:0051983,GO:0061157,GO:1900246,GO:2000637	P-body|mRNA 3'-UTR binding|cytoplasm|cytosol|spermatogenesis|adult locomotory behavior|cytoplasmic stress granule|posttranscriptional gene silencing|nuclear speck|production of miRNAs involved in gene silencing by miRNA|miRNA binding|stem cell differentiation|regulation of cell cycle|regulation of chromosome segregation|mRNA destabilization|positive regulation of RIG-I signaling pathway|positive …
LOC100302108	GeneID:100302108	protein_coding		KWMTBOMO00592	uncharacterized protein LOC100302108 [Bombyx mori]	uncharacterized_protein_LOC100302108_[Bombyx_mori]	uncharacterized LOC100302108				ko00190	Oxidative phosphorylation
LOC100302602	GeneID:100302602	protein_coding	tfap2e	KWMTBOMO11983	PREDICTED: transcription factor AP-2-epsilon [Amyelois transitella]	PREDICTED:_uncharacterized_protein_LOC100302602_[Bombyx_mori]	transcription factor AP-2	AP-2	GO:0003677,GO:0003700,GO:0005634	DNA binding|DNA-binding transcription factor activity|nucleus
LOC100302603	GeneID:100302603	protein_coding	E(spl)mgamma-HLH	KWMTBOMO01414	class E basic helix-loop-helix protein 40 [Bombyx mori]	PREDICTED:_uncharacterized_protein_LOC106126877_[Papilio_xuthus]	enhancer of split mbeta-2	bHLH	GO:0000122,GO:0000977,GO:0001078,GO:0001756,GO:0002052,GO:0003700,GO:0003714,GO:0005634,GO:0007219,GO:0008134,GO:0030154,GO:0035326,GO:0043565,GO:0046983,GO:0048190,GO:0048749,GO:0050767,GO:0097150,GO:1902692,GO:1990837	negative regulation of transcription by RNA polymerase II|RNA polymerase II regulatory region sequence-specific DNA binding|proximal promoter DNA-binding transcription repressor activity, RNA polymerase II-specific|somitogenesis|positive regulation of neuroblast proliferation|DNA-binding transcription factor activity|transcription corepressor activity|nucleus|Notch signaling pathway|transcription…
LOC100302605	GeneID:100302605	protein_coding	E(spl)mbeta-HLH	KWMTBOMO01413	enhancer of split mbeta protein [Bombyx mori]	PREDICTED:_enhancer_of_split_mbeta_protein-like_[Amyelois_transitella]	enhancer of split mgamma	bHLH	GO:0000122,GO:0000977,GO:0001078,GO:0001756,GO:0002052,GO:0003700,GO:0003714,GO:0005634,GO:0007219,GO:0008134,GO:0030154,GO:0043565,GO:0046983,GO:0048749,GO:0050767,GO:1902692,GO:1990837	negative regulation of transcription by RNA polymerase II|RNA polymerase II regulatory region sequence-specific DNA binding|proximal promoter DNA-binding transcription repressor activity, RNA polymerase II-specific|somitogenesis|positive regulation of neuroblast proliferation|DNA-binding transcription factor activity|transcription corepressor activity|nucleus|Notch signaling pathway|transcription…
LOC100302610	GeneID:100302610	protein_coding	pros	KWMTBOMO15368	homeobox protein prospero isoform X2 [Bombyx mori]	PREDICTED:_homeobox_protein_prospero_isoform_X2_[Bombyx_mori]	prospero	HPD	GO:0000122,GO:0001078,GO:0001708,GO:0001754,GO:0002052,GO:0003677,GO:0003700,GO:0005634,GO:0005886,GO:0005938,GO:0006355,GO:0007399,GO:0007400,GO:0007402,GO:0007405,GO:0007406,GO:0007409,GO:0007411,GO:0007416,GO:0007417,GO:0007419,GO:0007420,GO:0007422,GO:0007423,GO:0007465,GO:0007619,GO:0008049,GO:0008104,GO:0008285,GO:0008356,GO:0010001,GO:0010468,GO:0010628,GO:0010629,GO:0014016,GO:0042673,GO:…	negative regulation of transcription by RNA polymerase II|proximal promoter DNA-binding transcription repressor activity, RNA polymerase II-specific|cell fate specification|eye photoreceptor cell differentiation|positive regulation of neuroblast proliferation|DNA binding|DNA-binding transcription factor activity|nucleus|plasma membrane|cell cortex|regulation of transcription, DNA-templated|nervou…	ko04013	MAPK signaling pathway - fly
LOC100302628	GeneID:100302628	protein_coding		KWMTBOMO00248	cold-related protein [Bombyx mori]	cold-related_protein_precursor_[Bombyx_mori]	cold-related protein
LOC100302629	GeneID:100302629	protein_coding	Gld	KWMTBOMO14490	ecdysone oxidase isoform X1 [Bombyx mori]	ecdysone_oxidase_[Bombyx_mori]	ecdysone oxidase		GO:0005576,GO:0016614,GO:0050660	extracellular region|oxidoreductase activity, acting on CH-OH group of donors|flavin adenine dinucleotide binding	ko00260	Glycine, serine and threonine metabolism
LOC100302733	GeneID:100302733	protein_coding	Ca-P60A	KWMTBOMO05541	sarco/endoplasmic reticulum calcium ATPase [Bombyx mori]	sarco/endoplasmic_reticulum_calcium_ATPase_[Bombyx_mori]	sarco/endoplasmic reticulum calcium ATPase		GO:0005388,GO:0005524,GO:0006874,GO:0008553,GO:0016021,GO:0033017,GO:0046872,GO:0070588	calcium-transporting ATPase activity|ATP binding|cellular calcium ion homeostasis|proton-exporting ATPase activity, phosphorylative mechanism|integral component of membrane|sarcoplasmic reticulum membrane|metal ion binding|calcium ion transmembrane transport	ko04972,ko04020,ko04022	Pancreatic secretion|Calcium signaling pathway|cGMP-PKG signaling pathway
LOC100306947	GeneID:100306947	protein_coding	cac	KWMTBOMO08758	voltage-dependent calcium channel type A subunit alpha-1 isoform X8 [Bombyx mori]	PREDICTED:_voltage-dependent_calcium_channel_type_A_subunit_alpha-1_isoform_X1_[Bombyx_mori]	cacophony		GO:0002027,GO:0005245,GO:0005509,GO:0005622,GO:0005891,GO:0006816,GO:0006887,GO:0006914,GO:0007268,GO:0007269,GO:0007602,GO:0007619,GO:0007632,GO:0008331,GO:0008332,GO:0008344,GO:0010524,GO:0016057,GO:0016322,GO:0016323,GO:0016324,GO:0019722,GO:0031594,GO:0034765,GO:0042045,GO:0045433,GO:0045887,GO:0046928,GO:0048786,GO:0050908,GO:0070050,GO:0070509,GO:0070588,GO:0097352	regulation of heart rate|voltage-gated calcium channel activity|calcium ion binding|intracellular|voltage-gated calcium channel complex|calcium ion transport|exocytosis|autophagy|chemical synaptic transmission|neurotransmitter secretion|phototransduction|courtship behavior|visual behavior|high voltage-gated calcium channel activity|low voltage-gated calcium channel activity|adult locomotory behav…
LOC100307012	GeneID:100307012	protein_coding		KWMTBOMO13892	odorant binding protein [Bombyx mori]	odorant_binding_protein_LOC100307012_precursor_[Bombyx_mori]	odorant binding protein LOC100307012
LOC100313947	GeneID:100313947	protein_coding	mys	KWMTBOMO05743	integrin beta subunit 1 isoform X2 [Bombyx mori]	PREDICTED:_integrin_beta_subunit_1_isoform_X1_[Bombyx_mori]	integrin beta subunit 1		GO:0003344,GO:0005178,GO:0005886,GO:0005887,GO:0005925,GO:0005927,GO:0006930,GO:0007015,GO:0007157,GO:0007160,GO:0007229,GO:0007298,GO:0007377,GO:0007391,GO:0007411,GO:0007417,GO:0007419,GO:0007431,GO:0007475,GO:0007494,GO:0007508,GO:0007517,GO:0007601,GO:0007608,GO:0007629,GO:0008305,GO:0008340,GO:0008360,GO:0009925,GO:0009986,GO:0016203,GO:0016324,GO:0016328,GO:0016339,GO:0016340,GO:0016477,GO:…	pericardium morphogenesis|integrin binding|plasma membrane|integral component of plasma membrane|focal adhesion|muscle tendon junction|substrate-dependent cell migration, cell extension|actin filament organization|heterophilic cell-cell adhesion via plasma membrane cell adhesion molecules|cell-matrix adhesion|integrin-mediated signaling pathway|border follicle cell migration|germ-band extension|d…	ko04145,ko04670,ko04360,ko04015,ko04611,ko04512,ko04514,ko04151,ko04510,ko04810	Phagosome|Leukocyte transendothelial migration|Axon guidance|Rap1 signaling pathway|Platelet activation|ECM-receptor interaction|Cell adhesion molecules (CAMs)|PI3K-Akt signaling pathway|Focal adhesion|Regulation of actin cytoskeleton
LOC100313953	GeneID:100313953	protein_coding	mys	KWMTBOMO01778	integrin beta2 [Bombyx mori]	integrin_beta2_[Bombyx_mori]	integrin beta subunit 2		GO:0003344,GO:0005178,GO:0005886,GO:0005887,GO:0005925,GO:0005927,GO:0006930,GO:0007015,GO:0007157,GO:0007160,GO:0007229,GO:0007298,GO:0007377,GO:0007391,GO:0007411,GO:0007417,GO:0007419,GO:0007431,GO:0007475,GO:0007494,GO:0007508,GO:0007517,GO:0007601,GO:0007608,GO:0007629,GO:0008305,GO:0008340,GO:0008360,GO:0009925,GO:0009986,GO:0016203,GO:0016324,GO:0016328,GO:0016339,GO:0016340,GO:0016477,GO:…	pericardium morphogenesis|integrin binding|plasma membrane|integral component of plasma membrane|focal adhesion|muscle tendon junction|substrate-dependent cell migration, cell extension|actin filament organization|heterophilic cell-cell adhesion via plasma membrane cell adhesion molecules|cell-matrix adhesion|integrin-mediated signaling pathway|border follicle cell migration|germ-band extension|d…	ko04145,ko04670,ko04360,ko04015,ko04611,ko04512,ko04514,ko04151,ko04510,ko04810	Phagosome|Leukocyte transendothelial migration|Axon guidance|Rap1 signaling pathway|Platelet activation|ECM-receptor interaction|Cell adhesion molecules (CAMs)|PI3K-Akt signaling pathway|Focal adhesion|Regulation of actin cytoskeleton
LOC100316860	GeneID:100316860	protein_coding	Cdk6	KWMTBOMO01007	cyclin dependent kinase 4 [Bombyx mori]	cyclin_dependent_kinase_4_[Bombyx_mori]	cyclin dependent kinase 4		GO:0000122,GO:0000307,GO:0001726,GO:0001954,GO:0002244,GO:0003323,GO:0004693,GO:0005524,GO:0005634,GO:0005654,GO:0005737,GO:0005813,GO:0005829,GO:0006468,GO:0007049,GO:0007219,GO:0010468,GO:0010628,GO:0016301,GO:0030097,GO:0030332,GO:0033077,GO:0042063,GO:0043697,GO:0045638,GO:0045646,GO:0045656,GO:0045668,GO:0045786,GO:0048146,GO:0050680,GO:0051301,GO:0060218,GO:0097132,GO:0098770,GO:1902036,GO:…	negative regulation of transcription by RNA polymerase II|cyclin-dependent protein kinase holoenzyme complex|ruffle|positive regulation of cell-matrix adhesion|hematopoietic progenitor cell differentiation|type B pancreatic cell development|cyclin-dependent protein serine/threonine kinase activity|ATP binding|nucleus|nucleoplasm|cytoplasm|centrosome|cytosol|protein phosphorylation|cell cycle|Notc…	ko04110,ko04115,ko04530,ko04151,ko04660	Cell cycle|p53 signaling pathway|Tight junction|PI3K-Akt signaling pathway|T cell receptor signaling pathway
LOC100316861	GeneID:100316861	protein_coding	cdk5	KWMTBOMO11593	hypothetical protein B5V51_4035 [Heliothis virescens]	cyclin_dependent_kinase_5_[Bombyx_mori]	cyclin dependent kinase 5		GO:0004674,GO:0005176,GO:0005524,GO:0005634,GO:0005737,GO:0007049,GO:0014069,GO:0016020,GO:0016301,GO:0030027,GO:0030054,GO:0030182,GO:0030424,GO:0030425,GO:0030426,GO:0030549,GO:0031175,GO:0031594,GO:0043025,GO:0043125,GO:0043204,GO:0043525,GO:0045211,GO:0048511,GO:0050321,GO:0051301,GO:0061001	protein serine/threonine kinase activity|ErbB-2 class receptor binding|ATP binding|nucleus|cytoplasm|cell cycle|postsynaptic density|membrane|kinase activity|lamellipodium|cell junction|neuron differentiation|axon|dendrite|growth cone|acetylcholine receptor activator activity|neuron projection development|neuromuscular junction|neuronal cell body|ErbB-3 class receptor binding|perikaryon|positive …	ko04360	Axon guidance
LOC100327241	GeneID:100327241	protein_coding		KWMTBOMO13341	uncharacterized protein LOC100327241 isoform X1 [Bombyx mori]	PREDICTED:_uncharacterized_protein_LOC100327241_isoform_X1_[Bombyx_mori]	uncharacterized LOC100327241
LOC100329145	GeneID:100329145	protein_coding	GGT7	KWMTBOMO05322	gamma-glutamyltransferase isoform X1 [Bombyx mori]	PREDICTED:_gamma-glutamyltransferase_isoform_X1_[Bombyx_mori]	gamma-glutamyltransferase		GO:0000048,GO:0005886,GO:0006520,GO:0006536,GO:0006749,GO:0006750,GO:0006751,GO:0016021,GO:0019344,GO:0036374,GO:0102953,GO:0103068,GO:1901750,GO:1902883	peptidyltransferase activity|plasma membrane|cellular amino acid metabolic process|glutamate metabolic process|glutathione metabolic process|glutathione biosynthetic process|glutathione catabolic process|integral component of membrane|cysteine biosynthetic process|glutathione hydrolase activity|hypoglycin A gamma-glutamyl transpeptidase activity|leukotriene C4 gamma-glutamyl transferase activity|…
LOC100329146	GeneID:100329146	protein_coding	IDH3G	KWMTBOMO14160	isocitrate dehydrogenase [Bombyx mori]	isocitrate_dehydrogenase_[Bombyx_mori]	isocitrate dehydrogenase		GO:0000287,GO:0004449,GO:0005524,GO:0005654,GO:0005730,GO:0005739,GO:0006099,GO:0006102,GO:0051287	magnesium ion binding|isocitrate dehydrogenase (NAD+) activity|ATP binding|nucleoplasm|nucleolus|mitochondrion|tricarboxylic acid cycle|isocitrate metabolic process|NAD binding	ko00020,ko01230,ko01210,ko01200	Citrate cycle (TCA cycle)|Biosynthesis of amino acids|2-Oxocarboxylic acid metabolism|Carbon metabolism
LOC100329149	GeneID:100329149	protein_coding	UPB1	KWMTBOMO12686	aliphatic nitrilase [Bombyx mori]	aliphatic_nitrilase_[Bombyx_mori]	aliphatic nitrilase		GO:0003837,GO:0005737,GO:0019483,GO:0046872	beta-ureidopropionase activity|cytoplasm|beta-alanine biosynthetic process|metal ion binding	ko00770,ko00240,ko00983,ko00410	Pantothenate and CoA biosynthesis|Pyrimidine metabolism|Drug metabolism - other enzymes|beta-Alanine metabolism
LOC100359389	GeneID:100359389	protein_coding	Pnpla2	KWMTBOMO08103	adipose triglyceride lipase [Manduca sexta]	adipose_triglyceride_lipase_[Manduca_sexta]	adipose triglyceride lipase brummer		GO:0004806,GO:0005737,GO:0005811,GO:0005886,GO:0010891,GO:0010898,GO:0016020,GO:0016021,GO:0019433,GO:0055088	triglyceride lipase activity|cytoplasm|lipid droplet|plasma membrane|negative regulation of sequestering of triglyceride|positive regulation of triglyceride catabolic process|membrane|integral component of membrane|triglyceride catabolic process|lipid homeostasis
LOC100379437	GeneID:100379437	protein_coding	CP12	KWMTBOMO13156	TPA: putative cuticle protein, partial [Bombyx mori]	_putative_cuticle_protein_[Bombyx_mori]	cuticular protein RR-1 motif 30		GO:0042302	structural constituent of cuticle
LOC100431171	GeneID:100431171	protein_coding	oc	KWMTBOMO14345	orthodenticle homologue [Bombyx mori]	orthodenticle_[Bombyx_mori]	orthodenticle	TF_Otx	GO:0000122,GO:0001077,GO:0001700,GO:0001745,GO:0005634,GO:0007355,GO:0007389,GO:0007399,GO:0007417,GO:0007419,GO:0007420,GO:0007628,GO:0008056,GO:0010628,GO:0035284,GO:0035288,GO:0042051,GO:0042052,GO:0042463,GO:0042803,GO:0043565,GO:0045315,GO:0045871,GO:0045872,GO:0045944,GO:0046552,GO:0046982,GO:0048816,GO:0061541	negative regulation of transcription by RNA polymerase II|proximal promoter DNA-binding transcription activator activity, RNA polymerase II-specific|embryonic development via the syncytial blastoderm|compound eye morphogenesis|nucleus|anterior region determination|pattern specification process|nervous system development|central nervous system development|ventral cord development|brain development…	ko04550	Signaling pathways regulating pluripotency of stem cells
LOC100462952	GeneID:100462952	protein_coding		KWMTBOMO12183	antennal esterase [Bombyx mori]	antennal_esterase_precursor_[Bombyx_mori]	antennal esterase		GO:0052689	carboxylic ester hydrolase activity
LOC100463493	GeneID:100463493	protein_coding	PGGT1B	KWMTBOMO12499	geranylgeranyltransferase type I beta subunit [Bombyx mori]	geranylgeranyltransferase_type_I_beta_subunit_[Bombyx_mori]	geranylgeranyltransferase type I beta subunit		GO:0004661,GO:0004662,GO:0005953,GO:0008270,GO:0018342,GO:0018344	protein geranylgeranyltransferase activity|CAAX-protein geranylgeranyltransferase activity|CAAX-protein geranylgeranyltransferase complex|zinc ion binding|protein prenylation|protein geranylgeranylation
LOC100463494	GeneID:100463494	protein_coding	AANAT1	KWMTBOMO10787	N-acetyltransferase 2 [Bombyx mori]	N-acetyltransferase_2_[Bombyx_mori]	N-acetyltransferase 2		GO:0004059,GO:0004060,GO:0005737,GO:0006584,GO:0008080,GO:0030187,GO:0030431,GO:0042420,GO:0042429,GO:0045187,GO:0046334,GO:0048066	aralkylamine N-acetyltransferase activity|arylamine N-acetyltransferase activity|cytoplasm|catecholamine metabolic process|N-acetyltransferase activity|melatonin biosynthetic process|sleep|dopamine catabolic process|serotonin catabolic process|regulation of circadian sleep/wake cycle, sleep|octopamine catabolic process|developmental pigmentation
LOC100500745	GeneID:100500745	protein_coding		KWMTBOMO07306	uncharacterized protein LOC100500745 [Bombyx mori]	PREDICTED:_uncharacterized_protein_LOC100500745_[Bombyx_mori]	uncharacterized LOC100500745
LOC100500750	GeneID:100500750	protein_coding		KWMTBOMO01039	Bm8 interacting protein 2d-2 [Bombyx mori]	Bm8_interacting_protein_2d-2_[Bombyx_mori]	Bm8 interacting protein 2d-2
LOC100500751	GeneID:100500751	protein_coding					Bm8 interacting protein 2d-4
LOC100500759	GeneID:100500759	protein_coding	Mal-A1	KWMTBOMO02257	alpha amylase [Bombyx mori]	alpha_amylase_precursor_[Bombyx_mori]	alpha amylase		GO:0004558,GO:0032450,GO:1902475	alpha-1,4-glucosidase activity|maltose alpha-glucosidase activity|L-alpha-amino acid transmembrane transport
LOC100500925	GeneID:100500925	protein_coding	Rdl	KWMTBOMO11824	ionotropic GABA-aminobutyric acid receptor RDL3 isoform X1 [Bombyx mori]	PREDICTED:_ionotropic_GABA-aminobutyric_acid_receptor_RDL3_isoform_X1_[Bombyx_mori]	ionotropic GABA-aminobutyric acid receptor RDL3		GO:0001505,GO:0004890,GO:0005230,GO:0005254,GO:0006836,GO:0007214,GO:0008503,GO:0030054,GO:0030285,GO:0034707,GO:0045211	regulation of neurotransmitter levels|GABA-A receptor activity|extracellular ligand-gated ion channel activity|chloride channel activity|neurotransmitter transport|gamma-aminobutyric acid signaling pathway|benzodiazepine receptor activity|cell junction|integral component of synaptic vesicle membrane|chloride channel complex|postsynaptic membrane	ko04080	Neuroactive ligand-receptor interaction
LOC100500929	GeneID:100500929	protein_coding	Lcch3	KWMTBOMO07753	ionotropic GABA receptor subunit LCCH3-type [Bombyx mori]	PREDICTED:_gamma-aminobutyric_acid_receptor_subunit_beta-like_[Bombyx_mori]	ligand-gated chloride channel-like3 protein		GO:0004890,GO:0005886,GO:0005887,GO:0007165,GO:0007268,GO:0022851,GO:0030054,GO:0034220,GO:0034707,GO:0042391,GO:0043005,GO:0045202,GO:0045211,GO:0050877,GO:1902711	GABA-A receptor activity|plasma membrane|integral component of plasma membrane|signal transduction|chemical synaptic transmission|GABA-gated chloride ion channel activity|cell junction|ion transmembrane transport|chloride channel complex|regulation of membrane potential|neuron projection|synapse|postsynaptic membrane|nervous system process|GABA-A receptor complex	ko04726,ko04727,ko04723,ko04080	Serotonergic synapse|GABAergic synapse|Retrograde endocannabinoid signaling|Neuroactive ligand-receptor interaction
LOC100500931	GeneID:100500931	protein_coding	Grd	KWMTBOMO07756	ionotropic GABA-aminobutyric acid receptor GRD [Bombyx mori]	ionotropic_GABA_receptor_subunit_[Bombyx_mori]	ionotropic GABA-aminobutyric acid receptor GRD	Homeobox	GO:0004890,GO:0005261,GO:0005886,GO:0005887,GO:0006811,GO:0007165,GO:0007268,GO:0015276,GO:0016021,GO:0016933,GO:0022851,GO:0022852,GO:0030054,GO:0034220,GO:0034707,GO:0042391,GO:0042752,GO:0043005,GO:0045202,GO:0045211,GO:0050877,GO:0060012,GO:1904456	GABA-A receptor activity|cation channel activity|plasma membrane|integral component of plasma membrane|ion transport|signal transduction|chemical synaptic transmission|ligand-gated ion channel activity|integral component of membrane|extracellularly glycine-gated ion channel activity|GABA-gated chloride ion channel activity|glycine-gated chloride ion channel activity|cell junction|ion transmembran…	ko04723,ko04727,ko04080,ko04742	Retrograde endocannabinoid signaling|GABAergic synapse|Neuroactive ligand-receptor interaction|Taste transduction
LOC100500932	GeneID:100500932	protein_coding	Picot	KWMTBOMO04325	inorganic phosphate co-transporter isoform X1 [Bombyx mori]	inorganic_phosphate_co-transporter_[Bombyx_mori]	inorganic phosphate co-transporter		GO:0006814,GO:0015114,GO:0015293,GO:0016021	sodium ion transport|phosphate ion transmembrane transporter activity|symporter activity|integral component of membrane
LOC100526764	GeneID:100526764	protein_coding	SLC2A3	KWMTBOMO06183	solute carrier family 2, facilitated glucose transporter member 1 isoform X1 [Bombyx mori]	glucose_transporter_[Bombyx_mori]	glucose transporter		GO:0002080,GO:0005355,GO:0005536,GO:0005887,GO:0016021,GO:0033300,GO:0042995,GO:0043204,GO:0055056,GO:1904659	acrosomal membrane|glucose transmembrane transporter activity|glucose binding|integral component of plasma membrane|integral component of membrane|dehydroascorbic acid transmembrane transporter activity|cell projection|perikaryon|D-glucose transmembrane transporter activity|glucose transmembrane transport	ko04976,ko04066,ko04922,ko04911,ko04920,ko04919	Bile secretion|HIF-1 signaling pathway|Glucagon signaling pathway|Insulin secretion|Adipocytokine signaling pathway|Thyroid hormone signaling pathway
LOC100526775	GeneID:100526775	protein_coding	GF17207	KWMTBOMO06435	phosphotriesterase-like protein [Bombyx mori]	phosphotriesterase-like_protein_[Bombyx_mori]	phosphotriesterase-like protein		GO:0008270,GO:0009056,GO:0016788	zinc ion binding|catabolic process|hydrolase activity, acting on ester bonds
LOC100527944	GeneID:100527944	protein_coding	Nrk	KWMTBOMO13184	HOP precursor [Bombyx mori]	HOP_precursor_[Bombyx_mori]	HOP		GO:0004713,GO:0004714,GO:0004888,GO:0005524,GO:0005737,GO:0005886,GO:0005887,GO:0006468,GO:0007165,GO:0007169,GO:0009968,GO:0017147,GO:0030154,GO:0042052,GO:0043066,GO:0043235,GO:0046716,GO:0070374,GO:0072499	protein tyrosine kinase activity|transmembrane receptor protein tyrosine kinase activity|transmembrane signaling receptor activity|ATP binding|cytoplasm|plasma membrane|integral component of plasma membrane|protein phosphorylation|signal transduction|transmembrane receptor protein tyrosine kinase signaling pathway|negative regulation of signal transduction|Wnt-protein binding|cell differentiation…
LOC100529205	GeneID:100529205	protein_coding	Picot	KWMTBOMO01288	putative inorganic phosphate cotransporter isoform X1 [Bombyx mori]	PREDICTED:_putative_inorganic_phosphate_cotransporter_isoform_X1_[Bombyx_mori]	sodium-dependent phosphate transporter		GO:0006814,GO:0015114,GO:0015293,GO:0016021	sodium ion transport|phosphate ion transmembrane transporter activity|symporter activity|integral component of membrane
LOC100529218	GeneID:100529218	protein_coding	cps-6	KWMTBOMO12056	probable phenylalanine--tRNA ligase, mitochondrial [Bombyx mori]	PREDICTED:_endonuclease_G,_mitochondrial,_partial_[Bombyx_mori]	endonuclease G, mitochondrial		GO:0000014,GO:0000737,GO:0004519,GO:0004520,GO:0004521,GO:0004529,GO:0005634,GO:0005739,GO:0005743,GO:0006309,GO:0006401,GO:0006915,GO:0042803,GO:0043565,GO:0046872	single-stranded DNA endodeoxyribonuclease activity|DNA catabolic process, endonucleolytic|endonuclease activity|endodeoxyribonuclease activity|endoribonuclease activity|exodeoxyribonuclease activity|nucleus|mitochondrion|mitochondrial inner membrane|apoptotic DNA fragmentation|RNA catabolic process|apoptotic process|protein homodimerization activity|sequence-specific DNA binding|metal ion binding	ko04210	Apoptosis
LOC100529232	GeneID:100529232	protein_coding	Appl	KWMTBOMO11053	beta-amyloid-like protein isoform X1 [Bombyx mori]	PREDICTED:_beta-amyloid-like_protein_isoform_X1_[Bombyx_mori]	amyloid precursor protein		GO:0005576,GO:0005886,GO:0007422,GO:0007611,GO:0007614,GO:0007616,GO:0008201,GO:0016021,GO:0016319,GO:0046914,GO:0048678,GO:0048812,GO:0050808,GO:0051602,GO:1901215	extracellular region|plasma membrane|peripheral nervous system development|learning or memory|short-term memory|long-term memory|heparin binding|integral component of membrane|mushroom body development|transition metal ion binding|response to axon injury|neuron projection morphogenesis|synapse organization|response to electrical stimulus|negative regulation of neuron death	ko04726	Serotonergic synapse
LOC100529235	GeneID:100529235	protein_coding	foxo	KWMTBOMO04995	forkhead box sub-group O [Bombyx mori]	forkhead_box_sub-group_O_[Bombyx_mori]	fkhr	Fork head	GO:0003700,GO:0005634,GO:0005737,GO:0006355,GO:0007049,GO:0008285,GO:0010259,GO:0019216,GO:0030154,GO:0030308,GO:0042593,GO:0043565,GO:0046627	DNA-binding transcription factor activity|nucleus|cytoplasm|regulation of transcription, DNA-templated|cell cycle|negative regulation of cell proliferation|multicellular organism aging|regulation of lipid metabolic process|cell differentiation|negative regulation of cell growth|glucose homeostasis|sequence-specific DNA binding|negative regulation of insulin receptor signaling pathway	ko04062,ko04722,ko04212,ko04211,ko04152,ko04068,ko04151,ko04213,ko04917	Chemokine signaling pathway|Neurotrophin signaling pathway|Longevity regulating pathway - worm|Longevity regulating pathway|AMPK signaling pathway|FoxO signaling pathway|PI3K-Akt signaling pathway|Longevity regulating pathway - multiple species|Prolactin signaling pathway
LOC100529236	GeneID:100529236	protein_coding	Fadd	KWMTBOMO13093	fadd [Bombyx mori]	fadd_[Bombyx_mori]	fadd		GO:0002230,GO:0005737,GO:0005829,GO:0006915,GO:0006919,GO:0006955,GO:0006963,GO:0007291,GO:0045089,GO:0050700,GO:0050829,GO:0061057	positive regulation of defense response to virus by host|cytoplasm|cytosol|apoptotic process|activation of cysteine-type endopeptidase activity involved in apoptotic process|immune response|positive regulation of antibacterial peptide biosynthetic process|sperm individualization|positive regulation of innate immune response|CARD domain binding|defense response to Gram-negative bacterium|peptidogl…
LOC100529238	GeneID:100529238	protein_coding		KWMTBOMO01130	daxx [Bombyx mori]	daxx_[Bombyx_mori]	daxx
LOC100533205	GeneID:100533205	protein_coding	lid	KWMTBOMO07265	histone demethylase isoform X1 [Bombyx mori]	PREDICTED:_histone_demethylase_isoform_X1_[Bombyx_mori]	histone demethylase	ARID	GO:0001227,GO:0003677,GO:0003682,GO:0005634,GO:0006325,GO:0007526,GO:0016577,GO:0030717,GO:0032452,GO:0032453,GO:0032922,GO:0033749,GO:0034647,GO:0034720,GO:0034721,GO:0035064,GO:0035097,GO:0036098,GO:0043970,GO:0045475,GO:0045893,GO:0046872,GO:0051213,GO:0070193,GO:0070822,GO:2000737	DNA-binding transcription repressor activity, RNA polymerase II-specific|DNA binding|chromatin binding|nucleus|chromatin organization|larval somatic muscle development|histone demethylation|oocyte karyosome formation|histone demethylase activity|histone demethylase activity (H3-K4 specific)|circadian regulation of gene expression|histone demethylase activity (H4-R3 specific)|histone demethylase a…
LOC100533206	GeneID:100533206	protein_coding		KWMTBOMO01988	buffy [Bombyx mori]	buffy_[Bombyx_mori]	buffy				ko04215,ko04214	Apoptosis - multiple species|Apoptosis - fly
LOC100620062	GeneID:100620062	protein_coding	HEATR3	KWMTBOMO02778	71 kDa protein isoform X2 [Bombyx mori]	71_kDa_protein_[Bombyx_mori]	71 kDa protein		GO:0005622,GO:0006606,GO:0042273,GO:0051082	intracellular|protein import into nucleus|ribosomal large subunit biogenesis|unfolded protein binding
LOC100736431	GeneID:100736431	protein_coding	ABCC4	KWMTBOMO08968	multidrug resistance-associated protein 4 [Bombyx mori]	PREDICTED:_probable_multidrug_resistance-associated_protein_lethal(2)03659_[Bombyx_mori]	ABC transporter				ko04976,ko04024,ko02010	Bile secretion|cAMP signaling pathway|ABC transporters
LOC100739997	GeneID:100739997	protein_coding	p	KWMTBOMO08271	Hermansky-Pudlak syndrome 5 [Bombyx mori]	Hermansky-Pudlak_syndrome_5_[Bombyx_mori]	Hermansky-Pudlak syndrome 5		GO:0005737,GO:0006622,GO:0006726,GO:0006727,GO:0007601,GO:0031409,GO:0048072,GO:0050896,GO:0060967	cytoplasm|protein targeting to lysosome|eye pigment biosynthetic process|ommochrome biosynthetic process|visual perception|pigment binding|compound eye pigmentation|response to stimulus|negative regulation of gene silencing by RNA
LOC100750224	GeneID:100750224	protein_coding	acj6	KWMTBOMO00096	abnormal chemosensory jump 6, isoform A [Bombyx mori]	abnormal_chemosensory_jump_6,_splice_form_A,_partial_[Bombyx_mori]	abnormal chemosensory jump 6	Pou	GO:0003700,GO:0003714,GO:0005634,GO:0007411,GO:0007636,GO:0008039,GO:0043565,GO:0045944,GO:0048813,GO:0050911,GO:0070983	DNA-binding transcription factor activity|transcription corepressor activity|nucleus|axon guidance|chemosensory jump behavior|synaptic target recognition|sequence-specific DNA binding|positive regulation of transcription by RNA polymerase II|dendrite morphogenesis|detection of chemical stimulus involved in sensory perception of smell|dendrite guidance
LOC100846980	GeneID:100846980	protein_coding	BPHL	KWMTBOMO03625	bphl-like protein isoform X1 [Bombyx mori]	PREDICTED:_bphl-like_protein_isoform_X1_[Bombyx_mori]	Bphl-like protein		GO:0005739,GO:0005741,GO:0006520,GO:0006805,GO:0009636,GO:0047658	mitochondrion|mitochondrial outer membrane|cellular amino acid metabolic process|xenobiotic metabolic process|response to toxic substance|alpha-amino-acid esterase activity
LOC100852386	GeneID:100852386	protein_coding	Ube2j1	KWMTBOMO15064	ubiquitin-conjugating enzyme E2 J1-like protein [Bombyx mori]	ubiquitin-conjugating_enzyme_E2_J1-like_[Bombyx_mori]	ubiquitin-conjugating enzyme E2 J1-like		GO:0005524,GO:0005789,GO:0007286,GO:0016021,GO:0018279,GO:0030433,GO:0031625,GO:0042534,GO:0061631,GO:1904153	ATP binding|endoplasmic reticulum membrane|spermatid development|integral component of membrane|protein N-linked glycosylation via asparagine|ubiquitin-dependent ERAD pathway|ubiquitin protein ligase binding|regulation of tumor necrosis factor biosynthetic process|ubiquitin conjugating enzyme activity|negative regulation of retrograde protein transport, ER to cytosol	ko04120,ko04141	Ubiquitin mediated proteolysis|Protein processing in endoplasmic reticulum
LOC100852387	GeneID:100852387	protein_coding		KWMTBOMO02794	luciferin 4-monooxygenase [Bombyx mori]	luciferin_4-monooxygenase_[Bombyx_mori]	luciferin 4-monooxygenase		GO:0005524,GO:0005777,GO:0008218,GO:0046872,GO:0047077	ATP binding|peroxisome|bioluminescence|metal ion binding|Photinus-luciferin 4-monooxygenase (ATP-hydrolyzing) activity
LOC100861566	GeneID:100861566	protein_coding		KWMTBOMO09267	putative membrane protein precursor [Bombyx mori]	putative_membrane_protein_precursor_[Bombyx_mori]	putative membrane protein
LOC100861590	GeneID:100861590	protein_coding	Adamtsl4	KWMTBOMO11492	thrombospondin type-1 domain-containing protein 4-like protein [Bombyx mori]	thrombospondin_type-1_domain-containing_protein_4-like_precursor_[Bombyx_mori]	thrombospondin type-1 domain-containing protein 4-like		GO:0002020,GO:0002064,GO:0005614,GO:0006915,GO:0008233,GO:0030198,GO:0043065	protease binding|epithelial cell development|interstitial matrix|apoptotic process|peptidase activity|extracellular matrix organization|positive regulation of apoptotic process
LOC100862708	GeneID:100862708	protein_coding	Gld	KWMTBOMO10032	ecdysone oxidase isoform X1 [Bombyx mori]	ecdysone_oxidase_[Bombyx_mori]	ecdysone oxidase		GO:0005576,GO:0016614,GO:0050660	extracellular region|oxidoreductase activity, acting on CH-OH group of donors|flavin adenine dinucleotide binding
LOC100862709	GeneID:100862709	protein_coding	HSD17B14	KWMTBOMO09884	3-dehydroecdysone 3alpha-reductase [Bombyx mori]	3-dehydroecdysone_3alpha-reductase_[Bombyx_mori]	3-dehydroecdysone 3alpha-reductase		GO:0004303,GO:0005829,GO:0006706,GO:0042802,GO:0047045	estradiol 17-beta-dehydrogenase activity|cytosol|steroid catabolic process|identical protein binding|testosterone 17-beta-dehydrogenase (NADP+) activity
LOC100862746	GeneID:100862746	protein_coding	Su(z)12	KWMTBOMO06526	polycomb protein suz12-B isoform X2 [Bombyx mori]	PREDICTED:_polycomb_protein_suz12-B_isoform_X2_[Bombyx_mori]	polycomb protein suz12-B		GO:0000790,GO:0003677,GO:0005634,GO:0016458,GO:0016571,GO:0016586,GO:0022008,GO:0031490,GO:0035097,GO:0035098,GO:0045892,GO:0046872,GO:0070734,GO:2001229	nuclear chromatin|DNA binding|nucleus|gene silencing|histone methylation|RSC-type complex|neurogenesis|chromatin DNA binding|histone methyltransferase complex|ESC/E(Z) complex|negative regulation of transcription, DNA-templated|metal ion binding|histone H3-K27 methylation|negative regulation of response to gamma radiation
LOC100862747	GeneID:100862747	protein_coding	Sfmbt	KWMTBOMO07141	polycomb protein Sfmbt isoform X1 [Bombyx mori]	hypothetical_protein_KGM_22569_[Danaus_plexippus]	polycomb protein Sfmbt	THAP	GO:0003677,GO:0003682,GO:0005634,GO:0006342,GO:0007446,GO:0008270,GO:0010629,GO:0031519,GO:0035064,GO:0048477	DNA binding|chromatin binding|nucleus|chromatin silencing|imaginal disc growth|zinc ion binding|negative regulation of gene expression|PcG protein complex|methylated histone binding|oogenesis
LOC100862749	GeneID:100862749	protein_coding	Mtf2	KWMTBOMO08869	polycomb protein Pcl [Bombyx mori]	PREDICTED:_polycomb_protein_Pcl_isoform_X3_[Bombyx_mori]	polycomb protein Pcl		GO:0000122,GO:0000977,GO:0001227,GO:0003700,GO:0005634,GO:0005654,GO:0005737,GO:0005925,GO:0006325,GO:0007379,GO:0019827,GO:0035064,GO:0043565,GO:0045893,GO:0045944,GO:0046872,GO:0048863,GO:0061086,GO:0061087,GO:1990830	negative regulation of transcription by RNA polymerase II|RNA polymerase II regulatory region sequence-specific DNA binding|DNA-binding transcription repressor activity, RNA polymerase II-specific|DNA-binding transcription factor activity|nucleus|nucleoplasm|cytoplasm|focal adhesion|chromatin organization|segment specification|stem cell population maintenance|methylated histone binding|sequence-s…
LOC100862750	GeneID:100862750	protein_coding	Atf2	KWMTBOMO00992	atf2 isoform X1 [Bombyx mori]	PREDICTED:_atf2_isoform_X1_[Bombyx_mori]	atf2	TF_bZIP	GO:0000122,GO:0000980,GO:0001077,GO:0001102,GO:0003151,GO:0003682,GO:0004402,GO:0005634,GO:0005654,GO:0005737,GO:0005741,GO:0006355,GO:0006970,GO:0006974,GO:0008134,GO:0008140,GO:0009414,GO:0016525,GO:0019901,GO:0031573,GO:0032915,GO:0035497,GO:0035861,GO:0043525,GO:0043565,GO:0045444,GO:0045944,GO:0046872,GO:0046982,GO:0050680,GO:0051091,GO:0060612,GO:0097186,GO:0110024,GO:1902110	negative regulation of transcription by RNA polymerase II|RNA polymerase II distal enhancer sequence-specific DNA binding|proximal promoter DNA-binding transcription activator activity, RNA polymerase II-specific|RNA polymerase II activating transcription factor binding|outflow tract morphogenesis|chromatin binding|histone acetyltransferase activity|nucleus|nucleoplasm|cytoplasm|mitochondrial out…	ko04010,ko04728,ko04668,ko04922,ko04261,ko04925,ko04211,ko04911,ko04915,ko04151,ko04918,ko04022,ko04013	MAPK signaling pathway|Dopaminergic synapse|TNF signaling pathway|Glucagon signaling pathway|Adrenergic signaling in cardiomyocytes|Aldosterone synthesis and secretion|Longevity regulating pathway|Insulin secretion|Estrogen signaling pathway|PI3K-Akt signaling pathway|Thyroid hormone synthesis|cGMP-PKG signaling pathway|MAPK signaling pathway - fly
[truncated: 15,025 more rows]
