# Supplementary material for: A single-cell transcriptomic atlas characterizes the silk-producing organ in the silkworm
Source: Nat Commun. 2022 Jun 9;13:3316. doi: 10.1038/s41467-022-31003-1 (PMC9184679; doi:10.1038/s41467-022-31003-1)
Supplement: Supplementary file 4 — Supplementary Data 1 to 16 [file 41467_2022_31003_MOESM4_ESM.zip › Supplementary Data/Supplementary Data 2.xlsx]

## Sheet: main
Supplementary Data 2. Top 5 marker genes for each cluster

## Sheet: Top 5 markers for each cluster
gene	p_val	avg_logFC	pct.1	pct.2	p_val_adj	cluster	gene_diff	gene_Dbxref	gene_type	gene_symbol	description	TFs_Family	GO_id	GO_term	pathway	pathway_description
LOC101746861	0	1.1311	0.431	0.132	0	1	3.265	GeneID:101746861	protein_coding		uncharacterized LOC101746861
LOC101745332	5.87691e-301	0.810109	0.649	0.34	9.92022e-297	1	1.909	GeneID:101745332	protein_coding		uncharacterized LOC101745332
Fkbp45	7.53937e-187	0.791064	0.424	0.235	1.27265e-182	1	1.804	GeneID:692771	protein_coding	FKBP46	45 kDa immunophilin FKBP45		GO:0003677,GO:0003755,GO:0005634	DNA binding|peptidyl-prolyl cis-trans isomerase activity|nucleus
P25	1.78467e-150	0.64536	0.322	0.136	3.01252e-146	1	2.368	GeneID:100146105	protein_coding	P25	silk protein P25		GO:0005198,GO:0005576	structural molecule activity|extracellular region
LOC778461	1.98787e-88	0.525096	0.339	0.196	3.35552e-84	1	1.73	GeneID:778461	protein_coding	Ssr1	signal sequence receptor		GO:0005783,GO:0005789,GO:0016021	endoplasmic reticulum|endoplasmic reticulum membrane|integral component of membrane	ko04141	Protein processing in endoplasmic reticulum
CPR34	0	0.785442	0.643	0.245	0	2	2.624	GeneID:100379433	protein_coding		cuticular protein RR-1 motif 34		GO:0042302	structural constituent of cuticle
LOC101741954	0	0.748629	0.588	0.221	0	2	2.661	GeneID:101741954	protein_coding		uncharacterized LOC101741954
CPT3	0	0.655198	0.84	0.332	0	2	2.53	GeneID:692497	protein_coding		cuticular protein tweedle motif 3
LOC100272001	6.73676386314594e-314	0.818015	0.435	0.154	0	2	2.825	GeneID:100272001	protein_coding	SERPINB1	serine protease inhibitor 27		GO:0004867,GO:0005615,GO:0005737,GO:0010951	serine-type endopeptidase inhibitor activity|extracellular space|cytoplasm|negative regulation of endopeptidase activity
LOC101736159	4.8166e-246	0.718748	0.418	0.165	8.13043e-242	2	2.533	GeneID:101736159	protein_coding		eisosome protein SEG2
LOC101745935	3.61233e-307	1.63183	0.345	0.083	6.09761e-303	3	4.157	GeneID:101745935	protein_coding		suppressor protein SRP40-like
LOC692831	3.05795e-262	0.972401	0.392	0.091	5.16182e-258	3	4.308	GeneID:692831	protein_coding	D11DS	acyl-CoA delta-11 desaturase		GO:0005789,GO:0006633,GO:0016021,GO:0017105,GO:0046872	endoplasmic reticulum membrane|fatty acid biosynthetic process|integral component of membrane|acyl-CoA delta11-desaturase activity|metal ion binding	ko04212,ko01040,ko01212,ko03320,ko04152	Longevity regulating pathway - worm|Biosynthesis of unsaturated fatty acids|Fatty acid metabolism|PPAR signaling pathway|AMPK signaling pathway
LOC101737305	2.58936e-210	0.987818	0.344	0.086	4.37085e-206	3	4	GeneID:101737305	protein_coding	CYP4C1	cytochrome P450 4C1		GO:0005506,GO:0005789,GO:0020037,GO:0031090,GO:0070330	iron ion binding|endoplasmic reticulum membrane|heme binding|organelle membrane|aromatase activity
LOC778466	1.28264e-186	0.736978	0.373	0.111	2.16509e-182	3	3.36	GeneID:778466	protein_coding	PTGR1	NADP-dependent oxidoreductase		GO:0005737,GO:0032440,GO:0036132,GO:0047522	cytoplasm|2-alkenal reductase [NAD(P)] activity|13-prostaglandin reductase activity|15-oxoprostaglandin 13-oxidase activity
LOC101745308	1.49849e-172	0.826016	0.279	0.067	2.52945e-168	3	4.164	GeneID:101745308	protein_coding		dynein intermediate chain 2, ciliary		GO:0003774,GO:0005737,GO:0005874,GO:0005929,GO:0030286	motor activity|cytoplasm|microtubule|cilium|dynein complex
LOC105841947	0	1.6138	0.556	0.06	0	4	9.267	GeneID:105841947	protein_coding	Tret1	facilitated trehalose transporter Tret1		GO:0005886,GO:0015574,GO:0015771,GO:0016021	plasma membrane|trehalose transmembrane transporter activity|trehalose transport|integral component of membrane
LOC101741350	1.17e-271	1.34943	0.348	0.039	1.97e-267	4	8.923	GeneID:101741350	protein_coding		uncharacterized LOC101741350
LOC101736292	1.08e-250	1.41872	0.319	0.036	1.82e-246	4	8.861	GeneID:101736292	lncRNA
LOC101745614	2.36e-247	1.09266	0.283	0.025	3.98e-243	4	11.32	GeneID:101745614	protein_coding		uncharacterized LOC101745614
LOC101742671	1.36e-215	1.08517	0.278	0.029	2.3e-211	4	9.586	GeneID:101742671	protein_coding	ALLC	probable allantoicase		GO:0000256,GO:0004037	allantoin catabolic process|allantoicase activity	ko00230	Purine metabolism
LOC101743773	0	1.37041	0.327	0.015	0	5	21.8	GeneID:101743773	protein_coding	Nphs1	hemicentin-2		GO:0000165,GO:0005622,GO:0005886,GO:0005887,GO:0007155,GO:0007254,GO:0007519,GO:0007520,GO:0016020,GO:0016021,GO:0017022,GO:0019904,GO:0030507,GO:0030838,GO:0032836,GO:0032991,GO:0035418,GO:0036057,GO:0042995,GO:0044062,GO:0045121,GO:0051393,GO:0072015	MAPK cascade|intracellular|plasma membrane|integral component of plasma membrane|cell adhesion|JNK cascade|skeletal muscle tissue development|myoblast fusion|membrane|integral component of membrane|myosin binding|protein domain specific binding|spectrin binding|positive regulation of actin filament polymerization|glomerular basement membrane development|protein-containing complex|protein localiza…
LOC101746180	0	1.28879	0.364	0.015	0	5	24.267	GeneID:101746180	protein_coding	Gyc32E	guanylate cyclase 32E		GO:0004383,GO:0005524,GO:0005525,GO:0005622,GO:0005886,GO:0005887,GO:0006468,GO:0007165,GO:0019934,GO:0038023	guanylate cyclase activity|ATP binding|GTP binding|intracellular|plasma membrane|integral component of plasma membrane|protein phosphorylation|signal transduction|cGMP-mediated signaling|signaling receptor activity
LOC101739739	0	1.22162	0.303	0.011	0	5	27.545	GeneID:101739739	protein_coding	Pla1a	phospholipase A1 member A		GO:0002080,GO:0005615,GO:0008970,GO:0016042	acrosomal membrane|extracellular space|phospholipase A1 activity|lipid catabolic process
LOC101738354	0	1.17523	0.312	0.014	0	5	22.286	GeneID:101738354	protein_coding	bab2	protein abrupt	ZBTB	GO:0003680,GO:0003700,GO:0005634,GO:0005700,GO:0006351,GO:0006355,GO:0006357,GO:0007455,GO:0007478,GO:0061040,GO:2000736	AT DNA binding|DNA-binding transcription factor activity|nucleus|polytene chromosome|transcription, DNA-templated|regulation of transcription, DNA-templated|regulation of transcription by RNA polymerase II|eye-antennal disc morphogenesis|leg disc morphogenesis|female gonad morphogenesis|regulation of stem cell differentiation
LOC101739419	0	1.20944	0.258	0.007	9.6e-305	5	36.857	GeneID:101739419	protein_coding		uncharacterized LOC101739419
LOC101740733	0	2.92853	0.782	0.036	0	6	21.722	GeneID:101740733	protein_coding		protein PXR1
LOC101743112	0	2.19975	0.534	0.02	0	6	26.7	GeneID:101743112	protein_coding		uncharacterized LOC101743112
LOC101745053	0	1.93726	0.416	0.027	0	6	15.407	GeneID:101745053	protein_coding		uncharacterized LOC101745053
LOC105842474	1.45657281568096e-316	1.84293	0.397	0.021	2.45869491286946e-312	6	18.905	GeneID:105842474	protein_coding		uncharacterized LOC105842474
LOC101742223	3.48e-239	1.53495	0.295	0.013	5.88e-235	6	22.692	GeneID:101742223	protein_coding	LCT	lactase-phlorizin hydrolase				ko04973,ko00052	Carbohydrate digestion and absorption|Galactose metabolism
LOC101743535	0	1.87473	0.585	0.02	0	7	29.25	GeneID:101743535	protein_coding		uncharacterized LOC101743535
LOC105842375	2.07134803318347e-314	1.62763	0.503	0.029	3.49643548001369e-310	7	17.345	GeneID:105842375	lncRNA
LOC110385928	6.54e-187	1.08442	0.281	0.01	1.1e-182	7	28.1	GeneID:110385928	lncRNA
LOC110385571	3.66e-181	1.00287	0.27	0.009	6.18e-177	7	30	GeneID:110385571	lncRNA
LOC101741809	1.24e-158	1.08	0.279	0.016	2.09e-154	7	17.438	GeneID:101741809	protein_coding		uncharacterized LOC101741809
LOC105842274	0	2.5257	0.627	0.053	0	8	11.83	GeneID:105842274	lncRNA						ko00982,ko00480,ko00980	Drug metabolism - cytochrome P450|Glutathione metabolism|Metabolism of xenobiotics by cytochrome P450
CSP14	9.28e-125	1.26988	0.356	0.035	1.57e-120	8	10.171	GeneID:692682	protein_coding	EbpIII	chemosensory protein 14		GO:0005576,GO:0007552,GO:0009615,GO:0045297	extracellular region|metamorphosis|response to virus|post-mating behavior
LOC110386264	8.25e-111	0.96489	0.309	0.026	1.39e-106	8	11.885	GeneID:110386264	protein_coding		uncharacterized LOC110386264
LOC101746489	1.99e-96	0.927976	0.284	0.026	3.35e-92	8	10.923	GeneID:101746489	protein_coding	SULT1C4	sulfotransferase 1C4
LOC101747013	1.04e-95	0.860748	0.271	0.023	1.75e-91	8	11.783	GeneID:101747013	protein_coding		uncharacterized LOC101747013
LOC101738722	1.97e-175	0.649903	0.37	0.005	3.32e-171	9	74	GeneID:101738722	protein_coding	Drc3	dynein regulatory complex subunit 3		GO:0005930,GO:0031514	axoneme|motile cilium
LOC101745503	5.83e-158	0.515373	0.303	0.004	9.84e-154	9	75.75	GeneID:101745503	protein_coding	Orct	organic cation transporter protein		GO:0006811,GO:0006915,GO:0016021,GO:0022857	ion transport|apoptotic process|integral component of membrane|transmembrane transporter activity
LOC110386791	2.73e-141	0.530547	0.286	0.003	4.61e-137	9	95.333	GeneID:110386791	protein_coding		uncharacterized LOC110386791
LOC101741624	4.68e-135	0.653084	0.286	0.003	7.89e-131	9	95.333	GeneID:101741624	protein_coding	Pcsk1	neuroendocrine convertase 1		GO:0004175,GO:0004252,GO:0005615,GO:0005791,GO:0005802,GO:0006508,GO:0009749,GO:0010035,GO:0010157,GO:0014070,GO:0016486,GO:0016540,GO:0021983,GO:0022008,GO:0030133,GO:0030141,GO:0030425,GO:0031016,GO:0031667,GO:0032496,GO:0034774,GO:0042493,GO:0043005,GO:0043025,GO:0043204,GO:0043278,GO:0043434,GO:0043559,GO:0043679,GO:0044877,GO:0048471,GO:0048678,GO:0050714,GO:0051087,GO:0051384,GO:0051592,GO:…	endopeptidase activity|serine-type endopeptidase activity|extracellular space|rough endoplasmic reticulum|trans-Golgi network|proteolysis|response to glucose|response to inorganic substance|response to chlorate|response to organic cyclic compound|peptide hormone processing|protein autoprocessing|pituitary gland development|neurogenesis|transport vesicle|secretory granule|dendrite|pancreas develop…
LOC101746593	1.44e-134	0.478235	0.257	0.002	2.42e-130	9	128.5	GeneID:101746593	protein_coding	ROS1	proto-oncogene tyrosine-protein kinase ROS		GO:0001558,GO:0002066,GO:0004713,GO:0004714,GO:0004888,GO:0005524,GO:0005737,GO:0005887,GO:0006468,GO:0007169,GO:0008283,GO:0009968,GO:0030154,GO:0032006,GO:0043066,GO:0043235,GO:0070372,GO:0070374	regulation of cell growth|columnar/cuboidal epithelial cell development|protein tyrosine kinase activity|transmembrane receptor protein tyrosine kinase activity|transmembrane signaling receptor activity|ATP binding|cytoplasm|integral component of plasma membrane|protein phosphorylation|transmembrane receptor protein tyrosine kinase signaling pathway|cell proliferation|negative regulation of signa…	ko04013	MAPK signaling pathway - fly
LOC101738757	1.08e-137	2.0577	0.755	0.027	1.83e-133	10	27.963	GeneID:101738757	protein_coding	SLC12A6	solute carrier family 12 member 6		GO:0001525,GO:0005886,GO:0005887,GO:0006811,GO:0006884,GO:0007268,GO:0010107,GO:0015079,GO:0015379,GO:0016021,GO:0016323,GO:0019901,GO:0055064,GO:0055075,GO:0071476,GO:0071477,GO:1902476	angiogenesis|plasma membrane|integral component of plasma membrane|ion transport|cell volume homeostasis|chemical synaptic transmission|potassium ion import|potassium ion transmembrane transporter activity|potassium:chloride symporter activity|integral component of membrane|basolateral plasma membrane|protein kinase binding|chloride ion homeostasis|potassium ion homeostasis|cellular hypotonic res…
UGT33Q1	1.07e-73	1.15608	0.434	0.012	1.8e-69	10	36.167	GeneID:100862807	protein_coding	UGT2B33	UDP-glycosyltransferase UGT33Q1		GO:0005789,GO:0008194,GO:0015020,GO:0016021,GO:0031090,GO:0043231	endoplasmic reticulum membrane|UDP-glycosyltransferase activity|glucuronosyltransferase activity|integral component of membrane|organelle membrane|intracellular membrane-bounded organelle	ko00982,ko00980,ko00140,ko00040,ko00830,ko00860,ko00983,ko00053,ko00500	Drug metabolism - cytochrome P450|Metabolism of xenobiotics by cytochrome P450|Steroid hormone biosynthesis|Pentose and glucuronate interconversions|Retinol metabolism|Porphyrin and chlorophyll metabolism|Drug metabolism - other enzymes|Ascorbate and aldarate metabolism|Starch and sucrose metabolism
LOC101744718	5.85e-66	0.987682	0.308	0.003	9.88e-62	10	102.667	GeneID:101744718	protein_coding	SmydA-8	protein msta		GO:0000790,GO:0008757,GO:0010629,GO:0034968,GO:0042826	nuclear chromatin|S-adenosylmethionine-dependent methyltransferase activity|negative regulation of gene expression|histone lysine methylation|histone deacetylase binding
LOC101744985	1.71e-63	0.865025	0.301	0.004	2.88e-59	10	75.25	GeneID:101744985	protein_coding	Tret1	facilitated trehalose transporter Tret1-like		GO:0005886,GO:0015574,GO:0015771,GO:0016021	plasma membrane|trehalose transmembrane transporter activity|trehalose transport|integral component of membrane
LOC110385782	5.83e-49	0.953919	0.301	0.009	9.84e-45	10	33.444	GeneID:110385782	protein_coding		uncharacterized LOC110385782
