# Supplementary material for: A single-cell transcriptomic atlas characterizes the silk-producing organ in the silkworm
Source: Nat Commun. 2022 Jun 9;13:3316. doi: 10.1038/s41467-022-31003-1 (PMC9184679; doi:10.1038/s41467-022-31003-1)
Supplement: Supplementary file 4 — Supplementary Data 1 to 16 [file 41467_2022_31003_MOESM4_ESM.zip › Supplementary Data/Supplementary Data 3.xlsx]

## Sheet: main
Supplementary Data 3. Specific marker genes for each cluster
1	cluster1
2	cluster3
3	cluster5
4	cluster6
5	cluster7
6	cluster8
7	cluster9
8	cluster10

## Sheet: Cluster1
gene	gene_Dbxref	gene_type	gene_symbol	description	TFs_Family	GO_id	GO_term	pathway	pathway_description
LOC101737070	GeneID:101737070	protein_coding	Tmed2	transmembrane emp24 domain-containing protein 2		GO:0001843,GO:0001893,GO:0001947,GO:0005783,GO:0005789,GO:0005793,GO:0005794,GO:0006886,GO:0006888,GO:0006903,GO:0007030,GO:0010628,GO:0016021,GO:0030134,GO:0030137,GO:0030663,GO:0032525,GO:0032580,GO:0033116,GO:0034260,GO:0035264,GO:0036342,GO:0042589,GO:0060716,GO:0072659	neural tube closure|maternal placenta development|heart looping|endoplasmic reticulum|endoplasmic reticulum membrane|endoplasmic reticulum-Golgi intermediate compartment|Golgi apparatus|intracellular protein transport|ER to Golgi vesicle-mediated transport|vesicle targeting|Golgi organization|positive regulation of gene expression|integral component of membrane|COPII-coated ER to Golgi transport …
LOC101746861	GeneID:101746861	protein_coding		uncharacterized LOC101746861
RpS21	GeneID:692689	protein_coding	RpS21	ribosomal protein S21		GO:0003735,GO:0005791,GO:0005829,GO:0005840,GO:0006412	structural constituent of ribosome|rough endoplasmic reticulum|cytosol|ribosome|translation	ko03010	Ribosome

## Sheet: Cluster3
gene	gene_Dbxref	gene_type	gene_symbol	description	TFs_Family	GO_id	GO_term	pathway	pathway_description
LOC100216501	GeneID:100216501	protein_coding	C7orf50	uncharacterized LOC100216501		GO:0003723	RNA binding
LOC101738953	GeneID:101738953	protein_coding	CG9286	protein BCCIP homolog		GO:0000055,GO:0000079,GO:0000132,GO:0005813,GO:0005814,GO:0006974,GO:0007052,GO:0015631,GO:0019207,GO:0019887,GO:0019908,GO:0034453,GO:0045859,GO:0090307,GO:0097431	ribosomal large subunit export from nucleus|regulation of cyclin-dependent protein serine/threonine kinase activity|establishment of mitotic spindle orientation|centrosome|centriole|cellular response to DNA damage stimulus|mitotic spindle organization|tubulin binding|kinase regulator activity|protein kinase regulator activity|nuclear cyclin-dependent protein kinase holoenzyme complex|microtubule …
LOC101738996	GeneID:101738996	protein_coding		transcription elongation factor spt5
LOC101741451	GeneID:101741451	protein_coding	RPE	ribulose-phosphate 3-epimerase		GO:0004750,GO:0005829,GO:0005975,GO:0006098,GO:0009052,GO:0019323,GO:0042802,GO:0042803,GO:0044262,GO:0046872,GO:0070062	ribulose-phosphate 3-epimerase activity|cytosol|carbohydrate metabolic process|pentose-phosphate shunt|pentose-phosphate shunt, non-oxidative branch|pentose catabolic process|identical protein binding|protein homodimerization activity|cellular carbohydrate metabolic process|metal ion binding|extracellular exosome	ko00710,ko01200,ko00040,ko00030,ko01230	Carbon fixation in photosynthetic organisms|Carbon metabolism|Pentose and glucuronate interconversions|Pentose phosphate pathway|Biosynthesis of amino acids
LOC101744114	GeneID:101744114	protein_coding	Nedd8	NEDD8		GO:0005634,GO:0005737,GO:0007275,GO:0008283,GO:0008589,GO:0019941,GO:0030162,GO:0030431,GO:0031386,GO:0031625,GO:0031647,GO:0036099,GO:0045116,GO:0051438,GO:2000736	nucleus|cytoplasm|multicellular organism development|cell proliferation|regulation of smoothened signaling pathway|modification-dependent protein catabolic process|regulation of proteolysis|sleep|protein tag|ubiquitin protein ligase binding|regulation of protein stability|female germ-line stem cell population maintenance|protein neddylation|regulation of ubiquitin-protein transferase activity|reg…
LOC101745308	GeneID:101745308	protein_coding		dynein intermediate chain 2, ciliary		GO:0003774,GO:0005737,GO:0005874,GO:0005929,GO:0030286	motor activity|cytoplasm|microtubule|cilium|dynein complex
LOC101745352	GeneID:101745352	protein_coding	SJCHGC01960	10 kDa heat shock protein, mitochondrial		GO:0005524,GO:0005759,GO:0006457	ATP binding|mitochondrial matrix|protein folding
LOC101745618	GeneID:101745618	protein_coding	l(1)G0004	RNA-binding protein pno1		GO:0003723,GO:0005730	RNA binding|nucleolus
LOC101745935	GeneID:101745935	protein_coding		suppressor protein SRP40-like
LOC733122	GeneID:733122	protein_coding		eukaryotic translation initiation factor 3 subunit k		GO:0001732,GO:0003743,GO:0005852,GO:0006446,GO:0016282,GO:0033290,GO:0043022	formation of cytoplasmic translation initiation complex|translation initiation factor activity|eukaryotic translation initiation factor 3 complex|regulation of translational initiation|eukaryotic 43S preinitiation complex|eukaryotic 48S preinitiation complex|ribosome binding
LOC733132	GeneID:733132	protein_coding	Taldo1	transaldolase		GO:0004801,GO:0005622,GO:0005654,GO:0005829,GO:0005975,GO:0006002,GO:0006098,GO:0009052,GO:0019682,GO:0030246,GO:0043231,GO:0048029	sedoheptulose-7-phosphate:D-glyceraldehyde-3-phosphate glyceronetransferase activity|intracellular|nucleoplasm|cytosol|carbohydrate metabolic process|fructose 6-phosphate metabolic process|pentose-phosphate shunt|pentose-phosphate shunt, non-oxidative branch|glyceraldehyde-3-phosphate metabolic process|carbohydrate binding|intracellular membrane-bounded organelle|monosaccharide binding	ko01200,ko00030,ko01230	Carbon metabolism|Pentose phosphate pathway|Biosynthesis of amino acids
SOD	GeneID:692639	protein_coding		Cu/Zn superoxide dismutase		GO:0004784,GO:0005737,GO:0046872	superoxide dismutase activity|cytoplasm|metal ion binding	ko04213,ko04146	Longevity regulating pathway - multiple species|Peroxisome
Sop2	GeneID:692691	protein_coding	arpc1a-b	suppressor of profilin 2		GO:0003779,GO:0005634,GO:0005737,GO:0005885,GO:0034314,GO:0035861	actin binding|nucleus|cytoplasm|Arp2/3 protein complex|Arp2/3 complex-mediated actin nucleation|site of double-strand break	ko04144,ko04810,ko04666	Endocytosis|Regulation of actin cytoskeleton|Fc gamma R-mediated phagocytosis
UGT33R2	GeneID:100862842	protein_coding	UGT2B31	UDP-glycosyltransferase UGT33R2		GO:0005789,GO:0008194,GO:0015020,GO:0016021,GO:0031090,GO:0043231	endoplasmic reticulum membrane|UDP-glycosyltransferase activity|glucuronosyltransferase activity|integral component of membrane|organelle membrane|intracellular membrane-bounded organelle	ko00982,ko00980,ko00140,ko00040,ko00830,ko00860,ko00983,ko00053,ko00500	Drug metabolism - cytochrome P450|Metabolism of xenobiotics by cytochrome P450|Steroid hormone biosynthesis|Pentose and glucuronate interconversions|Retinol metabolism|Porphyrin and chlorophyll metabolism|Drug metabolism - other enzymes|Ascorbate and aldarate metabolism|Starch and sucrose metabolism

## Sheet: Cluster5
gene	gene_Dbxref	gene_type	gene_symbol	description	TFs_Family	GO_id	GO_term	pathway	pathway_description
LOC101735394	GeneID:101735394	protein_coding	osp	protein outspread
LOC101736031	GeneID:101736031	protein_coding	NAGA	alpha-N-acetylgalactosaminidase		GO:0004557,GO:0005737,GO:0005764,GO:0008456,GO:0009311,GO:0016139,GO:0046477	alpha-galactosidase activity|cytoplasm|lysosome|alpha-N-acetylgalactosaminidase activity|oligosaccharide metabolic process|glycoside catabolic process|glycosylceramide catabolic process	ko00603,ko04142	Glycosphingolipid biosynthesis - globo series|Lysosome
LOC101736174	GeneID:101736174	protein_coding	kto	mediator of RNA polymerase II transcription subunit 12		GO:0003712,GO:0003713,GO:0005634,GO:0005700,GO:0006357,GO:0007406,GO:0016592,GO:0022416,GO:0035072,GO:0036011,GO:0045498,GO:0048749,GO:0070847,GO:0090263	transcription coregulator activity|transcription coactivator activity|nucleus|polytene chromosome|regulation of transcription by RNA polymerase II|negative regulation of neuroblast proliferation|mediator complex|chaeta development|ecdysone-mediated induction of salivary gland cell autophagic cell death|imaginal disc-derived leg segmentation|sex comb development|compound eye development|core media…	ko04919	Thyroid hormone signaling pathway
LOC101736269	GeneID:101736269	protein_coding	Sv2c	synaptic vesicle glycoprotein 2C		GO:0006836,GO:0007268,GO:0008021,GO:0016021,GO:0022857,GO:0030054,GO:0030285,GO:0030672,GO:0043005	neurotransmitter transport|chemical synaptic transmission|synaptic vesicle|integral component of membrane|transmembrane transporter activity|cell junction|integral component of synaptic vesicle membrane|synaptic vesicle membrane|neuron projection
LOC101736544	GeneID:101736544	protein_coding	scaf	uncharacterized LOC101736544		GO:0005576,GO:0005615,GO:0005737,GO:0006508,GO:0007390,GO:0007391,GO:0007394,GO:0007560,GO:0045197,GO:0048802,GO:0048803,GO:0050793,GO:0090099	extracellular region|extracellular space|cytoplasm|proteolysis|germ-band shortening|dorsal closure|dorsal closure, elongation of leading edge cells|imaginal disc morphogenesis|establishment or maintenance of epithelial cell apical/basal polarity|notum morphogenesis|imaginal disc-derived male genitalia morphogenesis|regulation of developmental process|negative regulation of decapentaplegic signali…
LOC101737406	GeneID:101737406	protein_coding		uncharacterized LOC101737406
LOC101737535	GeneID:101737535	protein_coding	Ptpn7	serine-rich adhesin for platelets		GO:0004725,GO:0005737,GO:0005829,GO:0005856,GO:0006470,GO:0009898	protein tyrosine phosphatase activity|cytoplasm|cytosol|cytoskeleton|protein dephosphorylation|cytoplasmic side of plasma membrane
LOC101738354	GeneID:101738354	protein_coding	bab2	protein abrupt	ZBTB	GO:0003680,GO:0003700,GO:0005634,GO:0005700,GO:0006351,GO:0006355,GO:0006357,GO:0007455,GO:0007478,GO:0061040,GO:2000736	AT DNA binding|DNA-binding transcription factor activity|nucleus|polytene chromosome|transcription, DNA-templated|regulation of transcription, DNA-templated|regulation of transcription by RNA polymerase II|eye-antennal disc morphogenesis|leg disc morphogenesis|female gonad morphogenesis|regulation of stem cell differentiation
LOC101738815	GeneID:101738815	protein_coding	PLEKHA5	uncharacterized LOC101738815		GO:0005654,GO:0005829,GO:0010314,GO:0014069,GO:0016020,GO:0032266,GO:0061458,GO:0070273,GO:0080025,GO:0098978	nucleoplasm|cytosol|phosphatidylinositol-5-phosphate binding|postsynaptic density|membrane|phosphatidylinositol-3-phosphate binding|reproductive system development|phosphatidylinositol-4-phosphate binding|phosphatidylinositol-3,5-bisphosphate binding|glutamatergic synapse
LOC101738820	GeneID:101738820	protein_coding	SLC25A25	calcium-binding mitochondrial carrier protein SCaMC-2		GO:0002021,GO:0005347,GO:0005509,GO:0005743,GO:0014823,GO:0016021,GO:0032094,GO:0035264,GO:0043010,GO:0045333,GO:0046034,GO:0060612,GO:0070588	response to dietary excess|ATP transmembrane transporter activity|calcium ion binding|mitochondrial inner membrane|response to activity|integral component of membrane|response to food|multicellular organism growth|camera-type eye development|cellular respiration|ATP metabolic process|adipose tissue development|calcium ion transmembrane transport
LOC101738839	GeneID:101738839	protein_coding		uncharacterized LOC101738839
LOC101739289	GeneID:101739289	protein_coding	ATP6AP1	uncharacterized LOC101739289		GO:0005524,GO:0005789,GO:0006879,GO:0015991,GO:0016021,GO:0017137,GO:0033116,GO:0033180,GO:0036295,GO:0045669,GO:0045780,GO:0045851,GO:0045921,GO:0046933,GO:0046961,GO:0051656,GO:0070374,GO:2001206	ATP binding|endoplasmic reticulum membrane|cellular iron ion homeostasis|ATP hydrolysis coupled proton transport|integral component of membrane|Rab GTPase binding|endoplasmic reticulum-Golgi intermediate compartment membrane|proton-transporting V-type ATPase, V1 domain|cellular response to increased oxygen levels|positive regulation of osteoblast differentiation|positive regulation of bone resorp…
LOC101739419	GeneID:101739419	protein_coding		uncharacterized LOC101739419
LOC101739739	GeneID:101739739	protein_coding	Pla1a	phospholipase A1 member A		GO:0002080,GO:0005615,GO:0008970,GO:0016042	acrosomal membrane|extracellular space|phospholipase A1 activity|lipid catabolic process
LOC101740076	GeneID:101740076	protein_coding	His4	histone H4		GO:0000228,GO:0000786,GO:0003677,GO:0006334,GO:0006352,GO:0035059,GO:0046982	nuclear chromosome|nucleosome|DNA binding|nucleosome assembly|DNA-templated transcription, initiation|RCAF complex|protein heterodimerization activity
LOC101740273	GeneID:101740273	protein_coding	wcd	U3 small nucleolar RNA-associated protein 18 homolog		GO:0005634,GO:0005730,GO:0006364,GO:0007405,GO:0030532,GO:0032040,GO:0034388,GO:0042585,GO:0048132	nucleus|nucleolus|rRNA processing|neuroblast proliferation|small nuclear ribonucleoprotein complex|small-subunit processome|Pwp2p-containing subcomplex of 90S preribosome|germinal vesicle|female germ-line stem cell asymmetric division	ko03008	Ribosome biogenesis in eukaryotes
LOC101740298	GeneID:101740298	protein_coding	Ptchd3	patched domain-containing protein 3		GO:0016021,GO:0097225	integral component of membrane|sperm midpiece
LOC101740425	GeneID:101740425	protein_coding	CG5065	putative fatty acyl-CoA reductase CG5065		GO:0005777,GO:0005778,GO:0005779,GO:0008611,GO:0010025,GO:0035336,GO:0080019,GO:0102965	peroxisome|peroxisomal membrane|integral component of peroxisomal membrane|ether lipid biosynthetic process|wax biosynthetic process|long-chain fatty-acyl-CoA metabolic process|fatty-acyl-CoA reductase (alcohol-forming) activity|alcohol-forming fatty acyl-CoA reductase activity	ko04212,ko00073,ko04146	Longevity regulating pathway - worm|Cutin, suberine and wax biosynthesis|Peroxisome
LOC101741298	GeneID:101741298	protein_coding	NUAK1	NUAK family SNF1-like kinase 1		GO:0001650,GO:0002039,GO:0004674,GO:0005524,GO:0005634,GO:0005654,GO:0005737,GO:0006468,GO:0006974,GO:0007155,GO:0015630,GO:0030155,GO:0035507,GO:0035556,GO:0042127,GO:0046872,GO:1901796,GO:2000772	fibrillar center|p53 binding|protein serine/threonine kinase activity|ATP binding|nucleus|nucleoplasm|cytoplasm|protein phosphorylation|cellular response to DNA damage stimulus|cell adhesion|microtubule cytoskeleton|regulation of cell adhesion|regulation of myosin-light-chain-phosphatase activity|intracellular signal transduction|regulation of cell proliferation|metal ion binding|regulation of si…
LOC101741348	GeneID:101741348	protein_coding	Cad99C	cadherin-99C		GO:0002385,GO:0005509,GO:0005887,GO:0005902,GO:0007156,GO:0007224,GO:0007304,GO:0007305,GO:0010008,GO:0016324,GO:0016339,GO:0017022,GO:0019722,GO:0031528,GO:0032529,GO:0032533,GO:0035239,GO:0044331,GO:0045176,GO:2000370	mucosal immune response|calcium ion binding|integral component of plasma membrane|microvillus|homophilic cell adhesion via plasma membrane adhesion molecules|smoothened signaling pathway|chorion-containing eggshell formation|vitelline membrane formation involved in chorion-containing eggshell formation|endosome membrane|apical plasma membrane|calcium-dependent cell-cell adhesion via plasma membra…
LOC101741449	GeneID:101741449	protein_coding	CG5065	putative fatty acyl-CoA reductase CG5065		GO:0005777,GO:0005778,GO:0005779,GO:0008611,GO:0010025,GO:0035336,GO:0080019,GO:0102965	peroxisome|peroxisomal membrane|integral component of peroxisomal membrane|ether lipid biosynthetic process|wax biosynthetic process|long-chain fatty-acyl-CoA metabolic process|fatty-acyl-CoA reductase (alcohol-forming) activity|alcohol-forming fatty acyl-CoA reductase activity	ko04212,ko00073,ko04146	Longevity regulating pathway - worm|Cutin, suberine and wax biosynthesis|Peroxisome
LOC101741761	GeneID:101741761	protein_coding	FHL3	four and a half LIM domains protein 2	Homeobox	GO:0001725,GO:0003779,GO:0005634,GO:0005925,GO:0007517,GO:0030018,GO:0030036,GO:0046872	stress fiber|actin binding|nucleus|focal adhesion|muscle organ development|Z disc|actin cytoskeleton organization|metal ion binding
LOC101741950	GeneID:101741950	protein_coding	sdk	protein sidekick		GO:0005887,GO:0007156,GO:0042675,GO:0045177,GO:0046533,GO:0050931,GO:0098595	integral component of plasma membrane|homophilic cell adhesion via plasma membrane adhesion molecules|compound eye cone cell differentiation|apical part of cell|negative regulation of photoreceptor cell differentiation|pigment cell differentiation|perivitelline space
LOC101742219	GeneID:101742219	protein_coding	creld2-a	cysteine-rich with EGF-like domain protein 2		GO:0005509,GO:0005576,GO:0005783	calcium ion binding|extracellular region|endoplasmic reticulum
LOC101742519	GeneID:101742519	protein_coding	DUOXA1	dual oxidase maturation factor 1		GO:0005789,GO:0005886,GO:0015031,GO:0016021,GO:0042743,GO:0045666,GO:0050727,GO:2000379,GO:2000609	endoplasmic reticulum membrane|plasma membrane|protein transport|integral component of membrane|hydrogen peroxide metabolic process|positive regulation of neuron differentiation|regulation of inflammatory response|positive regulation of reactive oxygen species metabolic process|regulation of thyroid hormone generation
LOC101742565	GeneID:101742565	protein_coding	Sb	serine proteinase stubble		GO:0004252,GO:0005886,GO:0006508,GO:0007010,GO:0016021,GO:0035220,GO:0051017	serine-type endopeptidase activity|plasma membrane|proteolysis|cytoskeleton organization|integral component of membrane|wing disc development|actin filament bundle assembly
LOC101742858	GeneID:101742858	protein_coding		angiopoietin-related protein 2		GO:0005576,GO:0030246,GO:0046872,GO:0098609	extracellular region|carbohydrate binding|metal ion binding|cell-cell adhesion
LOC101742987	GeneID:101742987	protein_coding	PLEKHG4B	FYVE, RhoGEF and PH domain-containing protein 3		GO:0005089,GO:0035023	Rho guanyl-nucleotide exchange factor activity|regulation of Rho protein signal transduction
LOC101743174	GeneID:101743174	protein_coding	HMCN2	hemicentin-1		GO:0005201,GO:0005509,GO:0005604,GO:0005615,GO:0005938,GO:0030054,GO:0031012,GO:0032154,GO:0050896,GO:0062023	extracellular matrix structural constituent|calcium ion binding|basement membrane|extracellular space|cell cortex|cell junction|extracellular matrix|cleavage furrow|response to stimulus|collagen-containing extracellular matrix	ko04391	Hippo signaling pathway - fly
LOC101743303	GeneID:101743303	protein_coding		uncharacterized LOC101743303		GO:0005509,GO:0005886,GO:0031225,GO:0031514	calcium ion binding|plasma membrane|anchored component of membrane|motile cilium
LOC101743427	GeneID:101743427	protein_coding	Kalrn	kalirin		GO:0004674,GO:0005085,GO:0005089,GO:0005524,GO:0005654,GO:0005829,GO:0005856,GO:0007399,GO:0007409,GO:0007528,GO:0007595,GO:0007613,GO:0008344,GO:0014069,GO:0016020,GO:0019899,GO:0035023,GO:0035176,GO:0035556,GO:0042711,GO:0043005,GO:0043025,GO:0043547,GO:0046872,GO:0046959,GO:0048471,GO:0050773,GO:0060125,GO:0060137,GO:0061003,GO:0098696,GO:0098793,GO:0098885,GO:0098978,GO:0098989,GO:0099645,GO:…	protein serine/threonine kinase activity|guanyl-nucleotide exchange factor activity|Rho guanyl-nucleotide exchange factor activity|ATP binding|nucleoplasm|cytosol|cytoskeleton|nervous system development|axonogenesis|neuromuscular junction development|lactation|memory|adult locomotory behavior|postsynaptic density|membrane|enzyme binding|regulation of Rho protein signal transduction|social behavio…
LOC101743955	GeneID:101743955	protein_coding	Skeletor	protein Skeletor, isoforms B/C		GO:0005198,GO:0005634,GO:0005700,GO:0005730,GO:0005737,GO:0005819,GO:0005874,GO:0006997,GO:0051225,GO:0051301,GO:0051321	structural molecule activity|nucleus|polytene chromosome|nucleolus|cytoplasm|spindle|microtubule|nucleus organization|spindle assembly|cell division|meiotic cell cycle
LOC101744389	GeneID:101744389	protein_coding	Sb	plasminogen		GO:0004252,GO:0005886,GO:0006508,GO:0007010,GO:0016021,GO:0035220,GO:0051017	serine-type endopeptidase activity|plasma membrane|proteolysis|cytoskeleton organization|integral component of membrane|wing disc development|actin filament bundle assembly
LOC101744455	GeneID:101744455	protein_coding	CG14535	kinesin-like protein CG14535		GO:0003777,GO:0005524,GO:0005737,GO:0005871,GO:0005874,GO:0008017	microtubule motor activity|ATP binding|cytoplasm|kinesin complex|microtubule|microtubule binding
LOC101745125	GeneID:101745125	protein_coding	chp	chaoptin		GO:0005886,GO:0007156,GO:0007601,GO:0016028,GO:0032528,GO:0035996,GO:0042052,GO:0046658,GO:0050896	plasma membrane|homophilic cell adhesion via plasma membrane adhesion molecules|visual perception|rhabdomere|microvillus organization|rhabdomere microvillus|rhabdomere development|anchored component of plasma membrane|response to stimulus
LOC101745976	GeneID:101745976	protein_coding	osa	trithorax group protein osa	ARID	GO:0003677,GO:0005634,GO:0005654,GO:0006338,GO:0006355,GO:0006357,GO:0007379,GO:0007406,GO:0007476,GO:0007480,GO:0008586,GO:0008587,GO:0014017,GO:0016055,GO:0035060,GO:0045893,GO:0046530,GO:0048085,GO:0048190	DNA binding|nucleus|nucleoplasm|chromatin remodeling|regulation of transcription, DNA-templated|regulation of transcription by RNA polymerase II|segment specification|negative regulation of neuroblast proliferation|imaginal disc-derived wing morphogenesis|imaginal disc-derived leg morphogenesis|imaginal disc-derived wing vein morphogenesis|imaginal disc-derived wing margin morphogenesis|neuroblas…
LOC101746180	GeneID:101746180	protein_coding	Gyc32E	guanylate cyclase 32E		GO:0004383,GO:0005524,GO:0005525,GO:0005622,GO:0005886,GO:0005887,GO:0006468,GO:0007165,GO:0019934,GO:0038023	guanylate cyclase activity|ATP binding|GTP binding|intracellular|plasma membrane|integral component of plasma membrane|protein phosphorylation|signal transduction|cGMP-mediated signaling|signaling receptor activity
LOC101746185	GeneID:101746185	protein_coding	Cad87A	cadherin-87A		GO:0005509,GO:0005887,GO:0007155,GO:0007156,GO:0016339,GO:0044331	calcium ion binding|integral component of plasma membrane|cell adhesion|homophilic cell adhesion via plasma membrane adhesion molecules|calcium-dependent cell-cell adhesion via plasma membrane cell adhesion molecules|cell-cell adhesion mediated by cadherin
LOC101746299	GeneID:101746299	protein_coding	C3G	guanine nucleotide-releasing factor 2		GO:0005088,GO:0005622,GO:0007265,GO:0007525,GO:0016203,GO:0017034,GO:0017124,GO:0043087,GO:0043547,GO:0045214	Ras guanyl-nucleotide exchange factor activity|intracellular|Ras protein signal transduction|somatic muscle development|muscle attachment|Rap guanyl-nucleotide exchange factor activity|SH3 domain binding|regulation of GTPase activity|positive regulation of GTPase activity|sarcomere organization	ko04910,ko04015,ko04722,ko04510	Insulin signaling pathway|Rap1 signaling pathway|Neurotrophin signaling pathway|Focal adhesion
LOC101746387	GeneID:101746387	protein_coding	Tret1	facilitated trehalose transporter Tret1		GO:0005886,GO:0015574,GO:0015771,GO:0016021	plasma membrane|trehalose transmembrane transporter activity|trehalose transport|integral component of membrane
LOC101746525	GeneID:101746525	protein_coding	Ets98B	DNA-binding protein D-ETS-4	ETS	GO:0000981,GO:0005634,GO:0006357,GO:0030154,GO:0043565	DNA-binding transcription factor activity, RNA polymerase II-specific|nucleus|regulation of transcription by RNA polymerase II|cell differentiation|sequence-specific DNA binding
LOC101746597	GeneID:101746597	protein_coding	Sb	serine proteinase stubble		GO:0004252,GO:0005886,GO:0006508,GO:0007010,GO:0016021,GO:0035220,GO:0051017	serine-type endopeptidase activity|plasma membrane|proteolysis|cytoskeleton organization|integral component of membrane|wing disc development|actin filament bundle assembly
LOC101746744	GeneID:101746744	protein_coding	uap1l1	UDP-N-acetylhexosamine pyrophosphorylase-like protein 1		GO:0003977,GO:0006048	UDP-N-acetylglucosamine diphosphorylase activity|UDP-N-acetylglucosamine biosynthetic process	ko00520	Amino sugar and nucleotide sugar metabolism
LOC101746874	GeneID:101746874	protein_coding	cpo	protein couch potato		GO:0000398,GO:0003729,GO:0005634,GO:0007268,GO:0007275,GO:0022611,GO:0035206,GO:0035614	mRNA splicing, via spliceosome|mRNA binding|nucleus|chemical synaptic transmission|multicellular organism development|dormancy process|regulation of hemocyte proliferation|snRNA stem-loop binding
LOC105842186	GeneID:105842186	protein_coding	rasp	protein-cysteine N-palmitoyltransferase Rasp		GO:0005829,GO:0007224,GO:0007367,GO:0016021,GO:0016409,GO:0016746,GO:0018009,GO:0018345,GO:0046843	cytosol|smoothened signaling pathway|segment polarity determination|integral component of membrane|palmitoyltransferase activity|transferase activity, transferring acyl groups|N-terminal peptidyl-L-cysteine N-palmitoylation|protein palmitoylation|dorsal appendage formation
LOC692353	GeneID:692353	protein_coding	His2A	histone H2A-like protein		GO:0000786,GO:0003677,GO:0005634,GO:0046982	nucleosome|DNA binding|nucleus|protein heterodimerization activity
TOP2	GeneID:692558	protein_coding	TOP2	topoisomerase II		GO:0003677,GO:0003918,GO:0005524,GO:0005634,GO:0006265,GO:0046872	DNA binding|DNA topoisomerase type II (ATP-hydrolyzing) activity|ATP binding|nucleus|DNA topological change|metal ion binding

## Sheet: Cluster6
gene	gene_Dbxref	gene_type	gene_symbol	description	TFs_Family	GO_id	GO_term	pathway	pathway_description
LOC101740161	GeneID:101740161	protein_coding	akr2e	aldo-keto reductase AKR2E4-like		GO:0008202,GO:0016491	steroid metabolic process|oxidoreductase activity	ko00561,ko00040,ko00052,ko00051	Glycerolipid metabolism|Pentose and glucuronate interconversions|Galactose metabolism|Fructose and mannose metabolism
LOC101740733	GeneID:101740733	protein_coding		protein PXR1
LOC101742223	GeneID:101742223	protein_coding	LCT	lactase-phlorizin hydrolase				ko04973,ko00052	Carbohydrate digestion and absorption|Galactose metabolism
LOC101742817	GeneID:101742817	protein_coding		uncharacterized LOC101742817
LOC101743112	GeneID:101743112	protein_coding		uncharacterized LOC101743112
LOC101745053	GeneID:101745053	protein_coding		uncharacterized LOC101745053
LOC105841915	GeneID:105841915	lncRNA
LOC105842474	GeneID:105842474	protein_coding		uncharacterized LOC105842474
LOC110386547	GeneID:110386547	lncRNA
LOC110386924	GeneID:110386924	protein_coding		trypsin inhibitor-like		GO:0004867,GO:0007275	serine-type endopeptidase inhibitor activity|multicellular organism development
LOC693027	GeneID:693027	protein_coding		trehalase		GO:0004555,GO:0005991,GO:0016323	alpha,alpha-trehalase activity|trehalose metabolic process|basolateral plasma membrane	ko00500	Starch and sucrose metabolism
Ser-4	GeneID:693054	protein_coding		serotonin receptor 4		GO:0004930,GO:0005886,GO:0016021	G protein-coupled receptor activity|plasma membrane|integral component of membrane	ko04080,ko04024,ko04742,ko04726	Neuroactive ligand-receptor interaction|cAMP signaling pathway|Taste transduction|Serotonergic synapse

## Sheet: Cluster7
gene	gene_Dbxref	gene_type	gene_symbol	description	TFs_Family	GO_id	GO_term	pathway	pathway_description
LOC101735819	GeneID:101735819	protein_coding		uncharacterized LOC101735819
LOC101735990	GeneID:101735990	protein_coding	so	homeobox protein SIX2	Homeobox	GO:0000976,GO:0001205,GO:0001744,GO:0001745,GO:0001746,GO:0003700,GO:0003705,GO:0005634,GO:0005667,GO:0007283,GO:0007455,GO:0007623,GO:0008134,GO:0008347,GO:0009649,GO:0035271,GO:0043565,GO:0045892,GO:0045944,GO:0048749,GO:0048856	transcription regulatory region sequence-specific DNA binding|distal enhancer DNA-binding transcription activator activity, RNA polymerase II-specific|optic lobe placode formation|compound eye morphogenesis|Bolwig's organ morphogenesis|DNA-binding transcription factor activity|transcription factor activity, RNA polymerase II distal enhancer sequence-specific binding|nucleus|transcription factor c…
LOC101737128	GeneID:101737128	protein_coding	Nop56	nucleolar protein 56		GO:0001650,GO:0005654,GO:0005732,GO:0005737,GO:0030515,GO:0031428,GO:0032040,GO:0042254,GO:0070761,GO:1990226	fibrillar center|nucleoplasm|small nucleolar ribonucleoprotein complex|cytoplasm|snoRNA binding|box C/D snoRNP complex|small-subunit processome|ribosome biogenesis|pre-snoRNP complex|histone methyltransferase binding	ko03008	Ribosome biogenesis in eukaryotes
LOC101738086	GeneID:101738086	protein_coding	Ldlrap1	low density lipoprotein receptor adapter protein 1		GO:0001540,GO:0001784,GO:0005102,GO:0005546,GO:0005737,GO:0005769,GO:0005829,GO:0005883,GO:0006898,GO:0008203,GO:0009898,GO:0009925,GO:0030159,GO:0030276,GO:0030424,GO:0031623,GO:0034383,GO:0035591,GO:0035612,GO:0035615,GO:0035650,GO:0042632,GO:0042982,GO:0043393,GO:0048260,GO:0050750,GO:0055037,GO:0071345,GO:0090118,GO:1903076,GO:1904707,GO:1905581,GO:1905602	amyloid-beta binding|phosphotyrosine residue binding|signaling receptor binding|phosphatidylinositol-4,5-bisphosphate binding|cytoplasm|early endosome|cytosol|neurofilament|receptor-mediated endocytosis|cholesterol metabolic process|cytoplasmic side of plasma membrane|basal plasma membrane|receptor signaling complex scaffold activity|clathrin binding|axon|receptor internalization|low-density lipo…	ko04144	Endocytosis
LOC101738508	GeneID:101738508	protein_coding	sf3b3	splicing factor 3B subunit 3		GO:0000398,GO:0003676,GO:0005634,GO:0071005	mRNA splicing, via spliceosome|nucleic acid binding|nucleus|U2-type precatalytic spliceosome	ko03040	Spliceosome
LOC101738819	GeneID:101738819	protein_coding	Ggt1	gamma-glutamyltranspeptidase 1		GO:0000048,GO:0002682,GO:0005615,GO:0005886,GO:0005887,GO:0006520,GO:0006536,GO:0006749,GO:0006750,GO:0006751,GO:0007283,GO:0007568,GO:0016755,GO:0019344,GO:0031179,GO:0031638,GO:0032355,GO:0032496,GO:0034599,GO:0034612,GO:0036374,GO:0050727,GO:0102953,GO:0103068	peptidyltransferase activity|regulation of immune system process|extracellular space|plasma membrane|integral component of plasma membrane|cellular amino acid metabolic process|glutamate metabolic process|glutathione metabolic process|glutathione biosynthetic process|glutathione catabolic process|spermatogenesis|aging|transferase activity, transferring amino-acyl groups|cysteine biosynthetic proc…	ko00460,ko00480,ko00590,ko00430	Cyanoamino acid metabolism|Glutathione metabolism|Arachidonic acid metabolism|Taurine and hypotaurine metabolism
LOC101738924	GeneID:101738924	protein_coding	Ntrk3	immunoglobulin domain and leucine-rich repeat-containing protein 2		GO:0000139,GO:0000187,GO:0001764,GO:0001933,GO:0002039,GO:0004675,GO:0004714,GO:0004888,GO:0005004,GO:0005030,GO:0005524,GO:0005737,GO:0005886,GO:0005887,GO:0007507,GO:0007623,GO:0008284,GO:0009968,GO:0010628,GO:0010976,GO:0016020,GO:0019056,GO:0019227,GO:0022011,GO:0030154,GO:0030335,GO:0030424,GO:0032148,GO:0033138,GO:0042490,GO:0043065,GO:0043066,GO:0043121,GO:0043235,GO:0045471,GO:0048665,GO:…	Golgi membrane|activation of MAPK activity|neuron migration|negative regulation of protein phosphorylation|p53 binding|transmembrane receptor protein serine/threonine kinase activity|transmembrane receptor protein tyrosine kinase activity|transmembrane signaling receptor activity|GPI-linked ephrin receptor activity|neurotrophin receptor activity|ATP binding|cytoplasm|plasma membrane|integral comp…
LOC101739183	GeneID:101739183	protein_coding	HEATR1	HEAT repeat-containing protein 1		GO:0000462,GO:0001650,GO:0003723,GO:0005654,GO:0005730,GO:0005739,GO:0006364,GO:0016020,GO:0030515,GO:0030686,GO:0032040,GO:0034455,GO:0045943,GO:2000234	maturation of SSU-rRNA from tricistronic rRNA transcript (SSU-rRNA, 5.8S rRNA, LSU-rRNA)|fibrillar center|RNA binding|nucleoplasm|nucleolus|mitochondrion|rRNA processing|membrane|snoRNA binding|90S preribosome|small-subunit processome|t-UTP complex|positive regulation of transcription by RNA polymerase I|positive regulation of rRNA processing	ko03008	Ribosome biogenesis in eukaryotes
LOC101739559	GeneID:101739559	protein_coding	ZCCHC9	zinc finger CCHC domain-containing protein 9		GO:0003723,GO:0005730,GO:0008270,GO:0010923	RNA binding|nucleolus|zinc ion binding|negative regulation of phosphatase activity
LOC101740372	GeneID:101740372	protein_coding	VSX2	visual system homeobox 2	Homeobox	GO:0000981,GO:0005634,GO:0007275,GO:0007601,GO:0043565,GO:0050896	DNA-binding transcription factor activity, RNA polymerase II-specific|nucleus|multicellular organism development|visual perception|sequence-specific DNA binding|response to stimulus
LOC101740493	GeneID:101740493	protein_coding		DNA ligase 1
LOC101740635	GeneID:101740635	protein_coding	CG7338	pre-rRNA-processing protein TSR1 homolog		GO:0000462,GO:0003924,GO:0005525,GO:0005730,GO:0030688,GO:0034511	maturation of SSU-rRNA from tricistronic rRNA transcript (SSU-rRNA, 5.8S rRNA, LSU-rRNA)|GTPase activity|GTP binding|nucleolus|preribosome, small subunit precursor|U3 snoRNA binding
LOC101741098	GeneID:101741098	protein_coding	Cebpz	CCAAT/enhancer-binding protein zeta	Others	GO:0000978,GO:0001077,GO:0005634,GO:0045944	RNA polymerase II proximal promoter sequence-specific DNA binding|proximal promoter DNA-binding transcription activator activity, RNA polymerase II-specific|nucleus|positive regulation of transcription by RNA polymerase II
LOC101743535	GeneID:101743535	protein_coding		uncharacterized LOC101743535
LOC101743751	GeneID:101743751	protein_coding		coiled-coil domain-containing protein 73-like
LOC101745835	GeneID:101745835	protein_coding	mxt	eukaryotic translation initiation factor 4E-binding protein Mextli		GO:0003743,GO:0005737,GO:0008190,GO:0034518,GO:0036099,GO:0045727,GO:1901190	translation initiation factor activity|cytoplasm|eukaryotic initiation factor 4E binding|RNA cap binding complex|female germ-line stem cell population maintenance|positive regulation of translation|regulation of formation of translation initiation ternary complex
LOC101747231	GeneID:101747231	protein_coding	Bdp1	transcription factor TFIIIB component B''	MYB	GO:0000126,GO:0000995,GO:0001156,GO:0003677,GO:0005634,GO:0006355,GO:0070898	transcription factor TFIIIB complex|RNA polymerase III general transcription initiation factor activity|TFIIIC-class transcription factor complex binding|DNA binding|nucleus|regulation of transcription, DNA-templated|RNA polymerase III preinitiation complex assembly
LOC105842273	GeneID:105842273	protein_coding	Tret1	facilitated trehalose transporter Tret1		GO:0005886,GO:0015574,GO:0015771,GO:0016021	plasma membrane|trehalose transmembrane transporter activity|trehalose transport|integral component of membrane
LOC105842714	GeneID:105842714	protein_coding		uncharacterized LOC105842714
LOC110385928	GeneID:110385928	lncRNA
LOC733033	GeneID:733033	protein_coding	5NUC	ecto-nucleotidase		GO:0000166,GO:0008253,GO:0008768,GO:0009166,GO:0046872	nucleotide binding|5'-nucleotidase activity|UDP-sugar diphosphatase activity|nucleotide catabolic process|metal ion binding	ko00230,ko00240,ko00760	Purine metabolism|Pyrimidine metabolism|Nicotinate and nicotinamide metabolism
LOC733143	GeneID:733143	protein_coding	EIF2S2	eukaryotic translation initiation factor 2 subunit 2		GO:0001701,GO:0002176,GO:0003723,GO:0003743,GO:0005737,GO:0005829,GO:0005850,GO:0006413,GO:0008135,GO:0008584,GO:0046872,GO:0055085	in utero embryonic development|male germ cell proliferation|RNA binding|translation initiation factor activity|cytoplasm|cytosol|eukaryotic translation initiation factor 2 complex|translational initiation|translation factor activity, RNA binding|male gonad development|metal ion binding|transmembrane transport	ko03013	RNA transport
myc	GeneID:100862782	protein_coding	Myc	c-myc	bHLH	GO:0000981,GO:0003677,GO:0003700,GO:0005634,GO:0005737,GO:0006355,GO:0006359,GO:0006360,GO:0008283,GO:0008286,GO:0009792,GO:0009880,GO:0010506,GO:0017126,GO:0022008,GO:0030307,GO:0031670,GO:0032869,GO:0032991,GO:0035212,GO:0040018,GO:0042023,GO:0042594,GO:0042981,GO:0043565,GO:0044719,GO:0045572,GO:0045746,GO:0045793,GO:0045893,GO:0045927,GO:0046620,GO:0046983,GO:0048639,GO:0050769,GO:0055088,GO:…	DNA-binding transcription factor activity, RNA polymerase II-specific|DNA binding|DNA-binding transcription factor activity|nucleus|cytoplasm|regulation of transcription, DNA-templated|regulation of transcription by RNA polymerase III|transcription by RNA polymerase I|cell proliferation|insulin receptor signaling pathway|embryo development ending in birth or egg hatching|embryonic pattern specifi…	ko04110,ko04390,ko04550,ko04391,ko04151,ko04310,ko04010,ko04630,ko04350,ko04919,ko04012	Cell cycle|Hippo signaling pathway|Signaling pathways regulating pluripotency of stem cells|Hippo signaling pathway - fly|PI3K-Akt signaling pathway|Wnt signaling pathway|MAPK signaling pathway|Jak-STAT signaling pathway|TGF-beta signaling pathway|Thyroid hormone signaling pathway|ErbB signaling pathway

## Sheet: Cluster8
gene	gene_Dbxref	gene_type	gene_symbol	description	TFs_Family	GO_id	GO_term	pathway	pathway_description
CPH18	GeneID:100379478	protein_coding		cuticular protein hypothetical 18
CPH19	GeneID:100379477	protein_coding		cuticular protein hypothetical 19
CSP14	GeneID:692682	protein_coding	EbpIII	chemosensory protein 14		GO:0005576,GO:0007552,GO:0009615,GO:0045297	extracellular region|metamorphosis|response to virus|post-mating behavior
DnaJ-1	GeneID:100302616	protein_coding	DNAJA2	DnaJ (Hsp40) homolog 1		GO:0001671,GO:0005524,GO:0005829,GO:0009408,GO:0016020,GO:0031072,GO:0042026,GO:0046872,GO:0051082,GO:0051087	ATPase activator activity|ATP binding|cytosol|response to heat|membrane|heat shock protein binding|protein refolding|metal ion binding|unfolded protein binding|chaperone binding	ko04141	Protein processing in endoplasmic reticulum
LOC100271899	GeneID:100271899	protein_coding		DDRGK superfamily protein
LOC100302108	GeneID:100302108	protein_coding		uncharacterized LOC100302108				ko00190	Oxidative phosphorylation
LOC100862751	GeneID:100862751	protein_coding	Gsk3b	glycogen synthase kinase-3 beta		GO:0000320,GO:0001085,GO:0001837,GO:0001954,GO:0002020,GO:0002039,GO:0004672,GO:0004674,GO:0005178,GO:0005524,GO:0005634,GO:0005654,GO:0005737,GO:0005739,GO:0005813,GO:0005829,GO:0005874,GO:0005886,GO:0005977,GO:0006349,GO:0006468,GO:0006611,GO:0006983,GO:0007010,GO:0007163,GO:0007409,GO:0007520,GO:0007623,GO:0008013,GO:0008134,GO:0008283,GO:0008286,GO:0009887,GO:0010508,GO:0010614,GO:0010628,GO:…	re-entry into mitotic cell cycle|RNA polymerase II transcription factor binding|epithelial to mesenchymal transition|positive regulation of cell-matrix adhesion|protease binding|p53 binding|protein kinase activity|protein serine/threonine kinase activity|integrin binding|ATP binding|nucleus|nucleoplasm|cytoplasm|mitochondrion|centrosome|cytosol|microtubule|plasma membrane|glycogen metabolic proce…	ko04722,ko04360,ko04110,ko04390,ko04340,ko04660,ko04550,ko04916,ko04728,ko04341,ko04151,ko04510,ko04310,ko04711,ko04910,ko04919,ko04917,ko04062,ko04662,ko04012,ko04150	Neurotrophin signaling pathway|Axon guidance|Cell cycle|Hippo signaling pathway|Hedgehog signaling pathway|T cell receptor signaling pathway|Signaling pathways regulating pluripotency of stem cells|Melanogenesis|Dopaminergic synapse|Hedgehog signaling pathway - fly|PI3K-Akt signaling pathway|Focal adhesion|Wnt signaling pathway|Circadian rhythm - fly|Insulin signaling pathway|Thyroid hormone sign…
LOC100862762	GeneID:100862762	protein_coding	Dynlrb2	dynein light chain roadblock-type 2		GO:0003774,GO:0005868,GO:0005874,GO:0007018,GO:0036157,GO:0045505	motor activity|cytoplasmic dynein complex|microtubule|microtubule-based movement|outer dynein arm|dynein intermediate chain binding
LOC101735450	GeneID:101735450	protein_coding	AAEL006251	ubiquitin-fold modifier 1
LOC101735890	GeneID:101735890	protein_coding	Sar1b	GTP-binding protein SAR1b		GO:0003400,GO:0003924,GO:0005525,GO:0005783,GO:0005789,GO:0006886,GO:0006888,GO:0016050,GO:0030127,GO:0032580,GO:0046872,GO:0061024,GO:0070863,GO:0070971	regulation of COPII vesicle coating|GTPase activity|GTP binding|endoplasmic reticulum|endoplasmic reticulum membrane|intracellular protein transport|ER to Golgi vesicle-mediated transport|vesicle organization|COPII vesicle coat|Golgi cisterna membrane|metal ion binding|membrane organization|positive regulation of protein exit from endoplasmic reticulum|endoplasmic reticulum exit site	ko04141	Protein processing in endoplasmic reticulum
LOC101736143	GeneID:101736143	protein_coding		uncharacterized LOC101736143
LOC101736268	GeneID:101736268	protein_coding	Dlst	dihydrolipoyllysine-residue succinyltransferase component of 2-oxoglutarate dehydrogenase complex, mitochondrial		GO:0004149,GO:0005634,GO:0005739,GO:0005759,GO:0005886,GO:0006099,GO:0006103,GO:0006104,GO:0006734,GO:0031072,GO:0033512,GO:0043231,GO:0045252,GO:0051087,GO:0106077	dihydrolipoyllysine-residue succinyltransferase activity|nucleus|mitochondrion|mitochondrial matrix|plasma membrane|tricarboxylic acid cycle|2-oxoglutarate metabolic process|succinyl-CoA metabolic process|NADH metabolic process|heat shock protein binding|L-lysine catabolic process to acetyl-CoA via saccharopine|intracellular membrane-bounded organelle|oxoglutarate dehydrogenase complex|chaperone …	ko00020,ko01200,ko00310	Citrate cycle (TCA cycle)|Carbon metabolism|Lysine degradation
LOC101736385	GeneID:101736385	protein_coding	Calml4	calmodulin-like protein 4		GO:0005509,GO:0005634,GO:0019722,GO:0030234,GO:0051300	calcium ion binding|nucleus|calcium-mediated signaling|enzyme regulator activity|spindle pole body organization
LOC101736429	GeneID:101736429	protein_coding		uncharacterized LOC101736429
LOC101736626	GeneID:101736626	protein_coding		uncharacterized LOC101736626
LOC101736716	GeneID:101736716	protein_coding		uncharacterized LOC101736716
LOC101736958	GeneID:101736958	lncRNA	MINOS1			GO:0005739,GO:0061617	mitochondrion|MICOS complex
LOC101737271	GeneID:101737271	protein_coding	RDH14	retinol dehydrogenase 14		GO:0001649,GO:0005634,GO:0005765,GO:0005783,GO:0005789,GO:0016020,GO:0052650	osteoblast differentiation|nucleus|lysosomal membrane|endoplasmic reticulum|endoplasmic reticulum membrane|membrane|NADP-retinol dehydrogenase activity
LOC101737273	GeneID:101737273	protein_coding	rsp-7	probable splicing factor, arginine/serine-rich 7		GO:0000398,GO:0003723,GO:0005654	mRNA splicing, via spliceosome|RNA binding|nucleoplasm
LOC101737303	GeneID:101737303	protein_coding	Dad1	dolichyl-diphosphooligosaccharide--protein glycosyltransferase subunit DAD1		GO:0004579,GO:0006487,GO:0006915,GO:0008250,GO:0012505,GO:0030176	dolichyl-diphosphooligosaccharide-protein glycotransferase activity|protein N-linked glycosylation|apoptotic process|oligosaccharyltransferase complex|endomembrane system|integral component of endoplasmic reticulum membrane	ko04141,ko00510,ko00513	Protein processing in endoplasmic reticulum|N-Glycan biosynthesis|Various types of N-glycan biosynthesis
LOC101737354	GeneID:101737354	protein_coding	Pomp	proteasome maturation protein		GO:0005634,GO:0005737,GO:0005783,GO:0005829,GO:0016607,GO:0031090,GO:0043248	nucleus|cytoplasm|endoplasmic reticulum|cytosol|nuclear speck|organelle membrane|proteasome assembly	ko03050	Proteasome
LOC101737575	GeneID:101737575	protein_coding		uncharacterized LOC101737575
LOC101737774	GeneID:101737774	protein_coding	NDUFB3	NADH dehydrogenase [ubiquinone] 1 beta subcomplex subunit 3		GO:0005747,GO:0016021,GO:0022900,GO:0032981	mitochondrial respiratory chain complex I|integral component of membrane|electron transport chain|mitochondrial respiratory chain complex I assembly	ko00190	Oxidative phosphorylation
LOC101737782	GeneID:101737782	protein_coding	NDUFB8	NADH dehydrogenase [ubiquinone] 1 beta subcomplex subunit 8, mitochondrial		GO:0005747,GO:0006120,GO:0008137,GO:0016021,GO:0032981	mitochondrial respiratory chain complex I|mitochondrial electron transport, NADH to ubiquinone|NADH dehydrogenase (ubiquinone) activity|integral component of membrane|mitochondrial respiratory chain complex I assembly	ko00190	Oxidative phosphorylation
LOC101738133	GeneID:101738133	protein_coding	Paqr3	progestin and adipoQ receptor family member 3		GO:0000139,GO:0001933,GO:0005794,GO:0010977,GO:0016021,GO:0033137,GO:0034067,GO:0038023,GO:0043407	Golgi membrane|negative regulation of protein phosphorylation|Golgi apparatus|negative regulation of neuron projection development|integral component of membrane|negative regulation of peptidyl-serine phosphorylation|protein localization to Golgi apparatus|signaling receptor activity|negative regulation of MAP kinase activity
LOC101738548	GeneID:101738548	protein_coding	Cox6a1	cytochrome c oxidase subunit 6A1, mitochondrial-like		GO:0004129,GO:0005739,GO:0005751,GO:0006123,GO:0009060,GO:0030234,GO:0043209	cytochrome-c oxidase activity|mitochondrion|mitochondrial respiratory chain complex IV|mitochondrial electron transport, cytochrome c to oxygen|aerobic respiration|enzyme regulator activity|myelin sheath	ko00190,ko04260	Oxidative phosphorylation|Cardiac muscle contraction
LOC101738673	GeneID:101738673	protein_coding		uncharacterized LOC101738673
LOC101738804	GeneID:101738804	protein_coding	GDI1	rab GDP dissociation inhibitor alpha		GO:0005093,GO:0005096,GO:0005794,GO:0005829,GO:0015031,GO:0030496,GO:0032482,GO:0043209,GO:0050771,GO:0090315	Rab GDP-dissociation inhibitor activity|GTPase activator activity|Golgi apparatus|cytosol|protein transport|midbody|Rab protein signal transduction|myelin sheath|negative regulation of axonogenesis|negative regulation of protein targeting to membrane
LOC101739483	GeneID:101739483	protein_coding		flocculation protein FLO11
LOC101739565	GeneID:101739565	protein_coding	AKR1B1	aldose reductase		GO:0004032,GO:0005737,GO:0008106,GO:0016491,GO:0047006	alditol:NADP+ 1-oxidoreductase activity|cytoplasm|alcohol dehydrogenase (NADP+) activity|oxidoreductase activity|17-alpha,20-alpha-dihydroxypregn-4-en-3-one dehydrogenase activity	ko00561,ko00040,ko00052,ko00051	Glycerolipid metabolism|Pentose and glucuronate interconversions|Galactose metabolism|Fructose and mannose metabolism
LOC101740197	GeneID:101740197	protein_coding	obst-E	protein obstructor-E		GO:0005615,GO:0006030,GO:0008061,GO:0042302	extracellular space|chitin metabolic process|chitin binding|structural constituent of cuticle
LOC101740204	GeneID:101740204	protein_coding	NDUFB2	NADH dehydrogenase [ubiquinone] 1 beta subcomplex subunit 2, mitochondrial		GO:0005747,GO:0032981,GO:0055114	mitochondrial respiratory chain complex I|mitochondrial respiratory chain complex I assembly|oxidation-reduction process	ko00190	Oxidative phosphorylation
LOC101740726	GeneID:101740726	protein_coding		uncharacterized LOC101740726
LOC101740785	GeneID:101740785	protein_coding	SELENOF	selenoprotein F		GO:0005788	endoplasmic reticulum lumen
LOC101741518	GeneID:101741518	protein_coding	Pcd	probable pterin-4-alpha-carbinolamine dehydratase		GO:0006729,GO:0008124	tetrahydrobiopterin biosynthetic process|4-alpha-hydroxytetrahydrobiopterin dehydratase activity
LOC101741544	GeneID:101741544	protein_coding	mtpn	myotrophin	RHD	GO:0005634,GO:0005737,GO:0030036,GO:0044877,GO:2000813	nucleus|cytoplasm|actin cytoskeleton organization|protein-containing complex binding|negative regulation of barbed-end actin filament capping
LOC101741774	GeneID:101741774	protein_coding	NDUFS6	probable NADH dehydrogenase [ubiquinone] iron-sulfur protein 6, mitochondrial		GO:0005747,GO:0006120	mitochondrial respiratory chain complex I|mitochondrial electron transport, NADH to ubiquinone	ko00190	Oxidative phosphorylation
LOC101741852	GeneID:101741852	protein_coding		protein Asterix		GO:0016021	integral component of membrane
LOC101741970	GeneID:101741970	protein_coding		UPF0184 protein AAEL002161
LOC101742176	GeneID:101742176	protein_coding	SDHC	succinate dehydrogenase cytochrome b560 subunit, mitochondrial		GO:0000104,GO:0005743,GO:0005749,GO:0006099,GO:0009055,GO:0016021,GO:0020037,GO:0046872	succinate dehydrogenase activity|mitochondrial inner membrane|mitochondrial respiratory chain complex II, succinate dehydrogenase complex (ubiquinone)|tricarboxylic acid cycle|electron transfer activity|integral component of membrane|heme binding|metal ion binding	ko01200,ko00190,ko00020	Carbon metabolism|Oxidative phosphorylation|Citrate cycle (TCA cycle)
LOC101742178	GeneID:101742178	protein_coding	TMEM214	transmembrane protein 214		GO:0005783,GO:0005789,GO:0005794,GO:0005829,GO:0005881,GO:0006915,GO:0016021	endoplasmic reticulum|endoplasmic reticulum membrane|Golgi apparatus|cytosol|cytoplasmic microtubule|apoptotic process|integral component of membrane
LOC101742240	GeneID:101742240	protein_coding		uncharacterized LOC101742240
LOC101742319	GeneID:101742319	protein_coding	Cdc42	cdc42 homolog		GO:0003924,GO:0005525,GO:0005737,GO:0005886,GO:0005912,GO:0005938,GO:0006897,GO:0007015,GO:0007163,GO:0007266,GO:0007275,GO:0008360,GO:0019901,GO:0030031,GO:0030036,GO:0032488,GO:0042995	GTPase activity|GTP binding|cytoplasm|plasma membrane|adherens junction|cell cortex|endocytosis|actin filament organization|establishment or maintenance of cell polarity|Rho protein signal transduction|multicellular organism development|regulation of cell shape|protein kinase binding|cell projection assembly|actin cytoskeleton organization|Cdc42 protein signal transduction|cell projection	ko04722,ko04810,ko04520,ko04670,ko04370,ko04360,ko04015,ko04660,ko04014,ko04510,ko04010,ko04062,ko04912,ko04530,ko04666,ko04011,ko04144	Neurotrophin signaling pathway|Regulation of actin cytoskeleton|Adherens junction|Leukocyte transendothelial migration|VEGF signaling pathway|Axon guidance|Rap1 signaling pathway|T cell receptor signaling pathway|Ras signaling pathway|Focal adhesion|MAPK signaling pathway|Chemokine signaling pathway|GnRH signaling pathway|Tight junction|Fc gamma R-mediated phagocytosis|MAPK signaling pathway - ye…
LOC101742705	GeneID:101742705	protein_coding		probable serine/threonine-protein kinase tsuA
LOC101742840	GeneID:101742840	protein_coding		uncharacterized LOC101742840
LOC101743003	GeneID:101743003	protein_coding	LHFPL3	lipoma HMGIC fusion partner-like 3 protein		GO:0016021	integral component of membrane
LOC101743106	GeneID:101743106	protein_coding		uncharacterized LOC101743106				ko00190	Oxidative phosphorylation
LOC101743240	GeneID:101743240	protein_coding	NPEPPS	puromycin-sensitive aminopeptidase-like		GO:0000209,GO:0004177,GO:0005634,GO:0005737,GO:0005829,GO:0006508,GO:0008270,GO:0042277,GO:0043171,GO:0070006,GO:0070062,GO:0071456,GO:1903955	protein polyubiquitination|aminopeptidase activity|nucleus|cytoplasm|cytosol|proteolysis|zinc ion binding|peptide binding|peptide catabolic process|metalloaminopeptidase activity|extracellular exosome|cellular response to hypoxia|positive regulation of protein targeting to mitochondrion
LOC101743498.1	--	--	--	--	--	--	--	--	--
LOC101743559	GeneID:101743559	protein_coding	spz3	protein spaetzle 3		GO:0005121,GO:0005576,GO:0007399,GO:0008063,GO:0008083,GO:0008592,GO:0021556,GO:0045087	Toll binding|extracellular region|nervous system development|Toll signaling pathway|growth factor activity|regulation of Toll signaling pathway|central nervous system formation|innate immune response
LOC101743811	GeneID:101743811	protein_coding		NADH dehydrogenase [ubiquinone] iron-sulfur protein 5-like				ko00190	Oxidative phosphorylation
LOC101743858	GeneID:101743858	protein_coding	Cnga1	cGMP-gated cation channel alpha-1		GO:0001750,GO:0005222,GO:0005223,GO:0005737,GO:0007601,GO:0016020,GO:0017071,GO:0030553,GO:0042622,GO:0043195,GO:0050896,GO:0051480,GO:0051899	photoreceptor outer segment|intracellular cAMP-activated cation channel activity|intracellular cGMP-activated cation channel activity|cytoplasm|visual perception|membrane|intracellular cyclic nucleotide activated cation channel complex|cGMP binding|photoreceptor outer segment membrane|terminal bouton|response to stimulus|regulation of cytosolic calcium ion concentration|membrane depolarization
LOC101744161	GeneID:101744161	protein_coding		uncharacterized LOC101744161
LOC101744366	GeneID:101744366	protein_coding	AIFM3	apoptosis-inducing factor 3		GO:0005739,GO:0005743,GO:0005783,GO:0005829,GO:0016491,GO:0046872,GO:0050660,GO:0051537,GO:0097194	mitochondrion|mitochondrial inner membrane|endoplasmic reticulum|cytosol|oxidoreductase activity|metal ion binding|flavin adenine dinucleotide binding|2 iron, 2 sulfur cluster binding|execution phase of apoptosis
LOC101744450	GeneID:101744450	protein_coding	arm	armadillo segment polarity protein		GO:0003713,GO:0005737,GO:0005913,GO:0007155,GO:0007367,GO:0016055,GO:0016342,GO:0019903,GO:0035257,GO:0045294,GO:0045296,GO:0045944	transcription coactivator activity|cytoplasm|cell-cell adherens junction|cell adhesion|segment polarity determination|Wnt signaling pathway|catenin complex|protein phosphatase binding|nuclear hormone receptor binding|alpha-catenin binding|cadherin binding|positive regulation of transcription by RNA polymerase II	ko04916,ko04520,ko04670,ko04015,ko04390,ko04530,ko04919,ko04550,ko04510,ko04310	Melanogenesis|Adherens junction|Leukocyte transendothelial migration|Rap1 signaling pathway|Hippo signaling pathway|Tight junction|Thyroid hormone signaling pathway|Signaling pathways regulating pluripotency of stem cells|Focal adhesion|Wnt signaling pathway
LOC101745456	GeneID:101745456	protein_coding		uncharacterized LOC101745456
LOC101745663	GeneID:101745663	protein_coding		uncharacterized LOC101745663
LOC101745824	GeneID:101745824	protein_coding	UQCRQ	cytochrome b-c1 complex subunit 8-like		GO:0005739,GO:0005743,GO:0005750,GO:0006122,GO:0008121,GO:0021539,GO:0021548,GO:0021680,GO:0021766,GO:0021794,GO:0021854,GO:0021860,GO:0030901	mitochondrion|mitochondrial inner membrane|mitochondrial respiratory chain complex III|mitochondrial electron transport, ubiquinol to cytochrome c|ubiquinol-cytochrome-c reductase activity|subthalamus development|pons development|cerebellar Purkinje cell layer development|hippocampus development|thalamus development|hypothalamus development|pyramidal neuron development|midbrain development	ko00190,ko04260	Oxidative phosphorylation|Cardiac muscle contraction
LOC101746156	GeneID:101746156	protein_coding		uncharacterized LOC101746156				ko00190	Oxidative phosphorylation
LOC101746253	GeneID:101746253	protein_coding	Rpn2	26S proteasome non-ATPase regulatory subunit 1		GO:0000502,GO:0005634,GO:0005654,GO:0005829,GO:0005838,GO:0008270,GO:0008540,GO:0030234,GO:0034515,GO:0042176,GO:0043161	proteasome complex|nucleus|nucleoplasm|cytosol|proteasome regulatory particle|zinc ion binding|proteasome regulatory particle, base subcomplex|enzyme regulator activity|proteasome storage granule|regulation of protein catabolic process|proteasome-mediated ubiquitin-dependent protein catabolic process	ko03050	Proteasome
LOC101746489	GeneID:101746489	protein_coding	SULT1C4	sulfotransferase 1C4
LOC101746538	GeneID:101746538	protein_coding	QIL1	MICOS complex subunit MIC13 homolog QIL1		GO:0042407,GO:0044284,GO:0061617,GO:1903850	cristae formation|mitochondrial crista junction|MICOS complex|regulation of cristae formation
LOC101746542	GeneID:101746542	protein_coding		uncharacterized LOC101746542
LOC101746583	GeneID:101746583	protein_coding	SMPD1	sphingomyelin phosphodiesterase		GO:0004767,GO:0005615,GO:0005764,GO:0005765,GO:0005768,GO:0005886,GO:0006685,GO:0008081,GO:0008270,GO:0016798,GO:0023021,GO:0035307,GO:0043407,GO:0045121,GO:0046513,GO:0061750	sphingomyelin phosphodiesterase activity|extracellular space|lysosome|lysosomal membrane|endosome|plasma membrane|sphingomyelin catabolic process|phosphoric diester hydrolase activity|zinc ion binding|hydrolase activity, acting on glycosyl bonds|termination of signal transduction|positive regulation of protein dephosphorylation|negative regulation of MAP kinase activity|membrane raft|ceramide bio…	ko04071,ko04142,ko00600	Sphingolipid signaling pathway|Lysosome|Sphingolipid metabolism
LOC101746816	GeneID:101746816	protein_coding		uncharacterized LOC101746816
LOC101747013	GeneID:101747013	protein_coding		uncharacterized LOC101747013
LOC101747078	GeneID:101747078	protein_coding	Agrn	agrin		GO:0001932,GO:0001934,GO:0002162,GO:0005201,GO:0005509,GO:0005576,GO:0005604,GO:0005615,GO:0005796,GO:0005829,GO:0005886,GO:0007009,GO:0007268,GO:0007416,GO:0007528,GO:0009986,GO:0016021,GO:0030054,GO:0030548,GO:0031012,GO:0032092,GO:0033691,GO:0035374,GO:0036122,GO:0042030,GO:0042383,GO:0043083,GO:0043087,GO:0043113,GO:0043395,GO:0043525,GO:0043547,GO:0044295,GO:0044325,GO:0045202,GO:0045213,GO:…	regulation of protein phosphorylation|positive regulation of protein phosphorylation|dystroglycan binding|extracellular matrix structural constituent|calcium ion binding|extracellular region|basement membrane|extracellular space|Golgi lumen|cytosol|plasma membrane|plasma membrane organization|chemical synaptic transmission|synapse assembly|neuromuscular junction development|cell surface|integral …
LOC101747152	GeneID:101747152	protein_coding	NPEPL1	probable aminopeptidase NPEPL1		GO:0004177,GO:0005634,GO:0005737,GO:0008235,GO:0030145	aminopeptidase activity|nucleus|cytoplasm|metalloexopeptidase activity|manganese ion binding
LOC105841591	GeneID:105841591	lncRNA
LOC105842064	GeneID:105842064	protein_coding		uncharacterized LOC105842064
LOC105842274	GeneID:105842274	lncRNA						ko00982,ko00480,ko00980	Drug metabolism - cytochrome P450|Glutathione metabolism|Metabolism of xenobiotics by cytochrome P450
LOC110386264	GeneID:110386264	protein_coding		uncharacterized LOC110386264
LOC692361	GeneID:692361	protein_coding	bel	ATP-dependent RNA helicase DDX3X		GO:0000070,GO:0002168,GO:0003723,GO:0004004,GO:0005524,GO:0005737,GO:0005829,GO:0007283,GO:0010468,GO:0016246,GO:0016442,GO:0035072,GO:0036098,GO:0043025,GO:0043186,GO:0048477	mitotic sister chromatid segregation|instar larval development|RNA binding|ATP-dependent RNA helicase activity|ATP binding|cytoplasm|cytosol|spermatogenesis|regulation of gene expression|RNA interference|RISC complex|ecdysone-mediated induction of salivary gland cell autophagic cell death|male germ-line stem cell population maintenance|neuronal cell body|P granule|oogenesis	ko04622	RIG-I-like receptor signaling pathway
LOC692823	GeneID:692823	protein_coding	Idh1	isocitrate dehydrogenase		GO:0000287,GO:0004450,GO:0005102,GO:0005739,GO:0005777,GO:0005829,GO:0006097,GO:0006099,GO:0006102,GO:0006103,GO:0006739,GO:0006749,GO:0006979,GO:0008585,GO:0014070,GO:0042803,GO:0048545,GO:0050661,GO:0051287,GO:0060696,GO:0071071	magnesium ion binding|isocitrate dehydrogenase (NADP+) activity|signaling receptor binding|mitochondrion|peroxisome|cytosol|glyoxylate cycle|tricarboxylic acid cycle|isocitrate metabolic process|2-oxoglutarate metabolic process|NADP metabolic process|glutathione metabolic process|response to oxidative stress|female gonad development|response to organic cyclic compound|protein homodimerization act…	ko01200,ko04146,ko00020,ko00720,ko01210,ko01230,ko00480	Carbon metabolism|Peroxisome|Citrate cycle (TCA cycle)|Carbon fixation pathways in prokaryotes|2-Oxocarboxylic acid metabolism|Biosynthesis of amino acids|Glutathione metabolism
LOC692846	GeneID:692846	protein_coding	Surf4	surfeit 4-like protein		GO:0005789,GO:0012505,GO:0016021,GO:0045169	endoplasmic reticulum membrane|endomembrane system|integral component of membrane|fusome
LOC692906	GeneID:692906	protein_coding	Spase25	signal peptidase complex subunit 2		GO:0005787,GO:0006465,GO:0008233,GO:0012505,GO:0016021,GO:0031090,GO:0045047	signal peptidase complex|signal peptide processing|peptidase activity|endomembrane system|integral component of membrane|organelle membrane|protein targeting to ER	ko03060	Protein export
LOC692907	GeneID:692907	protein_coding		stathmin
LOC692911	GeneID:692911	protein_coding	mmgt1	transmembrane protein		GO:0000139,GO:0005769,GO:0005794,GO:0005886,GO:0015095,GO:0015693,GO:0016021,GO:0022890,GO:0031901,GO:0072546	Golgi membrane|early endosome|Golgi apparatus|plasma membrane|magnesium ion transmembrane transporter activity|magnesium ion transport|integral component of membrane|inorganic cation transmembrane transporter activity|early endosome membrane|ER membrane protein complex
LOC692952	GeneID:692952	protein_coding	Mdh1	cytosolic malate dehydrogenase		GO:0005829,GO:0005975,GO:0006099,GO:0006107,GO:0006108,GO:0006734,GO:0016615,GO:0019674,GO:0030060,GO:0043209,GO:0051287	cytosol|carbohydrate metabolic process|tricarboxylic acid cycle|oxaloacetate metabolic process|malate metabolic process|NADH metabolic process|malate dehydrogenase activity|NAD metabolic process|L-malate dehydrogenase activity|myelin sheath|NAD binding	ko00710,ko01200,ko00630,ko00620,ko04964,ko00020,ko00270	Carbon fixation in photosynthetic organisms|Carbon metabolism|Glyoxylate and dicarboxylate metabolism|Pyruvate metabolism|Proximal tubule bicarbonate reclamation|Citrate cycle (TCA cycle)|Cysteine and methionine metabolism
LOC692977	GeneID:692977	protein_coding	SEC11A	signal peptidase 18 kDa subunit		GO:0005787,GO:0005789,GO:0006465,GO:0008233,GO:0008236,GO:0016021,GO:0031090	signal peptidase complex|endoplasmic reticulum membrane|signal peptide processing|peptidase activity|serine-type peptidase activity|integral component of membrane|organelle membrane	ko03060	Protein export
LOC732913	GeneID:732913	protein_coding	EIF4E	mRNA cap-binding protein eIF4E		GO:0000082,GO:0000340,GO:0000932,GO:0001662,GO:0003743,GO:0005737,GO:0005829,GO:0005845,GO:0006417,GO:0010494,GO:0016281,GO:0016442,GO:0017148,GO:0019827,GO:0019899,GO:0031370,GO:0033391,GO:0045182,GO:0045665,GO:0045931,GO:0048471,GO:0070491,GO:0071549,GO:0098794,GO:0098978,GO:0099578	G1/S transition of mitotic cell cycle|RNA 7-methylguanosine cap binding|P-body|behavioral fear response|translation initiation factor activity|cytoplasm|cytosol|mRNA cap binding complex|regulation of translation|cytoplasmic stress granule|eukaryotic translation initiation factor 4F complex|RISC complex|negative regulation of translation|stem cell population maintenance|enzyme binding|eukaryotic i…	ko04066,ko03013,ko04211,ko04910,ko04151,ko04150	HIF-1 signaling pathway|RNA transport|Longevity regulating pathway|Insulin signaling pathway|PI3K-Akt signaling pathway|mTOR signaling pathway
LOC733017	GeneID:733017	protein_coding	ND-ACP	NADH dehydrogenase		GO:0000035,GO:0000036,GO:0005739,GO:0005829,GO:0006120,GO:0006633,GO:0009245,GO:0031177,GO:0070469	acyl binding|acyl carrier activity|mitochondrion|cytosol|mitochondrial electron transport, NADH to ubiquinone|fatty acid biosynthetic process|lipid A biosynthetic process|phosphopantetheine binding|respiratory chain	ko00190	Oxidative phosphorylation
LOC733069	GeneID:733069	protein_coding	mago	mago nashi		GO:0000226,GO:0000335,GO:0000398,GO:0003723,GO:0005634,GO:0005737,GO:0007315,GO:0007317,GO:0008103,GO:0008104,GO:0008380,GO:0010628,GO:0016325,GO:0035145,GO:0045451,GO:0045495,GO:0046594,GO:0048477,GO:0051028,GO:0071011,GO:0071013	microtubule cytoskeleton organization|negative regulation of transposition, DNA-mediated|mRNA splicing, via spliceosome|RNA binding|nucleus|cytoplasm|pole plasm assembly|regulation of pole plasm oskar mRNA localization|oocyte microtubule cytoskeleton polarization|protein localization|RNA splicing|positive regulation of gene expression|oocyte microtubule cytoskeleton organization|exon-exon junctio…	ko03040,ko03015,ko03013	Spliceosome|mRNA surveillance pathway|RNA transport
LOC778459	GeneID:778459	protein_coding	AnxB10	annexin		GO:0003779,GO:0005509,GO:0005544,GO:0016020	actin binding|calcium ion binding|calcium-dependent phospholipid binding|membrane
LOC778464	GeneID:778464	protein_coding	Spase22-23	signal peptidase complex subunit 3		GO:0005787,GO:0006465,GO:0008233,GO:0016021,GO:0031090,GO:0045047	signal peptidase complex|signal peptide processing|peptidase activity|integral component of membrane|organelle membrane|protein targeting to ER	ko03060	Protein export
Lix1	GeneID:692948	protein_coding	lft	Lix1 protein		GO:0005737,GO:0005829,GO:0006914,GO:0007476,GO:0016324,GO:0035003,GO:0097352	cytoplasm|cytosol|autophagy|imaginal disc-derived wing morphogenesis|apical plasma membrane|subapical complex|autophagosome maturation	ko04391	Hippo signaling pathway - fly
Ndufa2	GeneID:693085	protein_coding	NDUFA2	NADH dehydrogenase [ubiquinone] 1 alpha subcomplex subunit 2		GO:0001835,GO:0005743,GO:0005747,GO:0006120,GO:0008137,GO:0031966,GO:0032981	blastocyst hatching|mitochondrial inner membrane|mitochondrial respiratory chain complex I|mitochondrial electron transport, NADH to ubiquinone|NADH dehydrogenase (ubiquinone) activity|mitochondrial membrane|mitochondrial respiratory chain complex I assembly	ko00190	Oxidative phosphorylation
Osi9	GeneID:100190962	protein_coding		osiris 9
Rab7	GeneID:732902	protein_coding	rab7	Rab7 protein		GO:0003924,GO:0005525,GO:0005765,GO:0005770,GO:0005829,GO:0006622,GO:0008333,GO:0010008,GO:0016032,GO:0016042,GO:0031902,GO:0045022,GO:0045732,GO:0048524	GTPase activity|GTP binding|lysosomal membrane|late endosome|cytosol|protein targeting to lysosome|endosome to lysosome transport|endosome membrane|viral process|lipid catabolic process|late endosome membrane|early endosome to late endosome transport|positive regulation of protein catabolic process|positive regulation of viral process	ko04144,ko04145	Endocytosis|Phagosome
Uccr	GeneID:751613	protein_coding	UQCRB	ubiquinol-cytochrome C reductase complex 14kD subunit		GO:0005750,GO:0006122,GO:0009060,GO:0034551	mitochondrial respiratory chain complex III|mitochondrial electron transport, ubiquinol to cytochrome c|aerobic respiration|mitochondrial respiratory chain complex III assembly	ko00190,ko04260	Oxidative phosphorylation|Cardiac muscle contraction
Vps4	GeneID:100313493	protein_coding	Vps4b	vacuolar protein sorting 4		GO:0000920,GO:0000922,GO:0005524,GO:0005634,GO:0005737,GO:0005768,GO:0005813,GO:0005829,GO:0006813,GO:0006997,GO:0007032,GO:0007080,GO:0008022,GO:0010008,GO:0010824,GO:0010971,GO:0015031,GO:0016197,GO:0016887,GO:0019076,GO:0030301,GO:0031902,GO:0032510,GO:0033993,GO:0036258,GO:0039702,GO:0042623,GO:0042802,GO:0042803,GO:0043162,GO:0048524,GO:0050792,GO:0051261,GO:0060548,GO:0061738,GO:0061952,GO:…	septum digestion after cytokinesis|spindle pole|ATP binding|nucleus|cytoplasm|endosome|centrosome|cytosol|potassium ion transport|nucleus organization|endosome organization|mitotic metaphase plate congression|protein C-terminus binding|endosome membrane|regulation of centrosome duplication|positive regulation of G2/M transition of mitotic cell cycle|protein transport|endosomal transport|ATPase ac…	ko04144	Endocytosis

## Sheet: Cluster9
gene	gene_Dbxref	gene_type	gene_symbol	description	TFs_Family	GO_id	GO_term	pathway	pathway_description
AK	GeneID:692924	protein_coding	ARGK	arginine kinase		GO:0004054,GO:0005524	arginine kinase activity|ATP binding	ko00330	Arginine and proline metabolism
Aqp	GeneID:100301493	protein_coding	AQP	aquaporin
Btl	GeneID:732849	protein_coding	htl	fibroblast growth factor receptor		GO:0001710,GO:0004713,GO:0004714,GO:0004888,GO:0005007,GO:0005524,GO:0005737,GO:0005887,GO:0006468,GO:0007272,GO:0007280,GO:0007417,GO:0007419,GO:0007431,GO:0007493,GO:0007500,GO:0007506,GO:0007507,GO:0007509,GO:0007522,GO:0007523,GO:0007525,GO:0008078,GO:0008284,GO:0008347,GO:0008354,GO:0008360,GO:0008406,GO:0008543,GO:0009968,GO:0010001,GO:0010002,GO:0016477,GO:0021782,GO:0030154,GO:0035169,GO:…	mesodermal cell fate commitment|protein tyrosine kinase activity|transmembrane receptor protein tyrosine kinase activity|transmembrane signaling receptor activity|fibroblast growth factor-activated receptor activity|ATP binding|cytoplasm|integral component of plasma membrane|protein phosphorylation|ensheathment of neurons|pole cell migration|central nervous system development|ventral cord develop…
CPR56	GeneID:100379415	protein_coding		cuticular protein RR-1 motif 56
Fps	GeneID:692433	protein_coding	FDPS	farnesyl pyrophosphate syntase		GO:0004161,GO:0004337,GO:0005737,GO:0006695,GO:0033384,GO:0045337,GO:0046872	dimethylallyltranstransferase activity|geranyltranstransferase activity|cytoplasm|cholesterol biosynthetic process|geranyl diphosphate biosynthetic process|farnesyl diphosphate biosynthetic process|metal ion binding	ko00900	Terpenoid backbone biosynthesis
Gcy	GeneID:692412	protein_coding	NPR1	receptor type guanylyl cyclase		GO:0001653,GO:0004383,GO:0004672,GO:0005524,GO:0005525,GO:0005622,GO:0005886,GO:0006182,GO:0007165,GO:0007166,GO:0007168,GO:0007589,GO:0008217,GO:0008528,GO:0010753,GO:0016021,GO:0016525,GO:0016941,GO:0017046,GO:0019901,GO:0019934,GO:0030308,GO:0035810,GO:0035815,GO:0042417,GO:0042562,GO:0043114,GO:0043235,GO:0048662,GO:0097746,GO:1903779	peptide receptor activity|guanylate cyclase activity|protein kinase activity|ATP binding|GTP binding|intracellular|plasma membrane|cGMP biosynthetic process|signal transduction|cell surface receptor signaling pathway|receptor guanylyl cyclase signaling pathway|body fluid secretion|regulation of blood pressure|G protein-coupled peptide receptor activity|positive regulation of cGMP-mediated signali…	ko04024,ko04923,ko04924,ko04270,ko00230,ko04925,ko04921,ko04022	cAMP signaling pathway|Regulation of lipolysis in adipocytes|Renin secretion|Vascular smooth muscle contraction|Purine metabolism|Aldosterone synthesis and secretion|Oxytocin signaling pathway|cGMP-PKG signaling pathway
Idgf	GeneID:692387	protein_coding	EN03	imaginal disk growth factor		GO:0005576,GO:0005975,GO:0008061	extracellular region|carbohydrate metabolic process|chitin binding
LOC100037424	GeneID:100037424	protein_coding	VHAA	vacuolar ATP synthase catalytic subunit A		GO:0005524,GO:0015991,GO:0033180,GO:0046034,GO:0046961	ATP binding|ATP hydrolysis coupled proton transport|proton-transporting V-type ATPase, V1 domain|ATP metabolic process|proton-transporting ATPase activity, rotational mechanism	ko04966,ko04145,ko00190,ko04721,ko04150	Collecting duct acid secretion|Phagosome|Oxidative phosphorylation|Synaptic vesicle cycle|mTOR signaling pathway
LOC100037426	GeneID:100037426	protein_coding	Eno	enolase		GO:0000015,GO:0000287,GO:0004634,GO:0005737,GO:0005886,GO:0006096,GO:0042593	phosphopyruvate hydratase complex|magnesium ion binding|phosphopyruvate hydratase activity|cytoplasm|plasma membrane|glycolytic process|glucose homeostasis	ko04066,ko00680,ko03018,ko01200,ko01230,ko00010	HIF-1 signaling pathway|Methane metabolism|RNA degradation|Carbon metabolism|Biosynthesis of amino acids|Glycolysis / Gluconeogenesis
LOC100134922	GeneID:100134922	protein_coding	Cyt-b5	cytochrome b5		GO:0005789,GO:0012505,GO:0016021,GO:0020037,GO:0031090,GO:0035206,GO:0045610,GO:0046872,GO:0055114	endoplasmic reticulum membrane|endomembrane system|integral component of membrane|heme binding|organelle membrane|regulation of hemocyte proliferation|regulation of hemocyte differentiation|metal ion binding|oxidation-reduction process
LOC100862776	GeneID:100862776	protein_coding	Ggt1	gamma-glutamyl transpeptidase		GO:0000048,GO:0002682,GO:0005615,GO:0005886,GO:0005887,GO:0006520,GO:0006536,GO:0006749,GO:0006750,GO:0006751,GO:0007283,GO:0007568,GO:0016755,GO:0019344,GO:0031179,GO:0031638,GO:0032355,GO:0032496,GO:0034599,GO:0034612,GO:0036374,GO:0050727,GO:0102953,GO:0103068	peptidyltransferase activity|regulation of immune system process|extracellular space|plasma membrane|integral component of plasma membrane|cellular amino acid metabolic process|glutamate metabolic process|glutathione metabolic process|glutathione biosynthetic process|glutathione catabolic process|spermatogenesis|aging|transferase activity, transferring amino-acyl groups|cysteine biosynthetic proc…	ko00460,ko00480,ko00590,ko00430	Cyanoamino acid metabolism|Glutathione metabolism|Arachidonic acid metabolism|Taurine and hypotaurine metabolism
LOC101735388	GeneID:101735388	protein_coding		uncharacterized LOC101735388
LOC101735584	GeneID:101735584	protein_coding		protein toll
LOC101735811	GeneID:101735811	protein_coding	SdhA	succinate dehydrogenase [ubiquinone] flavoprotein subunit, mitochondrial		GO:0000104,GO:0005739,GO:0005749,GO:0006099,GO:0006121,GO:0008177,GO:0009055,GO:0009061,GO:0022900,GO:0045282,GO:0050660	succinate dehydrogenase activity|mitochondrion|mitochondrial respiratory chain complex II, succinate dehydrogenase complex (ubiquinone)|tricarboxylic acid cycle|mitochondrial electron transport, succinate to ubiquinone|succinate dehydrogenase (ubiquinone) activity|electron transfer activity|anaerobic respiration|electron transport chain|plasma membrane succinate dehydrogenase complex|flavin adeni…	ko01200,ko00190,ko00020	Carbon metabolism|Oxidative phosphorylation|Citrate cycle (TCA cycle)
LOC101736093	GeneID:101736093	protein_coding	KHDRBS3	KH domain-containing, RNA-binding, signal transduction-associated protein 3		GO:0003723,GO:0005634,GO:0005654,GO:0006397,GO:0017124,GO:0019904,GO:0042802,GO:0048024,GO:0051259	RNA binding|nucleus|nucleoplasm|mRNA processing|SH3 domain binding|protein domain specific binding|identical protein binding|regulation of mRNA splicing, via spliceosome|protein complex oligomerization
LOC101736114	GeneID:101736114	protein_coding	GCAT	2-amino-3-ketobutyrate coenzyme A ligase, mitochondrial		GO:0005739,GO:0008890,GO:0009058,GO:0016607,GO:0019518,GO:0030170	mitochondrion|glycine C-acetyltransferase activity|biosynthetic process|nuclear speck|L-threonine catabolic process to glycine|pyridoxal phosphate binding	ko04973,ko00500	Carbohydrate digestion and absorption|Starch and sucrose metabolism
LOC101736142	GeneID:101736142	protein_coding		uncharacterized LOC101736142
LOC101736230	GeneID:101736230	protein_coding		uncharacterized LOC101736230
LOC101736254	GeneID:101736254	protein_coding	SLC25A44	solute carrier family 25 member 44		GO:0005743,GO:0016021,GO:0022857	mitochondrial inner membrane|integral component of membrane|transmembrane transporter activity
LOC101736367	GeneID:101736367	protein_coding	AK1	adenylate kinase isoenzyme 1		GO:0004017,GO:0004550,GO:0005524,GO:0005829,GO:0005886,GO:0006165,GO:0006172,GO:0007050,GO:0009142,GO:0036126,GO:0046033,GO:0046034	adenylate kinase activity|nucleoside diphosphate kinase activity|ATP binding|cytosol|plasma membrane|nucleoside diphosphate phosphorylation|ADP biosynthetic process|cell cycle arrest|nucleoside triphosphate biosynthetic process|sperm flagellum|AMP metabolic process|ATP metabolic process	ko00230	Purine metabolism
LOC101736463	GeneID:101736463	protein_coding	SLC7A5	large neutral amino acids transporter small subunit 1		GO:0005829,GO:0005886,GO:0007399,GO:0015171,GO:0015804,GO:0016021,GO:0016324,GO:0030154,GO:0042605	cytosol|plasma membrane|nervous system development|amino acid transmembrane transporter activity|neutral amino acid transport|integral component of membrane|apical plasma membrane|cell differentiation|peptide antigen binding
LOC101736619	GeneID:101736619	protein_coding	stmA	protein EFR3 homolog cmp44E		GO:0000281,GO:0007268,GO:0007602,GO:0016021,GO:0016079,GO:0045202,GO:0048488,GO:0098793,GO:0150008	mitotic cytokinesis|chemical synaptic transmission|phototransduction|integral component of membrane|synaptic vesicle exocytosis|synapse|synaptic vesicle endocytosis|presynapse|bulk synaptic vesicle endocytosis
LOC101736674	GeneID:101736674	protein_coding		uncharacterized LOC101736674
LOC101736728	GeneID:101736728	protein_coding		uncharacterized LOC101736728
LOC101736773	GeneID:101736773	protein_coding	Pde1c	calcium/calmodulin-dependent 3',5'-cyclic nucleotide phosphodiesterase 1		GO:0004115,GO:0005516,GO:0005615,GO:0007165,GO:0032504,GO:0046058,GO:0046068,GO:0046872,GO:0047555,GO:0048101,GO:0060179	3',5'-cyclic-AMP phosphodiesterase activity|calmodulin binding|extracellular space|signal transduction|multicellular organism reproduction|cAMP metabolic process|cGMP metabolic process|metal ion binding|3',5'-cyclic-GMP phosphodiesterase activity|calcium- and calmodulin-regulated 3',5'-cyclic-GMP phosphodiesterase activity|male mating behavior	ko04924,ko04740,ko00230,ko04020,ko04742	Renin secretion|Olfactory transduction|Purine metabolism|Calcium signaling pathway|Taste transduction
LOC101736833	GeneID:101736833	protein_coding		uncharacterized LOC101736833
LOC101736959	GeneID:101736959	protein_coding	NANP	N-acylneuraminate-9-phosphatase		GO:0005829,GO:0005975,GO:0006045,GO:0046380,GO:0050124	cytosol|carbohydrate metabolic process|N-acetylglucosamine biosynthetic process|N-acetylneuraminate biosynthetic process|N-acylneuraminate-9-phosphatase activity	ko00520	Amino sugar and nucleotide sugar metabolism
LOC101737032	GeneID:101737032	protein_coding		uncharacterized LOC101737032
LOC101737082	GeneID:101737082	protein_coding	PyK	pyruvate kinase		GO:0000287,GO:0004743,GO:0005524,GO:0005737,GO:0005829,GO:0006090,GO:0006096,GO:0007520,GO:0007525,GO:0009744,GO:0016301,GO:0030955,GO:0032869,GO:0042593,GO:0043186	magnesium ion binding|pyruvate kinase activity|ATP binding|cytoplasm|cytosol|pyruvate metabolic process|glycolytic process|myoblast fusion|somatic muscle development|response to sucrose|kinase activity|potassium ion binding|cellular response to insulin stimulus|glucose homeostasis|P granule	ko01200,ko00620,ko04922,ko00230,ko01230,ko00010	Carbon metabolism|Pyruvate metabolism|Glucagon signaling pathway|Purine metabolism|Biosynthesis of amino acids|Glycolysis / Gluconeogenesis
LOC101737155	GeneID:101737155	protein_coding	LMAN1	protein ERGIC-53		GO:0000139,GO:0005537,GO:0005789,GO:0006888,GO:0015031,GO:0016021,GO:0033116,GO:0046872	Golgi membrane|mannose binding|endoplasmic reticulum membrane|ER to Golgi vesicle-mediated transport|protein transport|integral component of membrane|endoplasmic reticulum-Golgi intermediate compartment membrane|metal ion binding	ko04141	Protein processing in endoplasmic reticulum
LOC101737344	GeneID:101737344	protein_coding		uncharacterized LOC101737344
LOC101737485	GeneID:101737485	protein_coding		uncharacterized LOC101737485
LOC101737508	GeneID:101737508	protein_coding	Usp2	ubiquitin carboxyl-terminal hydrolase 17		GO:0000122,GO:0004843,GO:0005634,GO:0005737,GO:0005813,GO:0006511,GO:0007049,GO:0007517,GO:0016020,GO:0016579,GO:0030332,GO:0031625,GO:0032922,GO:0042802,GO:0043153,GO:0045475,GO:0045931,GO:0046872,GO:0048471,GO:0048512,GO:0048642,GO:0048643,GO:0050821	negative regulation of transcription by RNA polymerase II|thiol-dependent ubiquitin-specific protease activity|nucleus|cytoplasm|centrosome|ubiquitin-dependent protein catabolic process|cell cycle|muscle organ development|membrane|protein deubiquitination|cyclin binding|ubiquitin protein ligase binding|circadian regulation of gene expression|identical protein binding|entrainment of circadian cloc…
LOC101737542	GeneID:101737542	protein_coding		uncharacterized LOC101737542
LOC101737558	GeneID:101737558	protein_coding	XRCC1	DNA repair protein XRCC1		GO:0000012,GO:0003684,GO:0005634,GO:0005730	single strand break repair|damaged DNA binding|nucleus|nucleolus	ko03410	Base excision repair
LOC101737565	GeneID:101737565	protein_coding	ANPEP	aminopeptidase N-like		GO:0001525,GO:0001618,GO:0005737,GO:0005886,GO:0006508,GO:0008270,GO:0016021,GO:0030154,GO:0042277,GO:0043171,GO:0070006	angiogenesis|virus receptor activity|cytoplasm|plasma membrane|proteolysis|zinc ion binding|integral component of membrane|cell differentiation|peptide binding|peptide catabolic process|metalloaminopeptidase activity	ko00480,ko04640,ko04614	Glutathione metabolism|Hematopoietic cell lineage|Renin-angiotensin system
LOC101737730	GeneID:101737730	protein_coding	Odf3	adhesive plaque matrix protein		GO:0001520,GO:0005737,GO:0007275,GO:0007283,GO:0030154	outer dense fiber|cytoplasm|multicellular organism development|spermatogenesis|cell differentiation
LOC101737733	GeneID:101737733	protein_coding	sky	TBC1 domain family member 24		GO:0005096,GO:0007268,GO:0007274,GO:0031594,GO:0043087,GO:0043195,GO:1903422	GTPase activator activity|chemical synaptic transmission|neuromuscular synaptic transmission|neuromuscular junction|regulation of GTPase activity|terminal bouton|negative regulation of synaptic vesicle recycling
LOC101737821	GeneID:101737821	protein_coding	Rbm25	RNA-binding protein 25		GO:0000381,GO:0003729,GO:0005737,GO:0006397,GO:0006915,GO:0008380,GO:0016607,GO:0042981	regulation of alternative mRNA splicing, via spliceosome|mRNA binding|cytoplasm|mRNA processing|apoptotic process|RNA splicing|nuclear speck|regulation of apoptotic process	ko03040	Spliceosome
LOC101737970	GeneID:101737970	protein_coding		mid1-interacting protein 1A
LOC101738051	GeneID:101738051	protein_coding	Syne1	nesprin-1	Homeobox	GO:0000932,GO:0002053,GO:0003779,GO:0005102,GO:0005521,GO:0005635,GO:0005640,GO:0005654,GO:0005730,GO:0005737,GO:0005794,GO:0005819,GO:0007030,GO:0007097,GO:0007283,GO:0016021,GO:0019899,GO:0030017,GO:0030496,GO:0031965,GO:0034993,GO:0042692,GO:0042802,GO:0042803,GO:0043197,GO:0044327,GO:0045211,GO:0048260,GO:0048471,GO:0048814,GO:0051015,GO:0051642,GO:0061886,GO:0090286,GO:0090292,GO:0099149,GO:…	P-body|positive regulation of mesenchymal cell proliferation|actin binding|signaling receptor binding|lamin binding|nuclear envelope|nuclear outer membrane|nucleoplasm|nucleolus|cytoplasm|Golgi apparatus|spindle|Golgi organization|nuclear migration|spermatogenesis|integral component of membrane|enzyme binding|sarcomere|midbody|nuclear membrane|meiotic nuclear membrane microtubule tethering comple…
LOC101738114	GeneID:101738114	protein_coding		proteoglycan 4
LOC101738141	GeneID:101738141	protein_coding	Atp6v0a1	V-type proton ATPase 116 kDa subunit a		GO:0000220,GO:0005737,GO:0005794,GO:0005829,GO:0005886,GO:0007035,GO:0008021,GO:0015991,GO:0016241,GO:0016471,GO:0016607,GO:0030285,GO:0042470,GO:0043231,GO:0046961,GO:0051117,GO:1901998	vacuolar proton-transporting V-type ATPase, V0 domain|cytoplasm|Golgi apparatus|cytosol|plasma membrane|vacuolar acidification|synaptic vesicle|ATP hydrolysis coupled proton transport|regulation of macroautophagy|vacuolar proton-transporting V-type ATPase complex|nuclear speck|integral component of synaptic vesicle membrane|melanosome|intracellular membrane-bounded organelle|proton-transporting A…	ko04966,ko04145,ko00190,ko04142,ko04721	Collecting duct acid secretion|Phagosome|Oxidative phosphorylation|Lysosome|Synaptic vesicle cycle
LOC101738146	GeneID:101738146	protein_coding	SLC16A14	monocarboxylate transporter 4		GO:0005887,GO:0008028,GO:0015293,GO:0015718	integral component of plasma membrane|monocarboxylic acid transmembrane transporter activity|symporter activity|monocarboxylic acid transport
LOC101738172	GeneID:101738172	protein_coding	SLC30A1	zinc transporter 1		GO:0001701,GO:0005385,GO:0005737,GO:0005783,GO:0005794,GO:0005886,GO:0006829,GO:0006874,GO:0006882,GO:0019855,GO:0030315,GO:0031965,GO:0046929,GO:0070509,GO:0070574,GO:0071584,GO:0071585,GO:0090281,GO:0098685,GO:0099061	in utero embryonic development|zinc ion transmembrane transporter activity|cytoplasm|endoplasmic reticulum|Golgi apparatus|plasma membrane|zinc ion transport|cellular calcium ion homeostasis|cellular zinc ion homeostasis|calcium channel inhibitor activity|T-tubule|nuclear membrane|negative regulation of neurotransmitter secretion|calcium ion import|cadmium ion transmembrane transport|negative reg…	ko04978	Mineral absorption
LOC101738177	GeneID:101738177	protein_coding	TKFC	triokinase/FMN cyclase		GO:0004371,GO:0005524,GO:0005634,GO:0005829,GO:0019563,GO:0034012,GO:0039534,GO:0044262,GO:0045087,GO:0045088,GO:0046835,GO:0046872,GO:0050354,GO:0061624,GO:0070062	glycerone kinase activity|ATP binding|nucleus|cytosol|glycerol catabolic process|FAD-AMP lyase (cyclizing) activity|negative regulation of MDA-5 signaling pathway|cellular carbohydrate metabolic process|innate immune response|regulation of innate immune response|carbohydrate phosphorylation|metal ion binding|triokinase activity|fructose catabolic process to hydroxyacetone phosphate and glyceralde…	ko01200,ko04622,ko00680,ko00561,ko00051	Carbon metabolism|RIG-I-like receptor signaling pathway|Methane metabolism|Glycerolipid metabolism|Fructose and mannose metabolism
LOC101738178	GeneID:101738178	protein_coding	ARRDC3	arrestin domain-containing protein 17		GO:0005764,GO:0005769,GO:0005886	lysosome|early endosome|plasma membrane
LOC101738225	GeneID:101738225	protein_coding		uncharacterized LOC101738225	zf-C2H2
LOC101738243	GeneID:101738243	protein_coding	ARHGEF28	rho guanine nucleotide exchange factor 18		GO:0003723,GO:0005085,GO:0005089,GO:0005829,GO:0005886,GO:0030154,GO:0035023,GO:0035556,GO:0046872,GO:0048013	RNA binding|guanyl-nucleotide exchange factor activity|Rho guanyl-nucleotide exchange factor activity|cytosol|plasma membrane|cell differentiation|regulation of Rho protein signal transduction|intracellular signal transduction|metal ion binding|ephrin receptor signaling pathway
LOC101738265	GeneID:101738265	protein_coding	Gs2	glutamine synthetase 2 cytoplasmic		GO:0004356,GO:0005524,GO:0005737,GO:0006538,GO:0006542,GO:0007416,GO:0045213	glutamate-ammonia ligase activity|ATP binding|cytoplasm|glutamate catabolic process|glutamine biosynthetic process|synapse assembly|neurotransmitter receptor metabolic process	ko00910,ko00630,ko04727,ko02020,ko01230,ko00250,ko00220,ko04724	Nitrogen metabolism|Glyoxylate and dicarboxylate metabolism|GABAergic synapse|Two-component system|Biosynthesis of amino acids|Alanine, aspartate and glutamate metabolism|Arginine biosynthesis|Glutamatergic synapse
LOC101738342	GeneID:101738342	protein_coding		uncharacterized LOC101738342
LOC101738393	GeneID:101738393	protein_coding	Dys	dystrophin		GO:0003779,GO:0005198,GO:0005737,GO:0005856,GO:0005938,GO:0007274,GO:0007474,GO:0008092,GO:0008270,GO:0008307,GO:0008586,GO:0016010,GO:0030010,GO:0042383,GO:0045202,GO:0046716,GO:0046928,GO:0048172,GO:0050699	actin binding|structural molecule activity|cytoplasm|cytoskeleton|cell cortex|neuromuscular synaptic transmission|imaginal disc-derived wing vein specification|cytoskeletal protein binding|zinc ion binding|structural constituent of muscle|imaginal disc-derived wing vein morphogenesis|dystrophin-associated glycoprotein complex|establishment of cell polarity|sarcolemma|synapse|muscle cell cellular …
LOC101738542	GeneID:101738542	protein_coding	CNGB1	cyclic nucleotide-gated cation channel beta-1		GO:0000139,GO:0001750,GO:0001895,GO:0005222,GO:0005223,GO:0005886,GO:0006812,GO:0007601,GO:0007608,GO:0015276,GO:0016056,GO:0017071,GO:0022400,GO:0030552,GO:0030553,GO:0030660,GO:0033365,GO:0035845,GO:0043195,GO:0045494,GO:0050908,GO:0051290,GO:0051480,GO:0060170,GO:1902495	Golgi membrane|photoreceptor outer segment|retina homeostasis|intracellular cAMP-activated cation channel activity|intracellular cGMP-activated cation channel activity|plasma membrane|cation transport|visual perception|sensory perception of smell|ligand-gated ion channel activity|rhodopsin mediated signaling pathway|intracellular cyclic nucleotide activated cation channel complex|regulation of rh…	ko04744,ko04024,ko04022,ko04740	Phototransduction|cAMP signaling pathway|cGMP-PKG signaling pathway|Olfactory transduction
LOC101738602	GeneID:101738602	protein_coding	ESYT2	extended synaptotagmin-1		GO:0005509,GO:0005544,GO:0005789,GO:0005887,GO:0006869,GO:0006897,GO:0008429,GO:0016020,GO:0031210,GO:0031227,GO:0031234,GO:0035091,GO:0042802,GO:0044232,GO:0045296,GO:0061817	calcium ion binding|calcium-dependent phospholipid binding|endoplasmic reticulum membrane|integral component of plasma membrane|lipid transport|endocytosis|phosphatidylethanolamine binding|membrane|phosphatidylcholine binding|intrinsic component of endoplasmic reticulum membrane|extrinsic component of cytoplasmic side of plasma membrane|phosphatidylinositol binding|identical protein binding|organ…
LOC101738654	GeneID:101738654	protein_coding		fungal protease inhibitor F-like		GO:0004867,GO:0005576	serine-type endopeptidase inhibitor activity|extracellular region
LOC101738722	GeneID:101738722	protein_coding	Drc3	dynein regulatory complex subunit 3		GO:0005930,GO:0031514	axoneme|motile cilium
LOC101738782	GeneID:101738782	protein_coding	tsl	torso-like protein		GO:0003384,GO:0005122,GO:0005615,GO:0007278,GO:0007281,GO:0007362,GO:0007370,GO:0008293,GO:0008358,GO:0009880,GO:0035073,GO:0040018,GO:0048018	apical constriction involved in gastrulation|torso binding|extracellular space|pole cell fate determination|germ cell development|terminal region determination|ventral furrow formation|torso signaling pathway|maternal determination of anterior/posterior axis, embryo|embryonic pattern specification|pupariation|positive regulation of multicellular organism growth|receptor ligand activity	ko04013	MAPK signaling pathway - fly
LOC101738947	GeneID:101738947	protein_coding	TOM1L2	TOM1-like protein 2		GO:0005622,GO:0006886,GO:0007165,GO:0019901,GO:0030276,GO:0045839,GO:0070062	intracellular|intracellular protein transport|signal transduction|protein kinase binding|clathrin binding|negative regulation of mitotic nuclear division|extracellular exosome
LOC101739037	GeneID:101739037	protein_coding	SLC9B2	sodium/hydrogen exchanger 9B2		GO:0005451,GO:0005743,GO:0005886,GO:0006814,GO:0010008,GO:0010348,GO:0015385,GO:0016021,GO:0016323,GO:0016324,GO:0030054,GO:0030317,GO:0030672,GO:0031966,GO:0034220,GO:0042802,GO:0061178,GO:0072583,GO:0097228,GO:2001206	monovalent cation:proton antiporter activity|mitochondrial inner membrane|plasma membrane|sodium ion transport|endosome membrane|lithium:proton antiporter activity|sodium:proton antiporter activity|integral component of membrane|basolateral plasma membrane|apical plasma membrane|cell junction|flagellated sperm motility|synaptic vesicle membrane|mitochondrial membrane|ion transmembrane transport|i…
LOC101739124	GeneID:101739124	protein_coding	SMSr	sphingomyelin synthase-related 1		GO:0005887,GO:0006686,GO:0007030,GO:0016021,GO:0030148,GO:0030173,GO:0030176,GO:0033188,GO:0046513,GO:0047493,GO:0060305,GO:2000303	integral component of plasma membrane|sphingomyelin biosynthetic process|Golgi organization|integral component of membrane|sphingolipid biosynthetic process|integral component of Golgi membrane|integral component of endoplasmic reticulum membrane|sphingomyelin synthase activity|ceramide biosynthetic process|ceramide cholinephosphotransferase activity|regulation of cell diameter|regulation of cera…
LOC101739139	GeneID:101739139	protein_coding	Parvb	beta-parvin		GO:0003779,GO:0005737,GO:0005886,GO:0005925,GO:0007163,GO:0015629,GO:0030018,GO:0030027,GO:0030031,GO:0030032,GO:0031532,GO:0034446,GO:0071963	actin binding|cytoplasm|plasma membrane|focal adhesion|establishment or maintenance of cell polarity|actin cytoskeleton|Z disc|lamellipodium|cell projection assembly|lamellipodium assembly|actin cytoskeleton reorganization|substrate adhesion-dependent cell spreading|establishment or maintenance of cell polarity regulating cell shape	ko04510	Focal adhesion
LOC101739159	GeneID:101739159	protein_coding	retm	protein real-time		GO:0005739	mitochondrion
LOC101739179	GeneID:101739179	protein_coding	AOX1	xanthine dehydrogenase		GO:0004031,GO:0005506,GO:0005829,GO:0009055,GO:0017144,GO:0042803,GO:0043546,GO:0050250,GO:0050660,GO:0051287,GO:0051537,GO:0055114,GO:0071949,GO:0102797,GO:0102798	aldehyde oxidase activity|iron ion binding|cytosol|electron transfer activity|drug metabolic process|protein homodimerization activity|molybdopterin cofactor binding|retinal oxidase activity|flavin adenine dinucleotide binding|NAD binding|2 iron, 2 sulfur cluster binding|oxidation-reduction process|FAD binding|geranial:oxygen oxidoreductase activity|heptaldehyde:oxygen oxidoreductase activity	ko00230,ko04146,ko00983,ko00232	Purine metabolism|Peroxisome|Drug metabolism - other enzymes|Caffeine metabolism
LOC101739258	GeneID:101739258	protein_coding	ine	sodium- and chloride-dependent GABA transporter ine		GO:0005034,GO:0005328,GO:0005886,GO:0006836,GO:0009414,GO:0016021,GO:0016323,GO:0019226,GO:0042065,GO:0042066,GO:0047484,GO:0050891	osmosensor activity|neurotransmitter:sodium symporter activity|plasma membrane|neurotransmitter transport|response to water deprivation|integral component of membrane|basolateral plasma membrane|transmission of nerve impulse|glial cell growth|perineurial glial growth|regulation of response to osmotic stress|multicellular organismal water homeostasis
LOC101739299	GeneID:101739299	protein_coding	l(1)G0156	probable isocitrate dehydrogenase [NAD] subunit alpha, mitochondrial		GO:0000287,GO:0004449,GO:0005739,GO:0006099,GO:0051287	magnesium ion binding|isocitrate dehydrogenase (NAD+) activity|mitochondrion|tricarboxylic acid cycle|NAD binding	ko00020,ko01230,ko01210,ko01200	Citrate cycle (TCA cycle)|Biosynthesis of amino acids|2-Oxocarboxylic acid metabolism|Carbon metabolism
LOC101739424	GeneID:101739424	protein_coding	Slc7a8	large neutral amino acids transporter small subunit 2		GO:0005275,GO:0005737,GO:0005886,GO:0006865,GO:0015101,GO:0015171,GO:0015175,GO:0015179,GO:0015804,GO:0015807,GO:0016021,GO:0016323,GO:0019534	amine transmembrane transporter activity|cytoplasm|plasma membrane|amino acid transport|organic cation transmembrane transporter activity|amino acid transmembrane transporter activity|neutral amino acid transmembrane transporter activity|L-amino acid transmembrane transporter activity|neutral amino acid transport|L-amino acid transport|integral component of membrane|basolateral plasma membrane|to…
LOC101739482	GeneID:101739482	protein_coding	Pde7a	uncharacterized LOC101739482		GO:0004112,GO:0004115,GO:0006198,GO:0007165,GO:0046872	cyclic-nucleotide phosphodiesterase activity|3',5'-cyclic-AMP phosphodiesterase activity|cAMP catabolic process|signal transduction|metal ion binding
LOC101739490	GeneID:101739490	protein_coding	LRIT3	uncharacterized LOC101739490		GO:0005789,GO:0007601,GO:0016021,GO:0030425,GO:0040036,GO:0043204,GO:0050896	endoplasmic reticulum membrane|visual perception|integral component of membrane|dendrite|regulation of fibroblast growth factor receptor signaling pathway|perikaryon|response to stimulus
LOC101739593	GeneID:101739593	protein_coding	slc52a3b	solute carrier family 52, riboflavin transporter, member 3		GO:0005887,GO:0032217	integral component of plasma membrane|riboflavin transmembrane transporter activity	ko04977	Vitamin digestion and absorption
LOC101739746	GeneID:101739746	protein_coding	Csk	tyrosine-protein kinase CSK		GO:0002250,GO:0004713,GO:0004715,GO:0005524,GO:0005737,GO:0005886,GO:0005911,GO:0006468,GO:0007420,GO:0008285,GO:0010989,GO:0016740,GO:0019903,GO:0032715,GO:0033673,GO:0034236,GO:0034332,GO:0035556,GO:0042802,GO:0042997,GO:0043406,GO:0045121,GO:0045779,GO:0046777,GO:0046872,GO:0048709,GO:0050765,GO:0050863,GO:0060368,GO:0070064,GO:0070373,GO:0071375	adaptive immune response|protein tyrosine kinase activity|non-membrane spanning protein tyrosine kinase activity|ATP binding|cytoplasm|plasma membrane|cell-cell junction|protein phosphorylation|brain development|negative regulation of cell proliferation|negative regulation of low-density lipoprotein particle clearance|transferase activity|protein phosphatase binding|negative regulation of interle…
LOC101739867	GeneID:101739867	protein_coding	SPTBN5	spectrin beta chain, non-erythrocytic 2	Homeobox	GO:0000165,GO:0003779,GO:0005088,GO:0005737,GO:0005815,GO:0005829,GO:0006888,GO:0007030,GO:0007041,GO:0007411,GO:0008091,GO:0016020,GO:0019894,GO:0030036,GO:0030507,GO:0031941,GO:0032029,GO:0032391,GO:0034452,GO:0043621,GO:0045505,GO:0051260,GO:0051693,GO:0097381	MAPK cascade|actin binding|Ras guanyl-nucleotide exchange factor activity|cytoplasm|microtubule organizing center|cytosol|ER to Golgi vesicle-mediated transport|Golgi organization|lysosomal transport|axon guidance|spectrin|membrane|kinesin binding|actin cytoskeleton organization|spectrin binding|filamentous actin|myosin tail binding|photoreceptor connecting cilium|dynactin binding|protein self-as…
LOC101739932	GeneID:101739932	protein_coding	Ance	angiotensin-converting enzyme		GO:0004180,GO:0005615,GO:0005886,GO:0006508,GO:0007289,GO:0007291,GO:0007552,GO:0008237,GO:0008238,GO:0008239,GO:0008241,GO:0009609,GO:0046872	carboxypeptidase activity|extracellular space|plasma membrane|proteolysis|spermatid nucleus differentiation|sperm individualization|metamorphosis|metallopeptidase activity|exopeptidase activity|dipeptidyl-peptidase activity|peptidyl-dipeptidase activity|response to symbiotic bacterium|metal ion binding	ko04614,ko04924	Renin-angiotensin system|Renin secretion
LOC101739954	GeneID:101739954	protein_coding	Psn	presenilin-1		GO:0000139,GO:0004175,GO:0004190,GO:0005789,GO:0006915,GO:0007219,GO:0016021,GO:0016485	Golgi membrane|endopeptidase activity|aspartic-type endopeptidase activity|endoplasmic reticulum membrane|apoptotic process|Notch signaling pathway|integral component of membrane|protein processing	ko04722,ko04330,ko04310	Neurotrophin signaling pathway|Notch signaling pathway|Wnt signaling pathway
LOC101740097	GeneID:101740097	protein_coding	fz2	frizzled-2		GO:0004888,GO:0004930,GO:0005634,GO:0005886,GO:0005887,GO:0007367,GO:0007411,GO:0007435,GO:0008045,GO:0008585,GO:0016021,GO:0016055,GO:0016201,GO:0016477,GO:0017147,GO:0030165,GO:0031290,GO:0035206,GO:0035293,GO:0035567,GO:0042802,GO:0042813,GO:0048675,GO:0050808,GO:0060070	transmembrane signaling receptor activity|G protein-coupled receptor activity|nucleus|plasma membrane|integral component of plasma membrane|segment polarity determination|axon guidance|salivary gland morphogenesis|motor neuron axon guidance|female gonad development|integral component of membrane|Wnt signaling pathway|synaptic target inhibition|cell migration|Wnt-protein binding|PDZ domain binding…	ko04390,ko04916,ko04150,ko04310,ko04550	Hippo signaling pathway|Melanogenesis|mTOR signaling pathway|Wnt signaling pathway|Signaling pathways regulating pluripotency of stem cells
LOC101740108	GeneID:101740108	protein_coding	CG2145	poly(U)-specific endoribonuclease homolog		GO:0003723,GO:0004521,GO:0005576,GO:0046872,GO:0090502	RNA binding|endoribonuclease activity|extracellular region|metal ion binding|RNA phosphodiester bond hydrolysis, endonucleolytic
LOC101740111	GeneID:101740111	protein_coding	slc39a10	zinc transporter ZIP10		GO:0005385,GO:0005887,GO:0006829,GO:0006882,GO:0010043,GO:0055113,GO:0071578	zinc ion transmembrane transporter activity|integral component of plasma membrane|zinc ion transport|cellular zinc ion homeostasis|response to zinc ion|epiboly involved in gastrulation with mouth forming second|zinc ion import across plasma membrane
LOC101740114	GeneID:101740114	protein_coding	Ip6k3	inositol hexakisphosphate kinase 2		GO:0000828,GO:0000831,GO:0000832,GO:0005524,GO:0005634,GO:0005737,GO:0006468,GO:0032958,GO:0046488,GO:0052723,GO:0052724	inositol hexakisphosphate kinase activity|inositol hexakisphosphate 6-kinase activity|inositol hexakisphosphate 5-kinase activity|ATP binding|nucleus|cytoplasm|protein phosphorylation|inositol phosphate biosynthetic process|phosphatidylinositol metabolic process|inositol hexakisphosphate 1-kinase activity|inositol hexakisphosphate 3-kinase activity	ko04070	Phosphatidylinositol signaling system
LOC101740182	GeneID:101740182	protein_coding	CBL	E3 ubiquitin-protein ligase CBL-B-B				ko04144,ko04910,ko04012,ko04120,ko04660	Endocytosis|Insulin signaling pathway|ErbB signaling pathway|Ubiquitin mediated proteolysis|T cell receptor signaling pathway
LOC101740192	GeneID:101740192	protein_coding	PTBP3	polypyrimidine tract-binding protein 2		GO:0003723,GO:0005634,GO:0006397,GO:0008380,GO:0009653,GO:0033119,GO:0043249,GO:0045595	RNA binding|nucleus|mRNA processing|RNA splicing|anatomical structure morphogenesis|negative regulation of RNA splicing|erythrocyte maturation|regulation of cell differentiation
LOC101740198	GeneID:101740198	protein_coding		uncharacterized LOC101740198
LOC101740245	GeneID:101740245	protein_coding	slc25a35	solute carrier family 25 member 35		GO:0005743,GO:0016021	mitochondrial inner membrane|integral component of membrane
LOC101740269	GeneID:101740269	protein_coding		uncharacterized LOC101740269
LOC101740301	GeneID:101740301	protein_coding	Prep	prolyl endopeptidase		GO:0004175,GO:0004252,GO:0005634,GO:0005737,GO:0005829,GO:0006508,GO:0019538,GO:0042277,GO:0070008,GO:0070012	endopeptidase activity|serine-type endopeptidase activity|nucleus|cytoplasm|cytosol|proteolysis|protein metabolic process|peptide binding|serine-type exopeptidase activity|oligopeptidase activity	ko04614	Renin-angiotensin system
LOC101740327	GeneID:101740327	protein_coding	EPN2	epsin-1		GO:0005829,GO:0006897,GO:0008289,GO:0030128,GO:0030948,GO:0043231,GO:0045296,GO:0045747,GO:0061024,GO:1903671	cytosol|endocytosis|lipid binding|clathrin coat of endocytic vesicle|negative regulation of vascular endothelial growth factor receptor signaling pathway|intracellular membrane-bounded organelle|cadherin binding|positive regulation of Notch signaling pathway|membrane organization|negative regulation of sprouting angiogenesis	ko04144	Endocytosis
LOC101740328	GeneID:101740328	protein_coding		uncharacterized LOC101740328
LOC101740426	GeneID:101740426	protein_coding	CPE	carboxypeptidase E		GO:0004181,GO:0005615,GO:0005794,GO:0006518,GO:0008270,GO:0016485,GO:0030070,GO:0030141,GO:0030658,GO:0043025,GO:0097060	metallocarboxypeptidase activity|extracellular space|Golgi apparatus|peptide metabolic process|zinc ion binding|protein processing|insulin processing|secretory granule|transport vesicle membrane|neuronal cell body|synaptic membrane
LOC101740483	GeneID:101740483	protein_coding		uncharacterized LOC101740483
LOC101740596	GeneID:101740596	protein_coding	Atf3	activating transcription factor 3	TF_bZIP	GO:0000978,GO:0003700,GO:0005634,GO:0006357,GO:0006955,GO:0007399,GO:0010883,GO:0043565,GO:0055088	RNA polymerase II proximal promoter sequence-specific DNA binding|DNA-binding transcription factor activity|nucleus|regulation of transcription by RNA polymerase II|immune response|nervous system development|regulation of lipid storage|sequence-specific DNA binding|lipid homeostasis
LOC101740657	GeneID:101740657	protein_coding	Swip-1	EF-hand domain-containing protein D2 homolog		GO:0005509,GO:0005886,GO:0005927,GO:0007498	calcium ion binding|plasma membrane|muscle tendon junction|mesoderm development
LOC101740777	GeneID:101740777	protein_coding	SMAP2	stromal membrane-associated protein 1		GO:0005096,GO:0046872	GTPase activator activity|metal ion binding	ko04144	Endocytosis
LOC101740873	GeneID:101740873	protein_coding	SLC30A1	zinc transporter 1		GO:0005886,GO:0006829,GO:0008324,GO:0016021	plasma membrane|zinc ion transport|cation transmembrane transporter activity|integral component of membrane	ko04978	Mineral absorption
LOC101740880	GeneID:101740880	protein_coding	KCNQ5	potassium voltage-gated channel subfamily KQT member 1		GO:0005249,GO:0005251,GO:0005516,GO:0005886,GO:0005887,GO:0008076,GO:0016021,GO:0030118,GO:0034765,GO:0071805	voltage-gated potassium channel activity|delayed rectifier potassium channel activity|calmodulin binding|plasma membrane|integral component of plasma membrane|voltage-gated potassium channel complex|integral component of membrane|clathrin coat|regulation of ion transmembrane transport|potassium ion transmembrane transport	ko04725	Cholinergic synapse
LOC101740921	GeneID:101740921	protein_coding	Orct	organic cation transporter protein-like		GO:0006811,GO:0006915,GO:0016021,GO:0022857	ion transport|apoptotic process|integral component of membrane|transmembrane transporter activity
LOC101740941	GeneID:101740941	protein_coding	OCA2	P protein
LOC101741040	GeneID:101741040	protein_coding		axoneme-associated protein mst101(2)
LOC101741069	GeneID:101741069	protein_coding	DPH6	diphthine--ammonia ligase		GO:0005524,GO:0005730,GO:0017178,GO:0017183	ATP binding|nucleolus|diphthine-ammonia ligase activity|peptidyl-diphthamide biosynthetic process from peptidyl-histidine
LOC101741176	GeneID:101741176	protein_coding	D11DS	acyl-CoA Delta(11) desaturase-like		GO:0005789,GO:0006633,GO:0016021,GO:0017105,GO:0046872	endoplasmic reticulum membrane|fatty acid biosynthetic process|integral component of membrane|acyl-CoA delta11-desaturase activity|metal ion binding	ko04212,ko01040,ko01212,ko03320,ko04152	Longevity regulating pathway - worm|Biosynthesis of unsaturated fatty acids|Fatty acid metabolism|PPAR signaling pathway|AMPK signaling pathway
LOC101741199	GeneID:101741199	protein_coding	Glut1	glucose transporter type 1		GO:0008643,GO:0016021,GO:0022857,GO:0042593,GO:0048085,GO:0090277	carbohydrate transport|integral component of membrane|transmembrane transporter activity|glucose homeostasis|adult chitin-containing cuticle pigmentation|positive regulation of peptide hormone secretion	ko04976,ko04066,ko04922,ko04911,ko04920,ko04919	Bile secretion|HIF-1 signaling pathway|Glucagon signaling pathway|Insulin secretion|Adipocytokine signaling pathway|Thyroid hormone signaling pathway
LOC101741208	GeneID:101741208	protein_coding	Orct	organic cation transporter protein		GO:0006811,GO:0006915,GO:0016021,GO:0022857	ion transport|apoptotic process|integral component of membrane|transmembrane transporter activity
LOC101741271	GeneID:101741271	protein_coding	CG8399	putative ferric-chelate reductase 1 homolog		GO:0000293,GO:0016021,GO:0055114	ferric-chelate reductase activity|integral component of membrane|oxidation-reduction process
LOC101741394	GeneID:101741394	protein_coding	Gld	glucose dehydrogenase [FAD, quinone]		GO:0005576,GO:0016614,GO:0050660	extracellular region|oxidoreductase activity, acting on CH-OH group of donors|flavin adenine dinucleotide binding
LOC101741421	GeneID:101741421	protein_coding	Itp-r83A	inositol 1,4,5-trisphosphate receptor		GO:0000280,GO:0005220,GO:0005509,GO:0005783,GO:0005789,GO:0005790,GO:0005886,GO:0006874,GO:0006979,GO:0007591,GO:0007601,GO:0007608,GO:0007629,GO:0009267,GO:0010888,GO:0016021,GO:0016319,GO:0016529,GO:0030322,GO:0030536,GO:0030659,GO:0030667,GO:0035071,GO:0035091,GO:0042594,GO:0044295,GO:0046000,GO:0050909,GO:0051209,GO:0051482,GO:0055088,GO:0055089,GO:0060259,GO:0070679,GO:0071361	nuclear division|inositol 1,4,5-trisphosphate-sensitive calcium-release channel activity|calcium ion binding|endoplasmic reticulum|endoplasmic reticulum membrane|smooth endoplasmic reticulum|plasma membrane|cellular calcium ion homeostasis|response to oxidative stress|molting cycle, chitin-based cuticle|visual perception|sensory perception of smell|flight behavior|cellular response to starvation|…	ko04924,ko04540,ko04922,ko04730,ko04611,ko04728,ko04970,ko04925,ko04918,ko04713,ko04070,ko04724,ko04725,ko04745,ko04114,ko04723,ko04270,ko04020,ko04912,ko04972,ko04022,ko04971,ko04915,ko04750,ko04210,ko04720,ko04726,ko04921	Renin secretion|Gap junction|Glucagon signaling pathway|Long-term depression|Platelet activation|Dopaminergic synapse|Salivary secretion|Aldosterone synthesis and secretion|Thyroid hormone synthesis|Circadian entrainment|Phosphatidylinositol signaling system|Glutamatergic synapse|Cholinergic synapse|Phototransduction - fly|Oocyte meiosis|Retrograde endocannabinoid signaling|Vascular smooth muscle…
LOC101741429	GeneID:101741429	protein_coding	INSC	uncharacterized LOC101741429		GO:0005886,GO:0005938,GO:0007399,GO:0019904,GO:0030154,GO:0030674,GO:0031647,GO:0032991	plasma membrane|cell cortex|nervous system development|protein domain specific binding|cell differentiation|protein binding, bridging|regulation of protein stability|protein-containing complex
LOC101741575	GeneID:101741575	protein_coding	Nomo1	nodal modulator 1		GO:0005789,GO:0016021,GO:0030246,GO:0032991	endoplasmic reticulum membrane|integral component of membrane|carbohydrate binding|protein-containing complex
LOC101741624	GeneID:101741624	protein_coding	Pcsk1	neuroendocrine convertase 1		GO:0004175,GO:0004252,GO:0005615,GO:0005791,GO:0005802,GO:0006508,GO:0009749,GO:0010035,GO:0010157,GO:0014070,GO:0016486,GO:0016540,GO:0021983,GO:0022008,GO:0030133,GO:0030141,GO:0030425,GO:0031016,GO:0031667,GO:0032496,GO:0034774,GO:0042493,GO:0043005,GO:0043025,GO:0043204,GO:0043278,GO:0043434,GO:0043559,GO:0043679,GO:0044877,GO:0048471,GO:0048678,GO:0050714,GO:0051087,GO:0051384,GO:0051592,GO:…	endopeptidase activity|serine-type endopeptidase activity|extracellular space|rough endoplasmic reticulum|trans-Golgi network|proteolysis|response to glucose|response to inorganic substance|response to chlorate|response to organic cyclic compound|peptide hormone processing|protein autoprocessing|pituitary gland development|neurogenesis|transport vesicle|secretory granule|dendrite|pancreas develop…
LOC101741638	GeneID:101741638	protein_coding	SEMA-1A	semaphorin-1A		GO:0007399,GO:0016021,GO:0030154	nervous system development|integral component of membrane|cell differentiation	ko04360	Axon guidance
LOC101741741	GeneID:101741741	protein_coding		uncharacterized LOC101741741
LOC101741849	GeneID:101741849	protein_coding	egal-1	uncharacterized LOC101741849		GO:0003676,GO:0005635,GO:0008408	nucleic acid binding|nuclear envelope|3'-5' exonuclease activity
LOC101741873	GeneID:101741873	protein_coding	sty	protein sprouty		GO:0001745,GO:0005829,GO:0005886,GO:0007424,GO:0008069,GO:0009898,GO:0016318,GO:0021782,GO:0035171,GO:0040037,GO:0042059,GO:0043407,GO:0045177,GO:0045314,GO:0046580,GO:0048747,GO:0060446,GO:0070373,GO:0110109,GO:0120177	compound eye morphogenesis|cytosol|plasma membrane|open tracheal system development|dorsal/ventral axis specification, ovarian follicular epithelium|cytoplasmic side of plasma membrane|ommatidial rotation|glial cell development|lamellocyte differentiation|negative regulation of fibroblast growth factor receptor signaling pathway|negative regulation of epidermal growth factor receptor signaling pa…	ko04013	MAPK signaling pathway - fly
LOC101741931	GeneID:101741931	protein_coding	Tret1	facilitated trehalose transporter Tret1		GO:0005886,GO:0015574,GO:0015771,GO:0016021	plasma membrane|trehalose transmembrane transporter activity|trehalose transport|integral component of membrane
LOC101741968	GeneID:101741968	protein_coding	Flo2	flotillin-2		GO:0005198,GO:0005737,GO:0005829,GO:0005886,GO:0007155,GO:0016600,GO:0035011,GO:0035593,GO:0061357	structural molecule activity|cytoplasm|cytosol|plasma membrane|cell adhesion|flotillin complex|melanotic encapsulation of foreign target|positive regulation of Wnt signaling pathway by establishment of Wnt protein localization to extracellular region|positive regulation of Wnt protein secretion	ko04910	Insulin signaling pathway
LOC101742177	GeneID:101742177	protein_coding		paramyosin
LOC101742542	GeneID:101742542	protein_coding	SLC6A17	sodium-dependent neutral amino acid transporter B(0)AT3		GO:0005328,GO:0005887,GO:0007420,GO:0008021,GO:0015804,GO:0015816,GO:0015820,GO:0015824,GO:0030054,GO:0030285,GO:0032328,GO:0098978,GO:0098982	neurotransmitter:sodium symporter activity|integral component of plasma membrane|brain development|synaptic vesicle|neutral amino acid transport|glycine transport|leucine transport|proline transport|cell junction|integral component of synaptic vesicle membrane|alanine transport|glutamatergic synapse|GABA-ergic synapse
LOC101742586	GeneID:101742586	protein_coding		uncharacterized LOC101742586
LOC101742706	GeneID:101742706	protein_coding		uncharacterized LOC101742706
LOC101742777	GeneID:101742777	protein_coding		uncharacterized LOC101742777
LOC101742884	GeneID:101742884	protein_coding		uncharacterized LOC101742884
LOC101742959	GeneID:101742959	protein_coding	Nrg	neuroglian		GO:0005509,GO:0005886,GO:0005887,GO:0005918,GO:0005919,GO:0005923,GO:0007158,GO:0007409,GO:0007560,GO:0008045,GO:0008049,GO:0008050,GO:0008366,GO:0016319,GO:0019991,GO:0021682,GO:0030175,GO:0035011,GO:0035151,GO:0045924,GO:0048036,GO:0048675,GO:0048813,GO:0050808,GO:0050839,GO:0060857,GO:0061343,GO:0072499,GO:0098609	calcium ion binding|plasma membrane|integral component of plasma membrane|septate junction|pleated septate junction|bicellular tight junction|neuron cell-cell adhesion|axonogenesis|imaginal disc morphogenesis|motor neuron axon guidance|male courtship behavior|female courtship behavior|axon ensheathment|mushroom body development|septate junction assembly|nerve maturation|filopodium|melanotic encap…	ko04514	Cell adhesion molecules (CAMs)
LOC101742986	GeneID:101742986	protein_coding	TMEM18	transmembrane protein 18		GO:0003677,GO:0005737,GO:0016021,GO:0016477,GO:0031965	DNA binding|cytoplasm|integral component of membrane|cell migration|nuclear membrane
LOC101743039	GeneID:101743039	protein_coding	ptc	protein patched		GO:0001746,GO:0004888,GO:0005119,GO:0005737,GO:0005886,GO:0005887,GO:0005929,GO:0006508,GO:0007224,GO:0007346,GO:0007367,GO:0007411,GO:0007455,GO:0007476,GO:0008158,GO:0008406,GO:0009952,GO:0016311,GO:0030139,GO:0030228,GO:0030707,GO:0035225,GO:0042078,GO:0042981,GO:0045879,GO:0048099,GO:0048100,GO:0048103,GO:0048471,GO:0048477,GO:0055088,GO:0097108,GO:2000274	Bolwig's organ morphogenesis|transmembrane signaling receptor activity|smoothened binding|cytoplasm|plasma membrane|integral component of plasma membrane|cilium|proteolysis|smoothened signaling pathway|regulation of mitotic cell cycle|segment polarity determination|axon guidance|eye-antennal disc morphogenesis|imaginal disc-derived wing morphogenesis|hedgehog receptor activity|gonad development|a…	ko04024,ko04360,ko04341,ko04340	cAMP signaling pathway|Axon guidance|Hedgehog signaling pathway - fly|Hedgehog signaling pathway
LOC101743047	GeneID:101743047	protein_coding	sfl	bifunctional heparan sulfate N-deacetylase/N-sulfotransferase		GO:0000137,GO:0000139,GO:0005783,GO:0006024,GO:0006790,GO:0007283,GO:0007367,GO:0007427,GO:0007474,GO:0007509,GO:0008146,GO:0008543,GO:0008587,GO:0015012,GO:0015014,GO:0015016,GO:0016021,GO:0016055,GO:0016787,GO:0030210,GO:0045570	Golgi cis cisterna|Golgi membrane|endoplasmic reticulum|glycosaminoglycan biosynthetic process|sulfur compound metabolic process|spermatogenesis|segment polarity determination|epithelial cell migration, open tracheal system|imaginal disc-derived wing vein specification|mesoderm migration involved in gastrulation|sulfotransferase activity|fibroblast growth factor receptor signaling pathway|imagina…	ko00534	Glycosaminoglycan biosynthesis - heparan sulfate / heparin
LOC101743218	--	--	--	--	--	--	--	--	--
LOC101743364	GeneID:101743364	protein_coding		uncharacterized LOC101743364
LOC101743377	GeneID:101743377	protein_coding	Nudt9	ADP-ribose pyrophosphatase, mitochondrial		GO:0005739,GO:0043262,GO:0046032,GO:0046709,GO:0047631	mitochondrion|adenosine-diphosphatase activity|ADP catabolic process|IDP catabolic process|ADP-ribose diphosphatase activity	ko00230	Purine metabolism
LOC101743421	GeneID:101743421	protein_coding	Foxn1	uncharacterized LOC101743421	Fork head	GO:0001228,GO:0001942,GO:0002260,GO:0002360,GO:0005634,GO:0008283,GO:0008544,GO:0010468,GO:0030097,GO:0030216,GO:0030858,GO:0033081,GO:0035878,GO:0043029,GO:0043565,GO:0045944,GO:0048514,GO:0048538,GO:0050673,GO:0051798,GO:0097535,GO:0097536,GO:1902232	DNA-binding transcription activator activity, RNA polymerase II-specific|hair follicle development|lymphocyte homeostasis|T cell lineage commitment|nucleus|cell proliferation|epidermis development|regulation of gene expression|hemopoiesis|keratinocyte differentiation|positive regulation of epithelial cell differentiation|regulation of T cell differentiation in thymus|nail development|T cell homeo…
LOC101743473	GeneID:101743473	protein_coding	lama	putative phospholipase B-like lamina ancestor		GO:0005576,GO:0007444,GO:0016042,GO:0016787,GO:0046843	extracellular region|imaginal disc development|lipid catabolic process|hydrolase activity|dorsal appendage formation
LOC101743607	GeneID:101743607	protein_coding	CG1968	conserved oligomeric Golgi complex subunit 6		GO:0000139,GO:0006891,GO:0015031,GO:0017119	Golgi membrane|intra-Golgi vesicle-mediated transport|protein transport|Golgi transport complex
LOC101743671	GeneID:101743671	protein_coding	CG32669	putative sodium-dependent multivitamin transporter		GO:0006814,GO:0015293,GO:0016021	sodium ion transport|symporter activity|integral component of membrane
LOC101743885	GeneID:101743885	protein_coding	Eml2	echinoderm microtubule-associated protein-like 2	zf-GATA	GO:0003824,GO:0005102,GO:0005737,GO:0005874,GO:0008017,GO:0008022,GO:0010968,GO:0015630,GO:0015631,GO:0031115,GO:0072686	catalytic activity|signaling receptor binding|cytoplasm|microtubule|microtubule binding|protein C-terminus binding|regulation of microtubule nucleation|microtubule cytoskeleton|tubulin binding|negative regulation of microtubule polymerization|mitotic spindle
LOC101743908	GeneID:101743908	protein_coding	Cd63	CD63 antigen	TEA	GO:0002092,GO:0005615,GO:0005737,GO:0005764,GO:0005765,GO:0005770,GO:0005886,GO:0005887,GO:0007160,GO:0007166,GO:0009986,GO:0010008,GO:0010633,GO:0015031,GO:0016477,GO:0030855,GO:0031226,GO:0031902,GO:0031904,GO:0032585,GO:0032991,GO:0034613,GO:0035646,GO:0042470,GO:0043473,GO:0044877,GO:0045785,GO:0045807,GO:0048757,GO:0050931,GO:0070062,GO:0097487,GO:1900746,GO:1901379,GO:2001046	positive regulation of receptor internalization|extracellular space|cytoplasm|lysosome|lysosomal membrane|late endosome|plasma membrane|integral component of plasma membrane|cell-matrix adhesion|cell surface receptor signaling pathway|cell surface|endosome membrane|negative regulation of epithelial cell migration|protein transport|cell migration|epithelial cell differentiation|intrinsic component…
LOC101743935	GeneID:101743935	protein_coding	svop-1	putative transporter svop-1		GO:0016021,GO:0022857	integral component of membrane|transmembrane transporter activity
LOC101744060	GeneID:101744060	protein_coding		uncharacterized LOC101744060
LOC101744067	GeneID:101744067	protein_coding		serine/arginine repetitive matrix protein 1
LOC101744111	GeneID:101744111	protein_coding		uncharacterized LOC101744111
LOC101744177	GeneID:101744177	protein_coding		uncharacterized LOC101744177
LOC101744330	GeneID:101744330	protein_coding	Vapb	vesicle-associated membrane protein-associated protein B		GO:0000139,GO:0005783,GO:0005789,GO:0005794,GO:0006874,GO:0007029,GO:0008017,GO:0016021,GO:0019048,GO:0019899,GO:0030968,GO:0033149,GO:0042803,GO:0045070,GO:0046982,GO:0048487,GO:0090114	Golgi membrane|endoplasmic reticulum|endoplasmic reticulum membrane|Golgi apparatus|cellular calcium ion homeostasis|endoplasmic reticulum organization|microtubule binding|integral component of membrane|modulation by virus of host morphology or physiology|enzyme binding|endoplasmic reticulum unfolded protein response|FFAT motif binding|protein homodimerization activity|positive regulation of vira…
LOC101744472	GeneID:101744472	protein_coding		apyrase		GO:0005524,GO:0005576,GO:0009166,GO:0016788,GO:0046872,GO:0102485,GO:0102486,GO:0102487,GO:0102488,GO:0102489,GO:0102490,GO:0102491	ATP binding|extracellular region|nucleotide catabolic process|hydrolase activity, acting on ester bonds|metal ion binding|dATP phosphohydrolase activity|dCTP phosphohydrolase activity|dUTP phosphohydrolase activity|dTTP phosphohydrolase activity|GTP phosphohydrolase activity|8-oxo-dGTP phosphohydrolase activity|dGTP phosphohydrolase activity
LOC101744508	GeneID:101744508	protein_coding	OSBP	oxysterol-binding protein 1		GO:0000139,GO:0005634,GO:0005654,GO:0005730,GO:0005737,GO:0005789,GO:0005794,GO:0005802,GO:0005829,GO:0005886,GO:0006699,GO:0008142,GO:0008289,GO:0015248,GO:0015918,GO:0016020,GO:0019904,GO:0030054,GO:0032367,GO:0032934,GO:0043231,GO:0044128,GO:0048471,GO:0070273,GO:0097038	Golgi membrane|nucleus|nucleoplasm|nucleolus|cytoplasm|endoplasmic reticulum membrane|Golgi apparatus|trans-Golgi network|cytosol|plasma membrane|bile acid biosynthetic process|oxysterol binding|lipid binding|sterol transporter activity|sterol transport|membrane|protein domain specific binding|cell junction|intracellular cholesterol transport|sterol binding|intracellular membrane-bounded organell…
LOC101744514	GeneID:101744514	protein_coding	ABCC4	multidrug resistance-associated protein 4
LOC101744777	GeneID:101744777	protein_coding	Pxt	uncharacterized LOC101744777		GO:0001516,GO:0004601,GO:0004666,GO:0005615,GO:0006979,GO:0007304,GO:0007306,GO:0020037,GO:0030707,GO:0042743,GO:0042744,GO:0046872	prostaglandin biosynthetic process|peroxidase activity|prostaglandin-endoperoxide synthase activity|extracellular space|response to oxidative stress|chorion-containing eggshell formation|eggshell chorion assembly|heme binding|ovarian follicle cell development|hydrogen peroxide metabolic process|hydrogen peroxide catabolic process|metal ion binding
LOC101744941	GeneID:101744941	protein_coding	Acadvl	very long-chain specific acyl-CoA dehydrogenase, mitochondrial		GO:0000062,GO:0003995,GO:0004466,GO:0005739,GO:0005743,GO:0006635,GO:0017099,GO:0050660	fatty-acyl-CoA binding|acyl-CoA dehydrogenase activity|long-chain-acyl-CoA dehydrogenase activity|mitochondrion|mitochondrial inner membrane|fatty acid beta-oxidation|very-long-chain-acyl-CoA dehydrogenase activity|flavin adenine dinucleotide binding	ko01212,ko00071	Fatty acid metabolism|Fatty acid degradation
LOC101744944	GeneID:101744944	protein_coding	CREBBP	CREB-binding protein	AF-4			ko04066,ko04520,ko04922,ko04110,ko04916,ko04310,ko04024,ko04330,ko04630,ko04350,ko04068,ko04919,ko04720	HIF-1 signaling pathway|Adherens junction|Glucagon signaling pathway|Cell cycle|Melanogenesis|Wnt signaling pathway|cAMP signaling pathway|Notch signaling pathway|Jak-STAT signaling pathway|TGF-beta signaling pathway|FoxO signaling pathway|Thyroid hormone signaling pathway|Long-term potentiation
LOC101744950	GeneID:101744950	protein_coding	ex	protein expanded		GO:0001745,GO:0001751,GO:0005856,GO:0005886,GO:0005911,GO:0005915,GO:0007096,GO:0007298,GO:0008101,GO:0008134,GO:0008285,GO:0009966,GO:0016327,GO:0017124,GO:0030707,GO:0032456,GO:0035332,GO:0036375,GO:0040008,GO:0043065,GO:0045571,GO:0045595,GO:0046621,GO:0098592	compound eye morphogenesis|compound eye photoreceptor cell differentiation|cytoskeleton|plasma membrane|cell-cell junction|zonula adherens|regulation of exit from mitosis|border follicle cell migration|decapentaplegic signaling pathway|transcription factor binding|negative regulation of cell proliferation|regulation of signal transduction|apicolateral plasma membrane|SH3 domain binding|ovarian fo…	ko04392,ko04391	Hippo signaling pathway -multiple species|Hippo signaling pathway - fly
LOC101744971	GeneID:101744971	protein_coding		uncharacterized LOC101744971	zf-C2H2
LOC101745385	GeneID:101745385	protein_coding	AAEL010045	protein FAM50 homolog		GO:0005634	nucleus
LOC101745500	GeneID:101745500	protein_coding	HSP70A2	heat shock 70 kDa protein		GO:0005524	ATP binding	ko04010,ko04915,ko04141,ko03040,ko04612,ko04213,ko04144	MAPK signaling pathway|Estrogen signaling pathway|Protein processing in endoplasmic reticulum|Spliceosome|Antigen processing and presentation|Longevity regulating pathway - multiple species|Endocytosis
LOC101745503	GeneID:101745503	protein_coding	Orct	organic cation transporter protein		GO:0006811,GO:0006915,GO:0016021,GO:0022857	ion transport|apoptotic process|integral component of membrane|transmembrane transporter activity
LOC101745576	GeneID:101745576	protein_coding	ACPP	prostatic acid phosphatase		GO:0003993,GO:0005615,GO:0005622,GO:0005886,GO:0006144,GO:0006772,GO:0008253,GO:0009117,GO:0012506,GO:0016021,GO:0016311,GO:0016791,GO:0030175,GO:0042131,GO:0042803,GO:0046085,GO:0051289,GO:0051930,GO:0052642,GO:0060168	acid phosphatase activity|extracellular space|intracellular|plasma membrane|purine nucleobase metabolic process|thiamine metabolic process|5'-nucleotidase activity|nucleotide metabolic process|vesicle membrane|integral component of membrane|dephosphorylation|phosphatase activity|filopodium|thiamine phosphate phosphatase activity|protein homodimerization activity|adenosine metabolic process|protei…
LOC101745599	GeneID:101745599	protein_coding	ech-6	probable enoyl-CoA hydratase, mitochondrial		GO:0004300,GO:0005739,GO:0005759,GO:0006635	enoyl-CoA hydratase activity|mitochondrion|mitochondrial matrix|fatty acid beta-oxidation	ko01200,ko00071,ko00380,ko00310,ko00410,ko00930,ko00062,ko00280,ko00627,ko00650,ko00640,ko01212	Carbon metabolism|Fatty acid degradation|Tryptophan metabolism|Lysine degradation|beta-Alanine metabolism|Caprolactam degradation|Fatty acid elongation|Valine, leucine and isoleucine degradation|Aminobenzoate degradation|Butanoate metabolism|Propanoate metabolism|Fatty acid metabolism
LOC101745664	GeneID:101745664	protein_coding		keratin, type I cytoskeletal 9
LOC101745728	GeneID:101745728	protein_coding	Otud7b	OTU domain-containing protein 7B		GO:0000122,GO:0002250,GO:0002385,GO:0003677,GO:0004843,GO:0005634,GO:0005737,GO:0008234,GO:0008270,GO:0016579,GO:0032717,GO:0035871,GO:0036459,GO:0043124,GO:0070530,GO:0070536,GO:0071108,GO:0071947,GO:1900181,GO:1990380	negative regulation of transcription by RNA polymerase II|adaptive immune response|mucosal immune response|DNA binding|thiol-dependent ubiquitin-specific protease activity|nucleus|cytoplasm|cysteine-type peptidase activity|zinc ion binding|protein deubiquitination|negative regulation of interleukin-8 production|protein K11-linked deubiquitination|thiol-dependent ubiquitinyl hydrolase activity|neg…
LOC101745742	GeneID:101745742	protein_coding		shootin-1
LOC101745800	GeneID:101745800	protein_coding		prostatic acid phosphatase		GO:0003993,GO:0005576	acid phosphatase activity|extracellular region
LOC101745847	GeneID:101745847	protein_coding		ester hydrolase C11orf54 homolog		GO:0005634,GO:0005654,GO:0008270,GO:0016604,GO:0016788	nucleus|nucleoplasm|zinc ion binding|nuclear body|hydrolase activity, acting on ester bonds
LOC101745869	GeneID:101745869	protein_coding	Flt1	vascular endothelial growth factor receptor 1		GO:0000186,GO:0001525,GO:0001666,GO:0004714,GO:0004888,GO:0005021,GO:0005524,GO:0005615,GO:0005737,GO:0005768,GO:0005886,GO:0005887,GO:0006468,GO:0006935,GO:0006940,GO:0007565,GO:0007568,GO:0009968,GO:0014823,GO:0016477,GO:0018108,GO:0019838,GO:0030154,GO:0030335,GO:0030522,GO:0032355,GO:0043066,GO:0043235,GO:0045471,GO:0046777,GO:0048010,GO:0048514,GO:0048598,GO:0048661,GO:0060252,GO:0070374,GO:…	activation of MAPKK activity|angiogenesis|response to hypoxia|transmembrane receptor protein tyrosine kinase activity|transmembrane signaling receptor activity|vascular endothelial growth factor-activated receptor activity|ATP binding|extracellular space|cytoplasm|endosome|plasma membrane|integral component of plasma membrane|protein phosphorylation|chemotaxis|regulation of smooth muscle contract…	ko04060,ko04066,ko04144,ko04015,ko04014,ko04151,ko04510	Cytokine-cytokine receptor interaction|HIF-1 signaling pathway|Endocytosis|Rap1 signaling pathway|Ras signaling pathway|PI3K-Akt signaling pathway|Focal adhesion
LOC101745878	GeneID:101745878	protein_coding	rgn	regucalcin		GO:0004341,GO:0005509,GO:0005634,GO:0005737,GO:0006874,GO:0008270,GO:0019853,GO:0030234,GO:0032781,GO:0050848	gluconolactonase activity|calcium ion binding|nucleus|cytoplasm|cellular calcium ion homeostasis|zinc ion binding|L-ascorbic acid biosynthetic process|enzyme regulator activity|positive regulation of ATPase activity|regulation of calcium-mediated signaling
LOC101745880	GeneID:101745880	protein_coding	RGN	regucalcin		GO:0004341,GO:0005509,GO:0005737,GO:0008270,GO:0019853,GO:0030234	gluconolactonase activity|calcium ion binding|cytoplasm|zinc ion binding|L-ascorbic acid biosynthetic process|enzyme regulator activity	ko00930,ko00053,ko00030,ko01220,ko01200	Caprolactam degradation|Ascorbate and aldarate metabolism|Pentose phosphate pathway|Degradation of aromatic compounds|Carbon metabolism
LOC101745912	GeneID:101745912	protein_coding	GOLGA4	golgin subfamily A member 4		GO:0000139,GO:0005737,GO:0005794,GO:0005802,GO:0005829,GO:0016192,GO:0043001,GO:0043231,GO:0045773,GO:0051020,GO:0070062	Golgi membrane|cytoplasm|Golgi apparatus|trans-Golgi network|cytosol|vesicle-mediated transport|Golgi to plasma membrane protein transport|intracellular membrane-bounded organelle|positive regulation of axon extension|GTPase binding|extracellular exosome
LOC101746043	GeneID:101746043	protein_coding	Picot	putative inorganic phosphate cotransporter		GO:0006814,GO:0015114,GO:0015293,GO:0016021	sodium ion transport|phosphate ion transmembrane transporter activity|symporter activity|integral component of membrane
LOC101746062	GeneID:101746062	protein_coding	Nucb2	nucleobindin-2		GO:0003677,GO:0005164,GO:0005509,GO:0005615,GO:0005635,GO:0005737,GO:0005783,GO:0005797,GO:0009749,GO:0016020,GO:0032099,GO:0042594,GO:0043951,GO:0044752,GO:0045599,GO:0046321,GO:0046627,GO:0070093,GO:1901142,GO:1990680,GO:2000845	DNA binding|tumor necrosis factor receptor binding|calcium ion binding|extracellular space|nuclear envelope|cytoplasm|endoplasmic reticulum|Golgi medial cisterna|response to glucose|membrane|negative regulation of appetite|response to starvation|negative regulation of cAMP-mediated signaling|response to human chorionic gonadotropin|negative regulation of fat cell differentiation|positive regulati…
LOC101746122	GeneID:101746122	protein_coding	SRPK3	SRSF protein kinase 3		GO:0000245,GO:0004674,GO:0005524,GO:0005634,GO:0005737,GO:0007519,GO:0010468,GO:0030154,GO:0035556,GO:0050684,GO:0060537	spliceosomal complex assembly|protein serine/threonine kinase activity|ATP binding|nucleus|cytoplasm|skeletal muscle tissue development|regulation of gene expression|cell differentiation|intracellular signal transduction|regulation of mRNA processing|muscle tissue development
LOC101746184	GeneID:101746184	protein_coding		uncharacterized LOC101746184
LOC101746237	GeneID:101746237	protein_coding	igdb-2	Ig-like and fibronectin type-III domain-containing protein 1		GO:0005886,GO:0016021,GO:0030017	plasma membrane|integral component of membrane|sarcomere
LOC101746321	GeneID:101746321	protein_coding	chmp2a	charged multivesicular body protein 2a		GO:0000815,GO:0000920,GO:0005635,GO:0005771,GO:0010458,GO:0015031,GO:0031468,GO:0031902,GO:0032509,GO:0045324	ESCRT III complex|septum digestion after cytokinesis|nuclear envelope|multivesicular body|exit from mitosis|protein transport|nuclear envelope reassembly|late endosome membrane|endosome transport via multivesicular body sorting pathway|late endosome to vacuole transport	ko04144	Endocytosis
LOC101746424	GeneID:101746424	protein_coding	Slc26a11	sodium-independent sulfate anion transporter		GO:0005654,GO:0005765,GO:0005783,GO:0005794,GO:0005886,GO:0008271,GO:0008272,GO:0008509,GO:0015116,GO:0015301,GO:0016021,GO:0043231	nucleoplasm|lysosomal membrane|endoplasmic reticulum|Golgi apparatus|plasma membrane|secondary active sulfate transmembrane transporter activity|sulfate transport|anion transmembrane transporter activity|sulfate transmembrane transporter activity|anion:anion antiporter activity|integral component of membrane|intracellular membrane-bounded organelle
LOC101746515	GeneID:101746515	protein_coding	ZNRF2	E3 ubiquitin-protein ligase znrf2		GO:0000209,GO:0004842,GO:0005737,GO:0005765,GO:0005829,GO:0005886,GO:0010008,GO:0030054,GO:0030659,GO:0032991,GO:0042734,GO:0046872,GO:0061630	protein polyubiquitination|ubiquitin-protein transferase activity|cytoplasm|lysosomal membrane|cytosol|plasma membrane|endosome membrane|cell junction|cytoplasmic vesicle membrane|protein-containing complex|presynaptic membrane|metal ion binding|ubiquitin protein ligase activity
LOC101746528	GeneID:101746528	protein_coding	Con	connectin		GO:0005886,GO:0007156,GO:0007413,GO:0009986,GO:0016200,GO:0031225,GO:0031594,GO:0044295	plasma membrane|homophilic cell adhesion via plasma membrane adhesion molecules|axonal fasciculation|cell surface|synaptic target attraction|anchored component of membrane|neuromuscular junction|axonal growth cone
LOC101746584	GeneID:101746584	protein_coding	Pxd	peroxidase		GO:0004601,GO:0005576,GO:0006979,GO:0007306,GO:0020037,GO:0042600,GO:0042744,GO:0045471,GO:0046872	peroxidase activity|extracellular region|response to oxidative stress|eggshell chorion assembly|heme binding|chorion|hydrogen peroxide catabolic process|response to ethanol|metal ion binding
LOC101746593	GeneID:101746593	protein_coding	ROS1	proto-oncogene tyrosine-protein kinase ROS		GO:0001558,GO:0002066,GO:0004713,GO:0004714,GO:0004888,GO:0005524,GO:0005737,GO:0005887,GO:0006468,GO:0007169,GO:0008283,GO:0009968,GO:0030154,GO:0032006,GO:0043066,GO:0043235,GO:0070372,GO:0070374	regulation of cell growth|columnar/cuboidal epithelial cell development|protein tyrosine kinase activity|transmembrane receptor protein tyrosine kinase activity|transmembrane signaling receptor activity|ATP binding|cytoplasm|integral component of plasma membrane|protein phosphorylation|transmembrane receptor protein tyrosine kinase signaling pathway|cell proliferation|negative regulation of signa…	ko04013	MAPK signaling pathway - fly
LOC101746775	GeneID:101746775	protein_coding	l(1)G0196	inositol hexakisphosphate and diphosphoinositol-pentakisphosphate kinase		GO:0000827,GO:0000828,GO:0000829,GO:0000832,GO:0005524,GO:0005829,GO:0006020,GO:0032958,GO:0033857,GO:0052723,GO:0052724,GO:0102092	inositol-1,3,4,5,6-pentakisphosphate kinase activity|inositol hexakisphosphate kinase activity|inositol heptakisphosphate kinase activity|inositol hexakisphosphate 5-kinase activity|ATP binding|cytosol|inositol metabolic process|inositol phosphate biosynthetic process|diphosphoinositol-pentakisphosphate kinase activity|inositol hexakisphosphate 1-kinase activity|inositol hexakisphosphate 3-kinase…	ko04070	Phosphatidylinositol signaling system
LOC101746807	GeneID:101746807	protein_coding	ACY1	uncharacterized LOC101746807		GO:0004046,GO:0005737,GO:0006520,GO:0008237,GO:0046872	aminoacylase activity|cytoplasm|cellular amino acid metabolic process|metallopeptidase activity|metal ion binding	ko01230,ko00220,ko01210	Biosynthesis of amino acids|Arginine biosynthesis|2-Oxocarboxylic acid metabolism
LOC101746851	GeneID:101746851	protein_coding	Sgms1	phosphatidylcholine:ceramide cholinephosphotransferase 2-like		GO:0000138,GO:0002950,GO:0005887,GO:0006686,GO:0006915,GO:0006954,GO:0010628,GO:0016301,GO:0030148,GO:0030173,GO:0030176,GO:0033188,GO:0046513,GO:0047493,GO:0071222,GO:0071356	Golgi trans cisterna|ceramide phosphoethanolamine synthase activity|integral component of plasma membrane|sphingomyelin biosynthetic process|apoptotic process|inflammatory response|positive regulation of gene expression|kinase activity|sphingolipid biosynthetic process|integral component of Golgi membrane|integral component of endoplasmic reticulum membrane|sphingomyelin synthase activity|ceramid…	ko04071,ko00600	Sphingolipid signaling pathway|Sphingolipid metabolism
LOC101746890	GeneID:101746890	protein_coding	gpt2	alanine aminotransferase 1		GO:0004021,GO:0006103,GO:0009058,GO:0030170,GO:0042851,GO:0042853	L-alanine:2-oxoglutarate aminotransferase activity|2-oxoglutarate metabolic process|biosynthetic process|pyridoxal phosphate binding|L-alanine metabolic process|L-alanine catabolic process	ko00710,ko01200,ko01210,ko01230,ko00250,ko00220	Carbon fixation in photosynthetic organisms|Carbon metabolism|2-Oxocarboxylic acid metabolism|Biosynthesis of amino acids|Alanine, aspartate and glutamate metabolism|Arginine biosynthesis
LOC101747022	GeneID:101747022	protein_coding	Alp-m	membrane-bound alkaline phosphatase-like		GO:0004035,GO:0005886,GO:0031225,GO:0046872	alkaline phosphatase activity|plasma membrane|anchored component of membrane|metal ion binding	ko02020,ko00627,ko00790	Two-component system|Aminobenzoate degradation|Folate biosynthesis
LOC101747029	GeneID:101747029	protein_coding	TGFB1I1	transforming growth factor beta-1-induced transcript 1 protein
LOC101747054	GeneID:101747054	protein_coding	aldh1l1	cytosolic 10-formyltetrahydrofolate dehydrogenase		GO:0004029,GO:0005737,GO:0006730,GO:0009058,GO:0009258,GO:0016155,GO:0016742	aldehyde dehydrogenase (NAD) activity|cytoplasm|one-carbon metabolic process|biosynthetic process|10-formyltetrahydrofolate catabolic process|formyltetrahydrofolate dehydrogenase activity|hydroxymethyl-, formyl- and related transferase activity	ko00670	One carbon pool by folate
LOC101747092	GeneID:101747092	protein_coding	Tret1	facilitated trehalose transporter Tret1		GO:0005351,GO:0005355,GO:0005886,GO:0005887,GO:0008645,GO:0015574,GO:0015771	carbohydrate:proton symporter activity|glucose transmembrane transporter activity|plasma membrane|integral component of plasma membrane|hexose transmembrane transport|trehalose transmembrane transporter activity|trehalose transport
LOC101747111	GeneID:101747111	protein_coding	Zmiz1	zinc finger MIZ domain-containing protein 1	zf-MIZ	GO:0001570,GO:0001701,GO:0003007,GO:0005654,GO:0005737,GO:0007296,GO:0007569,GO:0008270,GO:0016607,GO:0043231,GO:0045582,GO:0045747,GO:0045944,GO:0048146,GO:0048589,GO:0048844	vasculogenesis|in utero embryonic development|heart morphogenesis|nucleoplasm|cytoplasm|vitellogenesis|cell aging|zinc ion binding|nuclear speck|intracellular membrane-bounded organelle|positive regulation of T cell differentiation|positive regulation of Notch signaling pathway|positive regulation of transcription by RNA polymerase II|positive regulation of fibroblast proliferation|developmental …
LOC101747197	GeneID:101747197	protein_coding	Nsd1	uncharacterized LOC101747197	HMG	GO:0000122,GO:0000414,GO:0000978,GO:0001702,GO:0003682,GO:0003712,GO:0003714,GO:0005634,GO:0005694,GO:0006355,GO:0008270,GO:0016571,GO:0030331,GO:0033135,GO:0035097,GO:0042054,GO:0042799,GO:0042974,GO:0045893,GO:0046965,GO:0046966,GO:0046975,GO:0050681,GO:1903025	negative regulation of transcription by RNA polymerase II|regulation of histone H3-K36 methylation|RNA polymerase II proximal promoter sequence-specific DNA binding|gastrulation with mouth forming second|chromatin binding|transcription coregulator activity|transcription corepressor activity|nucleus|chromosome|regulation of transcription, DNA-templated|zinc ion binding|histone methylation|estrogen…	ko00310	Lysine degradation
LOC101747224	GeneID:101747224	protein_coding	RABGGTA	geranylgeranyl transferase type-2 subunit alpha		GO:0004663,GO:0005654,GO:0005737,GO:0005968,GO:0008270,GO:0017137,GO:0018344	Rab geranylgeranyltransferase activity|nucleoplasm|cytoplasm|Rab-protein geranylgeranyltransferase complex|zinc ion binding|Rab GTPase binding|protein geranylgeranylation
LOC105842075	GeneID:105842075	lncRNA
LOC105842494	GeneID:105842494	protein_coding		uncharacterized LOC105842494
LOC105842997	GeneID:105842997	lncRNA
LOC110384788	GeneID:110384788	protein_coding		uncharacterized LOC110384788				ko04270	Vascular smooth muscle contraction
LOC110385217	GeneID:110385217	protein_coding		transcription initiation factor TFIID subunit 4-like
LOC110385772	GeneID:110385772	lncRNA
LOC110386791	GeneID:110386791	protein_coding		uncharacterized LOC110386791
LOC692400	GeneID:692400	protein_coding	Ance	ecdysteroid-inducible angiotensin-converting enzyme-related gene product		GO:0004180,GO:0005615,GO:0005886,GO:0006508,GO:0007289,GO:0007291,GO:0007552,GO:0008237,GO:0008238,GO:0008239,GO:0008241,GO:0009609,GO:0046872	carboxypeptidase activity|extracellular space|plasma membrane|proteolysis|spermatid nucleus differentiation|sperm individualization|metamorphosis|metallopeptidase activity|exopeptidase activity|dipeptidyl-peptidase activity|peptidyl-dipeptidase activity|response to symbiotic bacterium|metal ion binding	ko04614,ko04924	Renin-angiotensin system|Renin secretion
LOC692828	GeneID:692828	protein_coding		vacuolar ATPase subunit C		GO:0015078,GO:0015991,GO:0033180	proton transmembrane transporter activity|ATP hydrolysis coupled proton transport|proton-transporting V-type ATPase, V1 domain	ko04966,ko04145,ko00190,ko04721,ko04150	Collecting duct acid secretion|Phagosome|Oxidative phosphorylation|Synaptic vesicle cycle|mTOR signaling pathway
LOC692840	GeneID:692840	protein_coding	RNPS1	ribonucleic acid binding protein S1		GO:0000184,GO:0000381,GO:0000398,GO:0003730,GO:0005654,GO:0005737,GO:0008380,GO:0016607,GO:0043065,GO:0048025,GO:0061574	nuclear-transcribed mRNA catabolic process, nonsense-mediated decay|regulation of alternative mRNA splicing, via spliceosome|mRNA splicing, via spliceosome|mRNA 3'-UTR binding|nucleoplasm|cytoplasm|RNA splicing|nuclear speck|positive regulation of apoptotic process|negative regulation of mRNA splicing, via spliceosome|ASAP complex	ko03015,ko03013	mRNA surveillance pathway|RNA transport
LOC693079	GeneID:693079	protein_coding	DERL1	Der1-like domain family member 1		GO:0005789,GO:0006986,GO:0015031,GO:0016021,GO:0031648	endoplasmic reticulum membrane|response to unfolded protein|protein transport|integral component of membrane|protein destabilization	ko04141	Protein processing in endoplasmic reticulum
LOC732966	GeneID:732966	protein_coding		H+ transporting ATPase V0 subunit D		GO:0015078,GO:0015991,GO:0033179	proton transmembrane transporter activity|ATP hydrolysis coupled proton transport|proton-transporting V-type ATPase, V0 domain	ko04966,ko04145,ko00190,ko04142,ko04721	Collecting duct acid secretion|Phagosome|Oxidative phosphorylation|Lysosome|Synaptic vesicle cycle
LOC733057	GeneID:733057	protein_coding	RAB2A	GTP-binding protein RAB2		GO:0000139,GO:0003924,GO:0005525,GO:0005789,GO:0007030,GO:0015031,GO:0016192,GO:0019003,GO:0033116,GO:0042470	Golgi membrane|GTPase activity|GTP binding|endoplasmic reticulum membrane|Golgi organization|protein transport|vesicle-mediated transport|GDP binding|endoplasmic reticulum-Golgi intermediate compartment membrane|melanosome	ko04152	AMPK signaling pathway
LOC733095	GeneID:733095	protein_coding		alcohol dehydrogenase		GO:0004022,GO:0005737,GO:0006069,GO:0008270,GO:0051903	alcohol dehydrogenase (NAD) activity|cytoplasm|ethanol oxidation|zinc ion binding|S-(hydroxymethyl)glutathione dehydrogenase activity	ko00982,ko00980,ko00680,ko01220,ko00071,ko00626,ko00350,ko01200,ko00830,ko00625,ko00010	Drug metabolism - cytochrome P450|Metabolism of xenobiotics by cytochrome P450|Methane metabolism|Degradation of aromatic compounds|Fatty acid degradation|Naphthalene degradation|Tyrosine metabolism|Carbon metabolism|Retinol metabolism|Chloroalkane and chloroalkene degradation|Glycolysis / Gluconeogenesis
LOC778467	GeneID:778467	protein_coding	Ald	fructose 1,6-bisphosphate aldolase		GO:0004332,GO:0005829,GO:0006096,GO:0007498,GO:0030018,GO:0031430,GO:0042593	fructose-bisphosphate aldolase activity|cytosol|glycolytic process|mesoderm development|Z disc|M band|glucose homeostasis	ko00710,ko00680,ko01200,ko01230,ko00030,ko00051,ko00010	Carbon fixation in photosynthetic organisms|Methane metabolism|Carbon metabolism|Biosynthesis of amino acids|Pentose phosphate pathway|Fructose and mannose metabolism|Glycolysis / Gluconeogenesis
Lark	GeneID:692732	protein_coding	lark	RNA-binding protein lark	bHLH	GO:0000278,GO:0000381,GO:0000398,GO:0003723,GO:0003729,GO:0005634,GO:0005737,GO:0005829,GO:0007303,GO:0007562,GO:0007623,GO:0008062,GO:0008104,GO:0008270,GO:0009792,GO:0030036,GO:0042752,GO:0045292,GO:0045475,GO:0045804,GO:0045995,GO:0071011,GO:0071013,GO:2000767	mitotic cell cycle|regulation of alternative mRNA splicing, via spliceosome|mRNA splicing, via spliceosome|RNA binding|mRNA binding|nucleus|cytoplasm|cytosol|cytoplasmic transport, nurse cell to oocyte|eclosion|circadian rhythm|eclosion rhythm|protein localization|zinc ion binding|embryo development ending in birth or egg hatching|actin cytoskeleton organization|regulation of circadian rhythm|mRN…
NGR-A13	GeneID:100174917	protein_coding	SPR	neuropeptide receptor A13		GO:0005886,GO:0007186,GO:0008528,GO:0016021,GO:0045434,GO:0048042	plasma membrane|G protein-coupled receptor signaling pathway|G protein-coupled peptide receptor activity|integral component of membrane|negative regulation of female receptivity, post-mating|regulation of post-mating oviposition
NOS1	GeneID:692510	protein_coding	NOS	nitric oxide synthase 1		GO:0004517,GO:0005516,GO:0006809,GO:0010181,GO:0020037,GO:0046872,GO:0050660,GO:0050661	nitric-oxide synthase activity|calmodulin binding|nitric oxide biosynthetic process|FMN binding|heme binding|metal ion binding|flavin adenine dinucleotide binding|NADP binding	ko04145,ko04730,ko04970,ko00330,ko04020,ko00220,ko04713	Phagosome|Long-term depression|Salivary secretion|Arginine and proline metabolism|Calcium signaling pathway|Arginine biosynthesis|Circadian entrainment
NimB.1	--	--	--	--	--	--	--	--	--
Psat1	GeneID:692964	protein_coding	CG11899	phosphoserine aminotransferase		GO:0004648,GO:0006564	O-phospho-L-serine:2-oxoglutarate aminotransferase activity|L-serine biosynthetic process	ko00260,ko01200,ko00680,ko00750,ko01230	Glycine, serine and threonine metabolism|Carbon metabolism|Methane metabolism|Vitamin B6 metabolism|Biosynthesis of amino acids
Rbp1	GeneID:733053	protein_coding	Rbp1	RNA-binding protein 1		GO:0000381,GO:0001178,GO:0003723,GO:0003729,GO:0005634,GO:0008380,GO:0010468,GO:0031440,GO:0035327,GO:0045292	regulation of alternative mRNA splicing, via spliceosome|regulation of transcriptional start site selection at RNA polymerase II promoter|RNA binding|mRNA binding|nucleus|RNA splicing|regulation of gene expression|regulation of mRNA 3'-end processing|transcriptionally active chromatin|mRNA cis splicing, via spliceosome
Scpx	GeneID:692782	protein_coding	SCP2	sterol carrier protein x		GO:0005739,GO:0005777,GO:0006869,GO:0008289,GO:0033814	mitochondrion|peroxisome|lipid transport|lipid binding|propanoyl-CoA C-acyltransferase activity	ko03320,ko04146,ko00120	PPAR signaling pathway|Peroxisome|Primary bile acid biosynthesis
Time	GeneID:692772	protein_coding	sod1	time interval measuring enzyme-esterase A4		GO:0004784,GO:0005507,GO:0005615,GO:0005634,GO:0005737,GO:0008270,GO:0009410,GO:0010038,GO:0016532,GO:0019430,GO:0051597,GO:0070050	superoxide dismutase activity|copper ion binding|extracellular space|nucleus|cytoplasm|zinc ion binding|response to xenobiotic stimulus|response to metal ion|superoxide dismutase copper chaperone activity|removal of superoxide radicals|response to methylmercury|neuron cellular homeostasis	ko04213,ko04146	Longevity regulating pathway - multiple species|Peroxisome
Tms1	GeneID:733066	protein_coding	serinc	membrane protein TMS1		GO:0005789,GO:0008654,GO:0016021	endoplasmic reticulum membrane|phospholipid biosynthetic process|integral component of membrane
UGT40A1	GeneID:692593	protein_coding	Ugt2a1	phenol UDP-glucosyltransferase		GO:0007608,GO:0008194,GO:0009636,GO:0015020,GO:0016021,GO:0043231	sensory perception of smell|UDP-glycosyltransferase activity|response to toxic substance|glucuronosyltransferase activity|integral component of membrane|intracellular membrane-bounded organelle
UGT41A2	GeneID:100862815	protein_coding	Ugt2b	UDP-glycosyltransferase UGT41A2		GO:0005789,GO:0008194,GO:0015020,GO:0016021,GO:0031090,GO:0043231	endoplasmic reticulum membrane|UDP-glycosyltransferase activity|glucuronosyltransferase activity|integral component of membrane|organelle membrane|intracellular membrane-bounded organelle
Y-b	GeneID:693003	protein_coding	y	yellow-b		GO:0005576,GO:0007275,GO:0042438,GO:0060179	extracellular region|multicellular organism development|melanin biosynthetic process|male mating behavior
aqp.1	--	--	--	--	--	--	--	--	--
ovo	GeneID:100379594	protein_coding	ovo	protein ovo	zf-C2H2	GO:0000122,GO:0001078,GO:0001228,GO:0003677,GO:0005634,GO:0005654,GO:0005737,GO:0006355,GO:0007010,GO:0008343,GO:0008360,GO:0009913,GO:0016348,GO:0018992,GO:0019099,GO:0035017,GO:0035316,GO:0042335,GO:0043565,GO:0045892,GO:0045893,GO:0045944,GO:0046872,GO:0048067,GO:0048477,GO:0070896	negative regulation of transcription by RNA polymerase II|proximal promoter DNA-binding transcription repressor activity, RNA polymerase II-specific|DNA-binding transcription activator activity, RNA polymerase II-specific|DNA binding|nucleus|nucleoplasm|cytoplasm|regulation of transcription, DNA-templated|cytoskeleton organization|adult feeding behavior|regulation of cell shape|epidermal cell dif…
serpin-1	GeneID:692739	protein_coding		antitrypsin		GO:0004867,GO:0005615	serine-type endopeptidase inhibitor activity|extracellular space
serpin-10	GeneID:100272175	protein_coding		serine protease inhibitor 10		GO:0004867,GO:0005615	serine-type endopeptidase inhibitor activity|extracellular space
serpin-2	GeneID:692573	protein_coding		serine protease inhibitor 2		GO:0004867,GO:0005615	serine-type endopeptidase inhibitor activity|extracellular space
serpin-3	GeneID:693100	protein_coding	Spn27A	serine protease inhibitor 3		GO:0002213,GO:0004857,GO:0004867,GO:0005576,GO:0005615,GO:0008063,GO:0009611,GO:0009950,GO:0010951,GO:0035006,GO:0035009,GO:0035011,GO:0045861,GO:0048149,GO:0050832	defense response to insect|enzyme inhibitor activity|serine-type endopeptidase inhibitor activity|extracellular region|extracellular space|Toll signaling pathway|response to wounding|dorsal/ventral axis specification|negative regulation of endopeptidase activity|melanization defense response|negative regulation of melanization defense response|melanotic encapsulation of foreign target|negative re…
serpin-32	GeneID:100272196	protein_coding		serine protease inhibitor 32		GO:0004867,GO:0005615	serine-type endopeptidase inhibitor activity|extracellular space
serpin-4	GeneID:692644	protein_coding	Spn77Ba	serine protease inhibitor 4		GO:0004867,GO:0005615,GO:0010951,GO:0035009,GO:0042438,GO:0045861	serine-type endopeptidase inhibitor activity|extracellular space|negative regulation of endopeptidase activity|negative regulation of melanization defense response|melanin biosynthetic process|negative regulation of proteolysis
trh.1	--	--	--	--	--	--	--	--	--
trh.2	--	--	--	--	--	--	--	--	--

## Sheet: Cluster10
gene	gene_Dbxref	gene_type	gene_symbol	description	TFs_Family	GO_id	GO_term	pathway	pathway_description
BLOS2	GeneID:100328579	protein_coding	Blos2	biogenesis of lysosome-related organelles complex 1 subunit 2		GO:0000930,GO:0016197,GO:0031083,GO:0032418,GO:0042803,GO:0043015,GO:0099078	gamma-tubulin complex|endosomal transport|BLOC-1 complex|lysosome localization|protein homodimerization activity|gamma-tubulin binding|BORC complex
CYP340C1	GeneID:101742493	protein_coding	CYP4C1	cytochrome P450 4C1-like		GO:0005506,GO:0005789,GO:0020037,GO:0031090,GO:0070330	iron ion binding|endoplasmic reticulum membrane|heme binding|organelle membrane|aromatase activity
Cpkc	GeneID:692526	protein_coding	Pkc53E	conventional protein kinase C		GO:0004674,GO:0004697,GO:0004712,GO:0005524,GO:0005622,GO:0005886,GO:0006468,GO:0008270,GO:0018105,GO:0035206,GO:0035556,GO:2000370	protein serine/threonine kinase activity|protein kinase C activity|protein serine/threonine/tyrosine kinase activity|ATP binding|intracellular|plasma membrane|protein phosphorylation|zinc ion binding|peptidyl-serine phosphorylation|regulation of hemocyte proliferation|intracellular signal transduction|positive regulation of clathrin-dependent endocytosis	ko04066,ko04540,ko04670,ko04370,ko04360,ko04139,ko04727,ko04015,ko04730,ko04071,ko04664,ko04650,ko04916,ko04728,ko04960,ko04970,ko04726,ko04261,ko04925,ko04911,ko04014,ko04151,ko04918,ko04270,ko04510,ko04070,ko04310,ko04010,ko04725,ko04745,ko04723,ko04072,ko04912,ko04530,ko04666,ko04919,ko04972,ko04971,ko04011,ko04713,ko04750,ko04720,ko04961,ko04012,ko04020,ko04724,ko04921,ko04150	HIF-1 signaling pathway|Gap junction|Leukocyte transendothelial migration|VEGF signaling pathway|Axon guidance|Regulation of mitophagy - yeast|GABAergic synapse|Rap1 signaling pathway|Long-term depression|Sphingolipid signaling pathway|Fc epsilon RI signaling pathway|Natural killer cell mediated cytotoxicity|Melanogenesis|Dopaminergic synapse|Aldosterone-regulated sodium reabsorption|Salivary sec…
E2f1	GeneID:100216494	protein_coding	E2f2	E2F transcription factor 1	E2F	GO:0000122,GO:0000977,GO:0000981,GO:0000987,GO:0001077,GO:0001078,GO:0003700,GO:0005634,GO:0006355,GO:0007049,GO:0008134,GO:0043565,GO:0045944,GO:0046983,GO:0051726,GO:0072332,GO:0090575,GO:1903671,GO:1990086	negative regulation of transcription by RNA polymerase II|RNA polymerase II regulatory region sequence-specific DNA binding|DNA-binding transcription factor activity, RNA polymerase II-specific|proximal promoter sequence-specific DNA binding|proximal promoter DNA-binding transcription activator activity, RNA polymerase II-specific|proximal promoter DNA-binding transcription repressor activity, RN…	ko04110	Cell cycle
GSTd1	GeneID:692678	protein_coding	GstD7	glutathione S-transferase delta 1		GO:0004364,GO:0005576,GO:0005737,GO:0006749	glutathione transferase activity|extracellular region|cytoplasm|glutathione metabolic process	ko00982,ko00480,ko00980	Drug metabolism - cytochrome P450|Glutathione metabolism|Metabolism of xenobiotics by cytochrome P450
Inx2	GeneID:692687	protein_coding	inx2	innexin 2		GO:0005243,GO:0005886,GO:0005921,GO:0006811,GO:0016021	gap junction channel activity|plasma membrane|gap junction|ion transport|integral component of membrane
Kettin	GeneID:692378	protein_coding	sls	kettin protein		GO:0000794,GO:0003779,GO:0005863,GO:0007062,GO:0007076,GO:0007498,GO:0007517,GO:0007519,GO:0007520,GO:0007522,GO:0007525,GO:0008307,GO:0016203,GO:0030017,GO:0030018,GO:0031674,GO:0035206,GO:0040011,GO:0045214,GO:0051301	condensed nuclear chromosome|actin binding|striated muscle myosin thick filament|sister chromatid cohesion|mitotic chromosome condensation|mesoderm development|muscle organ development|skeletal muscle tissue development|myoblast fusion|visceral muscle development|somatic muscle development|structural constituent of muscle|muscle attachment|sarcomere|Z disc|I band|regulation of hemocyte proliferat…
LOC100302035	GeneID:100302035	protein_coding	PUM1	pumilio		GO:0000932,GO:0003730,GO:0005737,GO:0005829,GO:0007283,GO:0008344,GO:0010494,GO:0016441,GO:0016607,GO:0035196,GO:0035198,GO:0048863,GO:0051726,GO:0051983,GO:0061157,GO:1900246,GO:2000637	P-body|mRNA 3'-UTR binding|cytoplasm|cytosol|spermatogenesis|adult locomotory behavior|cytoplasmic stress granule|posttranscriptional gene silencing|nuclear speck|production of miRNAs involved in gene silencing by miRNA|miRNA binding|stem cell differentiation|regulation of cell cycle|regulation of chromosome segregation|mRNA destabilization|positive regulation of RIG-I signaling pathway|positive …
LOC100862770	GeneID:100862770	protein_coding	ZNF622	uncharacterized LOC100862770		GO:0000981,GO:0003723,GO:0005634,GO:0005730,GO:0005794,GO:0005829,GO:0008270,GO:0008631,GO:0022625,GO:0030687,GO:0033674,GO:0042273,GO:0043065,GO:0043410,GO:0046330	DNA-binding transcription factor activity, RNA polymerase II-specific|RNA binding|nucleus|nucleolus|Golgi apparatus|cytosol|zinc ion binding|intrinsic apoptotic signaling pathway in response to oxidative stress|cytosolic large ribosomal subunit|preribosome, large subunit precursor|positive regulation of kinase activity|ribosomal large subunit biogenesis|positive regulation of apoptotic process|po…
LOC101735576	GeneID:101735576	protein_coding		uncharacterized LOC101735576
LOC101735601	GeneID:101735601	protein_coding		zinc finger protein 62 homolog	zf-C2H2
LOC101735699	GeneID:101735699	protein_coding	shi	dynamin		GO:0001661,GO:0001738,GO:0001933,GO:0003779,GO:0003924,GO:0005525,GO:0005737,GO:0005874,GO:0005886,GO:0006897,GO:0006898,GO:0007268,GO:0007291,GO:0007298,GO:0007349,GO:0007424,GO:0007427,GO:0007435,GO:0007612,GO:0007613,GO:0007614,GO:0007637,GO:0008017,GO:0008355,GO:0014069,GO:0016020,GO:0016185,GO:0016192,GO:0030198,GO:0030424,GO:0030536,GO:0030707,GO:0030838,GO:0030866,GO:0031410,GO:0031623,GO:…	conditioned taste aversion|morphogenesis of a polarized epithelium|negative regulation of protein phosphorylation|actin binding|GTPase activity|GTP binding|cytoplasm|microtubule|plasma membrane|endocytosis|receptor-mediated endocytosis|chemical synaptic transmission|sperm individualization|border follicle cell migration|cellularization|open tracheal system development|epithelial cell migration, o…	ko04961,ko04072,ko04144,ko04721	Endocrine and other factor-regulated calcium reabsorption|Phospholipase D signaling pathway|Endocytosis|Synaptic vesicle cycle
LOC101735780	GeneID:101735780	protein_coding	Pkg21D	cGMP-dependent protein kinase, isozyme 1		GO:0004674,GO:0004692,GO:0005524,GO:0005737,GO:0006468,GO:0007526,GO:0030553	protein serine/threonine kinase activity|cGMP-dependent protein kinase activity|ATP binding|cytoplasm|protein phosphorylation|larval somatic muscle development|cGMP binding	ko04923,ko04540,ko04270,ko04740,ko04970,ko04730,ko04611,ko04713,ko04022	Regulation of lipolysis in adipocytes|Gap junction|Vascular smooth muscle contraction|Olfactory transduction|Salivary secretion|Long-term depression|Platelet activation|Circadian entrainment|cGMP-PKG signaling pathway
LOC101735802	GeneID:101735802	protein_coding	Nfat5	nuclear factor of activated T-cells 5	RHD	GO:0000978,GO:0001816,GO:0003682,GO:0003700,GO:0005634,GO:0005667,GO:0005737,GO:0005829,GO:0006366,GO:0006970,GO:0008134,GO:0033173,GO:0044798,GO:0045944,GO:0070884	RNA polymerase II proximal promoter sequence-specific DNA binding|cytokine production|chromatin binding|DNA-binding transcription factor activity|nucleus|transcription factor complex|cytoplasm|cytosol|transcription by RNA polymerase II|response to osmotic stress|transcription factor binding|calcineurin-NFAT signaling cascade|nuclear transcription factor complex|positive regulation of transcriptio…
LOC101735837	GeneID:101735837	protein_coding	Gmd	GDP-mannose 4,6 dehydratase		GO:0005737,GO:0007219,GO:0008446,GO:0019673,GO:0042350,GO:0042351,GO:0048477,GO:2000035	cytoplasm|Notch signaling pathway|GDP-mannose 4,6-dehydratase activity|GDP-mannose metabolic process|GDP-L-fucose biosynthetic process|'de novo' GDP-L-fucose biosynthetic process|oogenesis|regulation of stem cell division	ko00520,ko00051	Amino sugar and nucleotide sugar metabolism|Fructose and mannose metabolism
LOC101735916	GeneID:101735916	protein_coding	wat	fatty acyl-CoA reductase wat		GO:0005737,GO:0005777,GO:0006629,GO:0010025,GO:0016021,GO:0016324,GO:0035002,GO:0035149,GO:0035336,GO:0045177,GO:0050062,GO:0055114,GO:0080019	cytoplasm|peroxisome|lipid metabolic process|wax biosynthetic process|integral component of membrane|apical plasma membrane|liquid clearance, open tracheal system|lumen formation, open tracheal system|long-chain fatty-acyl-CoA metabolic process|apical part of cell|long-chain-fatty-acyl-CoA reductase activity|oxidation-reduction process|fatty-acyl-CoA reductase (alcohol-forming) activity	ko04212,ko00073,ko04146	Longevity regulating pathway - worm|Cutin, suberine and wax biosynthesis|Peroxisome
LOC101736137	GeneID:101736137	protein_coding	l(3)72Ab	putative U5 small nuclear ribonucleoprotein 200 kDa helicase		GO:0000278,GO:0000381,GO:0000388,GO:0000398,GO:0003676,GO:0003724,GO:0004004,GO:0005524,GO:0005634,GO:0005681,GO:0005682,GO:0007283,GO:0007419,GO:0008026,GO:0008380,GO:0030532,GO:0046540,GO:0071011,GO:0071013,GO:0071014	mitotic cell cycle|regulation of alternative mRNA splicing, via spliceosome|spliceosome conformational change to release U4 (or U4atac) and U1 (or U11)|mRNA splicing, via spliceosome|nucleic acid binding|RNA helicase activity|ATP-dependent RNA helicase activity|ATP binding|nucleus|spliceosomal complex|U5 snRNP|spermatogenesis|ventral cord development|ATP-dependent helicase activity|RNA splicing|s…	ko03040	Spliceosome
LOC101736172	GeneID:101736172	protein_coding	cptp	ceramide-1-phosphate transfer protein		GO:0005543,GO:0005548,GO:0005640,GO:0005794,GO:0005829,GO:0005886,GO:0008289,GO:0010008,GO:0010507,GO:0016020,GO:0035627,GO:0050713,GO:0120009,GO:0120013,GO:1900226,GO:1902387,GO:1902388,GO:1902389	phospholipid binding|phospholipid transporter activity|nuclear outer membrane|Golgi apparatus|cytosol|plasma membrane|lipid binding|endosome membrane|negative regulation of autophagy|membrane|ceramide transport|negative regulation of interleukin-1 beta secretion|intermembrane lipid transfer|intermembrane lipid transfer activity|negative regulation of NLRP3 inflammasome complex assembly|ceramide 1…
LOC101736274	GeneID:101736274	protein_coding	Clgn	calnexin		GO:0005509,GO:0005635,GO:0005783,GO:0005789,GO:0007275,GO:0007283,GO:0007338,GO:0007339,GO:0016021,GO:0030154,GO:0044183,GO:0051082,GO:0051321,GO:0065003	calcium ion binding|nuclear envelope|endoplasmic reticulum|endoplasmic reticulum membrane|multicellular organism development|spermatogenesis|single fertilization|binding of sperm to zona pellucida|integral component of membrane|cell differentiation|protein binding involved in protein folding|unfolded protein binding|meiotic cell cycle|protein-containing complex assembly	ko04612,ko04141,ko04918,ko04145	Antigen processing and presentation|Protein processing in endoplasmic reticulum|Thyroid hormone synthesis|Phagosome
LOC101736299	GeneID:101736299	protein_coding	Zc3h12d	protein NYNRIN		GO:0000932,GO:0004519,GO:0005634,GO:0005654,GO:0005737,GO:0006402,GO:0030308,GO:0036464,GO:0042130,GO:0046872,GO:0061158,GO:2000134	P-body|endonuclease activity|nucleus|nucleoplasm|cytoplasm|mRNA catabolic process|negative regulation of cell growth|cytoplasmic ribonucleoprotein granule|negative regulation of T cell proliferation|metal ion binding|3'-UTR-mediated mRNA destabilization|negative regulation of G1/S transition of mitotic cell cycle
LOC101736413	GeneID:101736413	protein_coding	Pka-C3	protein kinase DC2		GO:0004674,GO:0004691,GO:0005524,GO:0006468,GO:0007476	protein serine/threonine kinase activity|cAMP-dependent protein kinase activity|ATP binding|protein phosphorylation|imaginal disc-derived wing morphogenesis
LOC101736423	GeneID:101736423	protein_coding	N4BP2L2	uncharacterized LOC101736423		GO:0000122,GO:0003714,GO:0005634,GO:0017053,GO:0019899,GO:0070062,GO:1902035,GO:1902037	negative regulation of transcription by RNA polymerase II|transcription corepressor activity|nucleus|transcriptional repressor complex|enzyme binding|extracellular exosome|positive regulation of hematopoietic stem cell proliferation|negative regulation of hematopoietic stem cell differentiation
LOC101736460	GeneID:101736460	protein_coding	BCR	active breakpoint cluster region-related protein	bHLH
LOC101736540	GeneID:101736540	protein_coding	Sipa1l1	signal-induced proliferation-associated 1-like protein 2		GO:0005096,GO:0005737,GO:0005856,GO:0014069,GO:0019901,GO:0030054,GO:0031532,GO:0031625,GO:0032991,GO:0043025,GO:0043087,GO:0043197,GO:0044877,GO:0045211,GO:0046875,GO:0048013,GO:0048167,GO:0048814,GO:0050770,GO:0051015,GO:0051056,GO:0061001,GO:0090630,GO:0098794,GO:0098974,GO:0098978,GO:0099151	GTPase activator activity|cytoplasm|cytoskeleton|postsynaptic density|protein kinase binding|cell junction|actin cytoskeleton reorganization|ubiquitin protein ligase binding|protein-containing complex|neuronal cell body|regulation of GTPase activity|dendritic spine|protein-containing complex binding|postsynaptic membrane|ephrin receptor binding|ephrin receptor signaling pathway|regulation of syna…	ko04015	Rap1 signaling pathway
LOC101736787	GeneID:101736787	protein_coding	tomm20	mitochondrial import receptor subunit TOM20 homolog		GO:0005742,GO:0015450,GO:0016031,GO:0030150,GO:0030943,GO:0031307,GO:0070096	mitochondrial outer membrane translocase complex|P-P-bond-hydrolysis-driven protein transmembrane transporter activity|tRNA import into mitochondrion|protein import into mitochondrial matrix|mitochondrion targeting sequence binding|integral component of mitochondrial outer membrane|mitochondrial outer membrane translocase complex assembly
LOC101736859	GeneID:101736859	protein_coding	GUSB	beta-glucuronidase		GO:0004566,GO:0005764,GO:0005975	beta-glucuronidase activity|lysosome|carbohydrate metabolic process	ko00040,ko00860,ko00944,ko00983,ko00531,ko04142,ko00500	Pentose and glucuronate interconversions|Porphyrin and chlorophyll metabolism|Flavone and flavonol biosynthesis|Drug metabolism - other enzymes|Glycosaminoglycan degradation|Lysosome|Starch and sucrose metabolism
LOC101736873	GeneID:101736873	protein_coding	COL4A3BP	collagen type IV alpha-3-binding protein		GO:0005783,GO:0005794,GO:0005829,GO:0035621,GO:0070273,GO:0120017	endoplasmic reticulum|Golgi apparatus|cytosol|ER to Golgi ceramide transport|phosphatidylinositol-4-phosphate binding|intermembrane ceramide transfer activity
LOC101736919	GeneID:101736919	protein_coding	Dyrk3	dual specificity tyrosine-phosphorylation-regulated kinase 2		GO:0004674,GO:0004712,GO:0004713,GO:0005524	protein serine/threonine kinase activity|protein serine/threonine/tyrosine kinase activity|protein tyrosine kinase activity|ATP binding	ko04111	Cell cycle - yeast
LOC101736920	GeneID:101736920	protein_coding	Slc30a2	zinc transporter 2		GO:0005385,GO:0005737,GO:0005770,GO:0005774,GO:0005886,GO:0006829,GO:0010043,GO:0016021,GO:0031410,GO:0043231,GO:0061088,GO:0061090,GO:0071577	zinc ion transmembrane transporter activity|cytoplasm|late endosome|vacuolar membrane|plasma membrane|zinc ion transport|response to zinc ion|integral component of membrane|cytoplasmic vesicle|intracellular membrane-bounded organelle|regulation of sequestering of zinc ion|positive regulation of sequestering of zinc ion|zinc ion transmembrane transport
LOC101737053	GeneID:101737053	protein_coding		uncharacterized LOC101737053
LOC101737083	GeneID:101737083	protein_coding		zinc finger protein 2 homolog	zf-C2H2
LOC101737111	GeneID:101737111	protein_coding	Aats-cys	cysteine--tRNA ligase, cytoplasmic		GO:0000049,GO:0004817,GO:0005524,GO:0005737,GO:0006423,GO:0046872	tRNA binding|cysteine-tRNA ligase activity|ATP binding|cytoplasm|cysteinyl-tRNA aminoacylation|metal ion binding	ko00970	Aminoacyl-tRNA biosynthesis
LOC101737153	GeneID:101737153	protein_coding	Pkc98E	protein kinase C		GO:0004674,GO:0004697,GO:0005524,GO:0005622,GO:0005886,GO:0006468,GO:0007030,GO:0007616,GO:0008285,GO:0009950,GO:0018105,GO:0034389,GO:0035556,GO:0045471,GO:0046872	protein serine/threonine kinase activity|protein kinase C activity|ATP binding|intracellular|plasma membrane|protein phosphorylation|Golgi organization|long-term memory|negative regulation of cell proliferation|dorsal/ventral axis specification|peptidyl-serine phosphorylation|lipid droplet organization|intracellular signal transduction|response to ethanol|metal ion binding	ko04750,ko04925,ko04530,ko04666,ko04071,ko04270,ko04022	Inflammatory mediator regulation of TRP channels|Aldosterone synthesis and secretion|Tight junction|Fc gamma R-mediated phagocytosis|Sphingolipid signaling pathway|Vascular smooth muscle contraction|cGMP-PKG signaling pathway
LOC101737209	GeneID:101737209	protein_coding	Lipe	hormone-sensitive lipase		GO:0005615,GO:0005634,GO:0005737,GO:0005739,GO:0005811,GO:0005829,GO:0005901,GO:0006361,GO:0006363,GO:0007565,GO:0008203,GO:0016042,GO:0016788,GO:0019433,GO:0033878,GO:0042134,GO:0042493,GO:0047372	extracellular space|nucleus|cytoplasm|mitochondrion|lipid droplet|cytosol|caveola|transcription initiation from RNA polymerase I promoter|termination of RNA polymerase I transcription|female pregnancy|cholesterol metabolic process|lipid catabolic process|hydrolase activity, acting on ester bonds|triglyceride catabolic process|hormone-sensitive lipase activity|rRNA primary transcript binding|respo…	ko04910,ko04925,ko04024,ko04923,ko04152	Insulin signaling pathway|Aldosterone synthesis and secretion|cAMP signaling pathway|Regulation of lipolysis in adipocytes|AMPK signaling pathway
LOC101737224	GeneID:101737224	protein_coding	CWC25	pre-mRNA-splicing factor CWC25 homolog		GO:0000398,GO:0005654,GO:0016607	mRNA splicing, via spliceosome|nucleoplasm|nuclear speck
LOC101737261	GeneID:101737261	protein_coding	mroh1	maestro heat-like repeat-containing protein family member 1		GO:0005764,GO:0006887	lysosome|exocytosis
LOC101737365	GeneID:101737365	protein_coding	ARF6	ADP-ribosylation factor 6		GO:0001726,GO:0001889,GO:0005525,GO:0005737,GO:0005768,GO:0005829,GO:0005886,GO:0005938,GO:0006886,GO:0016192,GO:0030139,GO:0030838,GO:0030866,GO:0031527,GO:0031996,GO:0032154,GO:0032456,GO:0032587,GO:0033028,GO:0034394,GO:0035020,GO:0036010,GO:0043209,GO:0047485,GO:0051489,GO:0051549,GO:0055038,GO:0060998,GO:0090162,GO:0090543,GO:0097178,GO:0097284,GO:1903078,GO:1903393,GO:2000009	ruffle|liver development|GTP binding|cytoplasm|endosome|cytosol|plasma membrane|cell cortex|intracellular protein transport|vesicle-mediated transport|endocytic vesicle|positive regulation of actin filament polymerization|cortical actin cytoskeleton organization|filopodium membrane|thioesterase binding|cleavage furrow|endocytic recycling|ruffle membrane|myeloid cell apoptotic process|protein loca…	ko04666,ko04014,ko04072,ko04144	Fc gamma R-mediated phagocytosis|Ras signaling pathway|Phospholipase D signaling pathway|Endocytosis
LOC101737401	GeneID:101737401	protein_coding	pgant6	polypeptide N-acetylgalactosaminyltransferase 10		GO:0000139,GO:0004653,GO:0005783,GO:0005794,GO:0005795,GO:0006486,GO:0009312,GO:0016021,GO:0030246,GO:0046872	Golgi membrane|polypeptide N-acetylgalactosaminyltransferase activity|endoplasmic reticulum|Golgi apparatus|Golgi stack|protein glycosylation|oligosaccharide biosynthetic process|integral component of membrane|carbohydrate binding|metal ion binding	ko00512	Mucin type O-Glycan biosynthesis
LOC101737404	GeneID:101737404	protein_coding	RPUSD2	RNA pseudouridylate synthase domain-containing protein 2		GO:0000455,GO:0003723,GO:0009982	enzyme-directed rRNA pseudouridine synthesis|RNA binding|pseudouridine synthase activity
LOC101737436	GeneID:101737436	protein_coding	tardbp	TAR DNA-binding protein 43-like	CSD	GO:0001205,GO:0003690,GO:0003723,GO:0003727,GO:0003730,GO:0005654,GO:0005737,GO:0006397,GO:0008380,GO:0070935,GO:1990904	distal enhancer DNA-binding transcription activator activity, RNA polymerase II-specific|double-stranded DNA binding|RNA binding|single-stranded RNA binding|mRNA 3'-UTR binding|nucleoplasm|cytoplasm|mRNA processing|RNA splicing|3'-UTR-mediated mRNA stabilization|ribonucleoprotein complex
LOC101737463	GeneID:101737463	protein_coding	DHX38	pre-mRNA-splicing factor ATP-dependent RNA helicase PRP16		GO:0000398,GO:0003723,GO:0005524,GO:0005681,GO:0034459	mRNA splicing, via spliceosome|RNA binding|ATP binding|spliceosomal complex|ATP-dependent 3'-5' RNA helicase activity	ko03040	Spliceosome
LOC101737533	GeneID:101737533	protein_coding	hyd	E3 ubiquitin-protein ligase UBR5	bHLH	GO:0000209,GO:0003723,GO:0005634,GO:0005737,GO:0006974,GO:0007112,GO:0007283,GO:0007289,GO:0007444,GO:0007446,GO:0007455,GO:0008270,GO:0008585,GO:0030162,GO:0034450,GO:0035220,GO:0043130,GO:0045879,GO:0048749,GO:0061630,GO:0070936,GO:0090263,GO:1901315	protein polyubiquitination|RNA binding|nucleus|cytoplasm|cellular response to DNA damage stimulus|male meiosis cytokinesis|spermatogenesis|spermatid nucleus differentiation|imaginal disc development|imaginal disc growth|eye-antennal disc morphogenesis|zinc ion binding|female gonad development|regulation of proteolysis|ubiquitin-ubiquitin ligase activity|wing disc development|ubiquitin binding|neg…	ko04120	Ubiquitin mediated proteolysis
LOC101737620	GeneID:101737620	protein_coding		uncharacterized LOC101737620
LOC101737760	GeneID:101737760	protein_coding	HSD17B14	3-oxoacyl-[acyl-carrier-protein] reductase FabG		GO:0004303,GO:0005829,GO:0006706,GO:0042802,GO:0047045	estradiol 17-beta-dehydrogenase activity|cytosol|steroid catabolic process|identical protein binding|testosterone 17-beta-dehydrogenase (NADP+) activity
LOC101737773	GeneID:101737773	protein_coding	HPGD	15-hydroxyprostaglandin dehydrogenase [NAD(+)]		GO:0003824,GO:0004957,GO:0005654,GO:0005737,GO:0005829,GO:0006693,GO:0007179,GO:0007565,GO:0007567,GO:0016323,GO:0016404,GO:0030728,GO:0045786,GO:0051287,GO:0070403,GO:0070493,GO:0097070	catalytic activity|prostaglandin E receptor activity|nucleoplasm|cytoplasm|cytosol|prostaglandin metabolic process|transforming growth factor beta receptor signaling pathway|female pregnancy|parturition|basolateral plasma membrane|15-hydroxyprostaglandin dehydrogenase (NAD+) activity|ovulation|negative regulation of cell cycle|NAD binding|NAD+ binding|thrombin-activated receptor signaling pathway…
LOC101737866	GeneID:101737866	protein_coding	FHDC1	inverted formin-2-like		GO:0003779,GO:0005794,GO:0005874,GO:0005881,GO:0005929,GO:0008017,GO:0043149,GO:0060271,GO:0090161	actin binding|Golgi apparatus|microtubule|cytoplasmic microtubule|cilium|microtubule binding|stress fiber assembly|cilium assembly|Golgi ribbon formation
LOC101737884	GeneID:101737884	protein_coding	abcG23	ABC transporter G family member 23		GO:0005524,GO:0016021,GO:0016887	ATP binding|integral component of membrane|ATPase activity
LOC101737926	GeneID:101737926	protein_coding	C38C10.2	uncharacterized transporter slc-17.2		GO:0006814,GO:0015293,GO:0016021	sodium ion transport|symporter activity|integral component of membrane
LOC101737946	GeneID:101737946	protein_coding	Psmd8	26S proteasome non-ATPase regulatory subunit 8		GO:0000502,GO:0005829,GO:0008541,GO:0022624,GO:0043161	proteasome complex|cytosol|proteasome regulatory particle, lid subcomplex|proteasome accessory complex|proteasome-mediated ubiquitin-dependent protein catabolic process	ko03050	Proteasome
LOC101737959	GeneID:101737959	protein_coding	QSOX1	sulfhydryl oxidase 1		GO:0003756,GO:0005615,GO:0016242,GO:0016971,GO:0030173,GO:0045171,GO:0045454,GO:0070062	protein disulfide isomerase activity|extracellular space|negative regulation of macroautophagy|flavin-linked sulfhydryl oxidase activity|integral component of Golgi membrane|intercellular bridge|cell redox homeostasis|extracellular exosome
LOC101737965	GeneID:101737965	protein_coding	rab11fip4a	rab11 family-interacting protein 4A	TF_bZIP	GO:0003700,GO:0005509,GO:0005768,GO:0007049,GO:0017137,GO:0030139,GO:0030306,GO:0030496,GO:0032154,GO:0032456,GO:0032465,GO:0042803,GO:0048592,GO:0051301,GO:0051726,GO:0055038	DNA-binding transcription factor activity|calcium ion binding|endosome|cell cycle|Rab GTPase binding|endocytic vesicle|ADP-ribosylation factor binding|midbody|cleavage furrow|endocytic recycling|regulation of cytokinesis|protein homodimerization activity|eye morphogenesis|cell division|regulation of cell cycle|recycling endosome membrane	ko04144	Endocytosis
LOC101738036	GeneID:101738036	protein_coding	SSPO	zonadhesin		GO:0005615,GO:0007155,GO:0007399,GO:0030154	extracellular space|cell adhesion|nervous system development|cell differentiation
LOC101738071	GeneID:101738071	protein_coding	ATG2B	autophagy-related protein 2 homolog A		GO:0000045,GO:0000407,GO:0000422,GO:0005654,GO:0005811,GO:0019898,GO:0034045	autophagosome assembly|phagophore assembly site|autophagy of mitochondrion|nucleoplasm|lipid droplet|extrinsic component of membrane|phagophore assembly site membrane
LOC101738181	GeneID:101738181	protein_coding		uncharacterized LOC101738181
LOC101738182	GeneID:101738182	protein_coding	Sik3	serine/threonine-protein kinase par-1		GO:0000226,GO:0000287,GO:0001958,GO:0004674,GO:0005524,GO:0005654,GO:0005737,GO:0006468,GO:0032880,GO:0035108,GO:0035264,GO:0035556,GO:0048705,GO:0050321,GO:0060351	microtubule cytoskeleton organization|magnesium ion binding|endochondral ossification|protein serine/threonine kinase activity|ATP binding|nucleoplasm|cytoplasm|protein phosphorylation|regulation of protein localization|limb morphogenesis|multicellular organism growth|intracellular signal transduction|skeletal system morphogenesis|tau-protein kinase activity|cartilage development involved in endo…
LOC101738315	GeneID:101738315	protein_coding	ATP7B	copper-transporting ATPase 2
LOC101738328	GeneID:101738328	protein_coding	NAA15	N-alpha-acetyltransferase 15, NatA auxiliary subunit		GO:0001525,GO:0003723,GO:0005634,GO:0005667,GO:0005737,GO:0005829,GO:0006474,GO:0016020,GO:0017196,GO:0030154,GO:0031415,GO:0043022,GO:0043066,GO:0045893,GO:0050821	angiogenesis|RNA binding|nucleus|transcription factor complex|cytoplasm|cytosol|N-terminal protein amino acid acetylation|membrane|N-terminal peptidyl-methionine acetylation|cell differentiation|NatA complex|ribosome binding|negative regulation of apoptotic process|positive regulation of transcription, DNA-templated|protein stabilization
LOC101738381	GeneID:101738381	protein_coding	Hnrnpl	heterogeneous nuclear ribonucleoprotein L		GO:0000381,GO:0003730,GO:0005634,GO:0005654,GO:0005737,GO:0005829,GO:0006397,GO:0007623,GO:0034198,GO:0035770,GO:0044212,GO:0045120,GO:0045727,GO:0048025,GO:0048471,GO:0097157,GO:1901652,GO:1902416,GO:1990715,GO:1990904	regulation of alternative mRNA splicing, via spliceosome|mRNA 3'-UTR binding|nucleus|nucleoplasm|cytoplasm|cytosol|mRNA processing|circadian rhythm|cellular response to amino acid starvation|ribonucleoprotein granule|transcription regulatory region DNA binding|pronucleus|positive regulation of translation|negative regulation of mRNA splicing, via spliceosome|perinuclear region of cytoplasm|pre-mR…
LOC101738425	GeneID:101738425	protein_coding	gata4	uncharacterized LOC101738425	zf-GATA	GO:0003677,GO:0003700,GO:0005634,GO:0008270,GO:0043565,GO:0044212,GO:0045893,GO:0045944,GO:0048738	DNA binding|DNA-binding transcription factor activity|nucleus|zinc ion binding|sequence-specific DNA binding|transcription regulatory region DNA binding|positive regulation of transcription, DNA-templated|positive regulation of transcription by RNA polymerase II|cardiac muscle tissue development
LOC101738442	GeneID:101738442	protein_coding	CTNND2	catenin delta-2
LOC101738450	GeneID:101738450	protein_coding	SWT1	transcriptional protein SWT1		GO:0005634,GO:0006351	nucleus|transcription, DNA-templated
LOC101738467	GeneID:101738467	protein_coding		uncharacterized LOC101738467
LOC101738473	GeneID:101738473	protein_coding	CYP4C1	cytochrome P450 4C1		GO:0005506,GO:0005789,GO:0020037,GO:0031090,GO:0070330	iron ion binding|endoplasmic reticulum membrane|heme binding|organelle membrane|aromatase activity
LOC101738536	GeneID:101738536	protein_coding		gastrula zinc finger protein XlCGF57.1-like	zf-C2H2
LOC101738553	GeneID:101738553	protein_coding	FBN3	fibrillin-1		GO:0005201,GO:0005509,GO:0031012,GO:0062023	extracellular matrix structural constituent|calcium ion binding|extracellular matrix|collagen-containing extracellular matrix
LOC101738614	GeneID:101738614	protein_coding	PCNX1	pecanex-like protein 1		GO:0016021	integral component of membrane
LOC101738744	GeneID:101738744	protein_coding	PCM1	myb-like protein I		GO:0000242,GO:0001764,GO:0005813,GO:0005814,GO:0005829,GO:0007098,GO:0022027,GO:0031122,GO:0031965,GO:0032991,GO:0034451,GO:0034454,GO:0035176,GO:0035735,GO:0035869,GO:0036064,GO:0045177,GO:0050768,GO:0060271,GO:0071539,GO:0090316,GO:0097150,GO:1905515	pericentriolar material|neuron migration|centrosome|centriole|cytosol|centrosome cycle|interkinetic nuclear migration|cytoplasmic microtubule organization|nuclear membrane|protein-containing complex|centriolar satellite|microtubule anchoring at centrosome|social behavior|intraciliary transport involved in cilium assembly|ciliary transition zone|ciliary basal body|apical part of cell|negative regu…
LOC101738751	GeneID:101738751	protein_coding		uncharacterized LOC101738751
LOC101738757	GeneID:101738757	protein_coding	SLC12A6	solute carrier family 12 member 6		GO:0001525,GO:0005886,GO:0005887,GO:0006811,GO:0006884,GO:0007268,GO:0010107,GO:0015079,GO:0015379,GO:0016021,GO:0016323,GO:0019901,GO:0055064,GO:0055075,GO:0071476,GO:0071477,GO:1902476	angiogenesis|plasma membrane|integral component of plasma membrane|ion transport|cell volume homeostasis|chemical synaptic transmission|potassium ion import|potassium ion transmembrane transporter activity|potassium:chloride symporter activity|integral component of membrane|basolateral plasma membrane|protein kinase binding|chloride ion homeostasis|potassium ion homeostasis|cellular hypotonic res…
LOC101738805	GeneID:101738805	protein_coding	mnb	serine/threonine-protein kinase minibrain		GO:0004672,GO:0004674,GO:0004712,GO:0004860,GO:0005524,GO:0005634,GO:0006468,GO:0007399,GO:0007611,GO:0007623,GO:0007632,GO:0008355,GO:0035331,GO:0043195,GO:0045666,GO:0045786,GO:0045887,GO:0045927,GO:0046777,GO:1900244,GO:2000253	protein kinase activity|protein serine/threonine kinase activity|protein serine/threonine/tyrosine kinase activity|protein kinase inhibitor activity|ATP binding|nucleus|protein phosphorylation|nervous system development|learning or memory|circadian rhythm|visual behavior|olfactory learning|negative regulation of hippo signaling|terminal bouton|positive regulation of neuron differentiation|negativ…
LOC101739023	GeneID:101739023	protein_coding		vacuolar protein sorting-associated protein 11 homolog
LOC101739068	GeneID:101739068	protein_coding	atad1b	ATPase family AAA domain-containing protein 1-B		GO:0005524,GO:0005777,GO:0016887,GO:0030054,GO:0045211	ATP binding|peroxisome|ATPase activity|cell junction|postsynaptic membrane
LOC101739145	GeneID:101739145	protein_coding	oxt	xylosyltransferase oxt		GO:0000139,GO:0005789,GO:0008375,GO:0015012,GO:0016021,GO:0030158,GO:0030201,GO:0030204,GO:0030206,GO:0042732,GO:0046872,GO:0050650	Golgi membrane|endoplasmic reticulum membrane|acetylglucosaminyltransferase activity|heparan sulfate proteoglycan biosynthetic process|integral component of membrane|protein xylosyltransferase activity|heparan sulfate proteoglycan metabolic process|chondroitin sulfate metabolic process|chondroitin sulfate biosynthetic process|D-xylose metabolic process|metal ion binding|chondroitin sulfate proteo…	ko00534,ko00532	Glycosaminoglycan biosynthesis - heparan sulfate / heparin|Glycosaminoglycan biosynthesis - chondroitin sulfate / dermatan sulfate
LOC101739156	GeneID:101739156	protein_coding	GANAB	neutral alpha-glucosidase AB-like		GO:0005794,GO:0005975,GO:0006491,GO:0017177,GO:0030246,GO:0033919,GO:0042470,GO:0043231	Golgi apparatus|carbohydrate metabolic process|N-glycan processing|glucosidase II complex|carbohydrate binding|glucan 1,3-alpha-glucosidase activity|melanosome|intracellular membrane-bounded organelle	ko00510,ko04141	N-Glycan biosynthesis|Protein processing in endoplasmic reticulum
LOC101739169	GeneID:101739169	protein_coding	sacm1lb	phosphatidylinositide phosphatase SAC1		GO:0005783,GO:0005789,GO:0016021,GO:0016791,GO:0043812,GO:0046856	endoplasmic reticulum|endoplasmic reticulum membrane|integral component of membrane|phosphatase activity|phosphatidylinositol-4-phosphate phosphatase activity|phosphatidylinositol dephosphorylation
LOC101739170	GeneID:101739170	protein_coding	Rim2	mitochondrial carrier protein Rim2		GO:0005739,GO:0005743,GO:0006390,GO:0007005,GO:0015218,GO:0016021,GO:0030302,GO:0040011,GO:0045333,GO:0048311,GO:1990519	mitochondrion|mitochondrial inner membrane|mitochondrial transcription|mitochondrion organization|pyrimidine nucleotide transmembrane transporter activity|integral component of membrane|deoxynucleotide transport|locomotion|cellular respiration|mitochondrion distribution|pyrimidine nucleotide import into mitochondrion
LOC101739206	GeneID:101739206	protein_coding	Snap25	synaptosomal-associated protein 25		GO:0000149,GO:0005484,GO:0005737,GO:0005886,GO:0006887,GO:0006893,GO:0006906,GO:0007269,GO:0007274,GO:0016020,GO:0016081,GO:0016082,GO:0016192,GO:0019905,GO:0030054,GO:0031201,GO:0031629,GO:0043195,GO:0048172,GO:0048489	SNARE binding|SNAP receptor activity|cytoplasm|plasma membrane|exocytosis|Golgi to plasma membrane transport|vesicle fusion|neurotransmitter secretion|neuromuscular synaptic transmission|membrane|synaptic vesicle docking|synaptic vesicle priming|vesicle-mediated transport|syntaxin binding|cell junction|SNARE complex|synaptic vesicle fusion to presynaptic active zone membrane|terminal bouton|regul…	ko04721,ko04911	Synaptic vesicle cycle|Insulin secretion
LOC101739207	GeneID:101739207	protein_coding	CG5262	transmembrane protein 104 homolog		GO:0016021	integral component of membrane
LOC101739269	GeneID:101739269	protein_coding	Adcy9	adenylate cyclase type 9		GO:0004016,GO:0005524,GO:0005622,GO:0005887,GO:0006171,GO:0007189,GO:0016020,GO:0016021,GO:0030424,GO:0030425,GO:0046872,GO:0071880	adenylate cyclase activity|ATP binding|intracellular|integral component of plasma membrane|cAMP biosynthetic process|adenylate cyclase-activating G protein-coupled receptor signaling pathway|membrane|integral component of membrane|axon|dendrite|metal ion binding|adenylate cyclase-activating adrenergic receptor signaling pathway	ko04540,ko04727,ko04015,ko04211,ko04913,ko04611,ko04962,ko04914,ko04923,ko04916,ko04970,ko04261,ko04925,ko04911,ko04918,ko04713,ko04724,ko04976,ko04024,ko04725,ko04114,ko04723,ko04020,ko04912,ko04972,ko04022,ko04971,ko04062,ko04270,ko04750,ko00230,ko04961,ko04915,ko04072,ko04921,ko04213	Gap junction|GABAergic synapse|Rap1 signaling pathway|Longevity regulating pathway|Ovarian steroidogenesis|Platelet activation|Vasopressin-regulated water reabsorption|Progesterone-mediated oocyte maturation|Regulation of lipolysis in adipocytes|Melanogenesis|Salivary secretion|Adrenergic signaling in cardiomyocytes|Aldosterone synthesis and secretion|Insulin secretion|Thyroid hormone synthesis|C…
LOC101739334	GeneID:101739334	protein_coding	CYTH1	cytohesin-1	ARID	GO:0005086,GO:0005829,GO:0005912,GO:0005923,GO:0008289,GO:0031234,GO:0032012	ARF guanyl-nucleotide exchange factor activity|cytosol|adherens junction|bicellular tight junction|lipid binding|extrinsic component of cytoplasmic side of plasma membrane|regulation of ARF protein signal transduction	ko04072,ko04144	Phospholipase D signaling pathway|Endocytosis
LOC101739389	GeneID:101739389	protein_coding	Uba1	ubiquitin-like modifier-activating enzyme 1		GO:0000792,GO:0004839,GO:0005524,GO:0005634,GO:0005654,GO:0005737,GO:0005739,GO:0005765,GO:0005829,GO:0006974,GO:0010008,GO:0016567,GO:0030057,GO:0030867	heterochromatin|ubiquitin activating enzyme activity|ATP binding|nucleus|nucleoplasm|cytoplasm|mitochondrion|lysosomal membrane|cytosol|cellular response to DNA damage stimulus|endosome membrane|protein ubiquitination|desmosome|rough endoplasmic reticulum membrane	ko04120	Ubiquitin mediated proteolysis
LOC101739402	GeneID:101739402	protein_coding	Lipf	lipase 3-like		GO:0004806,GO:0005576,GO:0005739,GO:0006108,GO:0016042,GO:0016298,GO:0016615,GO:0043231,GO:0044255	triglyceride lipase activity|extracellular region|mitochondrion|malate metabolic process|lipid catabolic process|lipase activity|malate dehydrogenase activity|intracellular membrane-bounded organelle|cellular lipid metabolic process	ko04142,ko00100	Lysosome|Steroid biosynthesis
LOC101739525	GeneID:101739525	protein_coding	hif1a	hypoxia-inducible factor 1-alpha	Others	GO:0001666,GO:0003677,GO:0003700,GO:0005634,GO:0005737,GO:0016607,GO:0035035,GO:0045893,GO:0046983	response to hypoxia|DNA binding|DNA-binding transcription factor activity|nucleus|cytoplasm|nuclear speck|histone acetyltransferase binding|positive regulation of transcription, DNA-templated|protein dimerization activity	ko04066,ko04212,ko04919	HIF-1 signaling pathway|Longevity regulating pathway - worm|Thyroid hormone signaling pathway
LOC101739592	GeneID:101739592	protein_coding	Nadk	NAD kinase		GO:0003951,GO:0005524,GO:0005829,GO:0006741,GO:0019674,GO:0035774,GO:0046872	NAD+ kinase activity|ATP binding|cytosol|NADP biosynthetic process|NAD metabolic process|positive regulation of insulin secretion involved in cellular response to glucose stimulus|metal ion binding	ko00760	Nicotinate and nicotinamide metabolism
LOC101739640	GeneID:101739640	protein_coding	CG11583	ribosome biogenesis protein BRX1 homolog		GO:0000027,GO:0005730,GO:0019843	ribosomal large subunit assembly|nucleolus|rRNA binding
LOC101739797	GeneID:101739797	protein_coding	Bcar1	breast cancer anti-estrogen resistance protein 1		GO:0001726,GO:0005737,GO:0005886,GO:0005925,GO:0007015,GO:0007155,GO:0007173,GO:0007186,GO:0007229,GO:0008286,GO:0016477,GO:0017124,GO:0019904,GO:0030036,GO:0030335,GO:0048008,GO:0048011,GO:0050851,GO:0050853,GO:0071732,GO:0090527,GO:1900025,GO:1990859	ruffle|cytoplasm|plasma membrane|focal adhesion|actin filament organization|cell adhesion|epidermal growth factor receptor signaling pathway|G protein-coupled receptor signaling pathway|integrin-mediated signaling pathway|insulin receptor signaling pathway|cell migration|SH3 domain binding|protein domain specific binding|actin cytoskeleton organization|positive regulation of cell migration|platel…
LOC101739829	GeneID:101739829	protein_coding	USP31	ubiquitin carboxyl-terminal hydrolase 43		GO:0004843,GO:0005634,GO:0006511,GO:0016579	thiol-dependent ubiquitin-specific protease activity|nucleus|ubiquitin-dependent protein catabolic process|protein deubiquitination
LOC101739903	GeneID:101739903	protein_coding	pea	ATP-dependent RNA helicase DHX8		GO:0000381,GO:0000390,GO:0000398,GO:0003723,GO:0004004,GO:0005524,GO:0005634,GO:0005681,GO:0006325,GO:0007419,GO:0030261,GO:0034459,GO:0048477,GO:0071011,GO:0071013	regulation of alternative mRNA splicing, via spliceosome|spliceosomal complex disassembly|mRNA splicing, via spliceosome|RNA binding|ATP-dependent RNA helicase activity|ATP binding|nucleus|spliceosomal complex|chromatin organization|ventral cord development|chromosome condensation|ATP-dependent 3'-5' RNA helicase activity|oogenesis|precatalytic spliceosome|catalytic step 2 spliceosome	ko03040	Spliceosome
LOC101739933	GeneID:101739933	protein_coding		uncharacterized LOC101739933
LOC101739962	GeneID:101739962	protein_coding	EFEMP2	fibulin-1		GO:0005201,GO:0005509,GO:0005576,GO:0005604,GO:0048251,GO:0070062,GO:1903561	extracellular matrix structural constituent|calcium ion binding|extracellular region|basement membrane|elastic fiber assembly|extracellular exosome|extracellular vesicle
LOC101740045	GeneID:101740045	protein_coding		uncharacterized LOC101740045
LOC101740087	GeneID:101740087	protein_coding		trypsin inhibitor-like		GO:0004867,GO:0007275	serine-type endopeptidase inhibitor activity|multicellular organism development
LOC101740110	GeneID:101740110	protein_coding	pes	scavenger receptor class B member 1		GO:0005886,GO:0016021	plasma membrane|integral component of membrane
LOC101740254	GeneID:101740254	protein_coding	GPAM	glycerol-3-phosphate acyltransferase 1, mitochondrial		GO:0004366,GO:0005741,GO:0005886,GO:0006072,GO:0006631,GO:0008654,GO:0016021,GO:0016024,GO:0019432,GO:0031966,GO:0102420	glycerol-3-phosphate O-acyltransferase activity|mitochondrial outer membrane|plasma membrane|glycerol-3-phosphate metabolic process|fatty acid metabolic process|phospholipid biosynthetic process|integral component of membrane|CDP-diacylglycerol biosynthetic process|triglyceride biosynthetic process|mitochondrial membrane|sn-1-glycerol-3-phosphate C16:0-DCA-CoA acyl transferase activity	ko00564,ko00561	Glycerophospholipid metabolism|Glycerolipid metabolism
LOC101740265	GeneID:101740265	protein_coding	smc1a	structural maintenance of chromosomes protein 1A		GO:0000776,GO:0003682,GO:0005524,GO:0005634,GO:0006281,GO:0007064,GO:0009314,GO:0030893,GO:0051301,GO:0051321,GO:0072423	kinetochore|chromatin binding|ATP binding|nucleus|DNA repair|mitotic sister chromatid cohesion|response to radiation|meiotic cohesin complex|cell division|meiotic cell cycle|response to DNA damage checkpoint signaling	ko04113,ko04111,ko04114,ko04110	Meiosis - yeast|Cell cycle - yeast|Oocyte meiosis|Cell cycle
LOC101740401	GeneID:101740401	protein_coding		zinc finger protein 85	zf-C2H2
LOC101740431	GeneID:101740431	protein_coding	ATG9A	autophagy-related protein 9A		GO:0000045,GO:0000407,GO:0000422,GO:0005768,GO:0005770,GO:0005776,GO:0005789,GO:0005802,GO:0015031,GO:0016020,GO:0016021,GO:0031902,GO:0034497,GO:0043231,GO:0044805,GO:0055037	autophagosome assembly|phagophore assembly site|autophagy of mitochondrion|endosome|late endosome|autophagosome|endoplasmic reticulum membrane|trans-Golgi network|protein transport|membrane|integral component of membrane|late endosome membrane|protein localization to phagophore assembly site|intracellular membrane-bounded organelle|late nucleophagy|recycling endosome
LOC101740505	GeneID:101740505	protein_coding	Dpf1	zinc finger protein ubi-d4 A	Others	GO:0000123,GO:0000790,GO:0003676,GO:0004402,GO:0005634,GO:0005737,GO:0007399,GO:0008270,GO:0042393,GO:0045892,GO:0045944,GO:0071565	histone acetyltransferase complex|nuclear chromatin|nucleic acid binding|histone acetyltransferase activity|nucleus|cytoplasm|nervous system development|zinc ion binding|histone binding|negative regulation of transcription, DNA-templated|positive regulation of transcription by RNA polymerase II|nBAF complex
LOC101740506	GeneID:101740506	protein_coding	lst-4	sorting nexin lst-4		GO:0000278,GO:0005546,GO:0005547,GO:0005737,GO:0015031,GO:0019902,GO:0030670,GO:0032009,GO:0035091,GO:0043621,GO:0045335,GO:0051020,GO:0090386,GO:0090387,GO:0090389,GO:0097194	mitotic cell cycle|phosphatidylinositol-4,5-bisphosphate binding|phosphatidylinositol-3,4,5-trisphosphate binding|cytoplasm|protein transport|phosphatase binding|phagocytic vesicle membrane|early phagosome|phosphatidylinositol binding|protein self-association|phagocytic vesicle|GTPase binding|phagosome maturation involved in apoptotic cell clearance|phagolysosome assembly involved in apoptotic ce…
LOC101740553	GeneID:101740553	protein_coding	PNLIPRP1	inactive pancreatic lipase-related protein 1		GO:0004806,GO:0005509,GO:0005576,GO:0006629	triglyceride lipase activity|calcium ion binding|extracellular region|lipid metabolic process
LOC101740593	GeneID:101740593	protein_coding	Zan	zonadhesin		GO:0005886,GO:0007155,GO:0007339,GO:0016021,GO:0050840,GO:2000359	plasma membrane|cell adhesion|binding of sperm to zona pellucida|integral component of membrane|extracellular matrix binding|regulation of binding of sperm to zona pellucida
LOC101740800	GeneID:101740800	protein_coding	Oca2	P protein
LOC101741056	GeneID:101741056	protein_coding	CdsA	phosphatidate cytidylyltransferase, photoreceptor-specific		GO:0004605,GO:0005789,GO:0007291,GO:0007430,GO:0007601,GO:0007602,GO:0008610,GO:0010513,GO:0010868,GO:0010883,GO:0016021,GO:0016024,GO:0016056,GO:0043052	phosphatidate cytidylyltransferase activity|endoplasmic reticulum membrane|sperm individualization|terminal branching, open tracheal system|visual perception|phototransduction|lipid biosynthetic process|positive regulation of phosphatidylinositol biosynthetic process|negative regulation of triglyceride biosynthetic process|regulation of lipid storage|integral component of membrane|CDP-diacylglyce…	ko00564,ko04070	Glycerophospholipid metabolism|Phosphatidylinositol signaling system
LOC101741105	GeneID:101741105	protein_coding		myrosinase 1		GO:0005975,GO:0019137,GO:0046872,GO:0102799	carbohydrate metabolic process|thioglucosidase activity|metal ion binding|glucosinolate glucohydrolase activity
LOC101741112	GeneID:101741112	protein_coding	ry	xanthine dehydrogenase/oxidase		GO:0004854,GO:0004855,GO:0005506,GO:0005777,GO:0005829,GO:0006144,GO:0006206,GO:0006525,GO:0006568,GO:0006650,GO:0008340,GO:0009055,GO:0009115,GO:0043546,GO:0045471,GO:0048072,GO:0050660,GO:0051537,GO:0071949	xanthine dehydrogenase activity|xanthine oxidase activity|iron ion binding|peroxisome|cytosol|purine nucleobase metabolic process|pyrimidine nucleobase metabolic process|arginine metabolic process|tryptophan metabolic process|glycerophospholipid metabolic process|determination of adult lifespan|electron transfer activity|xanthine catabolic process|molybdopterin cofactor binding|response to ethano…	ko00230,ko04146,ko00983,ko00232	Purine metabolism|Peroxisome|Drug metabolism - other enzymes|Caffeine metabolism
LOC101741145	GeneID:101741145	protein_coding	alpha-Cat	catenin alpha		GO:0003383,GO:0003779,GO:0005198,GO:0005737,GO:0005886,GO:0005912,GO:0005913,GO:0005914,GO:0005915,GO:0007016,GO:0007155,GO:0007163,GO:0008092,GO:0015629,GO:0016342,GO:0034332,GO:0034333,GO:0042802,GO:0045296,GO:0046664,GO:0051015,GO:0060323	apical constriction|actin binding|structural molecule activity|cytoplasm|plasma membrane|adherens junction|cell-cell adherens junction|spot adherens junction|zonula adherens|cytoskeletal anchoring at plasma membrane|cell adhesion|establishment or maintenance of cell polarity|cytoskeletal protein binding|actin cytoskeleton|catenin complex|adherens junction organization|adherens junction assembly|i…	ko04390,ko04520,ko04670,ko04530	Hippo signaling pathway|Adherens junction|Leukocyte transendothelial migration|Tight junction
LOC101741150	GeneID:101741150	protein_coding	Osbpl6	oxysterol-binding protein-related protein 3		GO:0005789,GO:0005829,GO:0005886,GO:0008289,GO:0015248,GO:0015485,GO:0016020,GO:0031965,GO:0032934,GO:0043231,GO:0097038	endoplasmic reticulum membrane|cytosol|plasma membrane|lipid binding|sterol transporter activity|cholesterol binding|membrane|nuclear membrane|sterol binding|intracellular membrane-bounded organelle|perinuclear endoplasmic reticulum
LOC101741158	GeneID:101741158	protein_coding	Fur2	furin-like protease 2		GO:0004252,GO:0005886,GO:0016021,GO:0051048	serine-type endopeptidase activity|plasma membrane|integral component of membrane|negative regulation of secretion
LOC101741167	GeneID:101741167	protein_coding	bwa	alkaline ceramidase		GO:0005783,GO:0006665,GO:0007420,GO:0016021,GO:0017040,GO:0019216,GO:0046514,GO:0102121	endoplasmic reticulum|sphingolipid metabolic process|brain development|integral component of membrane|N-acylsphingosine amidohydrolase activity|regulation of lipid metabolic process|ceramide catabolic process|ceramidase activity	ko04071,ko00600	Sphingolipid signaling pathway|Sphingolipid metabolism
LOC101741225	GeneID:101741225	protein_coding	Spout1	putative methyltransferase C9orf114		GO:0000776,GO:0000777,GO:0005737,GO:0007049,GO:0008168,GO:0010608,GO:0031616,GO:0035196,GO:0035198,GO:0051301,GO:0051661,GO:0072686	kinetochore|condensed chromosome kinetochore|cytoplasm|cell cycle|methyltransferase activity|posttranscriptional regulation of gene expression|spindle pole centrosome|production of miRNAs involved in gene silencing by miRNA|miRNA binding|cell division|maintenance of centrosome location|mitotic spindle
LOC101741262	GeneID:101741262	protein_coding	PARD3	partitioning defective 3 homolog		GO:0000226,GO:0005546,GO:0005547,GO:0005737,GO:0005829,GO:0005856,GO:0005886,GO:0005911,GO:0005912,GO:0005913,GO:0005923,GO:0005938,GO:0006612,GO:0007049,GO:0007155,GO:0007163,GO:0007179,GO:0007205,GO:0007409,GO:0008104,GO:0008356,GO:0010801,GO:0012505,GO:0016324,GO:0019903,GO:0022011,GO:0030010,GO:0030054,GO:0031643,GO:0032266,GO:0032991,GO:0033269,GO:0035091,GO:0042802,GO:0043025,GO:0043296,GO:…	microtubule cytoskeleton organization|phosphatidylinositol-4,5-bisphosphate binding|phosphatidylinositol-3,4,5-trisphosphate binding|cytoplasm|cytosol|cytoskeleton|plasma membrane|cell-cell junction|adherens junction|cell-cell adherens junction|bicellular tight junction|cell cortex|protein targeting to membrane|cell cycle|cell adhesion|establishment or maintenance of cell polarity|transforming gr…	ko04062,ko04144,ko04391,ko04520,ko04015,ko04390,ko04530,ko04080	Chemokine signaling pathway|Endocytosis|Hippo signaling pathway - fly|Adherens junction|Rap1 signaling pathway|Hippo signaling pathway|Tight junction|Neuroactive ligand-receptor interaction
LOC101741292	GeneID:101741292	protein_coding		uncharacterized LOC101741292
LOC101741326	GeneID:101741326	protein_coding		influenza virus NS1A-binding protein-like
LOC101741353	GeneID:101741353	protein_coding	Gale	UDP-glucose 4-epimerase		GO:0003974,GO:0003978,GO:0006012,GO:0035167	UDP-N-acetylglucosamine 4-epimerase activity|UDP-glucose 4-epimerase activity|galactose metabolic process|larval lymph gland hemopoiesis	ko00520,ko00052	Amino sugar and nucleotide sugar metabolism|Galactose metabolism
LOC101741455	GeneID:101741455	protein_coding	Trabd	traB domain-containing protein
LOC101741471	GeneID:101741471	protein_coding	SUN1	uncharacterized LOC101741471		GO:0001503,GO:0005521,GO:0005635,GO:0005639,GO:0005737,GO:0006998,GO:0007129,GO:0007283,GO:0009612,GO:0021817,GO:0031965,GO:0034993,GO:0043231,GO:0043495,GO:0051642,GO:0070197,GO:0090286,GO:0090292	ossification|lamin binding|nuclear envelope|integral component of nuclear inner membrane|cytoplasm|nuclear envelope organization|synapsis|spermatogenesis|response to mechanical stimulus|nucleokinesis involved in cell motility in cerebral cortex radial glia guided migration|nuclear membrane|meiotic nuclear membrane microtubule tethering complex|intracellular membrane-bounded organelle|protein memb…
LOC101741494	GeneID:101741494	protein_coding		uncharacterized LOC101741494
LOC101741553	GeneID:101741553	protein_coding	ARHGAP21	rho GTPase-activating protein 21		GO:0000139,GO:0005096,GO:0005794,GO:0005829,GO:0005886,GO:0007030,GO:0007165,GO:0015629,GO:0030054,GO:0030659,GO:0051056,GO:0051683,GO:0051684,GO:0072384	Golgi membrane|GTPase activator activity|Golgi apparatus|cytosol|plasma membrane|Golgi organization|signal transduction|actin cytoskeleton|cell junction|cytoplasmic vesicle membrane|regulation of small GTPase mediated signal transduction|establishment of Golgi localization|maintenance of Golgi location|organelle transport along microtubule
LOC101741590	GeneID:101741590	protein_coding	Pwwp2a	PWWP domain-containing protein 2A		GO:0003682,GO:0005634,GO:0042393	chromatin binding|nucleus|histone binding
LOC101741591	GeneID:101741591	protein_coding	Myrf	myelin regulatory factor	NDT80/PhoG	GO:0003677,GO:0003700,GO:0005634,GO:0005654,GO:0005737,GO:0005789,GO:0005794,GO:0005829,GO:0008233,GO:0014003,GO:0016021,GO:0022010,GO:0031643,GO:0032286,GO:0042802,GO:0043565,GO:0045893,GO:0048709	DNA binding|DNA-binding transcription factor activity|nucleus|nucleoplasm|cytoplasm|endoplasmic reticulum membrane|Golgi apparatus|cytosol|peptidase activity|oligodendrocyte development|integral component of membrane|central nervous system myelination|positive regulation of myelination|central nervous system myelin maintenance|identical protein binding|sequence-specific DNA binding|positive regul…
LOC101741609	GeneID:101741609	protein_coding	PACS1	phosphofurin acidic cluster sorting protein 1		GO:0005794,GO:0005829,GO:0030137,GO:0034067,GO:0044325,GO:0050690,GO:0072659	Golgi apparatus|cytosol|COPI-coated vesicle|protein localization to Golgi apparatus|ion channel binding|regulation of defense response to virus by virus|protein localization to plasma membrane
LOC101741694	GeneID:101741694	protein_coding	slc46a1	proton-coupled folate transporter		GO:0005542,GO:0016021,GO:0055085	folic acid binding|integral component of membrane|transmembrane transport
LOC101741863	GeneID:101741863	protein_coding		uncharacterized LOC101741863		GO:0004714,GO:0005524,GO:0007169,GO:0016021,GO:0043548,GO:0043560,GO:0046777,GO:0046872	transmembrane receptor protein tyrosine kinase activity|ATP binding|transmembrane receptor protein tyrosine kinase signaling pathway|integral component of membrane|phosphatidylinositol 3-kinase binding|insulin receptor substrate binding|protein autophosphorylation|metal ion binding
LOC101742077	GeneID:101742077	protein_coding	Ddx46	probable ATP-dependent RNA helicase DDX46		GO:0001650,GO:0003723,GO:0004386,GO:0005524,GO:0005634,GO:0006397,GO:0008380,GO:0015030,GO:0016020,GO:0016607	fibrillar center|RNA binding|helicase activity|ATP binding|nucleus|mRNA processing|RNA splicing|Cajal body|membrane|nuclear speck	ko03040	Spliceosome
LOC101742087	GeneID:101742087	protein_coding	pum	maternal protein pumilio		GO:0000278,GO:0000288,GO:0000900,GO:0003723,GO:0003730,GO:0005635,GO:0005737,GO:0007268,GO:0007280,GO:0007281,GO:0007616,GO:0008258,GO:0008582,GO:0008595,GO:0016441,GO:0016477,GO:0017148,GO:0031594,GO:0042059,GO:0042078,GO:0045727,GO:0045786,GO:0045892,GO:0048149,GO:0048477,GO:0048813,GO:0050804,GO:0060213,GO:0061176,GO:0061177,GO:0097482	mitotic cell cycle|nuclear-transcribed mRNA catabolic process, deadenylation-dependent decay|translation repressor activity, mRNA regulatory element binding|RNA binding|mRNA 3'-UTR binding|nuclear envelope|cytoplasm|chemical synaptic transmission|pole cell migration|germ cell development|long-term memory|head involution|regulation of synaptic growth at neuromuscular junction|anterior/posterior ax…
LOC101742099	GeneID:101742099	protein_coding	Zasp52	PDZ and LIM domain protein Zasp	Homeobox	GO:0001725,GO:0001952,GO:0003779,GO:0005915,GO:0005925,GO:0005927,GO:0015629,GO:0016323,GO:0030018,GO:0030239,GO:0031252,GO:0042805,GO:0045177,GO:0045178,GO:0046872,GO:0051371,GO:0061061	stress fiber|regulation of cell-matrix adhesion|actin binding|zonula adherens|focal adhesion|muscle tendon junction|actin cytoskeleton|basolateral plasma membrane|Z disc|myofibril assembly|cell leading edge|actinin binding|apical part of cell|basal part of cell|metal ion binding|muscle alpha-actinin binding|muscle structure development
LOC101742102	GeneID:101742102	protein_coding	CD109	C3 and PZP-like alpha-2-macroglobulin domain-containing protein 8
LOC101742113	GeneID:101742113	protein_coding	TGFBR1	TGF-beta receptor type-1				ko04060,ko04010,ko04520,ko04380,ko04390,ko04350,ko04068,ko04144	Cytokine-cytokine receptor interaction|MAPK signaling pathway|Adherens junction|Osteoclast differentiation|Hippo signaling pathway|TGF-beta signaling pathway|FoxO signaling pathway|Endocytosis
LOC101742368	GeneID:101742368	protein_coding	lsm14a	protein LSM14 homolog B		GO:0000932,GO:0003723,GO:0005737,GO:0007275,GO:0010494,GO:0017148,GO:0017151,GO:1990904	P-body|RNA binding|cytoplasm|multicellular organism development|cytoplasmic stress granule|negative regulation of translation|DEAD/H-box RNA helicase binding|ribonucleoprotein complex
LOC101742414	GeneID:101742414	protein_coding	Rap1gap	rap1 GTPase-activating protein 1		GO:0000139,GO:0005096,GO:0005769,GO:0005829,GO:0016020,GO:0017016,GO:0022409,GO:0030424,GO:0030425,GO:0042803,GO:0043025,GO:0043087,GO:0043547,GO:0045665,GO:0050766,GO:0051056,GO:1903697,GO:1904425,GO:1904442,GO:1990792	Golgi membrane|GTPase activator activity|early endosome|cytosol|membrane|Ras GTPase binding|positive regulation of cell-cell adhesion|axon|dendrite|protein homodimerization activity|neuronal cell body|regulation of GTPase activity|positive regulation of GTPase activity|negative regulation of neuron differentiation|positive regulation of phagocytosis|regulation of small GTPase mediated signal tran…	ko04015	Rap1 signaling pathway
LOC101742460	GeneID:101742460	protein_coding	EndoA	endophilin-A		GO:0000045,GO:0005543,GO:0005737,GO:0005829,GO:0009267,GO:0016020,GO:0042171,GO:0048488,GO:0050803,GO:0061174,GO:0097320,GO:0097749,GO:0097753,GO:0150007	autophagosome assembly|phospholipid binding|cytoplasm|cytosol|cellular response to starvation|membrane|lysophosphatidic acid acyltransferase activity|synaptic vesicle endocytosis|regulation of synapse structure or activity|type I terminal bouton|plasma membrane tubulation|membrane tubulation|membrane bending|clathrin-dependent synaptic vesicle endocytosis	ko04144	Endocytosis
LOC101742562	GeneID:101742562	protein_coding		homeobox protein 2
LOC101742601	GeneID:101742601	protein_coding	Shark	tyrosine-protein kinase shark	Others	GO:0004713,GO:0004715,GO:0005524,GO:0005737,GO:0005938,GO:0006468,GO:0007254,GO:0007306,GO:0007391,GO:0007394,GO:0043277,GO:0045199,GO:0046843	protein tyrosine kinase activity|non-membrane spanning protein tyrosine kinase activity|ATP binding|cytoplasm|cell cortex|protein phosphorylation|JNK cascade|eggshell chorion assembly|dorsal closure|dorsal closure, elongation of leading edge cells|apoptotic cell clearance|maintenance of epithelial cell apical/basal polarity|dorsal appendage formation	ko04013	MAPK signaling pathway - fly
LOC101742687	GeneID:101742687	protein_coding	2021-03-02	uncharacterized LOC101742687		GO:0004842,GO:0005765,GO:0005783,GO:0005789,GO:0006897,GO:0008270,GO:0010008,GO:0016021,GO:0016567,GO:0031410	ubiquitin-protein transferase activity|lysosomal membrane|endoplasmic reticulum|endoplasmic reticulum membrane|endocytosis|zinc ion binding|endosome membrane|integral component of membrane|protein ubiquitination|cytoplasmic vesicle
LOC101742775	GeneID:101742775	protein_coding	ube2w	ubiquitin-conjugating enzyme E2 W		GO:0004842,GO:0005524,GO:0005634,GO:0006281,GO:0006513,GO:0006515,GO:0043161,GO:0061631,GO:0071218	ubiquitin-protein transferase activity|ATP binding|nucleus|DNA repair|protein monoubiquitination|protein quality control for misfolded or incompletely synthesized proteins|proteasome-mediated ubiquitin-dependent protein catabolic process|ubiquitin conjugating enzyme activity|cellular response to misfolded protein	ko04120	Ubiquitin mediated proteolysis
LOC101742783	GeneID:101742783	protein_coding		uncharacterized LOC101742783
LOC101742841	GeneID:101742841	protein_coding	RFX5	uncharacterized LOC101742841	RFX
LOC101742845	GeneID:101742845	protein_coding	RB1CC1	RB1-inducible coiled-coil protein 1		GO:0000045,GO:0000422,GO:0001889,GO:0001934,GO:0005789,GO:0005829,GO:0006914,GO:0007049,GO:0007507,GO:0016236,GO:0016241,GO:0019898,GO:0019901,GO:0030242,GO:0031965,GO:0032947,GO:0034045,GO:0034727,GO:0045793,GO:0046330,GO:0061709,GO:0061723,GO:1990316,GO:2001237	autophagosome assembly|autophagy of mitochondrion|liver development|positive regulation of protein phosphorylation|endoplasmic reticulum membrane|cytosol|autophagy|cell cycle|heart development|macroautophagy|regulation of macroautophagy|extrinsic component of membrane|protein kinase binding|autophagy of peroxisome|nuclear membrane|protein-containing complex scaffold activity|phagophore assembly s…	ko04211	Longevity regulating pathway
LOC101742846	GeneID:101742846	protein_coding		protein AF-9
LOC101742915	GeneID:101742915	protein_coding		dynein beta chain, ciliary-like		GO:0003777,GO:0005524,GO:0005737,GO:0005874,GO:0007018,GO:0016887,GO:0030030,GO:0030286,GO:0031514	microtubule motor activity|ATP binding|cytoplasm|microtubule|microtubule-based movement|ATPase activity|cell projection organization|dynein complex|motile cilium
LOC101743042	GeneID:101743042	protein_coding	zipt-7.2	histidine-rich membrane protein KE4 homolog 2		GO:0005385,GO:0005623,GO:0006882,GO:0016021,GO:0071577	zinc ion transmembrane transporter activity|cell|cellular zinc ion homeostasis|integral component of membrane|zinc ion transmembrane transport
LOC101743268	GeneID:101743268	protein_coding	spri	protein sprint		GO:0005085,GO:0005096,GO:0005938,GO:0007165,GO:0017016,GO:0017112,GO:0019901,GO:0030139,GO:0030971,GO:0032483,GO:0048260,GO:0048675,GO:1903688	guanyl-nucleotide exchange factor activity|GTPase activator activity|cell cortex|signal transduction|Ras GTPase binding|Rab guanyl-nucleotide exchange factor activity|protein kinase binding|endocytic vesicle|receptor tyrosine kinase binding|regulation of Rab protein signal transduction|positive regulation of receptor-mediated endocytosis|axon extension|positive regulation of border follicle cell …
LOC101743326	GeneID:101743326	protein_coding	mib1	E3 ubiquitin-protein ligase MIB1	RHD	GO:0000209,GO:0004842,GO:0005737,GO:0005829,GO:0006897,GO:0007219,GO:0007423,GO:0008104,GO:0008270,GO:0008593,GO:0016567,GO:0045179,GO:0045747,GO:0046331,GO:0061630	protein polyubiquitination|ubiquitin-protein transferase activity|cytoplasm|cytosol|endocytosis|Notch signaling pathway|sensory organ development|protein localization|zinc ion binding|regulation of Notch signaling pathway|protein ubiquitination|apical cortex|positive regulation of Notch signaling pathway|lateral inhibition|ubiquitin protein ligase activity
LOC101743381	GeneID:101743381	protein_coding	Ddx17	probable ATP-dependent RNA helicase DDX17		GO:0000380,GO:0000381,GO:0001837,GO:0003713,GO:0003723,GO:0004386,GO:0005524,GO:0005634,GO:0005730,GO:0005829,GO:0006357,GO:0006364,GO:0010586,GO:0016607,GO:0030520,GO:0030521,GO:0031047,GO:0045445,GO:0045944,GO:0051607,GO:0061614,GO:2001014	alternative mRNA splicing, via spliceosome|regulation of alternative mRNA splicing, via spliceosome|epithelial to mesenchymal transition|transcription coactivator activity|RNA binding|helicase activity|ATP binding|nucleus|nucleolus|cytosol|regulation of transcription by RNA polymerase II|rRNA processing|miRNA metabolic process|nuclear speck|intracellular estrogen receptor signaling pathway|androg…
LOC101743388	GeneID:101743388	protein_coding	tmem135	transmembrane protein 135		GO:0005739,GO:0005778,GO:0016021,GO:0031966,GO:0090140	mitochondrion|peroxisomal membrane|integral component of membrane|mitochondrial membrane|regulation of mitochondrial fission
LOC101743469	GeneID:101743469	protein_coding	mog-4	putative pre-mRNA-splicing factor ATP-dependent RNA helicase DHX16		GO:0003723,GO:0005524,GO:0005681,GO:0006397,GO:0007281,GO:0008380,GO:0010172,GO:0034459,GO:0040022,GO:0048589	RNA binding|ATP binding|spliceosomal complex|mRNA processing|germ cell development|RNA splicing|embryonic body morphogenesis|ATP-dependent 3'-5' RNA helicase activity|feminization of hermaphroditic germ-line|developmental growth	ko03040	Spliceosome
LOC101743471	GeneID:101743471	protein_coding	ATP2C1	calcium-transporting ATPase type 2C member 1		GO:0000139,GO:0005388,GO:0005509,GO:0005524,GO:0005794,GO:0005802,GO:0006816,GO:0006828,GO:0006874,GO:0008544,GO:0008553,GO:0015410,GO:0016020,GO:0016021,GO:0016339,GO:0030026,GO:0030145,GO:0031532,GO:0032468,GO:0032472,GO:0043123,GO:0046872,GO:0070588,GO:0099132	Golgi membrane|calcium-transporting ATPase activity|calcium ion binding|ATP binding|Golgi apparatus|trans-Golgi network|calcium ion transport|manganese ion transport|cellular calcium ion homeostasis|epidermis development|proton-exporting ATPase activity, phosphorylative mechanism|manganese-transporting ATPase activity|membrane|integral component of membrane|calcium-dependent cell-cell adhesion vi…
LOC101743503	GeneID:101743503	protein_coding	GA20843	LMBR1 domain-containing protein 2 homolog		GO:0016021	integral component of membrane
LOC101743514	GeneID:101743514	protein_coding	dia	protein diaphanous		GO:0000281,GO:0000915,GO:0003383,GO:0003779,GO:0005546,GO:0005737,GO:0005856,GO:0005912,GO:0005938,GO:0007015,GO:0007110,GO:0007111,GO:0007279,GO:0007349,GO:0007424,GO:0007435,GO:0007605,GO:0008104,GO:0009306,GO:0012506,GO:0016476,GO:0017048,GO:0030589,GO:0030838,GO:0031532,GO:0032154,GO:0032507,GO:0032991,GO:0035011,GO:0045010,GO:0045177,GO:0045448,GO:0051225,GO:0051489,GO:0090303,GO:0097320,GO:…	mitotic cytokinesis|actomyosin contractile ring assembly|apical constriction|actin binding|phosphatidylinositol-4,5-bisphosphate binding|cytoplasm|cytoskeleton|adherens junction|cell cortex|actin filament organization|meiosis I cytokinesis|meiosis II cytokinesis|pole cell formation|cellularization|open tracheal system development|salivary gland morphogenesis|sensory perception of sound|protein lo…	ko04810	Regulation of actin cytoskeleton
LOC101743536	GeneID:101743536	protein_coding	CG6966	protein fem-1 homolog CG6966	Others	GO:0004842,GO:0051438	ubiquitin-protein transferase activity|regulation of ubiquitin-protein transferase activity
LOC101743581	GeneID:101743581	protein_coding	cntn1a	contactin-1a		GO:0005886,GO:0007155,GO:0031175,GO:0031225	plasma membrane|cell adhesion|neuron projection development|anchored component of membrane
LOC101743692	GeneID:101743692	protein_coding	Indy	protein I'm not dead yet		GO:0005886,GO:0005887,GO:0006814,GO:0006848,GO:0008340,GO:0010889,GO:0015137,GO:0015141,GO:0015744,GO:0015746,GO:0016021,GO:0016323,GO:0050833	plasma membrane|integral component of plasma membrane|sodium ion transport|pyruvate transport|determination of adult lifespan|regulation of sequestering of triglyceride|citrate transmembrane transporter activity|succinate transmembrane transporter activity|succinate transport|citrate transport|integral component of membrane|basolateral plasma membrane|pyruvate transmembrane transporter activity
LOC101743700	GeneID:101743700	protein_coding	PPIL4	peptidyl-prolyl cis-trans isomerase sig-7		GO:0003723,GO:0003755,GO:0005634,GO:0005654,GO:0005829,GO:1901407	RNA binding|peptidyl-prolyl cis-trans isomerase activity|nucleus|nucleoplasm|cytosol|regulation of phosphorylation of RNA polymerase II C-terminal domain
LOC101743755	GeneID:101743755	protein_coding	Phgdh	D-3-phosphoglycerate dehydrogenase	THAP	GO:0004617,GO:0006541,GO:0006544,GO:0006563,GO:0006564,GO:0006566,GO:0009448,GO:0010468,GO:0019530,GO:0021510,GO:0021782,GO:0021915,GO:0022008,GO:0031175,GO:0043209,GO:0051287,GO:0070314	phosphoglycerate dehydrogenase activity|glutamine metabolic process|glycine metabolic process|L-serine metabolic process|L-serine biosynthetic process|threonine metabolic process|gamma-aminobutyric acid metabolic process|regulation of gene expression|taurine metabolic process|spinal cord development|glial cell development|neural tube development|neurogenesis|neuron projection development|myelin s…	ko00260,ko01200,ko00680,ko01230	Glycine, serine and threonine metabolism|Carbon metabolism|Methane metabolism|Biosynthesis of amino acids
LOC101743821	GeneID:101743821	protein_coding	STOX1	hybrid signal transduction histidine kinase I		GO:0000977,GO:0001650,GO:0005634,GO:0005654,GO:0005737,GO:0005813,GO:0005829,GO:0005938,GO:0007049,GO:0008284,GO:0010468,GO:0010628,GO:0010629,GO:0010800,GO:0010821,GO:0010971,GO:0033138,GO:0048839,GO:0050679,GO:0051301,GO:0051881,GO:0051897,GO:0061418,GO:0071500,GO:1901858,GO:1902882,GO:1904031,GO:1904120	RNA polymerase II regulatory region sequence-specific DNA binding|fibrillar center|nucleus|nucleoplasm|cytoplasm|centrosome|cytosol|cell cortex|cell cycle|positive regulation of cell proliferation|regulation of gene expression|positive regulation of gene expression|negative regulation of gene expression|positive regulation of peptidyl-threonine phosphorylation|regulation of mitochondrion organiza…
LOC101743971	GeneID:101743971	protein_coding		activating signal cointegrator 1 complex subunit 2 homolog
LOC101744066	GeneID:101744066	protein_coding	Rnf181	RING finger protein 145		GO:0005737,GO:0016567,GO:0046872,GO:0051865,GO:0061630	cytoplasm|protein ubiquitination|metal ion binding|protein autoubiquitination|ubiquitin protein ligase activity
LOC101744068	GeneID:101744068	protein_coding	PCF11	pre-mRNA cleavage complex 2 protein Pcf11		GO:0000398,GO:0000993,GO:0003729,GO:0005654,GO:0005737,GO:0005739,GO:0005849,GO:0006369,GO:0006378,GO:0006379,GO:0031124	mRNA splicing, via spliceosome|RNA polymerase II complex binding|mRNA binding|nucleoplasm|cytoplasm|mitochondrion|mRNA cleavage factor complex|termination of RNA polymerase II transcription|mRNA polyadenylation|mRNA cleavage|mRNA 3'-end processing	ko03015	mRNA surveillance pathway
LOC101744072	GeneID:101744072	protein_coding		NF-kappa-B essential modulator
LOC101744080	GeneID:101744080	protein_coding	KIF3A	kinesin-like protein KIF3A	ZBTB	GO:0003777,GO:0005524,GO:0005813,GO:0005814,GO:0005829,GO:0005871,GO:0005874,GO:0005929,GO:0006890,GO:0006996,GO:0007018,GO:0007411,GO:0008017,GO:0008089,GO:0008574,GO:0010457,GO:0015031,GO:0015630,GO:0016887,GO:0016939,GO:0017137,GO:0019886,GO:0019903,GO:0030507,GO:0034454,GO:0035735,GO:0060271,GO:0070062,GO:0072383,GO:0097542,GO:1902414,GO:1904115	microtubule motor activity|ATP binding|centrosome|centriole|cytosol|kinesin complex|microtubule|cilium|retrograde vesicle-mediated transport, Golgi to ER|organelle organization|microtubule-based movement|axon guidance|microtubule binding|anterograde axonal transport|ATP-dependent microtubule motor activity, plus-end-directed|centriole-centriole cohesion|protein transport|microtubule cytoskeleton|…	ko04340	Hedgehog signaling pathway
LOC101744100	GeneID:101744100	protein_coding	CG5009	probable peroxisomal acyl-coenzyme A oxidase 1		GO:0003997,GO:0005504,GO:0005777,GO:0006091,GO:0006629,GO:0006635,GO:0006693,GO:0019395,GO:0033540,GO:0050660,GO:0055088,GO:0071949	acyl-CoA oxidase activity|fatty acid binding|peroxisome|generation of precursor metabolites and energy|lipid metabolic process|fatty acid beta-oxidation|prostaglandin metabolic process|fatty acid oxidation|fatty acid beta-oxidation using acyl-CoA oxidase|flavin adenine dinucleotide binding|lipid homeostasis|FAD binding	ko04024,ko00592,ko00071,ko04146,ko01040,ko03320,ko01212	cAMP signaling pathway|alpha-Linolenic acid metabolism|Fatty acid degradation|Peroxisome|Biosynthesis of unsaturated fatty acids|PPAR signaling pathway|Fatty acid metabolism
LOC101744192	GeneID:101744192	protein_coding	TMEM64	transmembrane protein 64		GO:0005783,GO:0016021,GO:0043462,GO:0045600,GO:0045668,GO:0045672,GO:0045780,GO:0051480,GO:0090090	endoplasmic reticulum|integral component of membrane|regulation of ATPase activity|positive regulation of fat cell differentiation|negative regulation of osteoblast differentiation|positive regulation of osteoclast differentiation|positive regulation of bone resorption|regulation of cytosolic calcium ion concentration|negative regulation of canonical Wnt signaling pathway
LOC101744218	GeneID:101744218	protein_coding	trc	serine/threonine-protein kinase tricorner		GO:0004674,GO:0005524,GO:0005634,GO:0005737,GO:0005938,GO:0006468,GO:0007165,GO:0022416,GO:0030424,GO:0030425,GO:0035317,GO:0035556,GO:0044297,GO:0046872,GO:0048800,GO:0048813,GO:0048814,GO:0050773,GO:0070451,GO:0070593	protein serine/threonine kinase activity|ATP binding|nucleus|cytoplasm|cell cortex|protein phosphorylation|signal transduction|chaeta development|axon|dendrite|imaginal disc-derived wing hair organization|intracellular signal transduction|cell body|metal ion binding|antennal morphogenesis|dendrite morphogenesis|regulation of dendrite morphogenesis|regulation of dendrite development|cell hair|dend…
LOC101744222	GeneID:101744222	protein_coding	Ccdc186	coiled-coil domain-containing protein 186		GO:0009617	response to bacterium
LOC101744231	GeneID:101744231	protein_coding	mTerf5	transcription termination factor 5, mitochondrial-like		GO:0003690,GO:0005739,GO:0006260,GO:0006355,GO:0006390,GO:0006393	double-stranded DNA binding|mitochondrion|DNA replication|regulation of transcription, DNA-templated|mitochondrial transcription|termination of mitochondrial transcription
LOC101744232	GeneID:101744232	protein_coding	inx1	innexin inx1		GO:0005243,GO:0005886,GO:0005921,GO:0006811,GO:0016021	gap junction channel activity|plasma membrane|gap junction|ion transport|integral component of membrane
LOC101744252	GeneID:101744252	protein_coding	ADCY8	adenylate cyclase type 8		GO:0003091,GO:0004016,GO:0005524,GO:0005622,GO:0005886,GO:0005887,GO:0006171,GO:0007165,GO:0007186,GO:0007189,GO:0007193,GO:0007611,GO:0007616,GO:0008294,GO:0010255,GO:0016020,GO:0016323,GO:0016324,GO:0030424,GO:0030425,GO:0031915,GO:0032793,GO:0032809,GO:0035774,GO:0046872,GO:0051480,GO:0060076,GO:0071377,GO:0080135,GO:0098685,GO:0098686,GO:0098978,GO:0099056,GO:0150076,GO:1900273,GO:1900454	renal water homeostasis|adenylate cyclase activity|ATP binding|intracellular|plasma membrane|integral component of plasma membrane|cAMP biosynthetic process|signal transduction|G protein-coupled receptor signaling pathway|adenylate cyclase-activating G protein-coupled receptor signaling pathway|adenylate cyclase-inhibiting G protein-coupled receptor signaling pathway|learning or memory|long-term …	ko04540,ko04727,ko04015,ko04211,ko04913,ko04611,ko04914,ko04923,ko04916,ko04970,ko04261,ko04925,ko04911,ko04918,ko04713,ko04724,ko04976,ko04024,ko04725,ko04114,ko04723,ko04020,ko04912,ko04742,ko04022,ko04971,ko04062,ko04270,ko04750,ko04972,ko04720,ko00230,ko04915,ko04072,ko04921,ko04213	Gap junction|GABAergic synapse|Rap1 signaling pathway|Longevity regulating pathway|Ovarian steroidogenesis|Platelet activation|Progesterone-mediated oocyte maturation|Regulation of lipolysis in adipocytes|Melanogenesis|Salivary secretion|Adrenergic signaling in cardiomyocytes|Aldosterone synthesis and secretion|Insulin secretion|Thyroid hormone synthesis|Circadian entrainment|Glutamatergic synaps…
LOC101744274	GeneID:101744274	protein_coding	dlg1	disks large 1 tumor suppressor protein		GO:0000122,GO:0000132,GO:0001708,GO:0001738,GO:0002009,GO:0004385,GO:0005154,GO:0005856,GO:0005886,GO:0005918,GO:0005920,GO:0005938,GO:0007165,GO:0007268,GO:0007318,GO:0007391,GO:0007399,GO:0007617,GO:0008049,GO:0008104,GO:0008593,GO:0016020,GO:0016323,GO:0016327,GO:0016328,GO:0016333,GO:0016334,GO:0016335,GO:0016336,GO:0019991,GO:0030054,GO:0030707,GO:0030710,GO:0030714,GO:0031594,GO:0035255,GO:…	negative regulation of transcription by RNA polymerase II|establishment of mitotic spindle orientation|cell fate specification|morphogenesis of a polarized epithelium|morphogenesis of an epithelium|guanylate kinase activity|epidermal growth factor receptor binding|cytoskeleton|plasma membrane|septate junction|smooth septate junction|cell cortex|signal transduction|chemical synaptic transmission|p…	ko04660,ko04390,ko04391	T cell receptor signaling pathway|Hippo signaling pathway|Hippo signaling pathway - fly
LOC101744446	GeneID:101744446	protein_coding	dre4	FACT complex subunit spt16		GO:0001672,GO:0003682,GO:0005634,GO:0005703,GO:0005730,GO:0005829,GO:0006260,GO:0006281,GO:0006368,GO:0031491,GO:0032968,GO:0034724,GO:0035101,GO:0042393,GO:0046982,GO:0047485	regulation of chromatin assembly or disassembly|chromatin binding|nucleus|polytene chromosome puff|nucleolus|cytosol|DNA replication|DNA repair|transcription elongation from RNA polymerase II promoter|nucleosome binding|positive regulation of transcription elongation from RNA polymerase II promoter|DNA replication-independent nucleosome organization|FACT complex|histone binding|protein heterodime…
LOC101744501	GeneID:101744501	protein_coding	ARID4B	AT-rich interactive domain-containing protein 4B	ARID	GO:0000981,GO:0004407,GO:0005634,GO:0005654,GO:0005737,GO:0006349,GO:0006357,GO:0007283,GO:0034773,GO:0036124,GO:0044212,GO:0045944,GO:0097368	DNA-binding transcription factor activity, RNA polymerase II-specific|histone deacetylase activity|nucleus|nucleoplasm|cytoplasm|regulation of gene expression by genetic imprinting|regulation of transcription by RNA polymerase II|spermatogenesis|histone H4-K20 trimethylation|histone H3-K9 trimethylation|transcription regulatory region DNA binding|positive regulation of transcription by RNA polyme…
LOC101744539	GeneID:101744539	protein_coding	Gnpat	dihydroxyacetone phosphate acyltransferase		GO:0003824,GO:0005102,GO:0005739,GO:0005777,GO:0005778,GO:0005782,GO:0006631,GO:0006650,GO:0007416,GO:0007584,GO:0008611,GO:0008654,GO:0016287,GO:0016290,GO:0021587,GO:0030913,GO:0031966,GO:0042493,GO:0042552,GO:0042594,GO:0061024,GO:0070542	catalytic activity|signaling receptor binding|mitochondrion|peroxisome|peroxisomal membrane|peroxisomal matrix|fatty acid metabolic process|glycerophospholipid metabolic process|synapse assembly|response to nutrient|ether lipid biosynthetic process|phospholipid biosynthetic process|glycerone-phosphate O-acyltransferase activity|palmitoyl-CoA hydrolase activity|cerebellum morphogenesis|paranodal j…	ko00564,ko04146	Glycerophospholipid metabolism|Peroxisome
LOC101744602	GeneID:101744602	protein_coding	UHRF1	E3 ubiquitin-protein ligase UHRF1	ARID
LOC101744675	GeneID:101744675	protein_coding	CG5009	probable peroxisomal acyl-coenzyme A oxidase 1		GO:0003997,GO:0005504,GO:0005777,GO:0006091,GO:0006629,GO:0006635,GO:0006693,GO:0019395,GO:0033540,GO:0050660,GO:0055088,GO:0071949	acyl-CoA oxidase activity|fatty acid binding|peroxisome|generation of precursor metabolites and energy|lipid metabolic process|fatty acid beta-oxidation|prostaglandin metabolic process|fatty acid oxidation|fatty acid beta-oxidation using acyl-CoA oxidase|flavin adenine dinucleotide binding|lipid homeostasis|FAD binding	ko04024,ko00592,ko00071,ko04146,ko01040,ko03320,ko01212	cAMP signaling pathway|alpha-Linolenic acid metabolism|Fatty acid degradation|Peroxisome|Biosynthesis of unsaturated fatty acids|PPAR signaling pathway|Fatty acid metabolism
LOC101744714	GeneID:101744714	protein_coding	Tret1	facilitated trehalose transporter Tret1-like		GO:0005886,GO:0015574,GO:0015771,GO:0016021	plasma membrane|trehalose transmembrane transporter activity|trehalose transport|integral component of membrane
LOC101744718	GeneID:101744718	protein_coding	SmydA-8	protein msta		GO:0000790,GO:0008757,GO:0010629,GO:0034968,GO:0042826	nuclear chromatin|S-adenosylmethionine-dependent methyltransferase activity|negative regulation of gene expression|histone lysine methylation|histone deacetylase binding
LOC101744727	GeneID:101744727	protein_coding	ncs-2	neuronal calcium sensor 2		GO:0005509	calcium ion binding
LOC101744761	GeneID:101744761	protein_coding	dcaf8	DDB1- and CUL4-associated factor 8		GO:0005634,GO:0005737	nucleus|cytoplasm
LOC101744766	GeneID:101744766	protein_coding	slc39a11	zinc transporter ZIP11		GO:0000329,GO:0005385,GO:0005634,GO:0005737,GO:0005794,GO:0005886,GO:0016021,GO:0071577	fungal-type vacuole membrane|zinc ion transmembrane transporter activity|nucleus|cytoplasm|Golgi apparatus|plasma membrane|integral component of membrane|zinc ion transmembrane transport
LOC101744901	GeneID:101744901	protein_coding	wkd	TBC1 domain family member 10A	zf-C2H2	GO:0005096,GO:0005737,GO:0006886,GO:0010085,GO:0017137,GO:0030175,GO:0031410,GO:0035149,GO:0043087,GO:0090630,GO:0098592	GTPase activator activity|cytoplasm|intracellular protein transport|polarity specification of proximal/distal axis|Rab GTPase binding|filopodium|cytoplasmic vesicle|lumen formation, open tracheal system|regulation of GTPase activity|activation of GTPase activity|cytoplasmic side of apical plasma membrane
LOC101744985	GeneID:101744985	protein_coding	Tret1	facilitated trehalose transporter Tret1-like		GO:0005886,GO:0015574,GO:0015771,GO:0016021	plasma membrane|trehalose transmembrane transporter activity|trehalose transport|integral component of membrane
LOC101745012	GeneID:101745012	protein_coding	Hspg2	uncharacterized LOC101745012		GO:0001525,GO:0001958,GO:0002020,GO:0002062,GO:0005509,GO:0005576,GO:0005604,GO:0005615,GO:0005796,GO:0006898,GO:0007420,GO:0008022,GO:0008104,GO:0030021,GO:0030198,GO:0031012,GO:0048704,GO:0048738,GO:0060351,GO:0062023	angiogenesis|endochondral ossification|protease binding|chondrocyte differentiation|calcium ion binding|extracellular region|basement membrane|extracellular space|Golgi lumen|receptor-mediated endocytosis|brain development|protein C-terminus binding|protein localization|extracellular matrix structural constituent conferring compression resistance|extracellular matrix organization|extracellular ma…
LOC101745043	GeneID:101745043	protein_coding	afmid	kynurenine formamidase		GO:0004061,GO:0005634,GO:0005829,GO:0019441,GO:0034354	arylformamidase activity|nucleus|cytosol|tryptophan catabolic process to kynurenine|'de novo' NAD biosynthetic process from tryptophan	ko00630,ko00380	Glyoxylate and dicarboxylate metabolism|Tryptophan metabolism
LOC101745144	GeneID:101745144	protein_coding	Fam210b	uncharacterized LOC101745144		GO:0005741,GO:0016021,GO:0031224,GO:0043249,GO:0045648,GO:0071392	mitochondrial outer membrane|integral component of membrane|intrinsic component of membrane|erythrocyte maturation|positive regulation of erythrocyte differentiation|cellular response to estradiol stimulus
LOC101745188	GeneID:101745188	protein_coding	PRPF8	pre-mRNA-processing-splicing factor 8		GO:0000244,GO:0000375,GO:0000386,GO:0000398,GO:0003723,GO:0005634,GO:0005654,GO:0005682,GO:0006397,GO:0008380,GO:0016020,GO:0016607,GO:0017070,GO:0030619,GO:0030620,GO:0030623,GO:0046540,GO:0070530,GO:0071005,GO:0071007,GO:0071013,GO:0071222,GO:0071356,GO:0097157	spliceosomal tri-snRNP complex assembly|RNA splicing, via transesterification reactions|second spliceosomal transesterification activity|mRNA splicing, via spliceosome|RNA binding|nucleus|nucleoplasm|U5 snRNP|mRNA processing|RNA splicing|membrane|nuclear speck|U6 snRNA binding|U1 snRNA binding|U2 snRNA binding|U5 snRNA binding|U4/U6 x U5 tri-snRNP complex|K63-linked polyubiquitin modification-dep…	ko03040	Spliceosome
LOC101745275	GeneID:101745275	protein_coding	CarT	carcinine transporter		GO:0001504,GO:0005326,GO:0005886,GO:0007601,GO:0016021,GO:0043679,GO:0046956,GO:0050908,GO:1905130,GO:1905131	neurotransmitter uptake|neurotransmitter transporter activity|plasma membrane|visual perception|integral component of membrane|axon terminus|positive phototaxis|detection of light stimulus involved in visual perception|carcinine import across plasma membrane|carcinine transmembrane transporter activity
LOC101745288	GeneID:101745288	protein_coding	rdgA	eye-specific diacylglycerol kinase		GO:0003951,GO:0004143,GO:0005524,GO:0005622,GO:0006654,GO:0006661,GO:0007205,GO:0007601,GO:0007602,GO:0007605,GO:0007608,GO:0016020,GO:0016056,GO:0016059,GO:0016310,GO:0035556,GO:0043052,GO:0045494,GO:0046834,GO:0046872	NAD+ kinase activity|diacylglycerol kinase activity|ATP binding|intracellular|phosphatidic acid biosynthetic process|phosphatidylinositol biosynthetic process|protein kinase C-activating G protein-coupled receptor signaling pathway|visual perception|phototransduction|sensory perception of sound|sensory perception of smell|membrane|rhodopsin mediated signaling pathway|deactivation of rhodopsin med…	ko00564,ko04072,ko04070,ko00561	Glycerophospholipid metabolism|Phospholipase D signaling pathway|Phosphatidylinositol signaling system|Glycerolipid metabolism
LOC101745347	GeneID:101745347	protein_coding	SENP7	putative mediator of RNA polymerase II transcription subunit 26		GO:0005634,GO:0005737,GO:0016926,GO:0070139	nucleus|cytoplasm|protein desumoylation|SUMO-specific endopeptidase activity
LOC101745398	GeneID:101745398	protein_coding	SMAD4	mothers against decapentaplegic homolog 4	MH1	GO:0003677,GO:0003700,GO:0005634,GO:0005667,GO:0005737,GO:0007179,GO:0046872	DNA binding|DNA-binding transcription factor activity|nucleus|transcription factor complex|cytoplasm|transforming growth factor beta receptor signaling pathway|metal ion binding	ko04520,ko04110,ko04390,ko04350,ko04068,ko04550,ko04310	Adherens junction|Cell cycle|Hippo signaling pathway|TGF-beta signaling pathway|FoxO signaling pathway|Signaling pathways regulating pluripotency of stem cells|Wnt signaling pathway
LOC101745407	GeneID:101745407	protein_coding	BAZ2B	bromodomain adjacent to zinc finger domain protein 2B	MBD	GO:0003677,GO:0005634,GO:0046872	DNA binding|nucleus|metal ion binding
LOC101745523	GeneID:101745523	protein_coding	Taz	tafazzin homolog		GO:0005739,GO:0006644,GO:0007006,GO:0007007,GO:0007291,GO:0016021,GO:0016746,GO:0032048,GO:0032049,GO:0032577,GO:0035965	mitochondrion|phospholipid metabolic process|mitochondrial membrane organization|inner mitochondrial membrane organization|sperm individualization|integral component of membrane|transferase activity, transferring acyl groups|cardiolipin metabolic process|cardiolipin biosynthetic process|phosphatidylcholine:cardiolipin O-linoleoyltransferase activity|cardiolipin acyl-chain remodeling	ko00564	Glycerophospholipid metabolism
LOC101745577	GeneID:101745577	protein_coding	Golga2	putative leucine-rich repeat-containing protein DDB_G0290503		GO:0000137,GO:0000139,GO:0000922,GO:0005737,GO:0005794,GO:0005801,GO:0005874,GO:0006486,GO:0006888,GO:0007020,GO:0007030,GO:0007098,GO:0008017,GO:0008356,GO:0010507,GO:0015031,GO:0019901,GO:0019905,GO:0030134,GO:0032091,GO:0032580,GO:0032991,GO:0033116,GO:0042802,GO:0043025,GO:0044877,GO:0050772,GO:0051225,GO:0051289,GO:0051645,GO:0060050,GO:0061676,GO:0072686,GO:0090161,GO:0090166,GO:0090306,GO:…	Golgi cis cisterna|Golgi membrane|spindle pole|cytoplasm|Golgi apparatus|cis-Golgi network|microtubule|protein glycosylation|ER to Golgi vesicle-mediated transport|microtubule nucleation|Golgi organization|centrosome cycle|microtubule binding|asymmetric cell division|negative regulation of autophagy|protein transport|protein kinase binding|syntaxin binding|COPII-coated ER to Golgi transport vesic…
LOC101745720	GeneID:101745720	protein_coding	Tbcel	tubulin-specific chaperone cofactor E-like protein		GO:0005737,GO:0005856	cytoplasm|cytoskeleton
LOC101745746	GeneID:101745746	protein_coding	SIN3A	paired amphipathic helix protein Sin3a		GO:0000122,GO:0000776,GO:0000785,GO:0000976,GO:0001102,GO:0001103,GO:0001701,GO:0002218,GO:0002230,GO:0002244,GO:0003682,GO:0003700,GO:0003714,GO:0003723,GO:0005634,GO:0005654,GO:0005667,GO:0005730,GO:0006260,GO:0006476,GO:0007568,GO:0010817,GO:0010971,GO:0016575,GO:0016580,GO:0017053,GO:0019216,GO:0031937,GO:0033558,GO:0034613,GO:0042754,GO:0043066,GO:0043619,GO:0044877,GO:0045652,GO:0045892,GO:…	negative regulation of transcription by RNA polymerase II|kinetochore|chromatin|transcription regulatory region sequence-specific DNA binding|RNA polymerase II activating transcription factor binding|RNA polymerase II repressing transcription factor binding|in utero embryonic development|activation of innate immune response|positive regulation of defense response to virus by host|hematopoietic pr…	ko04919,ko04139	Thyroid hormone signaling pathway|Regulation of mitophagy - yeast
LOC101745833	GeneID:101745833	protein_coding		uncharacterized LOC101745833
LOC101745966	GeneID:101745966	protein_coding		uncharacterized LOC101745966
LOC101745975	GeneID:101745975	protein_coding	ADAM10	disintegrin and metalloproteinase domain-containing protein 10		GO:0000139,GO:0001701,GO:0004222,GO:0005634,GO:0005798,GO:0006468,GO:0006509,GO:0007162,GO:0007219,GO:0008284,GO:0009986,GO:0010820,GO:0014069,GO:0016021,GO:0016485,GO:0017124,GO:0019901,GO:0030307,GO:0034612,GO:0042117,GO:0042803,GO:0046872,GO:0051088,GO:0051089,GO:0097038,GO:0097197,GO:0098696,GO:0098978,GO:0099173	Golgi membrane|in utero embryonic development|metalloendopeptidase activity|nucleus|Golgi-associated vesicle|protein phosphorylation|membrane protein ectodomain proteolysis|negative regulation of cell adhesion|Notch signaling pathway|positive regulation of cell proliferation|cell surface|positive regulation of T cell chemotaxis|postsynaptic density|integral component of membrane|protein processin…
LOC101745990	GeneID:101745990	protein_coding	hb	protein hunchback-like	zf-C2H2	GO:0000981,GO:0003677,GO:0005634,GO:0035282,GO:0040034,GO:0046872	DNA-binding transcription factor activity, RNA polymerase II-specific|DNA binding|nucleus|segmentation|regulation of development, heterochronic|metal ion binding
LOC101746015	GeneID:101746015	protein_coding	mpp7	MAGUK p55 subfamily member 7		GO:0005912,GO:0005923,GO:0016020	adherens junction|bicellular tight junction|membrane
LOC101746049	GeneID:101746049	protein_coding	SERHL2	serine hydrolase-like protein		GO:0005777,GO:0016787,GO:0031410,GO:0048471	peroxisome|hydrolase activity|cytoplasmic vesicle|perinuclear region of cytoplasm
LOC101746088	GeneID:101746088	protein_coding	19G1	low molecular mass 30 kDa lipoprotein 21G1-like		GO:0005576	extracellular region
LOC101746092	GeneID:101746092	protein_coding	PHLDB1	uncharacterized LOC101746092		GO:0010470,GO:0010717,GO:0045180,GO:0070507,GO:1904261	regulation of gastrulation|regulation of epithelial to mesenchymal transition|basal cortex|regulation of microtubule cytoskeleton organization|positive regulation of basement membrane assembly involved in embryonic body morphogenesis
LOC101746157	GeneID:101746157	protein_coding	mus308	DNA polymerase theta		GO:0003677,GO:0003887,GO:0004386,GO:0005524,GO:0005634,GO:0005737,GO:0006261,GO:0006281,GO:0006289,GO:0016887,GO:0036297,GO:0051575,GO:0097681	DNA binding|DNA-directed DNA polymerase activity|helicase activity|ATP binding|nucleus|cytoplasm|DNA-dependent DNA replication|DNA repair|nucleotide-excision repair|ATPase activity|interstrand cross-link repair|5'-deoxyribose-5-phosphate lyase activity|double-strand break repair via alternative nonhomologous end joining
LOC101746182	GeneID:101746182	protein_coding	fam214a	uncharacterized LOC101746182
LOC101746449	GeneID:101746449	protein_coding	Asph	aspartyl/asparaginyl beta-hydroxylase		GO:0004597,GO:0005509,GO:0005737,GO:0005783,GO:0005886,GO:0007389,GO:0008285,GO:0010524,GO:0016021,GO:0030176,GO:0031585,GO:0031647,GO:0032237,GO:0032541,GO:0033017,GO:0033198,GO:0035108,GO:0042264,GO:0045862,GO:0045893,GO:0051480,GO:0060021,GO:0060325,GO:0070588,GO:0071277,GO:0090316,GO:0097202,GO:1901879	peptide-aspartate beta-dioxygenase activity|calcium ion binding|cytoplasm|endoplasmic reticulum|plasma membrane|pattern specification process|negative regulation of cell proliferation|positive regulation of calcium ion transport into cytosol|integral component of membrane|integral component of endoplasmic reticulum membrane|regulation of inositol 1,4,5-trisphosphate-sensitive calcium-release chan…
LOC101746516	GeneID:101746516	protein_coding	Mlf	myeloid leukemia factor		GO:0003677,GO:0005634,GO:0005705,GO:0005737,GO:0006355,GO:0008134,GO:0042691,GO:0045746,GO:0048471,GO:0050821,GO:0051087,GO:2000495	DNA binding|nucleus|polytene chromosome interband|cytoplasm|regulation of transcription, DNA-templated|transcription factor binding|positive regulation of crystal cell differentiation|negative regulation of Notch signaling pathway|perinuclear region of cytoplasm|protein stabilization|chaperone binding|regulation of cell proliferation involved in compound eye morphogenesis
LOC101746523	GeneID:101746523	protein_coding	Tret1	facilitated trehalose transporter Tret1		GO:0005886,GO:0015574,GO:0015771,GO:0016021	plasma membrane|trehalose transmembrane transporter activity|trehalose transport|integral component of membrane
LOC101746524	GeneID:101746524	protein_coding	SWAP70	differentially expressed in FDCP 6		GO:0003677,GO:0005634,GO:0005737,GO:0005886,GO:0030027	DNA binding|nucleus|cytoplasm|plasma membrane|lamellipodium
LOC101746532	GeneID:101746532	protein_coding	Wdfy3	WD repeat and FYVE domain-containing protein 3		GO:0003831,GO:0005545,GO:0005634,GO:0005635,GO:0005730,GO:0005737,GO:0005776,GO:0005829,GO:0005886,GO:0007275,GO:0016234,GO:0016605,GO:0019898,GO:0030424,GO:0034274,GO:0035973,GO:0043204,GO:0046872,GO:0097635	beta-N-acetylglucosaminylglycopeptide beta-1,4-galactosyltransferase activity|1-phosphatidylinositol binding|nucleus|nuclear envelope|nucleolus|cytoplasm|autophagosome|cytosol|plasma membrane|multicellular organism development|inclusion body|PML body|extrinsic component of membrane|axon|Atg12-Atg5-Atg16 complex|aggrephagy|perikaryon|metal ion binding|extrinsic component of autophagosome membrane
LOC101746640	GeneID:101746640	protein_coding	BTAF1	TATA-binding protein-associated factor 172	MYB	GO:0003677,GO:0003700,GO:0004386,GO:0005524,GO:0005654,GO:0035562,GO:0043231,GO:0045892	DNA binding|DNA-binding transcription factor activity|helicase activity|ATP binding|nucleoplasm|negative regulation of chromatin binding|intracellular membrane-bounded organelle|negative regulation of transcription, DNA-templated
LOC101746680	GeneID:101746680	protein_coding	SLC9A7	sodium/hydrogen exchanger 6		GO:0000139,GO:0005802,GO:0005886,GO:0006811,GO:0006885,GO:0015385,GO:0015386,GO:0016021,GO:0042803,GO:0043231,GO:0051453,GO:0055037,GO:0055038,GO:0071805,GO:0098719	Golgi membrane|trans-Golgi network|plasma membrane|ion transport|regulation of pH|sodium:proton antiporter activity|potassium:proton antiporter activity|integral component of membrane|protein homodimerization activity|intracellular membrane-bounded organelle|regulation of intracellular pH|recycling endosome|recycling endosome membrane|potassium ion transmembrane transport|sodium ion import across…
LOC101746685	GeneID:101746685	protein_coding	nrf-6	nose resistant to fluoxetine protein 6		GO:0006869,GO:0007275,GO:0008289,GO:0016021,GO:0016747	lipid transport|multicellular organism development|lipid binding|integral component of membrane|transferase activity, transferring acyl groups other than amino-acyl groups
LOC101746686	GeneID:101746686	protein_coding	nrf-6	nose resistant to fluoxetine protein 6		GO:0006869,GO:0007275,GO:0008289,GO:0016021,GO:0016747	lipid transport|multicellular organism development|lipid binding|integral component of membrane|transferase activity, transferring acyl groups other than amino-acyl groups
LOC101746706	GeneID:101746706	protein_coding	ABCC1	multidrug resistance-associated protein 1		GO:0005524,GO:0005774,GO:0016020,GO:0016021,GO:0016323,GO:0042626,GO:0055085	ATP binding|vacuolar membrane|membrane|integral component of membrane|basolateral plasma membrane|ATPase activity, coupled to transmembrane movement of substances|transmembrane transport	ko04977,ko04071,ko02010	Vitamin digestion and absorption|Sphingolipid signaling pathway|ABC transporters
LOC101746756	GeneID:101746756	protein_coding	Ufd4	E3 ubiquitin-protein ligase HECTD1		GO:0004842,GO:0005634,GO:0006511,GO:0046872,GO:0070534	ubiquitin-protein transferase activity|nucleus|ubiquitin-dependent protein catabolic process|metal ion binding|protein K63-linked ubiquitination
LOC101746953	GeneID:101746953	protein_coding	Pxd	peroxidase		GO:0004601,GO:0005576,GO:0006979,GO:0007306,GO:0020037,GO:0042600,GO:0042744,GO:0045471,GO:0046872	peroxidase activity|extracellular region|response to oxidative stress|eggshell chorion assembly|heme binding|chorion|hydrogen peroxide catabolic process|response to ethanol|metal ion binding
LOC101747053	GeneID:101747053	protein_coding	tty	protein tweety		GO:0005229,GO:0005254,GO:0005886,GO:0006821,GO:0016021,GO:0034707,GO:0072320	intracellular calcium activated chloride channel activity|chloride channel activity|plasma membrane|chloride transport|integral component of membrane|chloride channel complex|volume-sensitive chloride channel activity
LOC101747074	GeneID:101747074	protein_coding		uncharacterized LOC101747074
LOC101747123	GeneID:101747123	protein_coding	Cept1	cholinephosphotransferase 1		GO:0004142,GO:0004307,GO:0005789,GO:0005794,GO:0006646,GO:0016021,GO:0016780,GO:0031965,GO:0046872	diacylglycerol cholinephosphotransferase activity|ethanolaminephosphotransferase activity|endoplasmic reticulum membrane|Golgi apparatus|phosphatidylethanolamine biosynthetic process|integral component of membrane|phosphotransferase activity, for other substituted phosphate groups|nuclear membrane|metal ion binding
LOC101747175	GeneID:101747175	protein_coding		dynein intermediate chain 3, ciliary		GO:0003774,GO:0005737,GO:0005874,GO:0005929,GO:0030286	motor activity|cytoplasm|microtubule|cilium|dynein complex
LOC105841473	GeneID:105841473	protein_coding	PIF4	uncharacterized LOC105841473		GO:0000287,GO:0000723,GO:0003677,GO:0004003,GO:0005524,GO:0005657,GO:0005739,GO:0006260,GO:0006281,GO:0006310,GO:0020023,GO:0032508,GO:0043141,GO:0051276	magnesium ion binding|telomere maintenance|DNA binding|ATP-dependent DNA helicase activity|ATP binding|replication fork|mitochondrion|DNA replication|DNA repair|DNA recombination|kinetoplast|DNA duplex unwinding|ATP-dependent 5'-3' DNA helicase activity|chromosome organization
LOC105841831	GeneID:105841831	protein_coding		uncharacterized LOC105841831				ko04722,ko04960,ko04212,ko04920,ko04923,ko04211,ko04152,ko04910,ko04068,ko04151,ko04022,ko04213,ko04150	Neurotrophin signaling pathway|Aldosterone-regulated sodium reabsorption|Longevity regulating pathway - worm|Adipocytokine signaling pathway|Regulation of lipolysis in adipocytes|Longevity regulating pathway|AMPK signaling pathway|Insulin signaling pathway|FoxO signaling pathway|PI3K-Akt signaling pathway|cGMP-PKG signaling pathway|Longevity regulating pathway - multiple species|mTOR signaling pa…
LOC105841861	GeneID:105841861	protein_coding		uncharacterized LOC105841861
LOC105841987	GeneID:105841987	protein_coding		general transcription factor IIF subunit 1
LOC105842016	GeneID:105842016	protein_coding	NLGN4X	juvenile hormone esterase		GO:0003360,GO:0005886,GO:0005887,GO:0007158,GO:0007612,GO:0009986,GO:0014069,GO:0016021,GO:0021549,GO:0030054,GO:0030182,GO:0030425,GO:0030534,GO:0031404,GO:0035176,GO:0035265,GO:0038023,GO:0042043,GO:0042803,GO:0045202,GO:0045211,GO:0045216,GO:0048488,GO:0050804,GO:0050808,GO:0050839,GO:0060076,GO:0071625,GO:0089717,GO:0090394,GO:0097104,GO:0097105,GO:0097110,GO:0098793,GO:0098983,GO:0098985,GO:…	brainstem development|plasma membrane|integral component of plasma membrane|neuron cell-cell adhesion|learning|cell surface|postsynaptic density|integral component of membrane|cerebellum development|cell junction|neuron differentiation|dendrite|adult behavior|chloride ion binding|social behavior|organ growth|signaling receptor activity|neurexin family protein binding|protein homodimerization acti…
LOC105842049	GeneID:105842049	protein_coding	nrf-6	nose resistant to fluoxetine protein 6		GO:0006869,GO:0007275,GO:0008289,GO:0016021,GO:0016747	lipid transport|multicellular organism development|lipid binding|integral component of membrane|transferase activity, transferring acyl groups other than amino-acyl groups
LOC105842251	GeneID:105842251	protein_coding	ATG16L1	autophagy-related protein 16-like		GO:0000045,GO:0000421,GO:0005776,GO:0005829,GO:0005930,GO:0015031,GO:0016236,GO:0019787,GO:0034045,GO:0034497,GO:0039689,GO:0042802,GO:0051020,GO:0051260,GO:0061739,GO:0098792	autophagosome assembly|autophagosome membrane|autophagosome|cytosol|axoneme|protein transport|macroautophagy|ubiquitin-like protein transferase activity|phagophore assembly site membrane|protein localization to phagophore assembly site|negative stranded viral RNA replication|identical protein binding|GTPase binding|protein homooligomerization|protein lipidation involved in autophagosome assembly|…
LOC105842463	GeneID:105842463	protein_coding	lin-10	amyloid beta A4 precursor protein-binding family A member 2		GO:0000138,GO:0005737,GO:0005794,GO:0005886,GO:0007268,GO:0007270,GO:0007399,GO:0008104,GO:0009612,GO:0017137,GO:0030054,GO:0030140,GO:0030425,GO:0032580,GO:0040026,GO:0043005,GO:0043025,GO:0043058,GO:0043197,GO:0045202,GO:0050975,GO:0097120,GO:1902946,GO:1903361,GO:1905852	Golgi trans cisterna|cytoplasm|Golgi apparatus|plasma membrane|chemical synaptic transmission|neuron-neuron synaptic transmission|nervous system development|protein localization|response to mechanical stimulus|Rab GTPase binding|cell junction|trans-Golgi network transport vesicle|dendrite|Golgi cisterna membrane|positive regulation of vulval development|neuron projection|neuronal cell body|regula…
LOC105842563	GeneID:105842563	lncRNA
LOC110384711	GeneID:110384711	protein_coding		uncharacterized LOC110384711
LOC110384727	GeneID:110384727	protein_coding		peptidyl-prolyl cis-trans isomerase G-like
LOC110384749	GeneID:110384749	protein_coding		uncharacterized LOC110384749
LOC110384802	GeneID:110384802	protein_coding	rg	neurobeachin-like		GO:0005737,GO:0007528,GO:0007614,GO:0008355,GO:0016021,GO:0016319,GO:0042462,GO:0042675,GO:0043025,GO:0043204,GO:0051018	cytoplasm|neuromuscular junction development|short-term memory|olfactory learning|integral component of membrane|mushroom body development|eye photoreceptor cell development|compound eye cone cell differentiation|neuronal cell body|perikaryon|protein kinase A binding
LOC110385100	GeneID:110385100	lncRNA
LOC110385255	GeneID:110385255	lncRNA
LOC110385782	GeneID:110385782	protein_coding		uncharacterized LOC110385782
LOC110385911	GeneID:110385911	protein_coding		uncharacterized LOC110385911
LOC692857	GeneID:692857	protein_coding	Acp1	acid phosphatase isoenzyme		GO:0003993,GO:0004725,GO:0004726,GO:0005737,GO:0007268,GO:0017124,GO:0043005	acid phosphatase activity|protein tyrosine phosphatase activity|non-membrane spanning protein tyrosine phosphatase activity|cytoplasm|chemical synaptic transmission|SH3 domain binding|neuron projection
LOC692881	GeneID:692881	protein_coding	NAGA	alpha-N-acetylgalactosaminidase		GO:0004557,GO:0005737,GO:0005764,GO:0008456,GO:0009311,GO:0016139,GO:0046477	alpha-galactosidase activity|cytoplasm|lysosome|alpha-N-acetylgalactosaminidase activity|oligosaccharide metabolic process|glycoside catabolic process|glycosylceramide catabolic process	ko00603,ko04142,ko00561,ko00052,ko00600	Glycosphingolipid biosynthesis - globo series|Lysosome|Glycerolipid metabolism|Galactose metabolism|Sphingolipid metabolism
LOC692957	GeneID:692957	protein_coding	Nudc	nuclear migration protein nudC		GO:0005634,GO:0005737,GO:0005794,GO:0005829,GO:0005874,GO:0006457,GO:0007049,GO:0007097,GO:0032502,GO:0051082,GO:0051301	nucleus|cytoplasm|Golgi apparatus|cytosol|microtubule|protein folding|cell cycle|nuclear migration|developmental process|unfolded protein binding|cell division
LOC692988	GeneID:692988	protein_coding	Aldh3a1	aldehyde dehydrogenase		GO:0001666,GO:0004028,GO:0004029,GO:0004030,GO:0005737,GO:0005829,GO:0006081,GO:0007568,GO:0007584,GO:0008106,GO:0008284,GO:0014070,GO:0016021,GO:0042493,GO:0051384,GO:0051591,GO:0055114	response to hypoxia|3-chloroallyl aldehyde dehydrogenase activity|aldehyde dehydrogenase (NAD) activity|aldehyde dehydrogenase [NAD(P)+] activity|cytoplasm|cytosol|cellular aldehyde metabolic process|aging|response to nutrient|alcohol dehydrogenase (NADP+) activity|positive regulation of cell proliferation|response to organic cyclic compound|integral component of membrane|response to drug|respons…	ko00561,ko00071,ko00380,ko00310,ko00040,ko00410,ko00340,ko00620,ko00330,ko00903,ko00280,ko00625,ko00053,ko00010	Glycerolipid metabolism|Fatty acid degradation|Tryptophan metabolism|Lysine degradation|Pentose and glucuronate interconversions|beta-Alanine metabolism|Histidine metabolism|Pyruvate metabolism|Arginine and proline metabolism|Limonene and pinene degradation|Valine, leucine and isoleucine degradation|Chloroalkane and chloroalkene degradation|Ascorbate and aldarate metabolism|Glycolysis / Gluconeog…
LOC693102	GeneID:693102	protein_coding	upf3a	Upf3 regulator of nonsense transcripts-like protein B		GO:0000184,GO:0003723,GO:0005730,GO:0005737,GO:0045727,GO:0051028	nuclear-transcribed mRNA catabolic process, nonsense-mediated decay|RNA binding|nucleolus|cytoplasm|positive regulation of translation|mRNA transport	ko03015,ko03013	mRNA surveillance pathway|RNA transport
Rbmx2	GeneID:733074	protein_coding	RBMX2	RNA binding motif protein X-linked 2		GO:0000398,GO:0003723,GO:0005686,GO:0006406,GO:0070274	mRNA splicing, via spliceosome|RNA binding|U2 snRNP|mRNA export from nucleus|RES complex
UGT33Q1	GeneID:100862807	protein_coding	UGT2B33	UDP-glycosyltransferase UGT33Q1		GO:0005789,GO:0008194,GO:0015020,GO:0016021,GO:0031090,GO:0043231	endoplasmic reticulum membrane|UDP-glycosyltransferase activity|glucuronosyltransferase activity|integral component of membrane|organelle membrane|intracellular membrane-bounded organelle	ko00982,ko00980,ko00140,ko00040,ko00830,ko00860,ko00983,ko00053,ko00500	Drug metabolism - cytochrome P450|Metabolism of xenobiotics by cytochrome P450|Steroid hormone biosynthesis|Pentose and glucuronate interconversions|Retinol metabolism|Porphyrin and chlorophyll metabolism|Drug metabolism - other enzymes|Ascorbate and aldarate metabolism|Starch and sucrose metabolism
dcr-2	GeneID:100499206	protein_coding	dicer1	dicer-2		GO:0004386,GO:0004525,GO:0004530,GO:0005524,GO:0005634,GO:0005737,GO:0006309,GO:0016442,GO:0021591,GO:0030422,GO:0030423,GO:0031054,GO:0035068,GO:0035195,GO:0035196,GO:0035279,GO:0046872,GO:0050767,GO:0070578,GO:0070883	helicase activity|ribonuclease III activity|deoxyribonuclease I activity|ATP binding|nucleus|cytoplasm|apoptotic DNA fragmentation|RISC complex|ventricular system development|production of siRNA involved in RNA interference|targeting of mRNA for destruction involved in RNA interference|pre-miRNA processing|micro-ribonucleoprotein complex|gene silencing by miRNA|production of miRNAs involved in ge…
p90srk	GeneID:100529213	protein_coding	Rps6ka3	ribosomal protein S6 kinase, 90 kDa		GO:0000287,GO:0002224,GO:0004674,GO:0004711,GO:0005524,GO:0005634,GO:0005737,GO:0007049,GO:0019901,GO:0032496,GO:0035556,GO:0043027,GO:0043154,GO:0045944	magnesium ion binding|toll-like receptor signaling pathway|protein serine/threonine kinase activity|ribosomal protein S6 kinase activity|ATP binding|nucleus|cytoplasm|cell cycle|protein kinase binding|response to lipopolysaccharide|intracellular signal transduction|cysteine-type endopeptidase inhibitor activity involved in apoptotic process|negative regulation of cysteine-type endopeptidase activ…	ko04914,ko04722,ko04010,ko04114,ko04720,ko04150	Progesterone-mediated oocyte maturation|Neurotrophin signaling pathway|MAPK signaling pathway|Oocyte meiosis|Long-term potentiation|mTOR signaling pathway
rock1	GeneID:100529202	protein_coding	ROCK2	Rho-associated protein kinase				ko04062,ko04024,ko04921,ko04670,ko04611,ko04360,ko04510,ko04810,ko04350,ko04071,ko04270,ko04022	Chemokine signaling pathway|cAMP signaling pathway|Oxytocin signaling pathway|Leukocyte transendothelial migration|Platelet activation|Axon guidance|Focal adhesion|Regulation of actin cytoskeleton|TGF-beta signaling pathway|Sphingolipid signaling pathway|Vascular smooth muscle contraction|cGMP-PKG signaling pathway
serpin-22	GeneID:100272187	protein_coding		serine protease inhibitor 22
yellow-f	GeneID:101736658	protein_coding	y	protein yellow-like		GO:0005576,GO:0007275,GO:0042438,GO:0060179	extracellular region|multicellular organism development|melanin biosynthetic process|male mating behavior
