# Supplementary material for: A single-cell transcriptomic atlas characterizes the silk-producing organ in the silkworm
Source: Nat Commun. 2022 Jun 9;13:3316. doi: 10.1038/s41467-022-31003-1 (PMC9184679; doi:10.1038/s41467-022-31003-1)
Supplement: Supplementary file 4 — Supplementary Data 1 to 16 [file 41467_2022_31003_MOESM4_ESM.zip › Supplementary Data/Supplementary Data 4.xlsx]

## Sheet: main
Supplementary Data 4. Representative terms enriched in each cluster and subcluster analysis of Clusters 2, 6, 9 and 10
1	The representative terms enriched in each cluster
2	Sub-cluster analysis of cluster 2
3	Sub-cluster analysis of cluster 6
4	Sub-cluster analysis of cluster 9
5	Sub-cluster analysis of cluster 10

## Sheet: enriched terms
C4	id	term	category	pval	Enrichment_score	Gene
	GO:0015991	ATP hydrolysis coupled proton transport	biological_process	7.38512e-11	40.6625	LOC101738009; LOC101746782; LOC692859; LOC732987; LOC732990; VATPc
	id	term	pval	Enrichment_score	Gene
	ko00190	Oxidative phosphorylation	2.90593e-07	6.1383	LOC101738009; LOC101746782; LOC110385499; LOC110386648; LOC692859; LOC692984; LOC692985; LOC732987; LOC732990; VATPc
	ko04150	mTOR signaling pathway	0.00513852	3.49697	LOC692984; LOC692985; LOC732987; LOC732990
C5	id	term	category	pval	Enrichment_score	Gene
	GO:0045214	sarcomere organization	biological_process	2.51457e-05	4.06964	Cnb; Hsp20.8; LOC100313947; LOC101736543; LOC101736643; LOC101740817; LOC101742794; LOC101742822; LOC101746299; LOC101746917
	GO:0005700	polytene chromosome	cellular_component	5.73156e-10	5.59576	CDK12; LOC101736107; LOC101736174; LOC101737263; LOC101738354; LOC101739346; LOC101740554; LOC101741025; LOC101741684; LOC101742231; LOC101743955; LOC101745099; LOC101745315; LOC101746214; LOC101747230; Mod(mdg4); Sfrs6
	GO:0005703	polytene chromosome puff	cellular_component	2.73778e-06	7.12187	CDK12; LOC101736107; LOC101738765; LOC101740554; LOC101741025; LOC101745099; LOC101747230
C8	id	term	category	pval	Enrichment_score	Gene
	GO:0006030	chitin metabolic process	biological_process	2.1378e-06	11.0196	LOC101739926; LOC101740197; LOC101740330; LOC101743739; LOC733010
	GO:0005750	mitochondrial respiratory chain complex III	cellular_component	5.18321e-07	13.2236	LOC100127128; LOC101736448; LOC101741816; LOC101745824; Uccr
	GO:0008061	chitin binding	molecular_function	2.34321e-05	5.61	LOC101736080; LOC101739926; LOC101740197; LOC101740330; LOC101743739; LOC101746073; LOC733010
	id	term	pval	Enrichment_score	Gene
	ko04260	Cardiac muscle contraction	6.18763e-08	4.80833	LOC100127128; LOC100134926; LOC100134927; LOC101736448; LOC101738548; LOC101741816; LOC101741939; LOC101743287; LOC101744608; LOC101745824; LOC101746562; LOC780848; Uccr; Uqcr11
C9	id	term	category	pval	Enrichment_score	Gene
	GO:0045169	fusome	cellular_component	6.76e-08	10.7546	LOC101735654; LOC101738175; LOC101739189; LOC101740817; LOC101741510; LOC101745685; VATPc
	GO:0004867	serine-type endopeptidase inhibitor activity	molecular_function	1.91e-06	4.82858	LOC101738162; LOC101738434; LOC101738654; LOC101739845; serpin-1; serpin-10; serpin-2; serpin-3; serpin-32; serpin-4; serpin-5
	GO:0051015	actin filament binding	molecular_function	7.07e-06	4.29207	LOC101736113; LOC101736534; LOC101737442; LOC101737919; LOC101738051; LOC101739163; LOC101740817; LOC101741882; LOC101742624; LOC101745193; LOC733061
	id	term	pval	Enrichment_score	Gene
	ko04966	Collecting duct acid secretion	7.11357e-12	11.4532	LOC100037424; LOC101738141; LOC101742516; LOC101746782; LOC692828; LOC692984; LOC692985; LOC732966; LOC732987; LOC732990; VATPc
	ko04721	Synaptic vesicle cycle	1.18687e-07	5.39532	LOC100037424; LOC101738141; LOC101742516; LOC101746782; LOC692828; LOC692859; LOC692984; LOC692985; LOC732966; LOC732987; LOC732990; VATPc
C3	id	term	category	pval	Enrichment_score	Gene
	GO:0006412	translation	biological_process	3.03176e-46	15.4952	LOC101736043; LOC101746755; LOC692779; RpL10; RpL10A; RpL12; RpL13; RpL13A; RpL17; RpL18; RpL18A; RpL21; RpL22; RpL23; RpL23A; RpL26; RpL27; RpL27A; RpL28; RpL30; RpL32; RpL34; RpL35; RpL35A; RpL38; RpL5; RpL8; RpL9; RpS11; RpS13; RpS14; RpS15; RpS16; RpS17; RpS18; RpS20; RpS24; RpS27a; RpS3; RpS30; RpS3Ae; RpS4; RpS5; RpS6; RpS7; RpS8; RpSA
	GO:0002181	cytoplasmic translation	biological_process	8.89625e-32	26.8843	LOC101736864; LOC101746755; LOC692779; RpL11; RpL15; RpL19; RpL36; RpL37A; RpL4; RpL6; RpL7; RpLP2; RpP1; RpS12; RpS15A; RpS19; RpS20; RpS23; RpS26; RpS28; RpS29; RpS2e; RpS9
	GO:0006413	translational initiation	biological_process	8.03625e-13	18.3682	Eif-4a; LOC100101157; Pabp; Rli; RpL21; RpL23A; RpL27; RpS11; RpS15; RpS5
C6	id	term	category	pval	Enrichment_score	Gene
	GO:0005788	endoplasmic reticulum lumen	cellular_component	4.45247e-07	25.2171	Crt; ERp57; HSP70; LOC101736596
	id	term	pval	Enrichment_score	Gene
	ko04141	Protein processing in endoplasmic reticulum	8.43773e-05	6.31752	Crt; ERp57; HSP70; LOC100101160; LOC733070
	ko00190	Oxidative phosphorylation	9.91783e-05	6.1383	LOC100101181; LOC101740954; LOC101744632; LOC110385499; LOC110386648
	ko00040	Pentose and glucuronate interconversions	0.000321106	8.655	LOC101740161; LOC101740694; Ugt2
C10	id	term	category	pval	Enrichment_score	Gene
	GO:0006511	ubiquitin-dependent protein catabolic process	biological_process	1.22753e-07	2.93674	Iap; LOC101735320; LOC101735981; LOC101736311; LOC101736508; LOC101738329; LOC101738795; LOC101739310; LOC101739829; LOC101739987; LOC101740338; LOC101740542; LOC101741011; LOC101741924; LOC101742042; LOC101742384; LOC101742474; LOC101743046; LOC101743486; LOC101743899; LOC101745946; LOC101746104; LOC101746494; LOC101746756; LOC692971; UBE2L
	id	term	pval	Enrichment_score	Gene
	ko04710	Circadian rhythm	5.96e-06	5.83249	LOC101735981; LOC101738795; LOC101744333; LOC692971; Per; Snf4agamma; cry2
	ko04213	Longevity regulating pathway - multiple species	5.8e-05	2.66628	Hsp20.8; Hsp70; InR; LOC100141438; LOC101735832; LOC101739269; LOC101739615; LOC101741278; LOC101742383; LOC101744252; LOC101744333; LOC105841831; LOC110385338; LOC732945; SGF1; Snf4agamma
C1	id	term	category	pval	Enrichment_score	Gene
	GO:0006412	translation	biological_process	2e-64	24.424	LOC101746755; LOC692779; RpL10; RpL10A; RpL12; RpL13; RpL13A; RpL14; RpL17; RpL18; RpL18A; RpL21; RpL22; RpL23; RpL23A; RpL26; RpL27; RpL27A; RpL28; RpL30; RpL31; RpL32; RpL34; RpL35; RpL35A; RpL36A; RpL37; RpL38; RpL39; RpL5; RpL7A; RpL8; RpL9; RpS11; RpS13; RpS14; RpS15; RpS16; RpS17; RpS18; RpS20; RpS21; RpS24; RpS27a; RpS3; RpS30; RpS3Ae; RpS4; RpS5; RpS6; RpS7; RpS8; RpSA
	id	term	pval	Enrichment_score	Gene
	ko03010	Ribosome	5.69e-87	14.6068	LOC101738375; LOC101746755; LOC692779; RpL10; RpL10A; RpL11; RpL12; RpL13; RpL13A; RpL14; RpL15; RpL17; RpL18; RpL18A; RpL19; RpL21; RpL22; RpL23; RpL23A; RpL24; RpL26; RpL27; RpL27A; RpL28; RpL3; RpL30; RpL31; RpL32; RpL34; RpL35; RpL35A; RpL36; RpL36A; RpL37; RpL37A; RpL38; RpL39; RpL4; RpL5; RpL6; RpL7; RpL7A; RpL8; RpL9; RpLP2; RpP0; RpP1; RpS10; RpS11; RpS12; RpS13; RpS14; RpS15; RpS15A; RpS…
C2	id	term	pval	Enrichment_score	Gene
	ko04612	Antigen processing and presentation	0.000462254	4.74247	Bcp; Crt; ERp57; Hsc70-4; LOC692390
	ko04662	B cell receptor signaling pathway	0.00717049	3.74405	Cnb; LOC100141438; LOC101736835
	ko04668	TNF signaling pathway	0.00755946	3.16164	Atf; LOC100141438; LOC101736835; LOC101741339
C7	id	term	category	pval	Enrichment_score	Gene
	GO:0031670	cellular response to nutrient	biological_process	4.42397e-06	16.3012	LOC101742474; LOC101745620; myc
	GO:0010506	regulation of autophagy	biological_process	3.21974e-05	7.24499	LOC101740338; LOC101742474; LOC101743001; LOC101745443; myc
	GO:0035195	gene silencing by miRNA	biological_process	4.19326e-05	8.69399	Ago2; LOC101739199; LOC101739809; LOC101742881
	GO:0005703	polytene chromosome puff	cellular_component	3.8881e-05	5.92772	CDK12; LOC101736107; LOC101738765; LOC101741025; LOC101747230; Sqd

## Sheet: sub-C2
gene	p_val	avg_logFC	pct.1	pct.2	p_val_adj	cluster	gene_diff	gene_Dbxref	gene_type	gene_symbol	silkbase_geneID	silkbase_description_blast	silkbase_description	description	TFs_Family	GO_id	GO_term	pathway	pathway_description
CPH43	8.25526e-51	0.861202	0.944	0.778	1.39349e-46	1	1.213	GeneID:100379193	protein_coding		KWMTBOMO04643	putative cuticle protein CPH43 [Bombyx mori]	putative_cuticle_protein_CPH43_[Bombyx_mori]	cuticular protein hypothetical 43
LOC101745505	4.10416e-42	2.05281	0.933	0.571	6.92781e-38	1	1.634	GeneID:101745505	protein_coding					trichohyalin-like
LOC692390	7.8096e-40	0.954919	0.932	0.794	1.31826e-35	1	1.174	GeneID:692390	protein_coding	Ctsb	KWMTBOMO10376	cathepsin B [Bombyx mori]	cathepsin_B_precursor_[Bombyx_mori]	cathepsin B		GO:0004175,GO:0004197,GO:0005576,GO:0005615,GO:0005737,GO:0005739,GO:0005764,GO:0006508,GO:0006914,GO:0007283,GO:0007519,GO:0009611,GO:0009612,GO:0009749,GO:0009897,GO:0009986,GO:0014070,GO:0014075,GO:0016324,GO:0030984,GO:0034097,GO:0042277,GO:0042383,GO:0042470,GO:0043434,GO:0043621,GO:0044877,GO:0045471,GO:0050790,GO:0051603,GO:0060548,GO:0070670,GO:0071260	endopeptidase activity|cysteine-type endopeptidase activity|extracellular region|extracellular space|cytoplasm|mitochondrion|lysosome|proteolysis|autophagy|spermatogenesis|skeletal muscle tissue development|response to wounding|response to mechanical stimulus|response to glucose|external side of plasma membrane|cell surface|response to organic cyclic compound|response to amine|apical plasma membr…	ko04142,ko04924,ko04612,ko04210	Lysosome|Renin secretion|Antigen processing and presentation|Apoptosis
LOC101743136	6.88383e-35	1.15212	0.877	0.762	1.16199e-30	1	1.151	GeneID:101743136	protein_coding		KWMTBOMO01232	uncharacterized protein LOC101743136 [Bombyx mori]	putative_ly-6/neurotoxin_superfamily_member_1_[Operophtera_brumata]	uncharacterized LOC101743136
Ser2	1.21263e-31	0.832105	0.956	1	2.04692e-27	1	0.956	GeneID:100379325	protein_coding		KWMTBOMO06334	sericin 2 isoform 2 precursor [Bombyx mori]	sericin_2_isoform_1_precursor_[Bombyx_mori]	sericin 2
LOC101744556	1.31437e-31	1.02494	0.912	0.762	2.21865e-27	1	1.197	GeneID:101744556	protein_coding		KWMTBOMO13319	uncharacterized protein LOC101744556 isoform X3 [Bombyx mori]	PREDICTED:_uncharacterized_protein_LOC101744556_[Bombyx_mori]	uncharacterized LOC101744556
LOC780848	5.29472e-29	0.00740486	0.309	0.619	8.93748e-25	1	0.499	GeneID:780848	protein_coding	COX4I1	KWMTBOMO11812	cytochrome c oxidase subunit IV [Bombyx mori]	cytochrome_c_oxidase_polypeptide_IV_[Bombyx_mori]	cytochrome c oxidase polypeptide IV		GO:0004129,GO:0005743	cytochrome-c oxidase activity|mitochondrial inner membrane	ko00190,ko04260	Oxidative phosphorylation|Cardiac muscle contraction
CPT3	1.19748e-28	1.5717	0.855	0.206	2.02135e-24	1	4.15	GeneID:692497	protein_coding		KWMTBOMO04356	TPA: putative cuticle protein [Bombyx mori]	_putative_cuticle_protein_[Bombyx_mori]	cuticular protein tweedle motif 3
LOC110384718	1.813e-27	1.36443	0.832	0.286	3.06034e-23	1	2.909	GeneID:110384718	protein_coding	SETMAR	KWMTBOMO01545	fungal protease inhibitor F-like [Bombyx mori]	PREDICTED:_zonadhesin-like_isoform_X2_[Bombyx_mori]	fungal protease inhibitor F-like
LOC733010	2.99998e-27	1.62396	0.828	0.175	5.06397e-23	1	4.731	GeneID:733010	protein_coding	obst-E	KWMTBOMO08747	gasp precursor [Bombyx mori]	gasp_precursor_[Bombyx_mori]	gasp		GO:0005615,GO:0006030,GO:0008061,GO:0042302	extracellular space|chitin metabolic process|chitin binding|structural constituent of cuticle
LOC101744756	9.06901e-27	0.0384168	0.25	0.492	1.53085e-22	1	0.508	GeneID:101744756	protein_coding		KWMTBOMO13496	uncharacterized protein LOC101744756 [Bombyx mori]	hypothetical_protein_KGM_17991_[Danaus_plexippus]	uncharacterized LOC101744756
HSP70	1.63137e-26	0.232953	0.329	0.54	2.75376e-22	1	0.609	GeneID:692373	protein_coding	Hsc70-3	KWMTBOMO08642	heat shock protein 70-3 [Bombyx mori]	heat_shock_protein_70-3_[Bombyx_mori]	heat shock 70 kD protein cognate		GO:0005524,GO:0005615,GO:0005634,GO:0005737,GO:0005783,GO:0005788,GO:0006986,GO:0012505,GO:0016020,GO:0016246,GO:0016887,GO:0030431,GO:0030433,GO:0030968,GO:0031072,GO:0034605,GO:0034620,GO:0034663,GO:0034976,GO:0036335,GO:0042026,GO:0042623,GO:0044183,GO:0051082,GO:0051085,GO:0051787	ATP binding|extracellular space|nucleus|cytoplasm|endoplasmic reticulum|endoplasmic reticulum lumen|response to unfolded protein|endomembrane system|membrane|RNA interference|ATPase activity|sleep|ubiquitin-dependent ERAD pathway|endoplasmic reticulum unfolded protein response|heat shock protein binding|cellular response to heat|cellular response to unfolded protein|endoplasmic reticulum chaperon…	ko04918,ko04141,ko03060	Thyroid hormone synthesis|Protein processing in endoplasmic reticulum|Protein export
LOC101745995	6.53458e-26	0.219703	0.177	0.286	1.10304e-21	1	0.619	GeneID:101745995	protein_coding	FAS1	KWMTBOMO05101	fasciclin-1 isoform X4 [Bombyx mori]	PREDICTED:_fasciclin-1_isoform_X1_[Bombyx_mori]	fasciclin-1		GO:0005886,GO:0007155,GO:0031225	plasma membrane|cell adhesion|anchored component of membrane
LOC101738292	1.68042e-25	0.264687	0.138	0.254	2.83654e-21	1	0.543	GeneID:101738292	protein_coding	Alas1	KWMTBOMO04917	5-aminolevulinate synthase, nonspecific, mitochondrial [Bombyx mori]	PREDICTED:_5-aminolevulinate_synthase,_nonspecific,_mitochondrial_[Papilio_machaon]	5-aminolevulinate synthase, nonspecific, mitochondrial		GO:0001666,GO:0003870,GO:0005739,GO:0005759,GO:0006782,GO:0009635,GO:0010033,GO:0010045,GO:0014070,GO:0030170,GO:0031667,GO:0032025,GO:0032869,GO:0034698,GO:0042493,GO:0045471,GO:0051591,GO:0070541,GO:0071407	response to hypoxia|5-aminolevulinate synthase activity|mitochondrion|mitochondrial matrix|protoporphyrinogen IX biosynthetic process|response to herbicide|response to organic substance|response to nickel cation|response to organic cyclic compound|pyridoxal phosphate binding|response to nutrient levels|response to cobalt ion|cellular response to insulin stimulus|response to gonadotropin|response …	ko00260,ko00860	Glycine, serine and threonine metabolism|Porphyrin and chlorophyll metabolism
LOC101742695	2.31961e-25	0.409253	0.171	0.254	3.91549e-21	1	0.673	GeneID:101742695	protein_coding		KWMTBOMO09527	uncharacterized protein LOC101742695 [Bombyx mori]	PREDICTED:_uncharacterized_protein_LOC101742695_[Bombyx_mori]	uncharacterized LOC101742695	zf-C2H2
CPR68	2.43858e-25	0.818493	0.97	0.968	4.11632e-21	1	1.002	GeneID:100379403	protein_coding		KWMTBOMO03936	cuticular protein RR-2 motif 68 precursor [Bombyx mori]	cuticular_protein_RR-2_motif_68_precursor_[Bombyx_mori]	cuticular protein RR-2 motif 68		GO:0042302	structural constituent of cuticle
LOC101740635	2.6732e-25	0.334083	0.183	0.286	4.51236e-21	1	0.64	GeneID:101740635	protein_coding	CG7338	KWMTBOMO12894	pre-rRNA-processing protein TSR1 homolog [Bombyx mori]	PREDICTED:_pre-rRNA-processing_protein_TSR1_homolog_[Amyelois_transitella]	pre-rRNA-processing protein TSR1 homolog		GO:0000462,GO:0003924,GO:0005525,GO:0005730,GO:0030688,GO:0034511	maturation of SSU-rRNA from tricistronic rRNA transcript (SSU-rRNA, 5.8S rRNA, LSU-rRNA)|GTPase activity|GTP binding|nucleolus|preribosome, small subunit precursor|U3 snoRNA binding
LOC101735445	5.67108e-25	0.579792	0.471	0.524	9.57278e-21	1	0.899	GeneID:101735445	protein_coding		KWMTBOMO13634	porimin [Bombyx mori]	uncharacterized_protein_LOC106122233_precursor_[Papilio_xuthus]	porimin				ko04142	Lysosome
LOC101742892	9.59986e-25	0.147235	0.136	0.27	1.62046e-20	1	0.504	GeneID:101742892	protein_coding	FNBP1	KWMTBOMO08852	formin-binding protein 1-like isoform X3 [Bombyx mori]	PREDICTED:_formin-binding_protein_1-like_isoform_X2_[Bombyx_mori]	formin-binding protein 1-like
LOC101741011	1.35287e-24	0.0976071	0.131	0.286	2.28365e-20	1	0.458	GeneID:101741011	protein_coding	mylipa	KWMTBOMO11808	E3 ubiquitin-protein ligase MYLIP [Bombyx mori]	PREDICTED:_E3_ubiquitin-protein_ligase_MYLIP_[Papilio_xuthus]	E3 ubiquitin-protein ligase MYLIP		GO:0004842,GO:0005737,GO:0005829,GO:0005856,GO:0006511,GO:0007369,GO:0030178,GO:0046872	ubiquitin-protein transferase activity|cytoplasm|cytosol|cytoskeleton|ubiquitin-dependent protein catabolic process|gastrulation|negative regulation of Wnt signaling pathway|metal ion binding
LOC101738984	3.09307e-24	0.170315	0.205	0.381	5.22111e-20	1	0.538	GeneID:101738984	protein_coding	lva	KWMTBOMO07761	LOW QUALITY PROTEIN: protein lava lamp [Bombyx mori]	putative_viral_A-type_inclusion_protein_[Operophtera_brumata]	protein lava lamp		GO:0000137,GO:0005776,GO:0005794,GO:0007349,GO:0008017,GO:0030507,GO:0031410,GO:0050775,GO:0051683	Golgi cis cisterna|autophagosome|Golgi apparatus|cellularization|microtubule binding|spectrin binding|cytoplasmic vesicle|positive regulation of dendrite morphogenesis|establishment of Golgi localization
LOC692846	5.43975e-24	0.0354627	0.146	0.317	9.1823e-20	1	0.461	GeneID:692846	protein_coding	Surf4	KWMTBOMO08655	surfeit 4-like protein [Bombyx mori]	surfeit_4-like_protein_[Bombyx_mori]	surfeit 4-like protein		GO:0005789,GO:0012505,GO:0016021,GO:0045169	endoplasmic reticulum membrane|endomembrane system|integral component of membrane|fusome
LOC101747153	5.70591e-24	0.589313	0.36	0.381	9.63158e-20	1	0.945	GeneID:101747153	protein_coding	BSG	KWMTBOMO11229	basigin [Bombyx mori]	PREDICTED:_basigin_[Bombyx_mori]	basigin
LOC101737128	5.82126e-24	0.409654	0.232	0.317	9.82628e-20	1	0.732	GeneID:101737128	protein_coding	Nop56	KWMTBOMO15547	nucleolar protein 56 [Bombyx mori]	PREDICTED:_nucleolar_protein_56_[Amyelois_transitella]	nucleolar protein 56		GO:0001650,GO:0005654,GO:0005732,GO:0005737,GO:0030515,GO:0031428,GO:0032040,GO:0042254,GO:0070761,GO:1990226	fibrillar center|nucleoplasm|small nucleolar ribonucleoprotein complex|cytoplasm|snoRNA binding|box C/D snoRNP complex|small-subunit processome|ribosome biogenesis|pre-snoRNP complex|histone methyltransferase binding	ko03008	Ribosome biogenesis in eukaryotes
LOC101746307	9.55826e-24	0.281669	0.446	0.635	1.61343e-19	1	0.702	GeneID:101746307	protein_coding	Pa2g4	KWMTBOMO05258	proliferation-associated protein 2G4 [Bombyx mori]	PREDICTED:_proliferation-associated_protein_2G4_[Amyelois_transitella]	proliferation-associated protein 2G4		GO:0000055,GO:0003723,GO:0005730,GO:0005737,GO:0006364,GO:0006417,GO:0043066,GO:0045597	ribosomal large subunit export from nucleus|RNA binding|nucleolus|cytoplasm|rRNA processing|regulation of translation|negative regulation of apoptotic process|positive regulation of cell differentiation
LOC101746562	1.31237e-23	0.282906	0.274	0.413	2.21527e-19	1	0.663	GeneID:101746562	protein_coding	COX6C	KWMTBOMO12193	cytochrome c oxidase subunit 6C [Bombyx mori]	PREDICTED:_cytochrome_c_oxidase_subunit_6C_[Papilio_xuthus]	cytochrome c oxidase subunit 6C		GO:0004129,GO:0005743,GO:0016021	cytochrome-c oxidase activity|mitochondrial inner membrane|integral component of membrane	ko00190,ko04260	Oxidative phosphorylation|Cardiac muscle contraction
abcg.1	1.56301e-23	0.483703	0.318	0.381	2.63836e-19	1	0.835	--	--	--	--	--	--	--	--	--	--	--	--
Tinp1	1.68258e-23	0.0646899	0.305	0.556	2.84019e-19	1	0.549	GeneID:693008	protein_coding	Nsa2	KWMTBOMO13979	hairy cell leukemia protein 1 [Danaus plexippus plexippus]	hypothetical_protein_AND_009492_[Anopheles_darlingi]	TGF beta-inducible nuclear protein 1		GO:0005730,GO:0006364,GO:0030687	nucleolus|rRNA processing|preribosome, large subunit precursor
LOC101739346	1.87706e-23	0.914157	0.553	0.46	3.16848e-19	1	1.202	GeneID:101739346	protein_coding	CycG	KWMTBOMO06209	cyclin G [Bombyx mori]	cyclin_g_[Danaus_plexippus]	cyclin G		GO:0000079,GO:0000278,GO:0000307,GO:0000711,GO:0003677,GO:0004864,GO:0005634,GO:0005700,GO:0005737,GO:0006302,GO:0006468,GO:0007088,GO:0007143,GO:0007275,GO:0008284,GO:0008593,GO:0016538,GO:0019901,GO:0045787,GO:0045927,GO:0046628,GO:0051301,GO:0051897,GO:0060429,GO:2000134	regulation of cyclin-dependent protein serine/threonine kinase activity|mitotic cell cycle|cyclin-dependent protein kinase holoenzyme complex|meiotic DNA repair synthesis|DNA binding|protein phosphatase inhibitor activity|nucleus|polytene chromosome|cytoplasm|double-strand break repair|protein phosphorylation|regulation of mitotic nuclear division|female meiotic nuclear division|multicellular org…	ko04068,ko04115	FoxO signaling pathway|p53 signaling pathway
LOC101736864	2.23856e-23	0.176408	0.157	0.302	3.77869e-19	1	0.52	GeneID:101736864	protein_coding	tma7				translation machinery-associated protein 7 homolog		GO:0002181	cytoplasmic translation
LOC101741049	2.7328e-23	0.0434537	0.155	0.365	4.61297e-19	1	0.425	GeneID:101741049	protein_coding	F08C6.2	KWMTBOMO09182	choline-phosphate cytidylyltransferase B isoform X2 [Bombyx mori]	PREDICTED:_choline-phosphate_cytidylyltransferase_B-like_isoform_X3_[Bombyx_mori]	choline-phosphate cytidylyltransferase B		GO:0004105,GO:0006656,GO:0031210	choline-phosphate cytidylyltransferase activity|phosphatidylcholine biosynthetic process|phosphatidylcholine binding	ko00564,ko00440	Glycerophospholipid metabolism|Phosphonate and phosphinate metabolism
LOC101740613	3.90168e-23	1.09122	0.813	0.349	6.58604e-19	1	2.33	GeneID:101740613	protein_coding		KWMTBOMO13899	--	uncharacterized_protein_LOC106122178_[Papilio_xuthus]	uncharacterized LOC101740613
LOC101741956	4.72229e-23	0.65055	0.36	0.365	7.97123e-19	1	0.986	GeneID:101741956	protein_coding	NOLC1	KWMTBOMO13230	nucleolar and coiled-body phosphoprotein 1 [Bombyx mori]	PREDICTED:_nucleolar_and_coiled-body_phosphoprotein_1_[Bombyx_mori]	nucleolar and coiled-body phosphoprotein 1		GO:0000278,GO:0001042,GO:0001650,GO:0003677,GO:0003700,GO:0003723,GO:0005524,GO:0005525,GO:0005654,GO:0005730,GO:0005737,GO:0006364,GO:0006417,GO:0006970,GO:0007000,GO:0008134,GO:0008139,GO:0008284,GO:0014029,GO:0014032,GO:0015030,GO:0019904,GO:0031428,GO:0031429,GO:0033979,GO:0034512,GO:0034513,GO:0042306,GO:0045893,GO:0046982,GO:0062064,GO:0062065	mitotic cell cycle|RNA polymerase I core binding|fibrillar center|DNA binding|DNA-binding transcription factor activity|RNA binding|ATP binding|GTP binding|nucleoplasm|nucleolus|cytoplasm|rRNA processing|regulation of translation|response to osmotic stress|nucleolus organization|transcription factor binding|nuclear localization sequence binding|positive regulation of cell proliferation|neural cre…
LOC732949	5.79558e-23	0.175463	0.436	0.635	9.78294e-19	1	0.687	GeneID:732949	protein_coding		KWMTBOMO14599	ferritin precursor [Bombyx mori]	ferritin_precursor_[Bombyx_mori]	ferritin		GO:0005623,GO:0006826,GO:0006879,GO:0008199	cell|iron ion transport|cellular iron ion homeostasis|ferric iron binding
LOC101736630	6.20944e-23	0.549812	0.496	0.556	1.04815e-18	1	0.892	GeneID:101736630	protein_coding	Zfand5	KWMTBOMO03302	AN1-type zinc finger protein 6 isoform X2 [Bombyx mori]	PREDICTED:_AN1-type_zinc_finger_protein_6_isoform_X2_[Papilio_xuthus]	AN1-type zinc finger protein 6		GO:0001701,GO:0001944,GO:0003016,GO:0003677,GO:0005737,GO:0008270,GO:0010761,GO:0048008,GO:0048705,GO:0048745,GO:0060324	in utero embryonic development|vasculature development|respiratory system process|DNA binding|cytoplasm|zinc ion binding|fibroblast migration|platelet-derived growth factor receptor signaling pathway|skeletal system morphogenesis|smooth muscle tissue development|face development
LOC101737447	6.73011e-23	0.885866	0.38	0.317	1.13604e-18	1	1.199	GeneID:101737447	protein_coding	FTSJ3	KWMTBOMO05670	pre-rRNA processing protein FTSJ3 [Bombyx mori]	putative_ribosomal_RNA_methyltransferase_[Danaus_plexippus]	pre-rRNA processing protein FTSJ3		GO:0000453,GO:0000463,GO:0000466,GO:0005730,GO:0008650,GO:0016435,GO:0030687,GO:0030688,GO:0031167	enzyme-directed rRNA 2'-O-methylation|maturation of LSU-rRNA from tricistronic rRNA transcript (SSU-rRNA, 5.8S rRNA, LSU-rRNA)|maturation of 5.8S rRNA from tricistronic rRNA transcript (SSU-rRNA, 5.8S rRNA, LSU-rRNA)|nucleolus|rRNA (uridine-2'-O-)-methyltransferase activity|rRNA (guanine) methyltransferase activity|preribosome, large subunit precursor|preribosome, small subunit precursor|rRNA met…
LOC101735428	8.6261e-23	0.126184	0.159	0.302	1.45609e-18	1	0.526	GeneID:101735428	protein_coding	Creb3l3	KWMTBOMO12525	uncharacterized protein LOC101735428 isoform X1 [Bombyx mori]	PREDICTED:_uncharacterized_protein_LOC101735428_isoform_X2_[Bombyx_mori]	cyclic AMP-responsive element-binding protein 3-like protein 3-B	TF_bZIP	GO:0000976,GO:0000977,GO:0001228,GO:0005634,GO:0005654,GO:0005783,GO:0005789,GO:0005829,GO:0016020,GO:0016021,GO:0030968,GO:0035497,GO:0042803,GO:0045944,GO:0046982,GO:1990440	transcription regulatory region sequence-specific DNA binding|RNA polymerase II regulatory region sequence-specific DNA binding|DNA-binding transcription activator activity, RNA polymerase II-specific|nucleus|nucleoplasm|endoplasmic reticulum|endoplasmic reticulum membrane|cytosol|membrane|integral component of membrane|endoplasmic reticulum unfolded protein response|cAMP response element binding…	ko04922,ko04211,ko04962,ko04916,ko04728,ko04668,ko04261,ko04925,ko04911,ko04151,ko04918,ko04024,ko04725,ko04152,ko04022,ko04915	Glucagon signaling pathway|Longevity regulating pathway|Vasopressin-regulated water reabsorption|Melanogenesis|Dopaminergic synapse|TNF signaling pathway|Adrenergic signaling in cardiomyocytes|Aldosterone synthesis and secretion|Insulin secretion|PI3K-Akt signaling pathway|Thyroid hormone synthesis|cAMP signaling pathway|Cholinergic synapse|AMPK signaling pathway|cGMP-PKG signaling pathway|Estrog…
LOC778457	9.91819e-23	0.351725	0.516	0.683	1.67419e-18	1	0.755	GeneID:778457	protein_coding	TGas113e22.1				h3 histone family 3a		GO:0000786,GO:0005634,GO:0006334,GO:0031492,GO:0046982	nucleosome|nucleus|nucleosome assembly|nucleosomal DNA binding|protein heterodimerization activity
sage	1.18762e-22	0.469034	0.348	0.444	2.0047e-18	1	0.784	GeneID:101741094	protein_coding		KWMTBOMO15340	helix-loop-helix protein 2-like [Bombyx mori]	Helix-loop-helix_protein_2_[Papilio_xuthus]	helix-loop-helix protein 2-like	bHLH
LOC101744125	1.48519e-22	0.0573537	0.15	0.333	2.507e-18	1	0.45	GeneID:101744125	protein_coding	ZNF706	KWMTBOMO02352	zinc finger protein 706 [Bombyx mori]	PREDICTED:_zinc_finger_protein_706-like_[Papilio_polytes]	zinc finger protein 706		GO:0005634,GO:0005737,GO:0006417,GO:0045892,GO:0046872,GO:1902455	nucleus|cytoplasm|regulation of translation|negative regulation of transcription, DNA-templated|metal ion binding|negative regulation of stem cell population maintenance
LOC101740678	2.22491e-22	0.0228821	0.102	0.254	3.75564e-18	1	0.402	GeneID:101740678	protein_coding	Trex2	KWMTBOMO11802	transmembrane protein 234 homolog isoform X3 [Bombyx mori]	PREDICTED:_transmembrane_protein_234_homolog_isoform_X3_[Bombyx_mori]	transmembrane protein 234 homolog		GO:0000287,GO:0003676,GO:0005634,GO:0006259,GO:0006281,GO:0008296,GO:0008853,GO:0042803	magnesium ion binding|nucleic acid binding|nucleus|DNA metabolic process|DNA repair|3'-5'-exodeoxyribonuclease activity|exodeoxyribonuclease III activity|protein homodimerization activity
LOC101743287	2.541e-22	0.348083	0.305	0.429	4.28921e-18	1	0.711	GeneID:101743287	protein_coding	Cox7c	KWMTBOMO00789	cytochrome c oxidase subunit 7C, mitochondrial [Bombyx mori]	PREDICTED:_cytochrome_c_oxidase_subunit_7C,_mitochondrial-like_[Plutella_xylostella]	cytochrome c oxidase subunit 7C, mitochondrial		GO:0004129,GO:0005751,GO:0006123,GO:0016021	cytochrome-c oxidase activity|mitochondrial respiratory chain complex IV|mitochondrial electron transport, cytochrome c to oxygen|integral component of membrane	ko00190,ko04260	Oxidative phosphorylation|Cardiac muscle contraction
LOC100101165	3.24003e-22	0.183456	0.185	0.333	5.46916e-18	1	0.556	GeneID:100101165	protein_coding	Atp5f1d	KWMTBOMO07247	H+ transporting ATP synthase delta subunit [Bombyx mori]	H+_transporting_ATP_synthase_delta_subunit_[Bombyx_mori]	H+ transporting ATP synthase delta subunit		GO:0000275,GO:0005743,GO:0005753,GO:0006754,GO:0015986,GO:0016887,GO:0044877,GO:0045259,GO:0045261,GO:0046034,GO:0046933	mitochondrial proton-transporting ATP synthase complex, catalytic core F(1)|mitochondrial inner membrane|mitochondrial proton-transporting ATP synthase complex|ATP biosynthetic process|ATP synthesis coupled proton transport|ATPase activity|protein-containing complex binding|proton-transporting ATP synthase complex|proton-transporting ATP synthase complex, catalytic core F(1)|ATP metabolic process…	ko00190	Oxidative phosphorylation
LOC692977	3.25514e-22	0.100217	0.136	0.286	5.49468e-18	1	0.476	GeneID:692977	protein_coding	SEC11A	KWMTBOMO05078	signal peptidase 18 kDa subunit [Bombyx mori]	signal_peptidase_18_kDa_subunit_[Bombyx_mori]	signal peptidase 18 kDa subunit		GO:0005787,GO:0005789,GO:0006465,GO:0008233,GO:0008236,GO:0016021,GO:0031090	signal peptidase complex|endoplasmic reticulum membrane|signal peptide processing|peptidase activity|serine-type peptidase activity|integral component of membrane|organelle membrane	ko03060	Protein export
LOC101745047	3.44805e-22	0.989909	0.497	0.349	5.8203e-18	1	1.424	GeneID:101745047	protein_coding	IGF2BP1	KWMTBOMO00366	insulin-like growth factor 2 mRNA-binding protein 1 isoform X3 [Bombyx mori]	PREDICTED:_insulin-like_growth_factor_2_mRNA-binding_protein_1_isoform_X1_[Bombyx_mori]	insulin-like growth factor 2 mRNA-binding protein 1	Others	GO:0003729,GO:0003730,GO:0005634,GO:0005654,GO:0005829,GO:0010494,GO:0010610,GO:0010976,GO:0017148,GO:0022013,GO:0030027,GO:0030175,GO:0030426,GO:0045182,GO:0048027,GO:0048471,GO:0051028,GO:0070934,GO:0070937,GO:0097150	mRNA binding|mRNA 3'-UTR binding|nucleus|nucleoplasm|cytosol|cytoplasmic stress granule|regulation of mRNA stability involved in response to stress|positive regulation of neuron projection development|negative regulation of translation|pallium cell proliferation in forebrain|lamellipodium|filopodium|growth cone|translation regulator activity|mRNA 5'-UTR binding|perinuclear region of cytoplasm|mRN…
Uqcr11	3.95667e-22	0.126363	0.166	0.317	6.67887e-18	1	0.524	GeneID:100484985	protein_coding					ubiquinol-cytochrome c reductase, complex III subunit XI				ko00190,ko04260	Oxidative phosphorylation|Cardiac muscle contraction
Elf	4.02744e-22	0.634664	0.368	0.397	6.79833e-18	1	0.927	GeneID:692806	protein_coding	Gspt1	KWMTBOMO10337	elongation factor 1 alpha [Bombyx mori]	Ef1alpha-like_factor_isoform_1_[Bombyx_mori]	Ef1alpha-like factor		GO:0000184,GO:0002184,GO:0003747,GO:0003924,GO:0005525,GO:0005829,GO:0006412,GO:0006479,GO:0018444	nuclear-transcribed mRNA catabolic process, nonsense-mediated decay|cytoplasmic translational termination|translation release factor activity|GTPase activity|GTP binding|cytosol|translation|protein methylation|translation release factor complex	ko03015	mRNA surveillance pathway
LOC692936	4.87804e-22	0.067984	0.214	0.397	8.23412e-18	1	0.539	GeneID:692936	protein_coding	eIF3-S6	KWMTBOMO02840	eIF3-S6 [Bombyx mori]	eukaryotic_translation_initiation_factor_3_subunit_E_[Bombyx_mori]	eukaryotic translation initiation factor 3 subunit 6		GO:0001732,GO:0003743,GO:0016282,GO:0033290,GO:0071540	formation of cytoplasmic translation initiation complex|translation initiation factor activity|eukaryotic 43S preinitiation complex|eukaryotic 48S preinitiation complex|eukaryotic translation initiation factor 3 complex, eIF3e	ko03013	RNA transport
LOC101742702	5.68692e-22	0.101929	0.245	0.444	9.59952e-18	1	0.552	GeneID:101742702	protein_coding	Safb2	KWMTBOMO03927	scaffold attachment factor B2 [Bombyx mori]	PREDICTED:_scaffold_attachment_factor_B1-like_isoform_X1_[Papilio_xuthus]	scaffold attachment factor B2		GO:0003723,GO:0005634,GO:0005654,GO:0005737,GO:0006357,GO:0016604,GO:0042802,GO:0043231,GO:0043565,GO:0050684,GO:0060008,GO:0060765	RNA binding|nucleus|nucleoplasm|cytoplasm|regulation of transcription by RNA polymerase II|nuclear body|identical protein binding|intracellular membrane-bounded organelle|sequence-specific DNA binding|regulation of mRNA processing|Sertoli cell differentiation|regulation of androgen receptor signaling pathway
LOC101738991	8.61669e-22	1.42265	0.529	0.159	1.4545e-17	1	3.327	GeneID:101738991	protein_coding	HNRNP	KWMTBOMO03337	heterogeneous nuclear ribonucleoprotein 87F [Bombyx mori]	Heterogeneous_nuclear_ribonucleoprotein_at_87F_[Operophtera_brumata]	heterogeneous nuclear ribonucleoprotein 87F	CSD	GO:0003723,GO:0005634	RNA binding|nucleus	ko03040	Spliceosome
LOC100101187.1	8.68721e-22	0.0839552	0.154	0.317	1.4664e-17	1	0.486	--	--	--	--	--	--	--	--	--	--	--	--
LOC101743486	1.03362e-21	0.263668	0.188	0.286	1.74476e-17	1	0.657	GeneID:101743486	protein_coding	Ube2r2	KWMTBOMO11516	ubiquitin-conjugating enzyme E2 R2 [Bombyx mori]	PREDICTED:_ubiquitin-conjugating_enzyme_E2_R2_[Amyelois_transitella]	ubiquitin-conjugating enzyme E2 R2		GO:0000209,GO:0004842,GO:0005524,GO:0006511,GO:0006513,GO:0043161,GO:0061631,GO:0070936	protein polyubiquitination|ubiquitin-protein transferase activity|ATP binding|ubiquitin-dependent protein catabolic process|protein monoubiquitination|proteasome-mediated ubiquitin-dependent protein catabolic process|ubiquitin conjugating enzyme activity|protein K48-linked ubiquitination	ko04120	Ubiquitin mediated proteolysis
Rab11	1.14339e-21	0.27417	0.381	0.556	1.93004e-17	1	0.685	GeneID:733063	protein_coding	Rab11a	KWMTBOMO16481	ras-related GTP-binding protein Rab11 [Bombyx mori]	ras-related_GTP-binding_protein_Rab11_[Bombyx_mori]	ras-related GTP-binding protein Rab11		GO:0000922,GO:0003924,GO:0005525,GO:0005737,GO:0005739,GO:0005768,GO:0005771,GO:0005802,GO:0005813,GO:0005815,GO:0005828,GO:0006886,GO:0006887,GO:0007080,GO:0008017,GO:0010634,GO:0010796,GO:0010971,GO:0016020,GO:0016192,GO:0030133,GO:0030424,GO:0030953,GO:0031175,GO:0031410,GO:0031489,GO:0031982,GO:0032154,GO:0032402,GO:0032465,GO:0032482,GO:0032991,GO:0036258,GO:0043231,GO:0045335,GO:0045773,GO:…	spindle pole|GTPase activity|GTP binding|cytoplasm|mitochondrion|endosome|multivesicular body|trans-Golgi network|centrosome|microtubule organizing center|kinetochore microtubule|intracellular protein transport|exocytosis|mitotic metaphase plate congression|microtubule binding|positive regulation of epithelial cell migration|regulation of multivesicular body size|positive regulation of G2/M trans…	ko04972,ko04962,ko04144,ko04961	Pancreatic secretion|Vasopressin-regulated water reabsorption|Endocytosis|Endocrine and other factor-regulated calcium reabsorption
LOC101741339	1.3194e-21	1.40528	0.636	0.254	2.22715e-17	1	2.504	GeneID:101741339	protein_coding	RPS6KA5	KWMTBOMO14464	ribosomal protein S6 kinase alpha-5 isoform X1 [Bombyx mori]	PREDICTED:_ribosomal_protein_S6_kinase_alpha-5_isoform_X1_[Amyelois_transitella]	ribosomal protein S6 kinase alpha-5		GO:0000287,GO:0004674,GO:0005524,GO:0005634,GO:0005654,GO:0005737,GO:0006468,GO:0033129,GO:0035066,GO:0035556,GO:0043987,GO:0043988,GO:0043990,GO:0045892,GO:0045944,GO:0051092,GO:0070498	magnesium ion binding|protein serine/threonine kinase activity|ATP binding|nucleus|nucleoplasm|cytoplasm|protein phosphorylation|positive regulation of histone phosphorylation|positive regulation of histone acetylation|intracellular signal transduction|histone H3-S10 phosphorylation|histone H3-S28 phosphorylation|histone H2A-S1 phosphorylation|negative regulation of transcription, DNA-templated|p…	ko04722,ko04010,ko04668,ko04261,ko04713	Neurotrophin signaling pathway|MAPK signaling pathway|TNF signaling pathway|Adrenergic signaling in cardiomyocytes|Circadian entrainment
LOC101743327	1.43481e-21	0.811795	0.592	0.508	2.42196e-17	1	1.165	GeneID:101743327	protein_coding		KWMTBOMO06464	LOW QUALITY PROTEIN: uncharacterized protein LOC101743327 [Bombyx mori]	PREDICTED:_uncharacterized_protein_LOC106121342_[Papilio_xuthus]	uncharacterized LOC101743327
LOC100271899	1.50758e-21	0.170042	0.178	0.317	2.54479e-17	1	0.562	GeneID:100271899	protein_coding		KWMTBOMO13599	DDRGK domain-containing protein 1 precursor [Bombyx mori]	PREDICTED:_DDRGK_domain-containing_protein_1_isoform_X1_[Bombyx_mori]	DDRGK superfamily protein
LOC778517	1.77385e-21	0.160226	0.319	0.508	2.99426e-17	1	0.628	GeneID:778517	protein_coding		KWMTBOMO14850	H+ transporting ATP synthase subunit e [Bombyx mori]	H+_transporting_ATP_synthase_subunit_e_[Bombyx_mori]	H+ transporting ATP synthase subunit e				ko00190	Oxidative phosphorylation
LOC101741379	1.77758e-21	0.406586	0.501	0.556	3.00056e-17	1	0.901	GeneID:101741379	protein_coding		KWMTBOMO03088	uncharacterized protein LOC101741379 [Bombyx mori]	hypothetical_protein_KGM_00989_[Danaus_plexippus]	uncharacterized LOC101741379				ko03018	RNA degradation
eIF3i	2.19506e-21	0.256932	0.195	0.317	3.70526e-17	1	0.615	GeneID:732970	protein_coding		KWMTBOMO08776	eukaryotic translation initiation factor 3 subunit I [Bombyx mori]	eukaryotic_translation_initiation_factor_3_subunit_I_[Bombyx_mori]	Eukaryotic translation initiation factor 3 subunit I		GO:0001732,GO:0003743,GO:0005852,GO:0016282,GO:0033290	formation of cytoplasmic translation initiation complex|translation initiation factor activity|eukaryotic translation initiation factor 3 complex|eukaryotic 43S preinitiation complex|eukaryotic 48S preinitiation complex	ko03013	RNA transport
LOC101746963	2.42507e-21	0.154411	0.266	0.444	4.09353e-17	1	0.599	GeneID:101746963	protein_coding					uncharacterized LOC101746963
LOC101742254	2.44728e-21	0.352668	0.323	0.444	4.13101e-17	1	0.727	GeneID:101742254	protein_coding	dnc	KWMTBOMO13215	cAMP-specific 3',5'-cyclic phosphodiesterase isoform X1 [Bombyx mori]	PREDICTED:_cAMP-specific_3',5'-cyclic_phosphodiesterase,_isoforms_N/G_isoform_X3_[Bombyx_mori]	cAMP-specific 3',5'-cyclic phosphodiesterase		GO:0000003,GO:0001661,GO:0004115,GO:0005622,GO:0006198,GO:0007268,GO:0007611,GO:0007612,GO:0007613,GO:0007614,GO:0007615,GO:0007617,GO:0007619,GO:0007623,GO:0008306,GO:0008355,GO:0010738,GO:0019933,GO:0040040,GO:0045475,GO:0046872,GO:0046958,GO:0048149,GO:0048675	reproduction|conditioned taste aversion|3',5'-cyclic-AMP phosphodiesterase activity|intracellular|cAMP catabolic process|chemical synaptic transmission|learning or memory|learning|memory|short-term memory|anesthesia-resistant memory|mating behavior|courtship behavior|circadian rhythm|associative learning|olfactory learning|regulation of protein kinase A signaling|cAMP-mediated signaling|thermosen…	ko00230,ko04024	Purine metabolism|cAMP signaling pathway
LOC101745642	3.67356e-21	0.031242	0.151	0.286	6.20097e-17	1	0.528	GeneID:101745642	protein_coding	Orct	KWMTBOMO13710	organic cation transporter protein isoform X2 [Bombyx mori]	PREDICTED:_organic_cation_transporter_protein_isoform_X2_[Bombyx_mori]	organic cation transporter protein		GO:0006811,GO:0006915,GO:0016021,GO:0022857	ion transport|apoptotic process|integral component of membrane|transmembrane transporter activity
PFN	3.80492e-21	0.354538	0.32	0.444	6.42271e-17	1	0.721	GeneID:692652	protein_coding		KWMTBOMO02082	profilin protein [Bombyx mori]	profilin_[Bombyx_mori]	profilin		GO:0003779,GO:0005737,GO:0005856	actin binding|cytoplasm|cytoskeleton	ko04015,ko04810,ko04013	Rap1 signaling pathway|Regulation of actin cytoskeleton|MAPK signaling pathway - fly
eIF3g	5.37619e-21	0.104746	0.22	0.413	9.075e-17	1	0.533	GeneID:732971	protein_coding	eIF3-S4	KWMTBOMO13171	eukaryotic translation initiation factor 3 subunit 4 [Bombyx mori]	eukaryotic_translation_initiation_factor_3_subunit_4_[Bombyx_mori]	Eukaryotic translation initiation factor 3 subunit G		GO:0001732,GO:0003743,GO:0005852,GO:0016282,GO:0033290	formation of cytoplasmic translation initiation complex|translation initiation factor activity|eukaryotic translation initiation factor 3 complex|eukaryotic 43S preinitiation complex|eukaryotic 48S preinitiation complex	ko03013	RNA transport
LOC100313947	5.49227e-21	0.0205442	0.203	0.381	9.27096e-17	1	0.533	GeneID:100313947	protein_coding	mys	KWMTBOMO05743	integrin beta subunit 1 isoform X2 [Bombyx mori]	PREDICTED:_integrin_beta_subunit_1_isoform_X1_[Bombyx_mori]	integrin beta subunit 1		GO:0003344,GO:0005178,GO:0005886,GO:0005887,GO:0005925,GO:0005927,GO:0006930,GO:0007015,GO:0007157,GO:0007160,GO:0007229,GO:0007298,GO:0007377,GO:0007391,GO:0007411,GO:0007417,GO:0007419,GO:0007431,GO:0007475,GO:0007494,GO:0007508,GO:0007517,GO:0007601,GO:0007608,GO:0007629,GO:0008305,GO:0008340,GO:0008360,GO:0009925,GO:0009986,GO:0016203,GO:0016324,GO:0016328,GO:0016339,GO:0016340,GO:0016477,GO:…	pericardium morphogenesis|integrin binding|plasma membrane|integral component of plasma membrane|focal adhesion|muscle tendon junction|substrate-dependent cell migration, cell extension|actin filament organization|heterophilic cell-cell adhesion via plasma membrane cell adhesion molecules|cell-matrix adhesion|integrin-mediated signaling pathway|border follicle cell migration|germ-band extension|d…	ko04145,ko04670,ko04360,ko04015,ko04611,ko04512,ko04514,ko04151,ko04510,ko04810	Phagosome|Leukocyte transendothelial migration|Axon guidance|Rap1 signaling pathway|Platelet activation|ECM-receptor interaction|Cell adhesion molecules (CAMs)|PI3K-Akt signaling pathway|Focal adhesion|Regulation of actin cytoskeleton
LOC693101	7.68238e-21	0.238795	0.264	0.397	1.29679e-16	1	0.665	GeneID:693101	protein_coding	CD63	KWMTBOMO05919	tetraspanin D107 [Bombyx mori]	tetraspanin_D107_[Bombyx_mori]	tetraspanin D107	TEA	GO:0002092,GO:0002576,GO:0005615,GO:0005765,GO:0005886,GO:0005887,GO:0007160,GO:0007166,GO:0009986,GO:0010008,GO:0015031,GO:0016477,GO:0031088,GO:0031226,GO:0031902,GO:0031904,GO:0032585,GO:0034613,GO:0035577,GO:0035646,GO:0042470,GO:0043312,GO:0045807,GO:0048757,GO:0070062,GO:0097487,GO:1900746,GO:1901379,GO:2001046	positive regulation of receptor internalization|platelet degranulation|extracellular space|lysosomal membrane|plasma membrane|integral component of plasma membrane|cell-matrix adhesion|cell surface receptor signaling pathway|cell surface|endosome membrane|protein transport|cell migration|platelet dense granule membrane|intrinsic component of plasma membrane|late endosome membrane|endosome lumen|m…	ko04142	Lysosome
Bcp	8.37894e-21	0.439374	0.626	0.698	1.41437e-16	1	0.897	GeneID:693031	protein_coding		KWMTBOMO13997	fibroinase precursor [Bombyx mori]	fibroinase_precursor_[Bombyx_mori]	fibroinase		GO:0005764,GO:0007275,GO:0008234,GO:0030154	lysosome|multicellular organism development|cysteine-type peptidase activity|cell differentiation	ko04612,ko04145,ko04210,ko04142	Antigen processing and presentation|Phagosome|Apoptosis|Lysosome
LOC101743155	1.10363e-20	0.123957	0.25	0.46	1.86292e-16	1	0.543	GeneID:101743155	protein_coding	kay	KWMTBOMO15317	transcription factor kayak isoform X3 [Bombyx mori]	PREDICTED:_transcription_factor_kayak,_isoforms_A/B/F_isoform_X3_[Papilio_xuthus]	transcription factor kayak	TF_bZIP	GO:0003677,GO:0003700,GO:0005634,GO:0006357,GO:0009792	DNA binding|DNA-binding transcription factor activity|nucleus|regulation of transcription by RNA polymerase II|embryo development ending in birth or egg hatching	ko04214,ko04013	Apoptosis - fly|MAPK signaling pathway - fly
LOC101744517	1.32812e-20	0.302773	0.279	0.349	2.24187e-16	1	0.799	GeneID:101744517	protein_coding	eIF3-S10	KWMTBOMO09542	eukaryotic translation initiation factor 3 subunit A [Bombyx mori]	PREDICTED:_eukaryotic_translation_initiation_factor_3_subunit_A_isoform_X4_[Papilio_polytes]	eukaryotic translation initiation factor 3 subunit A		GO:0001732,GO:0002188,GO:0003729,GO:0003743,GO:0016282,GO:0033290,GO:0043614,GO:0071540,GO:0071541	formation of cytoplasmic translation initiation complex|translation reinitiation|mRNA binding|translation initiation factor activity|eukaryotic 43S preinitiation complex|eukaryotic 48S preinitiation complex|multi-eIF complex|eukaryotic translation initiation factor 3 complex, eIF3e|eukaryotic translation initiation factor 3 complex, eIF3m	ko03013	RNA transport
LOC778519	1.38291e-20	0.260284	0.271	0.413	2.33435e-16	1	0.656	GeneID:778519	protein_coding	ATPsynCf6	KWMTBOMO14939	mitochondrial ATP synthase coupling factor 6 [Bombyx mori]	mitochondrial_ATP_synthase_coupling_factor_6_[Bombyx_mori]	mitochondrial ATP synthase coupling factor 6		GO:0000276,GO:0005739,GO:0005756,GO:0015078,GO:0015986,GO:1902600	mitochondrial proton-transporting ATP synthase complex, coupling factor F(o)|mitochondrion|mitochondrial proton-transporting ATP synthase, central stalk|proton transmembrane transporter activity|ATP synthesis coupled proton transport|proton transmembrane transport	ko00190	Oxidative phosphorylation
LOC101744904	1.41373e-20	0.680551	0.511	0.476	2.38638e-16	1	1.074	GeneID:101744904	protein_coding		KWMTBOMO07019	acidic leucine-rich nuclear phosphoprotein 32 family member B isoform X1 [Bombyx mori]	PREDICTED:_probable_DNA-directed_RNA_polymerase_subunit_delta_[Papilio_machaon]	acidic leucine-rich nuclear phosphoprotein 32 family member B
SGF1	1.42337e-20	0.649778	0.417	0.381	2.40264e-16	1	1.094	GeneID:692754	protein_coding	SGF1	KWMTBOMO15391	silk gland factor-1 [Bombyx mori]	PREDICTED:_silk_gland_factor_1_[Amyelois_transitella]	silk gland factor-1	Fork head	GO:0003700,GO:0005634,GO:0008134,GO:0019904,GO:0043565	DNA-binding transcription factor activity|nucleus|transcription factor binding|protein domain specific binding|sequence-specific DNA binding	ko04212,ko04213	Longevity regulating pathway - worm|Longevity regulating pathway - multiple species
LOC692892	1.63383e-20	0.669431	0.453	0.429	2.75791e-16	1	1.056	GeneID:692892	protein_coding	nap1l1-a	KWMTBOMO08310	nucleosome assembly protein isoform X1 [Bombyx mori]	nucleosome_assembly_protein_isoform_1_[Bombyx_mori]	nucleosome assembly protein		GO:0005634,GO:0005737,GO:0006334,GO:0007283,GO:0030154,GO:0030332,GO:0042393,GO:0045944,GO:0051260,GO:0060215	nucleus|cytoplasm|nucleosome assembly|spermatogenesis|cell differentiation|cyclin binding|histone binding|positive regulation of transcription by RNA polymerase II|protein homooligomerization|primitive hemopoiesis
LOC101743511	1.70153e-20	0.437455	0.384	0.476	2.87218e-16	1	0.807	GeneID:101743511	protein_coding	Ptp4a1	KWMTBOMO02993	protein tyrosine phosphatase type IVA 1 [Bombyx mori]	PREDICTED:_protein_tyrosine_phosphatase_type_IVA_1_[Bombyx_mori]	protein tyrosine phosphatase type IVA 1		GO:0004725,GO:0005634,GO:0005737,GO:0005769,GO:0005783,GO:0005819,GO:0005886,GO:0007049,GO:0007275,GO:0008138,GO:0030335	protein tyrosine phosphatase activity|nucleus|cytoplasm|early endosome|endoplasmic reticulum|spindle|plasma membrane|cell cycle|multicellular organism development|protein tyrosine/serine/threonine phosphatase activity|positive regulation of cell migration
LOC101735322	1.83236e-20	0.266907	0.219	0.317	3.09303e-16	1	0.691	GeneID:101735322	protein_coding	HPGD	KWMTBOMO10624	15-hydroxyprostaglandin dehydrogenase [NAD(+)] [Bombyx mori]	PREDICTED:_15-hydroxyprostaglandin_dehydrogenase_[NAD(+)]-like_[Bombyx_mori]	15-hydroxyprostaglandin dehydrogenase [NAD(+)]		GO:0003824,GO:0004957,GO:0005654,GO:0005737,GO:0005829,GO:0006693,GO:0007179,GO:0007565,GO:0007567,GO:0016323,GO:0016404,GO:0030728,GO:0045786,GO:0051287,GO:0070403,GO:0070493,GO:0097070	catalytic activity|prostaglandin E receptor activity|nucleoplasm|cytoplasm|cytosol|prostaglandin metabolic process|transforming growth factor beta receptor signaling pathway|female pregnancy|parturition|basolateral plasma membrane|15-hydroxyprostaglandin dehydrogenase (NAD+) activity|ovulation|negative regulation of cell cycle|NAD binding|NAD+ binding|thrombin-activated receptor signaling pathway…
GSTo2	1.92073e-20	0.00724601	0.098	0.27	3.2422e-16	1	0.363	GeneID:692941	protein_coding	se	KWMTBOMO06567	glutathione S-transferase omega 2 [Bombyx mori]	glutathione_S-transferase_omega_2_[Bombyx_mori]	glutathione S-transferase omega 2		GO:0004364,GO:0004734,GO:0005737,GO:0006726,GO:0006728,GO:0006749,GO:0016782,GO:0042803,GO:0045174,GO:0055114	glutathione transferase activity|pyrimidodiazepine synthase activity|cytoplasm|eye pigment biosynthetic process|pteridine biosynthetic process|glutathione metabolic process|transferase activity, transferring sulfur-containing groups|protein homodimerization activity|glutathione dehydrogenase (ascorbate) activity|oxidation-reduction process	ko00480,ko00790	Glutathione metabolism|Folate biosynthesis
gas2	2.37527e-20	0.846047	0.326	0.254	4.00946e-16	1	1.283	GeneID:100529219	protein_coding	GAS2L3	KWMTBOMO08559	growth arrest-specific protein 2 [Bombyx mori]	growth_arrest-specific_protein_2_[Bombyx_mori]	growth arrest-specific protein 2		GO:0000226,GO:0003779,GO:0005737,GO:0005874,GO:0008017,GO:0015629,GO:0015630,GO:0030036	microtubule cytoskeleton organization|actin binding|cytoplasm|microtubule|microtubule binding|actin cytoskeleton|microtubule cytoskeleton|actin cytoskeleton organization
LOC101746841	2.98885e-20	0.257836	0.367	0.508	5.04517e-16	1	0.722	GeneID:101746841	protein_coding		KWMTBOMO14958	uncharacterized protein LOC101746841 [Bombyx mori]	PREDICTED:_uncharacterized_protein_LOC106120002_[Papilio_xuthus]	uncharacterized LOC101746841
LOC101741939	3.66785e-20	0.215294	0.286	0.429	6.19133e-16	1	0.667	GeneID:101741939	protein_coding		KWMTBOMO06232	uncharacterized protein LOC101741939 [Bombyx mori]	Uncharacterized_protein_OBRU01_01903_[Operophtera_brumata]	uncharacterized LOC101741939				ko00190,ko04260	Oxidative phosphorylation|Cardiac muscle contraction
LOC101746156	3.83611e-20	0.0190881	0.105	0.254	6.47536e-16	1	0.413	GeneID:101746156	protein_coding		KWMTBOMO13961	uncharacterized protein LOC101746156 [Bombyx mori]	PREDICTED:_uncharacterized_protein_LOC101746156_[Bombyx_mori]	uncharacterized LOC101746156				ko00190	Oxidative phosphorylation
LOC101742338	4.19908e-20	0.857352	0.806	0.524	7.08804e-16	1	1.538	GeneID:101742338	protein_coding		KWMTBOMO12871	uncharacterized protein LOC101742338 [Bombyx mori]	hypothetical_protein_KGM_13715_[Danaus_plexippus]	uncharacterized LOC101742338
LOC101745443	5.10568e-20	0.1927	0.14	0.254	8.61839e-16	1	0.551	GeneID:101745443	protein_coding	unc-51	KWMTBOMO04603	serine/threonine-protein kinase ULK1 isoform X1 [Bombyx mori]	ATG1_transcript_variant_A_[Bombyx_mori]	serine/threonine-protein kinase ULK1		GO:0000045,GO:0000407,GO:0004672,GO:0004674,GO:0005524,GO:0005829,GO:0006468,GO:0006914,GO:0007409,GO:0007411,GO:0008340,GO:0008361,GO:0009792,GO:0010506,GO:0012501,GO:0016020,GO:0016477,GO:0030424,GO:0030516,GO:0032880,GO:0040014,GO:0040024,GO:0043005,GO:0043025,GO:0043277,GO:0045138,GO:0046777,GO:0046872	autophagosome assembly|phagophore assembly site|protein kinase activity|protein serine/threonine kinase activity|ATP binding|cytosol|protein phosphorylation|autophagy|axonogenesis|axon guidance|determination of adult lifespan|regulation of cell size|embryo development ending in birth or egg hatching|regulation of autophagy|programmed cell death|membrane|cell migration|axon|regulation of axon exte…	ko04140,ko04150,ko04211,ko04212,ko04139	Regulation of autophagy|mTOR signaling pathway|Longevity regulating pathway|Longevity regulating pathway - worm|Regulation of mitophagy - yeast
LOC100188939	5.24981e-20	0.12803	0.129	0.27	8.86168e-16	1	0.478	GeneID:100188939	protein_coding	GF13081				dolichyl-diphosphooligosaccharide--protein glycosyltransferase subunit 4		GO:0004579,GO:0006487,GO:0008250,GO:0016021	dolichyl-diphosphooligosaccharide-protein glycotransferase activity|protein N-linked glycosylation|oligosaccharyltransferase complex|integral component of membrane
LOC101735648	5.76593e-20	0.0264066	0.117	0.254	9.73289e-16	1	0.461	GeneID:101735648	protein_coding		KWMTBOMO10358	uncharacterized protein LOC101736214 [Bombyx mori]	PREDICTED:_uncharacterized_protein_LOC106142516_isoform_X2_[Amyelois_transitella]	uncharacterized LOC101735648
LOC101744348	6.00859e-20	0.54474	0.381	0.429	1.01425e-15	1	0.888	GeneID:101744348	protein_coding	llph	KWMTBOMO06258	protein LLP homolog [Bombyx mori]	PREDICTED:_protein_LLP_homolog_[Bombyx_mori]	protein LLP homolog		GO:0001099,GO:0005694,GO:0005730,GO:0060999,GO:0097484	basal RNA polymerase II transcription machinery binding|chromosome|nucleolus|positive regulation of dendritic spine development|dendrite extension
LOC732876	7.43634e-20	0.338129	0.191	0.254	1.25525e-15	1	0.752	GeneID:732876	protein_coding	Prosalpha2	KWMTBOMO14632	proteasome 25 kDa subunit [Bombyx mori]	proteasome_25_kDa_subunit_[Bombyx_mori]	proteasome 25 kDa subunit		GO:0000502,GO:0004175,GO:0004298,GO:0005634,GO:0005654,GO:0005737,GO:0005829,GO:0005839,GO:0010498,GO:0010499,GO:0019773,GO:0043161	proteasome complex|endopeptidase activity|threonine-type endopeptidase activity|nucleus|nucleoplasm|cytoplasm|cytosol|proteasome core complex|proteasomal protein catabolic process|proteasomal ubiquitin-independent protein catabolic process|proteasome core complex, alpha-subunit complex|proteasome-mediated ubiquitin-dependent protein catabolic process	ko03050	Proteasome
LOC101743583	7.58373e-20	0.70809	0.539	0.524	1.28013e-15	1	1.029	GeneID:101743583	protein_coding	mknk1	KWMTBOMO13409	MAP kinase-interacting serine/threonine-protein kinase 1 isoform X2 [Bombyx mori]	MAP_kinase-interacting_serine/threonine-protein_kinase_1_[Papilio_machaon]	MAP kinase-interacting serine/threonine-protein kinase 1		GO:0004683,GO:0005524,GO:0005634,GO:0005737,GO:0006417,GO:0009931,GO:0018105,GO:0035556,GO:0046872	calmodulin-dependent protein kinase activity|ATP binding|nucleus|cytoplasm|regulation of translation|calcium-dependent protein serine/threonine kinase activity|peptidyl-serine phosphorylation|intracellular signal transduction|metal ion binding	ko04910,ko04066,ko04010	Insulin signaling pathway|HIF-1 signaling pathway|MAPK signaling pathway
Rabb	9.24669e-20	0.129349	0.263	0.413	1.56084e-15	1	0.637	GeneID:692559	protein_coding	RAB1A	KWMTBOMO15361	small GTP-binding protein [Bombyx mori]	small_GTP-binding_protein_[Bombyx_mori]	small GTP-binding protein		GO:0003924,GO:0005525,GO:0005783,GO:0005794,GO:0015031,GO:0016192	GTPase activity|GTP binding|endoplasmic reticulum|Golgi apparatus|protein transport|vesicle-mediated transport
LOC101747148	1.13947e-19	0.339522	0.551	0.683	1.92342e-15	1	0.807	GeneID:101747148	protein_coding	btf3l4	KWMTBOMO15520	transcription factor BTF3 homolog 4 [Bombyx mori]	Bicaudal_[Operophtera_brumata]	transcription factor BTF3 homolog 4				ko04214	Apoptosis - fly
Sap-r.1	1.28375e-19	0.0309326	0.314	0.524	2.16698e-15	1	0.599	--	--	--	--	--	--	--	--	--	--	--	--
LOC101738264	1.39476e-19	0.362524	0.305	0.381	2.35435e-15	1	0.801	GeneID:101738264	protein_coding	eff	KWMTBOMO07117	Ubiquitin-conjugating enzyme E2-17 kDa [Papilio machaon]	ubiquitin-conjugating_enzyme_E2-17_kDa_[Papilio_polytes]	ubiquitin-conjugating enzyme E2-17 kDa		GO:0000151,GO:0000209,GO:0000278,GO:0001745,GO:0001751,GO:0005524,GO:0005829,GO:0006511,GO:0007140,GO:0016322,GO:0016567,GO:0030718,GO:0031145,GO:0031625,GO:0031647,GO:0045676,GO:0048132,GO:0051276,GO:0061630,GO:0061631,GO:0097039	ubiquitin ligase complex|protein polyubiquitination|mitotic cell cycle|compound eye morphogenesis|compound eye photoreceptor cell differentiation|ATP binding|cytosol|ubiquitin-dependent protein catabolic process|male meiotic nuclear division|neuron remodeling|protein ubiquitination|germ-line stem cell population maintenance|anaphase-promoting complex-dependent catabolic process|ubiquitin protein …	ko04120,ko04141,ko04013	Ubiquitin mediated proteolysis|Protein processing in endoplasmic reticulum|MAPK signaling pathway - fly
Sui1	1.53316e-19	0.144573	0.38	0.603	2.58797e-15	1	0.63	GeneID:692637	protein_coding	eIF1	KWMTBOMO14774	putative phosphatidylethanolamine-binding protein isoform 1 [Operophtera brumata]	putative_phosphatidylethanolamine-binding_protein_isoform_1_[Operophtera_brumata]	protein translation factor SUI1 homolog		GO:0003723,GO:0003743,GO:0006417,GO:0016282,GO:0043024	RNA binding|translation initiation factor activity|regulation of translation|eukaryotic 43S preinitiation complex|ribosomal small subunit binding	ko03013	RNA transport
LOC101745315	1.8607e-19	0.177541	0.208	0.349	3.14086e-15	1	0.596	GeneID:101745315	protein_coding	Mi-2	KWMTBOMO05890	chromodomain-helicase-DNA-binding protein Mi-2 homolog [Bombyx mori]	putative_Chromodomain_helicase-DNA-binding_protein_Mi-2-like_protein_[Danaus_plexippus]	chromodomain-helicase-DNA-binding protein Mi-2 homolog	MYB	GO:0000122,GO:0003677,GO:0003682,GO:0004386,GO:0005524,GO:0005634,GO:0005700,GO:0005829,GO:0006357,GO:0007283,GO:0008270,GO:0016581,GO:0016887,GO:0030261,GO:0031491,GO:0035327,GO:0042766,GO:0043044,GO:0045892,GO:0051276,GO:0051312,GO:0070615,GO:0071923	negative regulation of transcription by RNA polymerase II|DNA binding|chromatin binding|helicase activity|ATP binding|nucleus|polytene chromosome|cytosol|regulation of transcription by RNA polymerase II|spermatogenesis|zinc ion binding|NuRD complex|ATPase activity|chromosome condensation|nucleosome binding|transcriptionally active chromatin|nucleosome mobilization|ATP-dependent chromatin remodeli…
ced-6	1.92281e-19	0.0020426	0.215	0.397	3.24571e-15	1	0.542	GeneID:100415789	protein_coding	ced-6	KWMTBOMO00881	ced-6 protein isoform X1 [Bombyx mori]	PREDICTED:_ced-6_protein_isoform_X1_[Bombyx_mori]	ced-6 protein	TF_bZIP	GO:0005737,GO:0016319,GO:0016322,GO:0043277	cytoplasm|mushroom body development|neuron remodeling|apoptotic cell clearance
LOC101740299	2.06329e-19	0.340597	0.247	0.317	3.48283e-15	1	0.779	GeneID:101740299	protein_coding		KWMTBOMO13086	uncharacterized protein LOC101740299 [Bombyx mori]	PREDICTED:_uncharacterized_protein_LOC101740299_[Bombyx_mori]	uncharacterized LOC101740299
LOC692956	2.32169e-19	0.714491	0.576	0.524	3.91902e-15	1	1.099	GeneID:692956	protein_coding	Nlp	KWMTBOMO15712	nucleoplasmin isoform 2 [Bombyx mori]	nucleoplasmin_isoform_2_[Bombyx_mori]	nucleoplasmin		GO:0003682,GO:0005634,GO:0005654,GO:0005730,GO:0005737,GO:0006338,GO:0035041,GO:0042393	chromatin binding|nucleus|nucleoplasm|nucleolus|cytoplasm|chromatin remodeling|sperm chromatin decondensation|histone binding
LOC101737962	2.83896e-19	0.769584	0.27	0.222	4.79217e-15	1	1.216	GeneID:101737962	protein_coding	PPM1E	KWMTBOMO05522	protein piccolo [Bombyx mori]	PREDICTED:_protein_piccolo-like_[Bombyx_mori]	protein piccolo	bHLH	GO:0004722,GO:0005634,GO:0005730,GO:0005739,GO:0006469,GO:0032991,GO:0035690,GO:0035970,GO:0046872,GO:0051496	protein serine/threonine phosphatase activity|nucleus|nucleolus|mitochondrion|negative regulation of protein kinase activity|protein-containing complex|cellular response to drug|peptidyl-threonine dephosphorylation|metal ion binding|positive regulation of stress fiber assembly
Rli	3.76669e-19	0.151978	0.166	0.286	6.35818e-15	1	0.58	GeneID:692455	protein_coding	Abce1	KWMTBOMO03987	ribonuclease L inhibitor homolog isoform X1 [Bombyx mori]	PREDICTED:_ribonuclease_L_inhibitor_homolog_isoform_X1_[Bombyx_mori]	ribonuclease L inhibitor homolog		GO:0000054,GO:0005506,GO:0005524,GO:0005737,GO:0005739,GO:0005829,GO:0006413,GO:0006415,GO:0016887,GO:0043024,GO:0060698,GO:0060702	ribosomal subunit export from nucleus|iron ion binding|ATP binding|cytoplasm|mitochondrion|cytosol|translational initiation|translational termination|ATPase activity|ribosomal small subunit binding|endoribonuclease inhibitor activity|negative regulation of endoribonuclease activity
LOC101744953	3.8681e-19	0.677095	0.313	0.302	6.52936e-15	1	1.036	GeneID:101744953	protein_coding	IL16	KWMTBOMO02756	dentin sialophosphoprotein [Bombyx mori]	putative_prIL-16_[Operophtera_brumata]	dentin sialophosphoprotein		GO:0005125,GO:0005615,GO:0005634,GO:0005737,GO:0006935	cytokine activity|extracellular space|nucleus|cytoplasm|chemotaxis
LOC101737749	4.67065e-19	0.521977	0.312	0.317	7.88405e-15	1	0.984	GeneID:101737749	protein_coding	Hspg2	KWMTBOMO00574	basement membrane-specific heparan sulfate proteoglycan core protein-like isoform X4 [Bombyx mori]	PREDICTED:_basement_membrane-specific_heparan_sulfate_proteoglycan_core_protein-like_isoform_X4_[Bombyx_mori]	basement membrane-specific heparan sulfate proteoglycan core protein-like		GO:0001525,GO:0001958,GO:0002020,GO:0002062,GO:0005509,GO:0005576,GO:0005604,GO:0005615,GO:0005796,GO:0006898,GO:0007420,GO:0008022,GO:0008104,GO:0030021,GO:0030198,GO:0031012,GO:0048704,GO:0048738,GO:0060351,GO:0062023	angiogenesis|endochondral ossification|protease binding|chondrocyte differentiation|calcium ion binding|extracellular region|basement membrane|extracellular space|Golgi lumen|receptor-mediated endocytosis|brain development|protein C-terminus binding|protein localization|extracellular matrix structural constituent conferring compression resistance|extracellular matrix organization|extracellular ma…
LOC101735345	6.23552e-19	1.09286	0.455	0.254	1.05256e-14	1	1.791	GeneID:101735345	protein_coding	Bcorl1	KWMTBOMO05271	protein piccolo [Bombyx mori]	PREDICTED:_protein_piccolo-like_[Bombyx_mori]	protein piccolo	Others	GO:0005654,GO:0005886,GO:0006325	nucleoplasm|plasma membrane|chromatin organization
ND3	6.49834e-19	0.826375	0.485	0.397	1.09692e-14	1	1.222	--	--	--	--	--	--	--	--	--	--	--	--
LOC101740954	7.04619e-19	0.493017	0.304	0.333	1.1894e-14	1	0.913	GeneID:101740954	protein_coding	sun	KWMTBOMO02887	gamma-glutamylcyclotransferase-like [Bombyx mori]	PREDICTED:_gamma-glutamylcyclotransferase-like_[Bombyx_mori]	protein stunted-like		GO:0000275,GO:0001664,GO:0005615,GO:0005743,GO:0006979,GO:0008340,GO:0015986,GO:0045745,GO:0046933,GO:1902600	mitochondrial proton-transporting ATP synthase complex, catalytic core F(1)|G protein-coupled receptor binding|extracellular space|mitochondrial inner membrane|response to oxidative stress|determination of adult lifespan|ATP synthesis coupled proton transport|positive regulation of G protein-coupled receptor signaling pathway|proton-transporting ATP synthase activity, rotational mechanism|proton …	ko00190	Oxidative phosphorylation
LOC101736421	1.13234e-18	1.07128	0.559	0.349	1.91139e-14	1	1.602	GeneID:101736421	protein_coding	spen	KWMTBOMO01341	LOW QUALITY PROTEIN: protein split ends [Bombyx mori]	PREDICTED:_LOW_QUALITY_PROTEIN:_protein_split_ends_[Bombyx_mori]	protein split ends		GO:0003723,GO:0005634,GO:0006351,GO:0006355,GO:0007173,GO:0007379,GO:0007400,GO:0007403,GO:0007411,GO:0007422,GO:0008586,GO:0035222,GO:0035321,GO:0048106,GO:0048749,GO:0050832,GO:0090263	RNA binding|nucleus|transcription, DNA-templated|regulation of transcription, DNA-templated|epidermal growth factor receptor signaling pathway|segment specification|neuroblast fate determination|glial cell fate determination|axon guidance|peripheral nervous system development|imaginal disc-derived wing vein morphogenesis|wing disc pattern formation|maintenance of imaginal disc-derived wing hair o…
LOC101745150	1.16004e-18	0.0622097	0.153	0.302	1.95815e-14	1	0.507	GeneID:101745150	protein_coding	Cisd2	KWMTBOMO05251	CDGSH iron-sulfur domain-containing protein 2 homolog [Bombyx mori]	CDGSH_iron-sulfur_domain-containing_protein_2-like_[Papilio_xuthus]	CDGSH iron-sulfur domain-containing protein 2 homolog		GO:0005789,GO:0016021,GO:0046872,GO:0051537	endoplasmic reticulum membrane|integral component of membrane|metal ion binding|2 iron, 2 sulfur cluster binding
Sqd	1.20267e-18	0.53835	0.497	0.508	2.0301e-14	1	0.978	GeneID:692750	protein_coding	sqd	KWMTBOMO03169	squid protein homologue isoform X2 [Bombyx mori]	PREDICTED:_squid_protein_homologue_isoform_X2_[Bombyx_mori]	squid protein homologue	CSD	GO:0000184,GO:0000381,GO:0000398,GO:0000785,GO:0003680,GO:0003723,GO:0003729,GO:0003730,GO:0005634,GO:0005654,GO:0005703,GO:0005737,GO:0006405,GO:0006406,GO:0007293,GO:0007297,GO:0007314,GO:0008069,GO:0008298,GO:0009953,GO:0016325,GO:0017148,GO:0019094,GO:0030720,GO:0033119,GO:0035062,GO:0035925,GO:0043565,GO:0045451,GO:0048477,GO:0071011,GO:0071013,GO:1990837,GO:1990904	nuclear-transcribed mRNA catabolic process, nonsense-mediated decay|regulation of alternative mRNA splicing, via spliceosome|mRNA splicing, via spliceosome|chromatin|AT DNA binding|RNA binding|mRNA binding|mRNA 3'-UTR binding|nucleus|nucleoplasm|polytene chromosome puff|cytoplasm|RNA export from nucleus|mRNA export from nucleus|germarium-derived egg chamber formation|ovarian follicle cell migrati…	ko04320	Dorso-ventral axis formation
LOC692985	1.35645e-18	0.267278	0.248	0.349	2.28969e-14	1	0.711	GeneID:692985	protein_coding		KWMTBOMO11809	vacuolar ATP synthase subunit G [Bombyx mori]	vacuolar_ATP_synthase_subunit_G_[Bombyx_mori]	vacuolar ATP synthase subunit G		GO:0016324,GO:0016471,GO:0042626,GO:1902600	apical plasma membrane|vacuolar proton-transporting V-type ATPase complex|ATPase activity, coupled to transmembrane movement of substances|proton transmembrane transport	ko04966,ko04145,ko00190,ko04721,ko04150	Collecting duct acid secretion|Phagosome|Oxidative phosphorylation|Synaptic vesicle cycle|mTOR signaling pathway
LOC100500932	1.39099e-18	0.329324	0.42	0.476	2.34799e-14	1	0.882	GeneID:100500932	protein_coding	Picot	KWMTBOMO04325	inorganic phosphate co-transporter isoform X1 [Bombyx mori]	inorganic_phosphate_co-transporter_[Bombyx_mori]	inorganic phosphate co-transporter		GO:0006814,GO:0015114,GO:0015293,GO:0016021	sodium ion transport|phosphate ion transmembrane transporter activity|symporter activity|integral component of membrane
LOC101746755	1.40584e-18	0.0666236	0.269	0.46	2.37306e-14	1	0.585	GeneID:101746755	protein_coding	RpL24-like				probable ribosome biogenesis protein RLP24		GO:0000027,GO:0002181,GO:0003723,GO:0003735,GO:0005730,GO:0006412,GO:0022625,GO:1902626	ribosomal large subunit assembly|cytoplasmic translation|RNA binding|structural constituent of ribosome|nucleolus|translation|cytosolic large ribosomal subunit|assembly of large subunit precursor of preribosome	ko03010	Ribosome
LOC101736883	1.42061e-18	0.868075	0.485	0.365	2.398e-14	1	1.329	GeneID:101736883	protein_coding	Dek	KWMTBOMO12037	protein DEK isoform X1 [Bombyx mori]	PREDICTED:_protein_DEK_isoform_X2_[Papilio_xuthus]	protein DEK		GO:0003677,GO:0005634,GO:0006325,GO:0042393,GO:0043292,GO:2000779,GO:2001032	DNA binding|nucleus|chromatin organization|histone binding|contractile fiber|regulation of double-strand break repair|regulation of double-strand break repair via nonhomologous end joining
LOC101741007	1.57482e-18	0.0987096	0.202	0.365	2.6583e-14	1	0.553	GeneID:101741007	protein_coding	NDUFB7	KWMTBOMO13200	NADH dehydrogenase [ubiquinone] 1 beta subcomplex subunit 7-like [Bombyx mori]	PREDICTED:_NADH_dehydrogenase_[ubiquinone]_1_beta_subcomplex_subunit_7_[Papilio_machaon]	NADH dehydrogenase [ubiquinone] 1 beta subcomplex subunit 7-like		GO:0005747,GO:0005758,GO:0008137,GO:0032981	mitochondrial respiratory chain complex I|mitochondrial intermembrane space|NADH dehydrogenase (ubiquinone) activity|mitochondrial respiratory chain complex I assembly	ko00190	Oxidative phosphorylation
LOC100101180	1.70965e-18	0.0167095	0.256	0.492	2.88589e-14	1	0.52	GeneID:100101180	protein_coding	tsr	KWMTBOMO14440	actin-depolymerizing factor 1 [Bombyx mori]	actin-depolymerizing_factor_1_[Bombyx_mori]	actin-depolymerizing factor 1		GO:0000281,GO:0000902,GO:0000915,GO:0001736,GO:0001737,GO:0001745,GO:0003779,GO:0005654,GO:0005829,GO:0007015,GO:0007298,GO:0007409,GO:0008585,GO:0010591,GO:0010669,GO:0015629,GO:0016319,GO:0016363,GO:0030032,GO:0030041,GO:0030042,GO:0033206,GO:0036011,GO:0042052,GO:0042067,GO:0048749,GO:0050714,GO:0051299	mitotic cytokinesis|cell morphogenesis|actomyosin contractile ring assembly|establishment of planar polarity|establishment of imaginal disc-derived wing hair orientation|compound eye morphogenesis|actin binding|nucleoplasm|cytosol|actin filament organization|border follicle cell migration|axonogenesis|female gonad development|regulation of lamellipodium assembly|epithelial structure maintenance|a…	ko04666,ko04360,ko04810	Fc gamma R-mediated phagocytosis|Axon guidance|Regulation of actin cytoskeleton
LOC101735812	1.72002e-18	0.488816	0.287	0.349	2.9034e-14	1	0.822	GeneID:101735812	protein_coding	SRRM1	KWMTBOMO13098	serine/arginine repetitive matrix protein 1 isoform X3 [Bombyx mori]	PREDICTED:_serine/arginine_repetitive_matrix_protein_1_isoform_X4_[Bombyx_mori]	serine/arginine repetitive matrix protein 1		GO:0000375,GO:0000398,GO:0003677,GO:0003723,GO:0005634,GO:0005654,GO:0005829,GO:0006405,GO:0006406,GO:0008380,GO:0016363,GO:0016607,GO:0031124,GO:0071013	RNA splicing, via transesterification reactions|mRNA splicing, via spliceosome|DNA binding|RNA binding|nucleus|nucleoplasm|cytosol|RNA export from nucleus|mRNA export from nucleus|RNA splicing|nuclear matrix|nuclear speck|mRNA 3'-end processing|catalytic step 2 spliceosome	ko03015,ko03013	mRNA surveillance pathway|RNA transport
LOC101735482	1.74951e-18	0.313979	0.222	0.302	2.95318e-14	1	0.735	GeneID:101735482	protein_coding	SEM1	KWMTBOMO14014	26S proteasome complex subunit SEM1 [Bombyx mori]	PREDICTED:_26S_proteasome_complex_subunit_DSS1_[Plutella_xylostella]	26S proteasome complex subunit SEM1		GO:0000502,GO:0000724,GO:0005654,GO:0005829,GO:0006406,GO:0008541,GO:0016579,GO:0043248,GO:0043687	proteasome complex|double-strand break repair via homologous recombination|nucleoplasm|cytosol|mRNA export from nucleus|proteasome regulatory particle, lid subcomplex|protein deubiquitination|proteasome assembly|post-translational protein modification	ko03440,ko03050	Homologous recombination|Proteasome
LOC778458	1.80054e-18	0.394635	0.281	0.349	3.03931e-14	1	0.805	GeneID:778458	protein_coding	SmB	KWMTBOMO02133	small nuclear ribonucleoprotein polypeptide [Bombyx mori]	small_nuclear_ribonucleoprotein_polypeptide_[Bombyx_mori]	small nuclear ribonucleoprotein polypeptide		GO:0000398,GO:0003723,GO:0005634,GO:0005681,GO:0005682,GO:0005685,GO:0005686,GO:0005687,GO:0005737,GO:0007281,GO:0007283,GO:0008406,GO:0015030,GO:0030532,GO:0045495,GO:0046540,GO:0071004,GO:0071011,GO:0071013	mRNA splicing, via spliceosome|RNA binding|nucleus|spliceosomal complex|U5 snRNP|U1 snRNP|U2 snRNP|U4 snRNP|cytoplasm|germ cell development|spermatogenesis|gonad development|Cajal body|small nuclear ribonucleoprotein complex|pole plasm|U4/U6 x U5 tri-snRNP complex|U2-type prespliceosome|precatalytic spliceosome|catalytic step 2 spliceosome	ko03040	Spliceosome
LOC101740600	1.9034e-18	0.467487	0.653	0.73	3.21294e-14	1	0.895	GeneID:101740600	protein_coding	UBC	KWMTBOMO12607	uncharacterized protein LOC106647313 isoform X1 [Copidosoma floridanum]	PREDICTED:_uncharacterized_protein_LOC103519968_isoform_X3_[Diaphorina_citri]	polyubiquitin		GO:0005634,GO:0005737	nucleus|cytoplasm	ko03320	PPAR signaling pathway
Ant.1	2.00535e-18	0.0577155	0.328	0.556	3.38502e-14	1	0.59	--	--	--	--	--	--	--	--	--	--	--	--
ae25	2.30304e-18	0.255823	0.171	0.27	3.88753e-14	1	0.633	GeneID:100144577	protein_coding		KWMTBOMO08724	carboxylesterase CarE-9 [Bombyx mori]	alpha-esterase_25_[Bombyx_mori]	carboxylesterase CarE-9		GO:0052689	carboxylic ester hydrolase activity
LOC101746805	2.39799e-18	0.338976	0.186	0.254	4.04781e-14	1	0.732	GeneID:101746805	protein_coding		KWMTBOMO07621	sensory neuron membrane protein 2 [Bombyx mori]	SNMP2_HELVI_RecName:_Full=Sensory_neuron_membrane_protein_2;_Short=HvirSNMP-2	sensory neuron membrane protein 2		GO:0005886,GO:0007608,GO:0016021,GO:0050896	plasma membrane|sensory perception of smell|integral component of membrane|response to stimulus
LOC733135	2.65562e-18	0.131922	0.274	0.397	4.48269e-14	1	0.69	GeneID:733135	protein_coding	Mlc-c	KWMTBOMO07564	myosin-2 essential light chain isoform X1 [Helicoverpa armigera]	nonmuscle_myosin_essential_light_chain_[Bombyx_mori]	nonmuscle myosin essential light chain		GO:0005509,GO:0005829,GO:0016459,GO:0016460,GO:0017022,GO:0030048,GO:0031475,GO:0031476,GO:0031477,GO:0032036	calcium ion binding|cytosol|myosin complex|myosin II complex|myosin binding|actin filament-based movement|myosin V complex|myosin VI complex|myosin VII complex|myosin heavy chain binding	ko04921,ko04270	Oxytocin signaling pathway|Vascular smooth muscle contraction
LOC101743840	2.96614e-18	0.191161	0.231	0.349	5.00684e-14	1	0.662	GeneID:101743840	protein_coding		KWMTBOMO09387	uncharacterized protein LOC101743840 [Bombyx mori]	PREDICTED:_uncharacterized_protein_LOC106107572_isoform_X1_[Papilio_polytes]	uncharacterized LOC101743840
LOC101740658	3.17319e-18	0.177948	0.225	0.333	5.35635e-14	1	0.676	GeneID:101740658	protein_coding	AAEL008004	KWMTBOMO13033	elongation of very long chain fatty acids protein AAEL008004 isoform X1 [Bombyx mori]	elongation_of_very_long_chain_fatty_acids_protein_AAEL008004_[Papilio_xuthus]	elongation of very long chain fatty acids protein AAEL008004		GO:0006633,GO:0030176,GO:0102336,GO:0102337,GO:0102338,GO:0102756	fatty acid biosynthetic process|integral component of endoplasmic reticulum membrane|3-oxo-arachidoyl-CoA synthase activity|3-oxo-cerotoyl-CoA synthase activity|3-oxo-lignoceronyl-CoA synthase activity|very-long-chain 3-ketoacyl-CoA synthase activity	ko00062	Fatty acid elongation
LOC693075	3.19473e-18	0.124187	0.475	0.714	5.3927e-14	1	0.665	GeneID:693075	protein_coding	eIF-5A	KWMTBOMO01131	eukaryotic translation initiation factor 5A [Bombyx mori]	translation_initiation_factor_5A_[Bombyx_mori]	translation initiation factor 5A		GO:0003746,GO:0005737,GO:0006452,GO:0043022,GO:0045901,GO:0045905	translation elongation factor activity|cytoplasm|translational frameshifting|ribosome binding|positive regulation of translational elongation|positive regulation of translational termination
LOC101738101	3.3052e-18	0.114089	0.242	0.365	5.57918e-14	1	0.663	GeneID:101738101	protein_coding	Spase12	KWMTBOMO10381	signal peptidase complex subunit 1 [Bombyx mori]	PREDICTED:_signal_peptidase_complex_subunit_1_[Amyelois_transitella]	signal peptidase complex subunit 1		GO:0005787,GO:0006465,GO:0008233,GO:0030176,GO:0031090,GO:0045047	signal peptidase complex|signal peptide processing|peptidase activity|integral component of endoplasmic reticulum membrane|organelle membrane|protein targeting to ER	ko03060	Protein export
LOC101745941	3.32021e-18	0.162436	0.321	0.492	5.60451e-14	1	0.652	GeneID:101745941	protein_coding		KWMTBOMO11517	LOW QUALITY PROTEIN: titin [Bombyx mori]	PREDICTED:_LOW_QUALITY_PROTEIN:_uncharacterized_protein_LOC101745941_[Bombyx_mori]	titin
LOC732934	3.81978e-18	0.182224	0.189	0.302	6.44779e-14	1	0.626	GeneID:732934	protein_coding	ATP5MG	KWMTBOMO02431	H+ transporting ATP synthase subunit g [Bombyx mori]	H+_transporting_ATP_synthase_subunit_g_[Bombyx_mori]	H+ transporting ATP synthase subunit g		GO:0000276,GO:0005753,GO:0015078,GO:0015986	mitochondrial proton-transporting ATP synthase complex, coupling factor F(o)|mitochondrial proton-transporting ATP synthase complex|proton transmembrane transporter activity|ATP synthesis coupled proton transport	ko00190	Oxidative phosphorylation
LOC101746298	4.02861e-18	1.04544	0.456	0.286	6.80029e-14	1	1.594	GeneID:101746298	protein_coding	BAHD1	KWMTBOMO10938	uncharacterized protein LOC101746298 isoform X1 [Bombyx mori]	PREDICTED:_uncharacterized_protein_LOC101746298_[Bombyx_mori]	microtubule-associated protein futsch		GO:0003682,GO:0005654,GO:0005677,GO:0005694,GO:0031507,GO:0045892	chromatin binding|nucleoplasm|chromatin silencing complex|chromosome|heterochromatin assembly|negative regulation of transcription, DNA-templated
LOC101743966	4.5827e-18	0.562953	0.492	0.524	7.73559e-14	1	0.939	GeneID:101743966	protein_coding	Cals	KWMTBOMO16042	calsyntenin-1 [Bombyx mori]	PREDICTED:_calsyntenin-1_[Papilio_xuthus]	calsyntenin-1		GO:0005509,GO:0005576,GO:0005887,GO:0007156,GO:0009986,GO:0016339,GO:0044331,GO:0045211,GO:0050806,GO:0051965	calcium ion binding|extracellular region|integral component of plasma membrane|homophilic cell adhesion via plasma membrane adhesion molecules|cell surface|calcium-dependent cell-cell adhesion via plasma membrane cell adhesion molecules|cell-cell adhesion mediated by cadherin|postsynaptic membrane|positive regulation of synaptic transmission|positive regulation of synapse assembly
LOC101740785	4.79658e-18	0.0907267	0.17	0.302	8.09663e-14	1	0.563	GeneID:101740785	protein_coding	SELENOF				selenoprotein F		GO:0005788	endoplasmic reticulum lumen
LOC101742698	5.17822e-18	0.742137	0.358	0.27	8.74083e-14	1	1.326	GeneID:101742698	protein_coding	ubq-1	KWMTBOMO12631	uncharacterized protein LOC106647313 isoform X1 [Copidosoma floridanum]	PREDICTED:_uncharacterized_protein_LOC103519968_isoform_X3_[Diaphorina_citri]	polyubiquitin-A		GO:0005634,GO:0005737,GO:0016567,GO:0019941,GO:0031386,GO:0031625	nucleus|cytoplasm|protein ubiquitination|modification-dependent protein catabolic process|protein tag|ubiquitin protein ligase binding	ko03320	PPAR signaling pathway
LOC733097	5.6218e-18	0.335402	0.572	0.714	9.48959e-14	1	0.801	GeneID:733097	protein_coding	Sam-S	KWMTBOMO05092	S-adenosylmethionine synthetase isoform X1 [Bombyx mori]	S-adenosylmethionine_synthetase_[Bombyx_mori]	S-adenosylmethionine synthetase		GO:0004478,GO:0005524,GO:0005829,GO:0006556,GO:0006730,GO:0008340,GO:0046872	methionine adenosyltransferase activity|ATP binding|cytosol|S-adenosylmethionine biosynthetic process|one-carbon metabolic process|determination of adult lifespan|metal ion binding	ko01230,ko00270	Biosynthesis of amino acids|Cysteine and methionine metabolism
LOC101746259	5.84483e-18	0.419214	0.237	0.286	9.86608e-14	1	0.829	GeneID:101746259	protein_coding		KWMTBOMO02854	putative SERF-like protein [Bombyx mori]	PREDICTED:_putative_SERF-like_protein_[Plutella_xylostella]	putative SERF-like protein
LOC101744423	5.90551e-18	0.43421	0.228	0.254	9.96849e-14	1	0.898	GeneID:101744423	protein_coding	Smim14	KWMTBOMO05507	small integral membrane protein 14 [Bombyx mori]	Uncharacterized_protein_C4orf34-like_[Papilio_xuthus]	small integral membrane protein 14		GO:0001835,GO:0005783,GO:0005789,GO:0016021	blastocyst hatching|endoplasmic reticulum|endoplasmic reticulum membrane|integral component of membrane
LOC101744019	6.45823e-18	0.668545	0.314	0.27	1.09015e-13	1	1.163	GeneID:101744019	protein_coding		KWMTBOMO08386	uncharacterized protein LOC101744019 isoform X1 [Bombyx mori]	PREDICTED:_uncharacterized_protein_LOC101744019_isoform_X2_[Bombyx_mori]	uncharacterized LOC101744019
LOC101740069	7.2135e-18	0.434236	0.326	0.397	1.21764e-13	1	0.821	GeneID:101740069	protein_coding	Jupiter	KWMTBOMO03911	microtubule-associated protein Jupiter isoform X7 [Bombyx mori]	PREDICTED:_microtubule-associated_protein_Jupiter_isoform_X2_[Papilio_xuthus]	microtubule-associated protein Jupiter		GO:0005200,GO:0005634,GO:0005819,GO:0005829,GO:0005874,GO:0005875,GO:0008017,GO:0031116	structural constituent of cytoskeleton|nucleus|spindle|cytosol|microtubule|microtubule associated complex|microtubule binding|positive regulation of microtubule polymerization
LOC101740180	7.5289e-18	0.296856	0.401	0.524	1.27088e-13	1	0.765	GeneID:101740180	protein_coding	Tmed5				transmembrane emp24 domain-containing protein 5		GO:0005783,GO:0005789,GO:0005793,GO:0005794,GO:0005801,GO:0006886,GO:0006888,GO:0007030,GO:0016021,GO:0030134,GO:0033116,GO:0070971,GO:0090161	endoplasmic reticulum|endoplasmic reticulum membrane|endoplasmic reticulum-Golgi intermediate compartment|Golgi apparatus|cis-Golgi network|intracellular protein transport|ER to Golgi vesicle-mediated transport|Golgi organization|integral component of membrane|COPII-coated ER to Golgi transport vesicle|endoplasmic reticulum-Golgi intermediate compartment membrane|endoplasmic reticulum exit site|G…
LOC101735892	7.6704e-18	0.481591	0.419	0.46	1.29476e-13	1	0.911	GeneID:101735892	protein_coding	TMEM184B	KWMTBOMO06550	transmembrane protein 184B isoform X1 [Bombyx mori]	PREDICTED:_transmembrane_protein_184B_isoform_X1_[Papilio_xuthus]	transmembrane protein 184B		GO:0016021	integral component of membrane
LOC101742474	1.03395e-17	0.107598	0.23	0.365	1.7453e-13	1	0.63	GeneID:101742474	protein_coding	Xbp1	KWMTBOMO05926	hypothetical protein KGM_200164 [Danaus plexippus plexippus]	X_box_binding_protein-1_[Operophtera_brumata]	X-box-binding protein 1	TF_bZIP	GO:0000122,GO:0000977,GO:0000978,GO:0000981,GO:0001085,GO:0001158,GO:0001525,GO:0001558,GO:0001889,GO:0001934,GO:0001935,GO:0002020,GO:0002070,GO:0002639,GO:0003700,GO:0005634,GO:0005737,GO:0005783,GO:0005829,GO:0006357,GO:0006366,GO:0006511,GO:0006629,GO:0006914,GO:0006990,GO:0007517,GO:0008284,GO:0010506,GO:0010508,GO:0010832,GO:0014065,GO:0015031,GO:0019901,GO:0030176,GO:0030335,GO:0030512,GO:…	negative regulation of transcription by RNA polymerase II|RNA polymerase II regulatory region sequence-specific DNA binding|RNA polymerase II proximal promoter sequence-specific DNA binding|DNA-binding transcription factor activity, RNA polymerase II-specific|RNA polymerase II transcription factor binding|enhancer sequence-specific DNA binding|angiogenesis|regulation of cell growth|liver developm…	ko04141	Protein processing in endoplasmic reticulum
LOC101746356	1.10003e-17	0.667881	0.379	0.333	1.85685e-13	1	1.138	GeneID:101746356	protein_coding		KWMTBOMO13787	uncharacterized protein LOC101746356 isoform X2 [Bombyx mori]	PREDICTED:_uncharacterized_protein_LOC101746356_isoform_X2_[Bombyx_mori]	uncharacterized LOC101746356
LOC101736343	1.14714e-17	0.324684	0.274	0.365	1.93638e-13	1	0.751	GeneID:101736343	protein_coding	FucTA	KWMTBOMO10359	alpha-(1,3)-fucosyltransferase 7-like [Bombyx mori]	PREDICTED:_alpha-(1,3)-fucosyltransferase_7-like_[Bombyx_mori]	alpha-(1,3)-fucosyltransferase 7-like		GO:0005797,GO:0006486,GO:0007399,GO:0008417,GO:0016021,GO:0018392,GO:0032580,GO:0033932,GO:0036065,GO:0036071,GO:0046920	Golgi medial cisterna|protein glycosylation|nervous system development|fucosyltransferase activity|integral component of membrane|glycoprotein 3-alpha-L-fucosyltransferase activity|Golgi cisterna membrane|1,3-alpha-L-fucosidase activity|fucosylation|N-glycan fucosylation|alpha-(1->3)-fucosyltransferase activity
Per	1.16075e-17	0.060115	0.21	0.317	1.95935e-13	1	0.662	GeneID:692522	protein_coding	per	KWMTBOMO00426	period isoform X4 [Bombyx mori]	period_[Bombyx_mori]	period	bHLH	GO:0005634,GO:0006355,GO:0048511	nucleus|regulation of transcription, DNA-templated|rhythmic process	ko04713,ko04711,ko04710	Circadian entrainment|Circadian rhythm - fly|Circadian rhythm
LOC101736769	1.24424e-17	0.418134	0.274	0.317	2.10027e-13	1	0.864	GeneID:101736769	protein_coding	Pxn	KWMTBOMO00271	peroxidasin [Bombyx mori]	PREDICTED:_peroxidasin_isoform_X2_[Bombyx_mori]	peroxidasin		GO:0004601,GO:0005615,GO:0006909,GO:0006979,GO:0020037,GO:0030198,GO:0031012,GO:0042744,GO:0046872	peroxidase activity|extracellular space|phagocytosis|response to oxidative stress|heme binding|extracellular matrix organization|extracellular matrix|hydrogen peroxide catabolic process|metal ion binding
LOC100141438	1.3535e-17	0.640851	0.312	0.302	2.28472e-13	1	1.033	GeneID:100141438	protein_coding	Akt1	KWMTBOMO11078	serine/threonine protein kinase Akt, partial [Bombyx mori]	PREDICTED:_RAC_serine/threonine-protein_kinase_[Bombyx_mori]	serine/threonine protein kinase Akt		GO:0004674,GO:0005524,GO:0005634,GO:0005829,GO:0005886,GO:0005938,GO:0006468,GO:0006629,GO:0006915,GO:0006979,GO:0007424,GO:0007427,GO:0007520,GO:0007525,GO:0007623,GO:0008284,GO:0008286,GO:0008362,GO:0010884,GO:0010897,GO:0018105,GO:0030307,GO:0031104,GO:0032869,GO:0035091,GO:0035206,GO:0035264,GO:0035556,GO:0040014,GO:0042632,GO:0043025,GO:0043066,GO:0045793,GO:0045886,GO:0046622,GO:0048010,GO:…	protein serine/threonine kinase activity|ATP binding|nucleus|cytosol|plasma membrane|cell cortex|protein phosphorylation|lipid metabolic process|apoptotic process|response to oxidative stress|open tracheal system development|epithelial cell migration, open tracheal system|myoblast fusion|somatic muscle development|circadian rhythm|positive regulation of cell proliferation|insulin receptor signali…	ko04066,ko04910,ko04530,ko04620,ko04922,ko04015,ko04722,ko04211,ko04611,ko04071,ko04660,ko04550,ko04914,ko04923,ko04973,ko04728,ko04668,ko04380,ko04261,ko04014,ko04151,ko04510,ko04024,ko04010,ko04725,ko04630,ko04072,ko04152,ko04370,ko04666,ko04068,ko04919,ko04022,ko04917,ko04062,ko04915,ko04212,ko04210,ko04662,ko04012,ko04920,ko04664,ko04213,ko04150	HIF-1 signaling pathway|Insulin signaling pathway|Tight junction|Toll-like receptor signaling pathway|Glucagon signaling pathway|Rap1 signaling pathway|Neurotrophin signaling pathway|Longevity regulating pathway|Platelet activation|Sphingolipid signaling pathway|T cell receptor signaling pathway|Signaling pathways regulating pluripotency of stem cells|Progesterone-mediated oocyte maturation|Regul…
LOC732866	1.37299e-17	0.560349	0.314	0.286	2.3176e-13	1	1.098	GeneID:732866	protein_coding	ABCF2	KWMTBOMO00147	ATP-binding cassette sub-family F member 2 isoform X1 [Bombyx mori]	PREDICTED:_ATP-binding_cassette_sub-family_F_member_2_isoform_X1_[Bombyx_mori]	ATP-binding cassette sub-family F member 2		GO:0005524,GO:0016887	ATP binding|ATPase activity
Mod(mdg4)	1.44005e-17	0.347538	0.235	0.302	2.4308e-13	1	0.778	GeneID:100127127	protein_coding	mod(mdg4)	KWMTBOMO03297	Mod(mdg4)-heS00531 [Bombyx mori]	PREDICTED:_mod(mdg4)-heS00531_isoform_X2_[Bombyx_mori]	Mod(mdg4)-heS00531	ZBTB	GO:0000785,GO:0001672,GO:0003677,GO:0003682,GO:0005634,GO:0005700,GO:0005704,GO:0006325,GO:0006915,GO:0007060,GO:0007141,GO:0008354,GO:0010032,GO:0031208,GO:0042803,GO:0046872,GO:0048477	chromatin|regulation of chromatin assembly or disassembly|DNA binding|chromatin binding|nucleus|polytene chromosome|polytene chromosome band|chromatin organization|apoptotic process|male meiosis chromosome segregation|male meiosis I|germ cell migration|meiotic chromosome condensation|POZ domain binding|protein homodimerization activity|metal ion binding|oogenesis
LOC101739128	1.45597e-17	0.116187	0.483	0.683	2.45768e-13	1	0.707	GeneID:101739128	protein_coding	COX6B1	KWMTBOMO06913	cytochrome c oxidase subunit 6B1 isoform X2 [Bombyx mori]	hypothetical_protein_KGM_10332_[Danaus_plexippus]	cytochrome c oxidase subunit 6B1		GO:0005758	mitochondrial intermembrane space
LOC105842089	1.48943e-17	0.803772	0.344	0.286	2.51415e-13	1	1.203	GeneID:105842089	lncRNA		KWMTBOMO01621	hypothetical protein RR48_06795 [Papilio machaon]	hypothetical_protein_RR48_06795_[Papilio_machaon]
LOC101736520	1.53165e-17	0.348193	0.263	0.333	2.58542e-13	1	0.79	GeneID:101736520	protein_coding	Akap1	KWMTBOMO05673	A-kinase anchor protein 1, mitochondrial isoform X3 [Bombyx mori]	PREDICTED:_A-kinase_anchor_protein_1,_mitochondrial_isoform_X2_[Amyelois_transitella]	A-kinase anchor protein 1, mitochondrial		GO:0003723,GO:0005741,GO:0005811,GO:0008017,GO:0010614,GO:0010738,GO:0016021,GO:0019901,GO:0019903,GO:0030061,GO:0030346,GO:0031594,GO:0032947,GO:0034237,GO:0035308,GO:0042308,GO:0045211,GO:0048487,GO:0071320,GO:0071375	RNA binding|mitochondrial outer membrane|lipid droplet|microtubule binding|negative regulation of cardiac muscle hypertrophy|regulation of protein kinase A signaling|integral component of membrane|protein kinase binding|protein phosphatase binding|mitochondrial crista|protein phosphatase 2B binding|neuromuscular junction|protein-containing complex scaffold activity|protein kinase A regulatory sub…
LOC101742452	1.7075e-17	0.171921	0.474	0.619	2.88226e-13	1	0.766	GeneID:101742452	lncRNA		KWMTBOMO08801	endonuclease and reverse transcriptase-like protein [Bombyx mori]	reverse_transcriptase_[Bombyx_mori]
LOC105842287	1.80968e-17	0.414166	0.263	0.333	3.05474e-13	1	0.79	GeneID:105842287	lncRNA
LOC101740250	1.99818e-17	0.540068	0.356	0.413	3.37293e-13	1	0.862	GeneID:101740250	protein_coding	anc-1	KWMTBOMO03862	uncharacterized protein LOC101740250 isoform X1 [Bombyx mori]	PREDICTED:_uncharacterized_protein_LOC101740250_isoform_X2_[Bombyx_mori]	uncharacterized LOC101740250		GO:0003779,GO:0005635,GO:0005640,GO:0005737,GO:0005856,GO:0006997,GO:0007010,GO:0016021,GO:0035046,GO:0048471,GO:0051087,GO:0051179,GO:0051647	actin binding|nuclear envelope|nuclear outer membrane|cytoplasm|cytoskeleton|nucleus organization|cytoskeleton organization|integral component of membrane|pronuclear migration|perinuclear region of cytoplasm|chaperone binding|localization|nucleus localization
Psf	2.04146e-17	0.277465	0.251	0.349	3.44599e-13	1	0.719	GeneID:692965	protein_coding	HRP65	KWMTBOMO07374	PTB-associated splicing factor isoform X1 [Bombyx mori]	splicing_factor_proline-_and_glutamine-rich_[Bombyx_mori]	PTB-associated splicing factor		GO:0003723,GO:0005634,GO:0005737,GO:0005856,GO:0006406	RNA binding|nucleus|cytoplasm|cytoskeleton|mRNA export from nucleus
LOC101739133	2.17748e-17	0.820136	0.258	0.19	3.67558e-13	1	1.358	GeneID:101739133	protein_coding	Foxn3	KWMTBOMO11063	forkhead box protein N3 [Bombyx mori]	PREDICTED:_forkhead_box_protein_N3-like_isoform_X5_[Papilio_xuthus]	forkhead box protein N3	Fork head	GO:0003700,GO:0005634,GO:0007095,GO:0008022,GO:0043565,GO:0045892,GO:0097094	DNA-binding transcription factor activity|nucleus|mitotic G2 DNA damage checkpoint|protein C-terminus binding|sequence-specific DNA binding|negative regulation of transcription, DNA-templated|craniofacial suture morphogenesis
LOC692927	2.58695e-17	0.368446	0.538	0.603	4.36677e-13	1	0.892	GeneID:692927	protein_coding		KWMTBOMO13520	Csa-calmodulin 3, partial [Cupiennius salei]	Calmodulin,_partial_[Trichinella_pseudospiralis]	calmodulin		GO:0005509	calcium ion binding	ko04722,ko04924,ko04922,ko04015,ko04626,ko04916,ko04728,ko04970,ko04744,ko04261,ko04925,ko04014,ko04713,ko04070,ko04024,ko04745,ko04114,ko04270,ko04020,ko04912,ko04910,ko04022,ko04971,ko04915,ko04750,ko04740,ko04720,ko04921	Neurotrophin signaling pathway|Renin secretion|Glucagon signaling pathway|Rap1 signaling pathway|Plant-pathogen interaction|Melanogenesis|Dopaminergic synapse|Salivary secretion|Phototransduction|Adrenergic signaling in cardiomyocytes|Aldosterone synthesis and secretion|Ras signaling pathway|Circadian entrainment|Phosphatidylinositol signaling system|cAMP signaling pathway|Phototransduction - fly…
Fkbp12	3.08396e-17	0.0328322	0.379	0.619	5.20572e-13	1	0.612	GeneID:732917	protein_coding	FKBP1A	KWMTBOMO12076	FK506-binding protein [Bombyx mori]	FK506-binding_protein_[Bombyx_mori]	FK506-binding protein		GO:0000413,GO:0001933,GO:0003007,GO:0003755,GO:0005528,GO:0005737,GO:0005829,GO:0006936,GO:0007183,GO:0008144,GO:0016020,GO:0016529,GO:0019221,GO:0019855,GO:0030018,GO:0031000,GO:0031312,GO:0031398,GO:0032092,GO:0032515,GO:0032880,GO:0032925,GO:0033017,GO:0042098,GO:0042110,GO:0042803,GO:0043123,GO:0044325,GO:0046332,GO:0048185,GO:0050776,GO:0051209,GO:0051280,GO:0055010,GO:0060314,GO:0060315,GO:…	protein peptidyl-prolyl isomerization|negative regulation of protein phosphorylation|heart morphogenesis|peptidyl-prolyl cis-trans isomerase activity|FK506 binding|cytoplasm|cytosol|muscle contraction|SMAD protein complex assembly|drug binding|membrane|sarcoplasmic reticulum|cytokine-mediated signaling pathway|calcium channel inhibitor activity|Z disc|response to caffeine|extrinsic component of o…
LOC101747217	3.1683e-17	0.639838	0.263	0.238	5.34809e-13	1	1.105	GeneID:101747217	protein_coding	TTPAL	KWMTBOMO12522	alpha-tocopherol transfer protein-like [Bombyx mori]	CRAL-TRIO_domain-containing_protein,_partial_[Manduca_sexta]	alpha-tocopherol transfer protein-like
LOC101746819	3.25685e-17	0.551245	0.705	0.762	5.49757e-13	1	0.925	GeneID:101746819	protein_coding	Tret1	KWMTBOMO02622	facilitated trehalose transporter Tret1 isoform X1 [Bombyx mori]	PREDICTED:_facilitated_trehalose_transporter_Tret1-like_isoform_X2_[Bombyx_mori]	facilitated trehalose transporter Tret1		GO:0005886,GO:0015574,GO:0015771,GO:0016021	plasma membrane|trehalose transmembrane transporter activity|trehalose transport|integral component of membrane
LOC101746630	4.83843e-17	0.826572	0.312	0.206	8.16727e-13	1	1.515	GeneID:101746630	protein_coding	PITPNA	KWMTBOMO09672	phosphatidylinositol transfer protein alpha isoform [Bombyx mori]	PREDICTED:_phosphatidylinositol_transfer_protein_alpha_isoform_[Papilio_polytes]	phosphatidylinositol transfer protein alpha isoform		GO:0005548,GO:0005737,GO:0008289	phospholipid transporter activity|cytoplasm|lipid binding
LOC101745643	4.8724e-17	0.128467	0.217	0.333	8.22461e-13	1	0.652	GeneID:101745643	protein_coding	nop10				H/ACA ribonucleoprotein complex subunit 3		GO:0005697,GO:0006364,GO:0007004,GO:0031118,GO:0031120,GO:0031429,GO:0034513,GO:0060215,GO:0070034,GO:0090661	telomerase holoenzyme complex|rRNA processing|telomere maintenance via telomerase|rRNA pseudouridine synthesis|snRNA pseudouridine synthesis|box H/ACA snoRNP complex|box H/ACA snoRNA binding|primitive hemopoiesis|telomerase RNA binding|box H/ACA telomerase RNP complex	ko03008	Ribosome biogenesis in eukaryotes
LOC100101157	5.08137e-17	0.0112026	0.164	0.27	8.57735e-13	1	0.607	GeneID:100101157	protein_coding	EIF1AX	KWMTBOMO05672	eukaryotic translation initiation factor 1A [Bombyx mori]	eukaryotic_translation_initiation_factor_1A_[Bombyx_mori]	eukaryotic translation initiation factor 1A		GO:0003723,GO:0003743,GO:0005829,GO:0006413,GO:0008135	RNA binding|translation initiation factor activity|cytosol|translational initiation|translation factor activity, RNA binding	ko03013	RNA transport
Sap-r	5.17127e-17	0.188574	0.414	0.571	8.72911e-13	1	0.725	GeneID:692367	protein_coding	PSAP	KWMTBOMO07114	saposin-like protein [Bombyx mori]	saposin-like_protein_[Bombyx_mori]	saposin-related				ko04142	Lysosome
LOC101741801	8.76069e-17	0.00264785	0.228	0.429	1.4788e-12	1	0.531	GeneID:101741801	protein_coding	Non1	KWMTBOMO00687	nucleolar GTP-binding protein 1 [Bombyx mori]	PREDICTED:_probable_nucleolar_GTP-binding_protein_1_[Bombyx_mori]	nucleolar GTP-binding protein 1		GO:0005525,GO:0005730,GO:0042254,GO:0051301,GO:0090307	GTP binding|nucleolus|ribosome biogenesis|cell division|mitotic spindle assembly	ko03008	Ribosome biogenesis in eukaryotes
LOC101737516	1.06414e-16	0.891009	0.331	0.206	1.79627e-12	1	1.607	GeneID:101737516	protein_coding	KDM3A	KWMTBOMO13849	lysine-specific demethylase 3B [Bombyx mori]	PREDICTED:_lysine-specific_demethylase_3B_[Bombyx_mori]	lysine-specific demethylase 3B		GO:0000785,GO:0000976,GO:0005634,GO:0005737,GO:0031490,GO:0032454,GO:0033169,GO:0046872,GO:0051213	chromatin|transcription regulatory region sequence-specific DNA binding|nucleus|cytoplasm|chromatin DNA binding|histone demethylase activity (H3-K9 specific)|histone H3-K9 demethylation|metal ion binding|dioxygenase activity
Rsf1	1.06431e-16	0.090381	0.507	0.714	1.79655e-12	1	0.71	GeneID:733137	protein_coding	Rsf1	KWMTBOMO07485	repressor splicing factor 1 isoform X1 [Bombyx mori]	PREDICTED:_repressor_splicing_factor_1_isoform_X1_[Bombyx_mori]	repressor splicing factor 1		GO:0000381,GO:0001178,GO:0003723,GO:0003729,GO:0005634,GO:0010468,GO:0031440,GO:0045292	regulation of alternative mRNA splicing, via spliceosome|regulation of transcriptional start site selection at RNA polymerase II promoter|RNA binding|mRNA binding|nucleus|regulation of gene expression|regulation of mRNA 3'-end processing|mRNA cis splicing, via spliceosome
LOC101746970	1.10204e-16	0.153635	0.175	0.27	1.86025e-12	1	0.648	GeneID:101746970	protein_coding	Hipk2	KWMTBOMO08333	homeodomain-interacting protein kinase 2 [Bombyx mori]	PREDICTED:_homeodomain-interacting_protein_kinase_2_[Bombyx_mori]	homeodomain-interacting protein kinase 2		GO:0000122,GO:0001102,GO:0001934,GO:0003714,GO:0004672,GO:0004674,GO:0005524,GO:0005634,GO:0005737,GO:0006468,GO:0006978,GO:0007179,GO:0007224,GO:0007628,GO:0008284,GO:0008344,GO:0009952,GO:0010842,GO:0016604,GO:0016605,GO:0018105,GO:0018107,GO:0030182,GO:0030511,GO:0030514,GO:0032092,GO:0042771,GO:0043388,GO:0043524,GO:0045766,GO:0045893,GO:0045944,GO:0046330,GO:0046332,GO:0046790,GO:0048596,GO:…	negative regulation of transcription by RNA polymerase II|RNA polymerase II activating transcription factor binding|positive regulation of protein phosphorylation|transcription corepressor activity|protein kinase activity|protein serine/threonine kinase activity|ATP binding|nucleus|cytoplasm|protein phosphorylation|DNA damage response, signal transduction by p53 class mediator resulting in transc…
LOC101743384	1.1135e-16	0.170865	0.149	0.27	1.87959e-12	1	0.552	GeneID:101743384	protein_coding	SARS	KWMTBOMO11680	serine--tRNA ligase, cytoplasmic [Bombyx mori]	seryl-tRNA_synthetase_[Helicoverpa_armigera]	serine--tRNA ligase, cytoplasmic		GO:0000122,GO:0000978,GO:0004828,GO:0005524,GO:0005634,GO:0005737,GO:0005829,GO:0006434,GO:0016525,GO:0097056,GO:1904046	negative regulation of transcription by RNA polymerase II|RNA polymerase II proximal promoter sequence-specific DNA binding|serine-tRNA ligase activity|ATP binding|nucleus|cytoplasm|cytosol|seryl-tRNA aminoacylation|negative regulation of angiogenesis|selenocysteinyl-tRNA(Sec) biosynthetic process|negative regulation of vascular endothelial growth factor production	ko00970	Aminoacyl-tRNA biosynthesis
LOC101744776	1.16971e-16	0.0204497	0.14	0.27	1.97447e-12	1	0.519	GeneID:101744776	protein_coding	Manf	KWMTBOMO10127	mesencephalic astrocyte-derived neurotrophic factor homolog [Bombyx mori]	Mesencephalic_astrocyte-derived_neurotrophic_factor_[Operophtera_brumata]	mesencephalic astrocyte-derived neurotrophic factor homolog		GO:0001963,GO:0005576,GO:0005783,GO:0031175,GO:0042417,GO:0070050	synaptic transmission, dopaminergic|extracellular region|endoplasmic reticulum|neuron projection development|dopamine metabolic process|neuron cellular homeostasis
LOC101742811	1.21824e-16	0.668769	0.491	0.46	2.05638e-12	1	1.067	GeneID:101742811	protein_coding	bun	KWMTBOMO02504	protein bunched, class 2/F/G isoform isoform X1 [Bombyx mori]	PREDICTED:_protein_bunched,_class_2/F/G_isoform-like_isoform_X1_[Bombyx_mori]	protein bunched, class 2/F/G isoform	TSC22	GO:0001751,GO:0002052,GO:0003700,GO:0005634,GO:0005737,GO:0005829,GO:0007297,GO:0007304,GO:0008101,GO:0008284,GO:0008340,GO:0009996,GO:0016319,GO:0030307,GO:0030707,GO:0036335,GO:0042246,GO:0042803,GO:0043066,GO:0045746,GO:0046843	compound eye photoreceptor cell differentiation|positive regulation of neuroblast proliferation|DNA-binding transcription factor activity|nucleus|cytoplasm|cytosol|ovarian follicle cell migration|chorion-containing eggshell formation|decapentaplegic signaling pathway|positive regulation of cell proliferation|determination of adult lifespan|negative regulation of cell fate specification|mushroom b…
LOC101741876	1.24554e-16	0.558711	0.278	0.254	2.10247e-12	1	1.094	GeneID:101741876	protein_coding	CG6621	KWMTBOMO01790	tetratricopeptide repeat protein 14 homolog isoform X2 [Bombyx mori]	PREDICTED:_tetratricopeptide_repeat_protein_14_homolog_isoform_X3_[Bombyx_mori]	tetratricopeptide repeat protein 14 homolog
LOC101742881	1.34121e-16	0.528731	0.294	0.302	2.26396e-12	1	0.974	GeneID:101742881	protein_coding	me31B	KWMTBOMO07340	putative ATP-dependent RNA helicase me31b [Bombyx mori]	PREDICTED:_putative_ATP-dependent_RNA_helicase_me31b_[Bombyx_mori]	putative ATP-dependent RNA helicase me31b		GO:0000932,GO:0003723,GO:0004386,GO:0005524,GO:0005737,GO:0007279,GO:0030707,GO:0033962,GO:0035195,GO:0043186,GO:0046959,GO:0050688,GO:0090328	P-body|RNA binding|helicase activity|ATP binding|cytoplasm|pole cell formation|ovarian follicle cell development|cytoplasmic mRNA processing body assembly|gene silencing by miRNA|P granule|habituation|regulation of defense response to virus|regulation of olfactory learning	ko03018	RNA degradation
LOC101742383	1.34708e-16	0.396748	0.677	0.698	2.27387e-12	1	0.97	GeneID:101742383	protein_coding	Cryab	KWMTBOMO03071	alpha-crystallin B chain [Bombyx mori]	small_heat_shock_protein_[Spodoptera_litura]	alpha-crystallin B chain		GO:0001540,GO:0001666,GO:0002088,GO:0005212,GO:0005634,GO:0005739,GO:0005794,GO:0005829,GO:0006457,GO:0007021,GO:0007517,GO:0007568,GO:0008017,GO:0008092,GO:0009986,GO:0010259,GO:0010629,GO:0014069,GO:0015630,GO:0030018,GO:0030308,GO:0030424,GO:0031109,GO:0031430,GO:0031674,GO:0032355,GO:0032387,GO:0032432,GO:0032463,GO:0042542,GO:0042803,GO:0043066,GO:0043154,GO:0043197,GO:0043204,GO:0043209,GO:…	amyloid-beta binding|response to hypoxia|lens development in camera-type eye|structural constituent of eye lens|nucleus|mitochondrion|Golgi apparatus|cytosol|protein folding|tubulin complex assembly|muscle organ development|aging|microtubule binding|cytoskeletal protein binding|cell surface|multicellular organism aging|negative regulation of gene expression|postsynaptic density|microtubule cytosk…	ko04141,ko04213	Protein processing in endoplasmic reticulum|Longevity regulating pathway - multiple species
CTL4	1.36096e-16	1.51267	0.686	0.159	2.2973e-12	1	4.314	GeneID:100329158	protein_coding		KWMTBOMO01884	hypothetical protein B5X24_HaOG207360 [Helicoverpa armigera]	PREDICTED:_C-type_lectin_4_isoform_X1_[Bombyx_mori]	C-type lectin 4
ACBP	1.42466e-16	0.464147	0.295	0.317	2.40483e-12	1	0.931	GeneID:692574	protein_coding		KWMTBOMO05950	acyl-CoA binding protein [Bombyx mori]	acyl-CoA_binding_protein_[Bombyx_mori]	acyl-CoA binding protein		GO:0000062,GO:0008289	fatty-acyl-CoA binding|lipid binding	ko03320	PPAR signaling pathway
LOC101744752	1.52296e-16	0.533831	0.363	0.365	2.57076e-12	1	0.995	GeneID:101744752	protein_coding	Nop60B	KWMTBOMO14752	H/ACA ribonucleoprotein complex subunit 4 [Bombyx mori]	PREDICTED:_H/ACA_ribonucleoprotein_complex_subunit_4_[Amyelois_transitella]	H/ACA ribonucleoprotein complex subunit 4		GO:0000495,GO:0001522,GO:0003723,GO:0005730,GO:0006364,GO:0007281,GO:0009982,GO:0031118,GO:0031120,GO:0031429,GO:0035220,GO:0042254,GO:1990481	box H/ACA snoRNA 3'-end processing|pseudouridine synthesis|RNA binding|nucleolus|rRNA processing|germ cell development|pseudouridine synthase activity|rRNA pseudouridine synthesis|snRNA pseudouridine synthesis|box H/ACA snoRNP complex|wing disc development|ribosome biogenesis|mRNA pseudouridine synthesis	ko03008	Ribosome biogenesis in eukaryotes
ND5	1.54401e-16	0.0533873	0.53	0.762	2.60628e-12	1	0.696	--	--	--	--	--	--	--	--	--	--	--	--
LOC101737452	1.64588e-16	0.238482	0.298	0.429	2.77824e-12	1	0.695	GeneID:101737452	protein_coding	HIVEP1	KWMTBOMO02834	LOW QUALITY PROTEIN: uncharacterized protein LOC101737452 [Bombyx mori]	PREDICTED:_LOW_QUALITY_PROTEIN:_uncharacterized_protein_LOC101737452_[Bombyx_mori]	uncharacterized LOC101737452	zf-C2H2	GO:0000122,GO:0000980,GO:0000981,GO:0001206,GO:0003677,GO:0005634,GO:0005654,GO:0005739,GO:0016604,GO:0046872	negative regulation of transcription by RNA polymerase II|RNA polymerase II distal enhancer sequence-specific DNA binding|DNA-binding transcription factor activity, RNA polymerase II-specific|distal enhancer DNA-binding transcription repressor activity, RNA polymerase II-specific|DNA binding|nucleus|nucleoplasm|mitochondrion|nuclear body|metal ion binding
LOC101742456	1.81905e-16	0.0927759	0.196	0.317	3.07056e-12	1	0.618	GeneID:101742456	protein_coding		KWMTBOMO08862	surfeit locus protein 6 homolog [Bombyx mori]	PREDICTED:_surfeit_locus_protein_6_homolog_[Papilio_xuthus]	surfeit locus protein 6 homolog
Pabp	1.84237e-16	0.743117	0.363	0.286	3.10992e-12	1	1.269	GeneID:778529	protein_coding	PABPC1	KWMTBOMO15928	poly A binding protein [Bombyx mori]	poly_A_binding_protein_[Bombyx_mori]	poly A binding protein	bHLH	GO:0000184,GO:0000398,GO:0003723,GO:0003730,GO:0005634,GO:0005737,GO:0005829,GO:0005925,GO:0006378,GO:0006413,GO:0008022,GO:0008143,GO:0008266,GO:0008494,GO:0010494,GO:0016020,GO:0031047,GO:0036464,GO:0043488,GO:0045070,GO:0048255,GO:0060213,GO:0070062,GO:0071013,GO:1900153,GO:1990904,GO:2000623	nuclear-transcribed mRNA catabolic process, nonsense-mediated decay|mRNA splicing, via spliceosome|RNA binding|mRNA 3'-UTR binding|nucleus|cytoplasm|cytosol|focal adhesion|mRNA polyadenylation|translational initiation|protein C-terminus binding|poly(A) binding|poly(U) RNA binding|translation activator activity|cytoplasmic stress granule|membrane|gene silencing by RNA|cytoplasmic ribonucleoprotein…	ko03018,ko03015,ko03013	RNA degradation|mRNA surveillance pathway|RNA transport
LOC101746981	1.90006e-16	0.363289	0.235	0.286	3.2073e-12	1	0.822	GeneID:101746981	protein_coding	znf207	KWMTBOMO04326	BUB3-interacting and GLEBS motif-containing protein ZNF207 isoform X3 [Bombyx mori]	PREDICTED:_BUB3-interacting_and_GLEBS_motif-containing_protein_ZNF207_isoform_X2_[Papilio_xuthus]	BUB3-interacting and GLEBS motif-containing protein ZNF207		GO:0000070,GO:0000776,GO:0000777,GO:0001578,GO:0003676,GO:0005634,GO:0005737,GO:0005819,GO:0005874,GO:0007094,GO:0008017,GO:0008608,GO:0046785,GO:0046872,GO:0050821,GO:0051301,GO:0051983,GO:0090307,GO:1990047	mitotic sister chromatid segregation|kinetochore|condensed chromosome kinetochore|microtubule bundle formation|nucleic acid binding|nucleus|cytoplasm|spindle|microtubule|mitotic spindle assembly checkpoint|microtubule binding|attachment of spindle microtubules to kinetochore|microtubule polymerization|metal ion binding|protein stabilization|cell division|regulation of chromosome segregation|mitot…
Ywhae	1.93884e-16	0.456198	0.404	0.429	3.27277e-12	1	0.942	GeneID:778465	protein_coding	14-3-3epsilon	KWMTBOMO09980	14-3-3 epsilon [Bombyx mori]	14-3-3_epsilon_protein_[Bombyx_mori]	14-3-3 epsilon protein		GO:0000077,GO:0005634,GO:0005654,GO:0005694,GO:0005737,GO:0005813,GO:0005829,GO:0005886,GO:0007088,GO:0007093,GO:0007280,GO:0007294,GO:0007411,GO:0007444,GO:0008103,GO:0008134,GO:0008340,GO:0009314,GO:0009411,GO:0019904,GO:0035332,GO:0040008,GO:0042994,GO:0045172,GO:0045927,GO:0046579,GO:0046982,GO:0048190,GO:0050815	DNA damage checkpoint|nucleus|nucleoplasm|chromosome|cytoplasm|centrosome|cytosol|plasma membrane|regulation of mitotic nuclear division|mitotic cell cycle checkpoint|pole cell migration|germarium-derived oocyte fate determination|axon guidance|imaginal disc development|oocyte microtubule cytoskeleton polarization|transcription factor binding|determination of adult lifespan|response to radiation|…	ko04011,ko04722,ko04391,ko04114,ko04110,ko04390,ko04151	MAPK signaling pathway - yeast|Neurotrophin signaling pathway|Hippo signaling pathway - fly|Oocyte meiosis|Cell cycle|Hippo signaling pathway|PI3K-Akt signaling pathway
LOC101742822	2.25109e-16	0.0853657	0.254	0.429	3.79985e-12	1	0.592	GeneID:101742822	protein_coding	l(2)efl	KWMTBOMO03069	small heat shock protein 27.4 [Bombyx mori]	heat_shock_protein_20,_partial_[Bicyclus_anynana]	alpha-crystallin B chain-like		GO:0007275,GO:0009408,GO:0010998,GO:0030018,GO:0042026,GO:0045214,GO:0048471,GO:0051082,GO:0061077	multicellular organism development|response to heat|regulation of translational initiation by eIF2 alpha phosphorylation|Z disc|protein refolding|sarcomere organization|perinuclear region of cytoplasm|unfolded protein binding|chaperone-mediated protein folding
LOC101740811	2.26727e-16	0.263942	0.227	0.317	3.82715e-12	1	0.716	GeneID:101740811	protein_coding	Ggamma1	KWMTBOMO13714	Guanine nucleotide-binding protein subunit gamma-1 [Papilio machaon]	PREDICTED:_guanine_nucleotide-binding_protein_subunit_gamma-1_[Amyelois_transitella]	guanine nucleotide-binding protein subunit gamma-1-like		GO:0003015,GO:0003380,GO:0003924,GO:0005834,GO:0007186,GO:0007391,GO:0007637,GO:0010470,GO:0035050,GO:0043519,GO:0045176,GO:0048383,GO:0055059,GO:0060027,GO:0061343	heart process|establishment or maintenance of cytoskeleton polarity involved in gastrulation|GTPase activity|heterotrimeric G-protein complex|G protein-coupled receptor signaling pathway|dorsal closure|proboscis extension reflex|regulation of gastrulation|embryonic heart tube development|regulation of myosin II filament organization|apical protein localization|mesectoderm development|asymmetric n…
LOC101739593	2.44572e-16	0.0131272	0.128	0.27	4.12837e-12	1	0.474	GeneID:101739593	protein_coding	slc52a3b	KWMTBOMO07553	glutamate receptor 2 isoform X1 [Bombyx mori]	PREDICTED:_glutamate_receptor_2-like_[Bombyx_mori]	solute carrier family 52, riboflavin transporter, member 3		GO:0005887,GO:0032217	integral component of plasma membrane|riboflavin transmembrane transporter activity	ko04977	Vitamin digestion and absorption
LOC101735524	2.54264e-16	0.455603	0.287	0.254	4.29198e-12	1	1.13	GeneID:101735524	protein_coding	SLCO5A1	KWMTBOMO02846	solute carrier organic anion transporter family member 5A1 [Bombyx mori]	PREDICTED:_solute_carrier_organic_anion_transporter_family_member_5A1_isoform_X2_[Bombyx_mori]	solute carrier organic anion transporter family member 5A1		GO:0005887,GO:0015347,GO:0043252	integral component of plasma membrane|sodium-independent organic anion transmembrane transporter activity|sodium-independent organic anion transport
LOC778509	2.93353e-16	0.0479015	0.586	0.857	4.95179e-12	1	0.684	GeneID:778509	protein_coding	Trx-2	KWMTBOMO14351	thioredoxin-like protein [Bombyx mori]	thioredoxin-like_protein_[Bombyx_mori]	thioredoxin-like protein		GO:0005623,GO:0006662,GO:0015035,GO:0045454	cell|glycerol ether metabolic process|protein disulfide oxidoreductase activity|cell redox homeostasis
LOC732965	2.94509e-16	0.236244	0.288	0.413	4.97131e-12	1	0.697	GeneID:732965	protein_coding	ATPsyngamma	KWMTBOMO16197	H+ transporting ATP synthase gamma subunit [Bombyx mori]	H+_transporting_ATP_synthase_gamma_subunit_[Bombyx_mori]	H+ transporting ATP synthase gamma subunit		GO:0000275,GO:0005739,GO:0006754,GO:0015986,GO:0046933,GO:1902600	mitochondrial proton-transporting ATP synthase complex, catalytic core F(1)|mitochondrion|ATP biosynthetic process|ATP synthesis coupled proton transport|proton-transporting ATP synthase activity, rotational mechanism|proton transmembrane transport	ko00190	Oxidative phosphorylation
LOC101736808	3.47937e-16	0.256823	0.208	0.302	5.87318e-12	1	0.689	GeneID:101736808	protein_coding	Clc	KWMTBOMO08106	clathrin light chain isoform X2 [Bombyx mori]	PREDICTED:_clathrin_light_chain_isoform_X2_[Amyelois_transitella]	clathrin light chain		GO:0005198,GO:0005737,GO:0005886,GO:0005938,GO:0006886,GO:0030125,GO:0030130,GO:0030132,GO:0030136,GO:0030672,GO:0032050,GO:0048268,GO:0071439,GO:0072583,GO:0072686,GO:0099631	structural molecule activity|cytoplasm|plasma membrane|cell cortex|intracellular protein transport|clathrin vesicle coat|clathrin coat of trans-Golgi network vesicle|clathrin coat of coated pit|clathrin-coated vesicle|synaptic vesicle membrane|clathrin heavy chain binding|clathrin coat assembly|clathrin complex|clathrin-dependent endocytosis|mitotic spindle|postsynaptic endocytic zone cytoplasmic…
LOC100500745	3.75511e-16	0.592569	0.589	0.429	6.33862e-12	1	1.373	GeneID:100500745	protein_coding		KWMTBOMO07306	uncharacterized protein LOC100500745 [Bombyx mori]	PREDICTED:_uncharacterized_protein_LOC100500745_[Bombyx_mori]	uncharacterized LOC100500745
LOC101741616	4.00653e-16	0.243377	0.168	0.27	6.76302e-12	1	0.622	GeneID:101741616	protein_coding	CG1785	KWMTBOMO03760	uncharacterized protein CG1785 [Bombyx mori]	PREDICTED:_uncharacterized_protein_CG1785_[Bombyx_mori]	uncharacterized protein CG1785		GO:0000027,GO:0005654,GO:0005730,GO:0006364,GO:0008097	ribosomal large subunit assembly|nucleoplasm|nucleolus|rRNA processing|5S rRNA binding
LOC101739343	8.48623e-16	0.712078	0.455	0.413	1.43248e-11	1	1.102	GeneID:101739343	protein_coding	NGEF	KWMTBOMO05956	LOW QUALITY PROTEIN: uncharacterized protein LOC101739343 [Bombyx mori]	PREDICTED:_LOW_QUALITY_PROTEIN:_uncharacterized_protein_LOC101739343_[Bombyx_mori]	uncharacterized LOC101739343		GO:0005089,GO:0005737,GO:0016020,GO:0030426,GO:0035023,GO:0043087,GO:0048013,GO:0061002	Rho guanyl-nucleotide exchange factor activity|cytoplasm|membrane|growth cone|regulation of Rho protein signal transduction|regulation of GTPase activity|ephrin receptor signaling pathway|negative regulation of dendritic spine morphogenesis	ko04360	Axon guidance
LOC101739922	1.16384e-15	0.367237	0.328	0.365	1.96456e-11	1	0.899	GeneID:101739922	protein_coding	Ndufa4	KWMTBOMO03176	cytochrome c oxidase subunit NDUFA4 [Bombyx mori]	putative_NADH:ubiquinone_dehydrogenase_[Danaus_plexippus]	cytochrome c oxidase subunit NDUFA4		GO:0004129,GO:0005739,GO:0005743,GO:0005751,GO:0044877	cytochrome-c oxidase activity|mitochondrion|mitochondrial inner membrane|mitochondrial respiratory chain complex IV|protein-containing complex binding	ko00190	Oxidative phosphorylation
Cbz	1.17435e-15	0.11246	0.303	0.476	1.9823e-11	1	0.637	GeneID:692648	protein_coding		KWMTBOMO03312	chorion b-ZIP transcription factor [Bombyx mori]	chorion_b-ZIP_transcription_factor_[Bombyx_mori]	chorion b-ZIP transcription factor
LOC101742358	1.18031e-15	0.909276	0.297	0.19	1.99237e-11	1	1.563	GeneID:101742358	protein_coding	EIF4G3	KWMTBOMO00336	eukaryotic translation initiation factor 4 gamma 3 [Bombyx mori]	PREDICTED:_eukaryotic_translation_initiation_factor_4_gamma_3-like_[Bombyx_mori]	eukaryotic translation initiation factor 4 gamma 3		GO:0000339,GO:0003723,GO:0003729,GO:0003743,GO:0005829,GO:0006446,GO:0008135,GO:0016281	RNA cap binding|RNA binding|mRNA binding|translation initiation factor activity|cytosol|regulation of translational initiation|translation factor activity, RNA binding|eukaryotic translation initiation factor 4F complex	ko03013	RNA transport
Cnb	1.20625e-15	0.779371	0.375	0.286	2.03615e-11	1	1.311	GeneID:692578	protein_coding	CanB2	KWMTBOMO11084	calcineurin-B [Heliothis virescens]	calcineurin_B_[Bombyx_mori]	calcineurin B		GO:0005509,GO:0005516,GO:0005955,GO:0006470,GO:0007269,GO:0008021,GO:0008597,GO:0016192,GO:0030241,GO:0030431,GO:0045214,GO:0051321	calcium ion binding|calmodulin binding|calcineurin complex|protein dephosphorylation|neurotransmitter secretion|synaptic vesicle|calcium-dependent protein serine/threonine phosphatase regulator activity|vesicle-mediated transport|skeletal muscle myosin thick filament assembly|sleep|sarcomere organization|meiotic cell cycle	ko04650,ko04010,ko04924,ko04921,ko04114,ko04360,ko04380,ko04720,ko04020,ko04922,ko04370,ko04662,ko04724,ko04660,ko04022,ko04310	Natural killer cell mediated cytotoxicity|MAPK signaling pathway|Renin secretion|Oxytocin signaling pathway|Oocyte meiosis|Axon guidance|Osteoclast differentiation|Long-term potentiation|Calcium signaling pathway|Glucagon signaling pathway|VEGF signaling pathway|B cell receptor signaling pathway|Glutamatergic synapse|T cell receptor signaling pathway|cGMP-PKG signaling pathway|Wnt signaling pathw…
LOC110385036	1.43204e-15	1.26075	0.826	0.635	2.41728e-11	1	1.301	GeneID:110385036	protein_coding		KWMTBOMO15239	--	PREDICTED:_uncharacterized_protein_LOC101745792_[Bombyx_mori]	uncharacterized LOC110385036
LOC101735549	1.45521e-15	0.483944	0.365	0.365	2.4564e-11	1	1	GeneID:101735549	protein_coding		KWMTBOMO04987	uncharacterized protein LOC101735549 isoform X2 [Bombyx mori]	PREDICTED:_uncharacterized_protein_LOC106120481_isoform_X2_[Papilio_xuthus]	uncharacterized LOC101735549
LOC101742697	1.64192e-15	0.130031	0.15	0.27	2.77156e-11	1	0.556	GeneID:101742697	protein_coding	AAEL015238				UPF0729 protein AAEL015238
LOC100101181	1.84968e-15	0.139466	0.206	0.365	3.12226e-11	1	0.564	GeneID:100101181	protein_coding	ATPsynD	KWMTBOMO06401	H+ transporting ATP synthase subunit d [Bombyx mori]	H+_transporting_ATP_synthase_subunit_d_[Bombyx_mori]	H+ transporting ATP synthase subunit d		GO:0000274,GO:0000276,GO:0005739,GO:0006979,GO:0008340,GO:0015078,GO:0015986,GO:0032007,GO:0046034,GO:0051881,GO:0070373,GO:0099132,GO:1902600	mitochondrial proton-transporting ATP synthase, stator stalk|mitochondrial proton-transporting ATP synthase complex, coupling factor F(o)|mitochondrion|response to oxidative stress|determination of adult lifespan|proton transmembrane transporter activity|ATP synthesis coupled proton transport|negative regulation of TOR signaling|ATP metabolic process|regulation of mitochondrial membrane potential…	ko00190	Oxidative phosphorylation
LOC101741954	1.98871e-15	1.61406	0.599	0.127	3.35694e-11	1	4.717	GeneID:101741954	protein_coding		KWMTBOMO15828	uncharacterized protein LOC101741954 isoform X1 [Bombyx mori]	PREDICTED:_uncharacterized_protein_LOC106130654_[Amyelois_transitella]	uncharacterized LOC101741954
Hrp28	2.03648e-15	1.06175	0.388	0.19	3.43758e-11	1	2.042	GeneID:100127018	protein_coding	Hrb27C	KWMTBOMO12401	hnRNPA/B-like 28 isoform X2 [Bombyx mori]	PREDICTED:_hnRNPA/B-like_28_isoform_X2_[Bombyx_mori]	hnRNPA/B-like 28	CSD	GO:0003697,GO:0003723,GO:0003729,GO:0003730,GO:0005634,GO:0005654,GO:0005737,GO:0007283,GO:0007319,GO:0007411,GO:0008266,GO:0032991,GO:0034046,GO:0043186,GO:0045451,GO:0045727,GO:0048024,GO:0048026,GO:0048027,GO:1903688,GO:1990904	single-stranded DNA binding|RNA binding|mRNA binding|mRNA 3'-UTR binding|nucleus|nucleoplasm|cytoplasm|spermatogenesis|negative regulation of oskar mRNA translation|axon guidance|poly(U) RNA binding|protein-containing complex|poly(G) binding|P granule|pole plasm oskar mRNA localization|positive regulation of translation|regulation of mRNA splicing, via spliceosome|positive regulation of mRNA spli…	ko03015	mRNA surveillance pathway
LOC692929	2.36781e-15	0.0499019	0.167	0.302	3.99686e-11	1	0.553	GeneID:692929	protein_coding	Nop16	KWMTBOMO13844	uncharacterized protein LOC692929 isoform X1 [Bombyx mori]	PREDICTED:_uncharacterized_protein_LOC692929_isoform_X1_[Bombyx_mori]	uncharacterized LOC692929		GO:0005730,GO:0042273	nucleolus|ribosomal large subunit biogenesis
LOC101742178	2.43713e-15	0.18009	0.167	0.27	4.11388e-11	1	0.619	GeneID:101742178	protein_coding	TMEM214	KWMTBOMO11316	transmembrane protein 214 isoform X1 [Bombyx mori]	Transmembrane_protein_214_[Papilio_xuthus]	transmembrane protein 214		GO:0005783,GO:0005789,GO:0005794,GO:0005829,GO:0005881,GO:0006915,GO:0016021	endoplasmic reticulum|endoplasmic reticulum membrane|Golgi apparatus|cytosol|cytoplasmic microtubule|apoptotic process|integral component of membrane
LOC101743042	2.57723e-15	0.0775359	0.144	0.254	4.35037e-11	1	0.567	GeneID:101743042	protein_coding	zipt-7.2	KWMTBOMO02058	histidine-rich membrane protein KE4 homolog 2 [Bombyx mori]	PREDICTED:_histidine-rich_membrane_protein_KE4_homolog_2_[Papilio_machaon]	histidine-rich membrane protein KE4 homolog 2		GO:0005385,GO:0005623,GO:0006882,GO:0016021,GO:0071577	zinc ion transmembrane transporter activity|cell|cellular zinc ion homeostasis|integral component of membrane|zinc ion transmembrane transport
CPR34	2.64689e-15	1.3411	0.655	0.159	4.46795e-11	1	4.119	GeneID:100379433	protein_coding		KWMTBOMO13151	TPA: putative cuticle protein [Bombyx mori]	cuticular_protein_RR-1_motif_34_precursor_[Bombyx_mori]	cuticular protein RR-1 motif 34		GO:0042302	structural constituent of cuticle
CPR90	2.97892e-15	0.622029	0.912	0.968	5.02841e-11	1	0.942	GeneID:100379384	protein_coding		KWMTBOMO13009	cuticular protein RR-2 motif 90 isoform X1 [Bombyx mori]	PREDICTED:_cuticular_protein_RR-2_motif_90_isoform_X1_[Bombyx_mori]	cuticular protein RR-2 motif 90		GO:0042302	structural constituent of cuticle
LOC732899	3.19481e-15	0.37389	0.295	0.349	5.39284e-11	1	0.845	GeneID:732899	protein_coding	Nacalpha	KWMTBOMO00794	nascent polypeptide associated complex protein alpha subunit [Bombyx mori]	nascent_polypeptide_associated_complex_protein_alpha_subunit_[Bombyx_mori]	nascent polypeptide associated complex protein alpha subunit		GO:0005854,GO:0007275,GO:0015031	nascent polypeptide-associated complex|multicellular organism development|protein transport
LOC101744771	3.28488e-15	0.789351	0.302	0.206	5.54488e-11	1	1.466	GeneID:101744771	protein_coding		KWMTBOMO16204	uncharacterized protein LOC101744771 isoform X1 [Bombyx mori]	hypothetical_protein_RR48_08914_[Papilio_machaon]	uncharacterized LOC101744771
Atf	3.53818e-15	0.335562	0.363	0.46	5.97245e-11	1	0.789	GeneID:692594	protein_coding	ATFC	KWMTBOMO06713	activating transcription factor of chaperone [Papilio polytes]	activating_transcription_factor_of_chaperone_[Bombyx_mori]	activating transcription factor	TF_bZIP	GO:0003677,GO:0003700,GO:0005634,GO:0006986	DNA binding|DNA-binding transcription factor activity|nucleus|response to unfolded protein	ko04214,ko04141,ko04922,ko04722,ko04211,ko04728,ko04668,ko04261,ko04925,ko04911,ko04151,ko04918,ko04010,ko04725,ko04912,ko04022,ko04915,ko04212,ko04210,ko04720	Apoptosis - fly|Protein processing in endoplasmic reticulum|Glucagon signaling pathway|Neurotrophin signaling pathway|Longevity regulating pathway|Dopaminergic synapse|TNF signaling pathway|Adrenergic signaling in cardiomyocytes|Aldosterone synthesis and secretion|Insulin secretion|PI3K-Akt signaling pathway|Thyroid hormone synthesis|MAPK signaling pathway|Cholinergic synapse|GnRH signaling pathw…
LOC101746557	4.1858e-15	0.65105	0.464	0.444	7.06564e-11	1	1.045	GeneID:101746557	protein_coding	SEC62	KWMTBOMO04344	translocation protein SEC62 isoform X1 [Bombyx mori]	PREDICTED:_translocation_protein_SEC62_[Amyelois_transitella]	translocation protein SEC62		GO:0005783,GO:0005789,GO:0005791,GO:0005829,GO:0006613,GO:0006620,GO:0016020,GO:0016021,GO:0030176,GO:0038023	endoplasmic reticulum|endoplasmic reticulum membrane|rough endoplasmic reticulum|cytosol|cotranslational protein targeting to membrane|posttranslational protein targeting to endoplasmic reticulum membrane|membrane|integral component of membrane|integral component of endoplasmic reticulum membrane|signaling receptor activity	ko04141,ko03060	Protein processing in endoplasmic reticulum|Protein export
LOC101744404	4.96268e-15	1.21671	0.615	0.27	8.377e-11	1	2.278	GeneID:101744404	protein_coding	NOVA1	KWMTBOMO14927	RNA-binding protein Nova-2 isoform X3 [Bombyx mori]	PREDICTED:_RNA-binding_protein_Nova-2_isoform_X3_[Bombyx_mori]	RNA-binding protein Nova-2	Others	GO:0000398,GO:0003723,GO:0005634	mRNA splicing, via spliceosome|RNA binding|nucleus
LOC101738262	6.45807e-15	1.00821	0.349	0.206	1.09012e-10	1	1.694	GeneID:101738262	protein_coding		KWMTBOMO01720	la protein homolog [Bombyx mori]	PREDICTED:_la_protein_homolog_[Papilio_polytes]	la protein homolog		GO:0003677,GO:0003723,GO:0005634,GO:0005737,GO:0006396,GO:1990904	DNA binding|RNA binding|nucleus|cytoplasm|RNA processing|ribonucleoprotein complex
LOC105842655	6.60826e-15	0.979667	0.652	0.27	1.11547e-10	1	2.415	GeneID:105842655	protein_coding		KWMTBOMO01213	uncharacterized protein LOC105842655 [Bombyx mori]	PREDICTED:_uncharacterized_protein_LOC105842655_[Bombyx_mori]	uncharacterized LOC105842655
eIF3c	7.70202e-15	0.187538	0.258	0.349	1.3001e-10	1	0.739	GeneID:733086	protein_coding	eIF3-S8	KWMTBOMO09621	eukaryotic translation initiation factor 3 subunit C isoform X1 [Bombyx mori]	PREDICTED:_eukaryotic_translation_initiation_factor_3_subunit_C_isoform_X1_[Bombyx_mori]	Eukaryotic translation initiation factor 3 subunit C		GO:0001732,GO:0003743,GO:0005852,GO:0016282,GO:0031369,GO:0033290	formation of cytoplasmic translation initiation complex|translation initiation factor activity|eukaryotic translation initiation factor 3 complex|eukaryotic 43S preinitiation complex|translation initiation factor binding|eukaryotic 48S preinitiation complex	ko03013	RNA transport
Br-c	8.59875e-15	1.36701	0.62	0.238	1.45147e-10	1	2.605	GeneID:692523	protein_coding	br	KWMTBOMO04801	broad-complex A-Z4 isoform [Bombyx mori]	broad-complex_isoform_Z4_[Bombyx_mori]	broad-complex	ZBTB	GO:0000977,GO:0001752,GO:0003677,GO:0005634,GO:0006357,GO:0006914,GO:0007458,GO:0007552,GO:0007562,GO:0008219,GO:0009608,GO:0010629,GO:0030707,GO:0035070,GO:0035072,GO:0035075,GO:0040034,GO:0042332,GO:0045944,GO:0046843,GO:0046872,GO:0048477,GO:0048747,GO:0048808,GO:0048813,GO:0071390	RNA polymerase II regulatory region sequence-specific DNA binding|compound eye photoreceptor fate commitment|DNA binding|nucleus|regulation of transcription by RNA polymerase II|autophagy|progression of morphogenetic furrow involved in compound eye morphogenesis|metamorphosis|eclosion|cell death|response to symbiont|negative regulation of gene expression|ovarian follicle cell development|salivary…	ko04214,ko04320	Apoptosis - fly|Dorso-ventral axis formation
LOC101735738	1.21569e-14	0.351392	0.275	0.349	2.05209e-10	1	0.788	GeneID:101735738	protein_coding		KWMTBOMO04264	uncharacterized protein LOC101735738 isoform X3 [Bombyx mori]	PREDICTED:_uncharacterized_protein_LOC101735738_isoform_X2_[Bombyx_mori]	uncharacterized LOC101735738
LOC101743289	1.2373e-14	0.608952	0.284	0.27	2.08857e-10	1	1.052	GeneID:101743289	protein_coding		KWMTBOMO16187	nucleoporin nup189 [Bombyx mori]	PREDICTED:_uncharacterized_protein_LOC106109310_[Papilio_polytes]	nucleoporin nup189
LOC101736043	1.60689e-14	0.04452	0.287	0.46	2.71243e-10	1	0.624	GeneID:101736043	protein_coding	CG13096	KWMTBOMO10299	ribosomal L1 domain-containing protein CG13096 [Bombyx mori]	putative_ribosomal_L1_domain_containing_1_[Operophtera_brumata]	ribosomal L1 domain-containing protein CG13096		GO:0000470,GO:0003723,GO:0006412,GO:0022625	maturation of LSU-rRNA|RNA binding|translation|cytosolic large ribosomal subunit
DnaJ-9	1.86081e-14	0.152965	0.242	0.27	3.14104e-10	1	0.896	GeneID:692875	protein_coding	DNAJC7	KWMTBOMO01881	DnaJ-like protein isoform A [Bombyx mori]	DnaJ-9_[Bombyx_mori]	DnaJ (Hsp40) homolog 9	MYB	GO:0001671,GO:0005654,GO:0005737,GO:0005829,GO:0005856,GO:0006457,GO:0016020,GO:0031072,GO:0051085,GO:0070062,GO:1900034	ATPase activator activity|nucleoplasm|cytoplasm|cytosol|cytoskeleton|protein folding|membrane|heat shock protein binding|chaperone cofactor-dependent protein refolding|extracellular exosome|regulation of cellular response to heat
LOC101741265	2.59279e-14	0.0418288	0.144	0.27	4.37663e-10	1	0.533	GeneID:101741265	protein_coding	Cacybp	KWMTBOMO01274	calcyclin-binding protein [Bombyx mori]	PREDICTED:_calcyclin-binding_protein_[Amyelois_transitella]	calcyclin-binding protein		GO:0005634,GO:0005641,GO:0005737,GO:0007507,GO:0007568,GO:0015631,GO:0019005,GO:0019904,GO:0031625,GO:0043005,GO:0044297,GO:0044548,GO:0045740,GO:0055007,GO:0060416,GO:0060548,GO:0071277,GO:1990830	nucleus|nuclear envelope lumen|cytoplasm|heart development|aging|tubulin binding|SCF ubiquitin ligase complex|protein domain specific binding|ubiquitin protein ligase binding|neuron projection|cell body|S100 protein binding|positive regulation of DNA replication|cardiac muscle cell differentiation|response to growth hormone|negative regulation of cell death|cellular response to calcium ion|cellul…	ko04310	Wnt signaling pathway
LOC101738734	2.9599e-14	0.934432	0.293	0.159	4.99631e-10	1	1.843	GeneID:101738734	protein_coding	znf704	KWMTBOMO09051	zinc finger protein 704 [Bombyx mori]	PREDICTED:_zinc_finger_protein_704_[Papilio_polytes]	zinc finger protein 704	Others	GO:0003677,GO:0005634,GO:0046872	DNA binding|nucleus|metal ion binding
LOC732921	3.24405e-14	0.527159	0.391	0.206	5.47595e-10	1	1.898	GeneID:732921	protein_coding	PRDX5	KWMTBOMO06977	peroxiredoxin [Bombyx mori]	peroxiredoxin_[Bombyx_mori]	peroxiredoxin				ko04146	Peroxisome
LOC101738922	3.29598e-14	0.224395	0.262	0.238	5.56361e-10	1	1.101	GeneID:101738922	lncRNA		KWMTBOMO04793	uncharacterized protein K02A2.6-like [Hyposmocoma kahamanoa]	Transposon_Tf2-8_polyprotein_[Thelohanellus_kitauei]
LOC101736534	3.30004e-14	0.298519	0.218	0.286	5.57048e-10	1	0.762	GeneID:101736534	protein_coding	USH1C	KWMTBOMO07823	uncharacterized protein LOC101736534 isoform X1 [Bombyx mori]	PREDICTED:_uncharacterized_protein_LOC101736534_[Bombyx_mori]	uncharacterized LOC101736534		GO:0002141,GO:0002142,GO:0005829,GO:0005856,GO:0005886,GO:0005902,GO:0005903,GO:0007605,GO:0032420,GO:0032426,GO:0032532,GO:0042472,GO:0042491,GO:0050953,GO:0051015,GO:0060122,GO:1904106,GO:1904970	stereocilia ankle link|stereocilia ankle link complex|cytosol|cytoskeleton|plasma membrane|microvillus|brush border|sensory perception of sound|stereocilium|stereocilium tip|regulation of microvillus length|inner ear morphogenesis|inner ear auditory receptor cell differentiation|sensory perception of light stimulus|actin filament binding|inner ear receptor cell stereocilium organization|protein l…
LOC101746121	3.56242e-14	0.751901	0.623	0.508	6.01337e-10	1	1.226	GeneID:101746121	protein_coding	DDX5	KWMTBOMO06705	ATP-dependent RNA helicase dbp2 isoform X1 [Bombyx mori]	PREDICTED:_ATP-dependent_RNA_helicase_dbp2-like_[Papilio_xuthus]	ATP-dependent RNA helicase dbp2				ko03040	Spliceosome
LOC692894	3.58876e-14	1.10532	0.647	0.381	6.05783e-10	1	1.698	GeneID:692894	protein_coding	ADGRE2	KWMTBOMO05696	LOW QUALITY PROTEIN: notch-like protein isoform X1 [Bombyx mori]	PREDICTED:_LOW_QUALITY_PROTEIN:_notch-like_protein_isoform_X1_[Bombyx_mori]	notch-like protein		GO:0004930,GO:0005509,GO:0005622,GO:0005887,GO:0006954,GO:0007155,GO:0007166,GO:0007189,GO:0016477,GO:0031256,GO:0032587,GO:0035374,GO:0071621	G protein-coupled receptor activity|calcium ion binding|intracellular|integral component of plasma membrane|inflammatory response|cell adhesion|cell surface receptor signaling pathway|adenylate cyclase-activating G protein-coupled receptor signaling pathway|cell migration|leading edge membrane|ruffle membrane|chondroitin sulfate binding|granulocyte chemotaxis
LOC101741816	3.78495e-14	0.387989	0.23	0.27	6.389e-10	1	0.852	GeneID:101741816	protein_coding	Uqcr10				cytochrome b-c1 complex subunit 9		GO:0005739,GO:0005743,GO:0005750,GO:0006122,GO:0009060,GO:0034551	mitochondrion|mitochondrial inner membrane|mitochondrial respiratory chain complex III|mitochondrial electron transport, ubiquinol to cytochrome c|aerobic respiration|mitochondrial respiratory chain complex III assembly	ko00190,ko04260	Oxidative phosphorylation|Cardiac muscle contraction
LOC110385499	4.04605e-14	0.378184	0.249	0.317	6.82973e-10	1	0.785	GeneID:110385499	protein_coding	MT-CYB				NADH-ubiquinone oxidoreductase chain 6-like		GO:0005743,GO:0006122,GO:0008121,GO:0016021,GO:0045275,GO:0046872	mitochondrial inner membrane|mitochondrial electron transport, ubiquinol to cytochrome c|ubiquinol-cytochrome-c reductase activity|integral component of membrane|respiratory chain complex III|metal ion binding	ko00190	Oxidative phosphorylation
LOC101737221	4.05248e-14	0.927401	0.273	0.159	6.84058e-10	1	1.717	GeneID:101737221	protein_coding	ST5	KWMTBOMO14036	uncharacterized protein LOC101737221 [Bombyx mori]	PREDICTED:_uncharacterized_protein_LOC106131024_isoform_X1_[Amyelois_transitella]	uncharacterized LOC101737221		GO:0017112,GO:0070374	Rab guanyl-nucleotide exchange factor activity|positive regulation of ERK1 and ERK2 cascade
LOC105842272	4.0985e-14	0.0736364	0.383	0.603	6.91826e-10	1	0.635	GeneID:105842272	lncRNA		KWMTBOMO03447	hypothetical protein KGM_211587 [Danaus plexippus plexippus]	PREDICTED:_calcium-binding_protein_P-like_[Papilio_xuthus]
LOC101740545	5.44416e-14	0.0237303	0.294	0.444	9.18974e-10	1	0.662	GeneID:101740545	protein_coding		KWMTBOMO07734	lipopolysaccharide-induced tumor necrosis factor-alpha factor homolog isoform X1 [Bombyx mori]	Lipopolysaccharide-induced_tumor_necrosis_factor-alpha_factor_[Papilio_machaon]	lipopolysaccharide-induced tumor necrosis factor-alpha factor homolog	zf-LITAF-like			ko04142	Lysosome
LOC101746014	5.66164e-14	0.0957139	0.159	0.254	9.55684e-10	1	0.626	GeneID:101746014	protein_coding	path	KWMTBOMO00373	proton-coupled amino acid transporter-like protein pathetic [Bombyx mori]	PREDICTED:_proton-coupled_amino_acid_transporter_4_[Amyelois_transitella]	proton-coupled amino acid transporter-like protein pathetic		GO:0003333,GO:0005765,GO:0005886,GO:0015171,GO:0016021,GO:0030424,GO:0030425,GO:0031902,GO:0032536,GO:0036019,GO:0040008,GO:0043025,GO:0043204,GO:0044719,GO:0048813,GO:0097484	amino acid transmembrane transport|lysosomal membrane|plasma membrane|amino acid transmembrane transporter activity|integral component of membrane|axon|dendrite|late endosome membrane|regulation of cell projection size|endolysosome|regulation of growth|neuronal cell body|perikaryon|regulation of imaginal disc-derived wing size|dendrite morphogenesis|dendrite extension
LOC100134927	6.03285e-14	0.295748	0.371	0.444	1.01835e-09	1	0.836	GeneID:100134927	protein_coding	Cox5a	KWMTBOMO03120	cytochrome c oxidase subunit Va [Bombyx mori]	cytochrome_c_oxidase_subunit_Va_[Bombyx_mori]	cytochrome c oxidase subunit Va		GO:0004129,GO:0005739,GO:0005743,GO:0005751,GO:0006123,GO:0043209,GO:0046872	cytochrome-c oxidase activity|mitochondrion|mitochondrial inner membrane|mitochondrial respiratory chain complex IV|mitochondrial electron transport, cytochrome c to oxygen|myelin sheath|metal ion binding	ko00190,ko04260	Oxidative phosphorylation|Cardiac muscle contraction
SRC.1	6.69235e-14	0.781429	0.279	0.159	1.12967e-09	1	1.755	--	--	--	--	--	--	--	--	--	--	--	--
LOC101744139	7.36771e-14	0.394634	0.241	0.27	1.24367e-09	1	0.893	GeneID:101744139	protein_coding	CG4928	KWMTBOMO00209	UNC93-like protein [Bombyx mori]	PREDICTED:_UNC93-like_protein_[Amyelois_transitella]	UNC93-like protein		GO:0005886,GO:0006937,GO:0015459,GO:0016021,GO:0043266,GO:0055120	plasma membrane|regulation of muscle contraction|potassium channel regulator activity|integral component of membrane|regulation of potassium ion transport|striated muscle dense body
Samui	7.83504e-14	0.266095	0.361	0.46	1.32256e-09	1	0.785	GeneID:692383	protein_coding	Samui	KWMTBOMO10544	RecName: Full=BAG domain-containing protein Samui	BAG_domain-containing_protein_Samui_[Bombyx_mori]	BAG domain-containing protein Samui		GO:0007275,GO:0030544,GO:0051087	multicellular organism development|Hsp70 protein binding|chaperone binding
LOC101746589	7.86456e-14	1.58007	0.561	0.095	1.32754e-09	1	5.905	GeneID:101746589	protein_coding	PPAF2	KWMTBOMO06700	uncharacterized protein LOC101746589 isoform X2 [Bombyx mori]	PREDICTED:_uncharacterized_protein_LOC106134916_[Amyelois_transitella]	uncharacterized LOC101746589		GO:0004252,GO:0005576,GO:0045087,GO:0046872	serine-type endopeptidase activity|extracellular region|innate immune response|metal ion binding
LOC732872	9.11804e-14	0.712593	0.276	0.222	1.53913e-09	1	1.243	GeneID:732872	protein_coding	Kpna3	KWMTBOMO02329	karyopherin alpha 3 [Bombyx mori]	karyopherin_alpha_3_[Bombyx_mori]	karyopherin alpha 3		GO:0005634,GO:0005737,GO:0006606,GO:0008022,GO:0008565,GO:0061608	nucleus|cytoplasm|protein import into nucleus|protein C-terminus binding|protein transporter activity|nuclear import signal receptor activity
LOC100134926	9.53775e-14	0.264672	0.303	0.381	1.60997e-09	1	0.795	GeneID:100134926	protein_coding	COX5B	KWMTBOMO12189	cytochrome c oxidase polypeptide Vb [Bombyx mori]	cytochrome_c_oxidase_polypeptide_Vb_[Bombyx_mori]	cytochrome c oxidase polypeptide Vb		GO:0004129,GO:0005743,GO:0046872	cytochrome-c oxidase activity|mitochondrial inner membrane|metal ion binding	ko00190,ko04260	Oxidative phosphorylation|Cardiac muscle contraction
LOC101746352	1.07546e-13	0.277964	0.213	0.27	1.81538e-09	1	0.789	GeneID:101746352	protein_coding	Pdk1	KWMTBOMO06703	3-phosphoinositide-dependent protein kinase 1 isoform X1 [Bombyx mori]	PREDICTED:_3-phosphoinositide-dependent_protein_kinase_1_isoform_X1_[Amyelois_transitella]	3-phosphoinositide-dependent protein kinase 1		GO:0001558,GO:0004674,GO:0004676,GO:0005524,GO:0005737,GO:0005829,GO:0005886,GO:0006468,GO:0006915,GO:0007166,GO:0007283,GO:0007292,GO:0007548,GO:0008286,GO:0014065,GO:0018105,GO:0018107,GO:0030154,GO:0030295,GO:0031594,GO:0035556,GO:0043066,GO:0045471,GO:0045793,GO:0046622,GO:0051124,GO:0051897	regulation of cell growth|protein serine/threonine kinase activity|3-phosphoinositide-dependent protein kinase activity|ATP binding|cytoplasm|cytosol|plasma membrane|protein phosphorylation|apoptotic process|cell surface receptor signaling pathway|spermatogenesis|female gamete generation|sex differentiation|insulin receptor signaling pathway|phosphatidylinositol 3-kinase signaling|peptidyl-serine…	ko04722,ko04071,ko04660,ko03320,ko04960,ko04151,ko04510,ko04152,ko04910,ko04068,ko04919,ko04011,ko04210,ko04664,ko04150	Neurotrophin signaling pathway|Sphingolipid signaling pathway|T cell receptor signaling pathway|PPAR signaling pathway|Aldosterone-regulated sodium reabsorption|PI3K-Akt signaling pathway|Focal adhesion|AMPK signaling pathway|Insulin signaling pathway|FoxO signaling pathway|Thyroid hormone signaling pathway|MAPK signaling pathway - yeast|Apoptosis|Fc epsilon RI signaling pathway|mTOR signaling pa…
LOC101742655	1.34318e-13	0.242075	0.302	0.365	2.26729e-09	1	0.827	GeneID:101742655	protein_coding	Ttpal	KWMTBOMO02193	alpha-tocopherol transfer protein-like isoform X2 [Bombyx mori]	CRAL-TRIO_domain-containing_protein,_partial_[Manduca_sexta]	alpha-tocopherol transfer protein-like
RpS29	2.14215e-13	0.0256711	0.571	0.81	3.61595e-09	1	0.705	GeneID:692725	protein_coding	RpS29				ribosomal protein S29		GO:0002181,GO:0003735,GO:0005791,GO:0008270,GO:0022627,GO:0042788	cytoplasmic translation|structural constituent of ribosome|rough endoplasmic reticulum|zinc ion binding|cytosolic small ribosomal subunit|polysomal ribosome	ko03010	Ribosome
LOC101742538	2.37836e-13	0.498884	0.301	0.302	4.01467e-09	1	0.997	GeneID:101742538	protein_coding	ccnj	KWMTBOMO04131	cyclin-J [Bombyx mori]	PREDICTED:_uncharacterized_protein_LOC106110164_[Papilio_polytes]	cyclin-J		GO:0005634	nucleus
LOC101736958	2.733e-13	0.0275788	0.129	0.254	4.61331e-09	1	0.508	GeneID:101736958	lncRNA	MINOS1	KWMTBOMO06006	PREDICTED: MICOS complex subunit Mic10-like [Plutella xylostella]	UPF0327_protein_[Operophtera_brumata]			GO:0005739,GO:0061617	mitochondrion|MICOS complex
Ago2	2.91717e-13	0.19061	0.236	0.302	4.92417e-09	1	0.781	GeneID:692544	protein_coding	AGO2	KWMTBOMO07140	argonaute 2 isoform X1 [Bombyx mori]	PREDICTED:_argonaute_2_isoform_X1_[Bombyx_mori]	argonaute 2		GO:0004521,GO:0005634,GO:0005737,GO:0005829,GO:0007279,GO:0007349,GO:0007367,GO:0009047,GO:0010526,GO:0016032,GO:0016246,GO:0016442,GO:0030422,GO:0030423,GO:0033227,GO:0035068,GO:0035087,GO:0035190,GO:0035195,GO:0035197,GO:0045071,GO:0046872,GO:0051607,GO:0070578,GO:0070868,GO:0098586	endoribonuclease activity|nucleus|cytoplasm|cytosol|pole cell formation|cellularization|segment polarity determination|dosage compensation by hyperactivation of X chromosome|negative regulation of transposition, RNA-mediated|viral process|RNA interference|RISC complex|production of siRNA involved in RNA interference|targeting of mRNA for destruction involved in RNA interference|dsRNA transport|mi…
Psi	3.43243e-13	0.589781	0.255	0.19	5.79394e-09	1	1.342	GeneID:100126539	protein_coding	KHSRP	KWMTBOMO12039	P-element somatic inhibitor isoform X1 [Bombyx mori]	PREDICTED:_P-element_somatic_inhibitor_isoform_X1_[Bombyx_mori]	P-element somatic inhibitor	Others	GO:0003730,GO:0005634,GO:0005737,GO:0006355,GO:0008298,GO:0010586,GO:0035925,GO:0043488,GO:0045019,GO:0051028,GO:0061014,GO:0061158,GO:0071345	mRNA 3'-UTR binding|nucleus|cytoplasm|regulation of transcription, DNA-templated|intracellular mRNA localization|miRNA metabolic process|mRNA 3'-UTR AU-rich region binding|regulation of mRNA stability|negative regulation of nitric oxide biosynthetic process|mRNA transport|positive regulation of mRNA catabolic process|3'-UTR-mediated mRNA destabilization|cellular response to cytokine stimulus
LOC101742402	3.58889e-13	0.535296	0.275	0.254	6.05804e-09	1	1.083	GeneID:101742402	protein_coding	Slimp	KWMTBOMO09746	zinc finger protein 593 homolog isoform X2 [Bombyx mori]	PREDICTED:_zinc_finger_protein_593_homolog_isoform_X2_[Bombyx_mori]	zinc finger protein 593 homolog		GO:0000049,GO:0000166,GO:0005737,GO:0005739,GO:0006434,GO:0045333,GO:0070584	tRNA binding|nucleotide binding|cytoplasm|mitochondrion|seryl-tRNA aminoacylation|cellular respiration|mitochondrion morphogenesis
Fkbp45	3.75123e-13	0.214166	0.242	0.317	6.33207e-09	1	0.763	GeneID:692771	protein_coding	FKBP46	KWMTBOMO12461	45 kDa immunophilin FKBP45 [Bombyx mori]	45_kDa_immunophilin_FKBP45_[Bombyx_mori]	45 kDa immunophilin FKBP45		GO:0003677,GO:0003755,GO:0005634	DNA binding|peptidyl-prolyl cis-trans isomerase activity|nucleus
LOC101738402	4.70884e-13	0.201699	0.25	0.349	7.94852e-09	1	0.716	GeneID:101738402	protein_coding	PPP1R10	KWMTBOMO01894	serine/threonine-protein phosphatase 1 regulatory subunit 10-like [Vanessa tameamea]	PREDICTED:_serine/threonine-protein_phosphatase_1_regulatory_subunit_10-like_isoform_X2_[Papilio_machaon]	lisH domain-containing protein C1711.05		GO:0000785,GO:0003677,GO:0003723,GO:0004864,GO:0005634,GO:0005654,GO:0006606,GO:0010667,GO:0016604,GO:0032206,GO:0046872,GO:0072357,GO:1904290	chromatin|DNA binding|RNA binding|protein phosphatase inhibitor activity|nucleus|nucleoplasm|protein import into nucleus|negative regulation of cardiac muscle cell apoptotic process|nuclear body|positive regulation of telomere maintenance|metal ion binding|PTW/PP1 phosphatase complex|negative regulation of mitotic DNA damage checkpoint
hibadh	5.69129e-13	0.0318662	0.288	0.46	9.60689e-09	1	0.626	GeneID:100174823	protein_coding	hibA	KWMTBOMO10558	3-hydroxyisobutyrate dehydrogenase [Bombyx mori]	PREDICTED:_3-hydroxyisobutyrate_dehydrogenase_isoform_X1_[Bombyx_mori]	3-hydroxyisobutyrate dehydrogenase		GO:0005739,GO:0006574,GO:0008442,GO:0016616,GO:0050661,GO:0051287	mitochondrion|valine catabolic process|3-hydroxyisobutyrate dehydrogenase activity|oxidoreductase activity, acting on the CH-OH group of donors, NAD or NADP as acceptor|NADP binding|NAD binding	ko00280	Valine, leucine and isoleucine degradation
LOC101746268	5.86247e-13	0.53349	0.346	0.365	9.89584e-09	1	0.948	GeneID:101746268	protein_coding		KWMTBOMO00834	nucleolin [Bombyx mori]	hypothetical_protein_KGM_20484_[Danaus_plexippus]	nucleolin
LOC101743552	6.02784e-13	0.612313	0.417	0.365	1.0175e-08	1	1.142	GeneID:101743552	protein_coding	Chd7	KWMTBOMO01948	uncharacterized protein LOC101743552 [Bombyx mori]	PREDICTED:_chromodomain-helicase-DNA-binding_protein_7_isoform_X1_[Amyelois_transitella]	uncharacterized LOC101743552	MYB	GO:0000978,GO:0001501,GO:0001568,GO:0001701,GO:0001974,GO:0003007,GO:0003222,GO:0003226,GO:0004386,GO:0005524,GO:0005634,GO:0005654,GO:0005730,GO:0006338,GO:0006364,GO:0007417,GO:0007512,GO:0007605,GO:0007626,GO:0007628,GO:0008015,GO:0009617,GO:0010880,GO:0021545,GO:0021553,GO:0021772,GO:0030217,GO:0030540,GO:0035116,GO:0035904,GO:0035909,GO:0036302,GO:0040018,GO:0042048,GO:0042471,GO:0042472,GO:…	RNA polymerase II proximal promoter sequence-specific DNA binding|skeletal system development|blood vessel development|in utero embryonic development|blood vessel remodeling|heart morphogenesis|ventricular trabecula myocardium morphogenesis|right ventricular compact myocardium morphogenesis|helicase activity|ATP binding|nucleus|nucleoplasm|nucleolus|chromatin remodeling|rRNA processing|central ne…
LOC778469	6.09654e-13	0.52388	0.259	0.222	1.0291e-08	1	1.167	GeneID:778469	protein_coding	SRSF7	KWMTBOMO07176	hypothetical protein B5V51_7881 [Heliothis virescens]	uncharacterized_protein_LOC106123913_[Papilio_xuthus]	arginine/serine-rich splicing factor 7		GO:0000381,GO:0003723,GO:0005654,GO:0005737,GO:0008270,GO:0019904,GO:0045292,GO:0048025,GO:0051028,GO:1990830	regulation of alternative mRNA splicing, via spliceosome|RNA binding|nucleoplasm|cytoplasm|zinc ion binding|protein domain specific binding|mRNA cis splicing, via spliceosome|negative regulation of mRNA splicing, via spliceosome|mRNA transport|cellular response to leukemia inhibitory factor	ko03040	Spliceosome
LOC101743437	7.12175e-13	0.236367	0.281	0.365	1.20215e-08	1	0.77	GeneID:101743437	protein_coding	drpr	KWMTBOMO05051	protein draper [Bombyx mori]	PREDICTED:_multiple_epidermal_growth_factor-like_domains_protein_11_[Bombyx_mori]	protein draper		GO:0001786,GO:0001891,GO:0005737,GO:0005886,GO:0005938,GO:0006909,GO:0006911,GO:0008345,GO:0016021,GO:0016322,GO:0030054,GO:0030424,GO:0031224,GO:0035071,GO:0035212,GO:0042742,GO:0043277,GO:0043652,GO:0045211,GO:0045335,GO:0048190,GO:0048678,GO:0060100,GO:0098794,GO:1904396	phosphatidylserine binding|phagocytic cup|cytoplasm|plasma membrane|cell cortex|phagocytosis|phagocytosis, engulfment|larval locomotory behavior|integral component of membrane|neuron remodeling|cell junction|axon|intrinsic component of membrane|salivary gland cell autophagic cell death|cell competition in a multicellular organism|defense response to bacterium|apoptotic cell clearance|engulfment o…
LOC105842315	7.21632e-13	1.28564	0.426	0.127	1.21812e-08	1	3.354	GeneID:105842315	protein_coding	chinmo	KWMTBOMO02267	zinc finger protein chinmo [Bombyx mori]	PREDICTED:_broad-complex_core_protein_isoforms_1/2/3/4/5_[Bombyx_mori]	zinc finger protein chinmo	ZBTB	GO:0001933,GO:0003676,GO:0005634,GO:0006357,GO:0007548,GO:0016319,GO:0019102,GO:0030838,GO:0035214,GO:0046872,GO:0048666,GO:0051170,GO:2000035	negative regulation of protein phosphorylation|nucleic acid binding|nucleus|regulation of transcription by RNA polymerase II|sex differentiation|mushroom body development|male somatic sex determination|positive regulation of actin filament polymerization|eye-antennal disc development|metal ion binding|neuron development|import into nucleus|regulation of stem cell division
LOC101740768	7.28653e-13	0.810701	0.256	0.175	1.22997e-08	1	1.463	GeneID:101740768	protein_coding		KWMTBOMO03593	uncharacterized protein LOC101740768 [Bombyx mori]	Uncharacterized_protein_OBRU01_01059_[Operophtera_brumata]	uncharacterized LOC101740768
LOC101744212	7.30677e-13	0.473988	0.474	0.492	1.23338e-08	1	0.963	GeneID:101744212	protein_coding	TRIP11	KWMTBOMO14282	thyroid receptor-interacting protein 11 [Bombyx mori]	PREDICTED:_thyroid_receptor-interacting_protein_11-like_[Bombyx_mori]	thyroid receptor-interacting protein 11
LOC101741026	7.75795e-13	0.464657	0.235	0.254	1.30954e-08	1	0.925	GeneID:101741026	protein_coding	Moe	KWMTBOMO05364	moesin/ezrin/radixin homolog 1 isoform X2 [Bombyx mori]	PREDICTED:_moesin/ezrin/radixin_homolog_1_isoform_X2_[Amyelois_transitella]	moesin/ezrin/radixin homolog 1		GO:0003779,GO:0005737,GO:0005856,GO:0005886,GO:0005912,GO:0045197	actin binding|cytoplasm|cytoskeleton|plasma membrane|adherens junction|establishment or maintenance of epithelial cell apical/basal polarity
LOC101742458	7.76213e-13	0.340705	0.296	0.317	1.31025e-08	1	0.934	GeneID:101742458	protein_coding	NOP58	KWMTBOMO01606	nucleolar protein 58 isoform X2 [Bombyx mori]	PREDICTED:_nucleolar_protein_58_[Amyelois_transitella]	nucleolar protein 58		GO:0001094,GO:0001650,GO:0003723,GO:0005634,GO:0005654,GO:0005730,GO:0005732,GO:0005829,GO:0006364,GO:0015030,GO:0016020,GO:0030515,GO:0031428,GO:0032040,GO:0048254,GO:0051117,GO:0070761	TFIID-class transcription factor complex binding|fibrillar center|RNA binding|nucleus|nucleoplasm|nucleolus|small nucleolar ribonucleoprotein complex|cytosol|rRNA processing|Cajal body|membrane|snoRNA binding|box C/D snoRNP complex|small-subunit processome|snoRNA localization|ATPase binding|pre-snoRNP complex	ko03008	Ribosome biogenesis in eukaryotes
LOC732993	8.01494e-13	0.803693	0.44	0.286	1.35292e-08	1	1.538	GeneID:732993	protein_coding	ESR16	KWMTBOMO15154	ML-1 [Bombyx mori]	ML-domain_containing_secreted_protein_precursor_[Bombyx_mori]	ML-domain containing secreted protein		GO:0005576,GO:0005622,GO:0032367	extracellular region|intracellular|intracellular cholesterol transport	ko04142	Lysosome
LOC101735417	8.75148e-13	0.390529	0.284	0.302	1.47725e-08	1	0.94	GeneID:101735417	protein_coding	Mys45A	KWMTBOMO10293	protein SDA1 homolog [Bombyx mori]	PREDICTED:_protein_SDA1_homolog_[Amyelois_transitella]	protein SDA1 homolog		GO:0000055,GO:0005634,GO:0005730,GO:0030036,GO:0042273	ribosomal large subunit export from nucleus|nucleus|nucleolus|actin cytoskeleton organization|ribosomal large subunit biogenesis
LOC101736688	9.61575e-13	0.500789	0.296	0.286	1.62314e-08	1	1.035	GeneID:101736688	protein_coding	Ns1	KWMTBOMO12903	guanine nucleotide-binding protein-like 3 homolog [Bombyx mori]	PREDICTED:_guanine_nucleotide-binding_protein-like_3_homolog_[Amyelois_transitella]	guanine nucleotide-binding protein-like 3 homolog		GO:0001652,GO:0003924,GO:0005525,GO:0005730,GO:0016887,GO:0040014,GO:0042127,GO:0042273,GO:0090307	granular component|GTPase activity|GTP binding|nucleolus|ATPase activity|regulation of multicellular organism growth|regulation of cell proliferation|ribosomal large subunit biogenesis|mitotic spindle assembly	ko03008	Ribosome biogenesis in eukaryotes
RpL39	1.06023e-12	0.0903259	0.57	0.825	1.78967e-08	1	0.691	GeneID:692711	protein_coding	RpL39				ribosomal protein L39		GO:0003735,GO:0005840,GO:0006412	structural constituent of ribosome|ribosome|translation	ko03010	Ribosome
LOC105841912	1.12732e-12	0.20927	0.169	0.254	1.90292e-08	1	0.665	GeneID:105841912	lncRNA		KWMTBOMO07903	--	PREDICTED:_leucine-rich_repeat-containing_protein_70_[Bombyx_mori]
Crt	1.46258e-12	0.39109	0.374	0.333	2.46883e-08	1	1.123	GeneID:692629	protein_coding	crt	KWMTBOMO12902	calreticulin [Bombyx mori]	calreticulin_[Bombyx_mori]	calreticulin		GO:0005509,GO:0005788,GO:0006457,GO:0030246,GO:0051082	calcium ion binding|endoplasmic reticulum lumen|protein folding|carbohydrate binding|unfolded protein binding	ko04612,ko04141,ko04145	Antigen processing and presentation|Protein processing in endoplasmic reticulum|Phagosome
CPH28	1.65713e-12	1.62839	0.486	0.063	2.79724e-08	1	7.714	GeneID:100379468	protein_coding		KWMTBOMO06989	TPA: putative cuticle protein [Bombyx mori]	cuticular_protein_hypothetical_28_precursor_[Bombyx_mori]	cuticular protein hypothetical 28
LOC778456	1.71099e-12	0.210311	0.473	0.603	2.88815e-08	1	0.784	GeneID:778456	protein_coding	ARF1	KWMTBOMO04529	PREDICTED: ADP-ribosylation factor 1 [Papilio polytes]	ADP-ribosylation_factor_[Bombyx_mori]	ADP-ribosylation factor		GO:0005525,GO:0005794,GO:0015031,GO:0016192	GTP binding|Golgi apparatus|protein transport|vesicle-mediated transport	ko04072,ko04144	Phospholipase D signaling pathway|Endocytosis
LOC101742464	1.78324e-12	1.00027	0.398	0.206	3.01011e-08	1	1.932	GeneID:101742464	protein_coding	SRRM2	KWMTBOMO05475	serine/arginine repetitive matrix protein 2 isoform X2 [Bombyx mori]	PREDICTED:_serine/arginine_repetitive_matrix_protein_2_isoform_X2_[Bombyx_mori]	serine/arginine repetitive matrix protein 2		GO:0000398,GO:0003723,GO:0005634,GO:0005654,GO:0015030,GO:0016607,GO:0047485,GO:0070742,GO:0071007,GO:0071013	mRNA splicing, via spliceosome|RNA binding|nucleus|nucleoplasm|Cajal body|nuclear speck|protein N-terminus binding|C2H2 zinc finger domain binding|U2-type catalytic step 2 spliceosome|catalytic step 2 spliceosome
VATPc	2.0604e-12	0.553904	0.506	0.444	3.47796e-08	1	1.14	GeneID:778463	protein_coding	Vha16-1	KWMTBOMO07619	vacuolar H+ ATP synthase 16 kDa proteolipid subunit [Bombyx mori]	vacuolar_H+_ATP_synthase_16_kDa_proteolipid_subunit_[Bombyx_mori]	vacuolar H+ ATP synthase 16 kDa proteolipid subunit		GO:0000220,GO:0005774,GO:0015991,GO:0016021,GO:0033181,GO:0033227,GO:0045169,GO:0046961	vacuolar proton-transporting V-type ATPase, V0 domain|vacuolar membrane|ATP hydrolysis coupled proton transport|integral component of membrane|plasma membrane proton-transporting V-type ATPase complex|dsRNA transport|fusome|proton-transporting ATPase activity, rotational mechanism	ko04966,ko04145,ko00190,ko04142,ko04721	Collecting duct acid secretion|Phagosome|Oxidative phosphorylation|Lysosome|Synaptic vesicle cycle
LOC101735954	2.93664e-12	1.22546	0.257	0.048	4.95705e-08	1	5.354	GeneID:101735954	protein_coding	orb2	KWMTBOMO06290	cytoplasmic polyadenylation element-binding protein 2 [Bombyx mori]	PREDICTED:_probable_RNA-binding_protein_orb2_isoform_X2_[Bombyx_mori]	cytoplasmic polyadenylation element-binding protein 2		GO:0000900,GO:0003723,GO:0003729,GO:0003730,GO:0005634,GO:0005737,GO:0005829,GO:0007141,GO:0007283,GO:0007288,GO:0007291,GO:0007616,GO:0008049,GO:0008135,GO:0008356,GO:0008494,GO:0017148,GO:0030054,GO:0030424,GO:0042802,GO:0043005,GO:0043022,GO:0043204,GO:0043679,GO:0044292,GO:0044297,GO:0045202,GO:0045727,GO:0048471,GO:0097060,GO:0098793,GO:0098794,GO:1990124,GO:2000766	translation repressor activity, mRNA regulatory element binding|RNA binding|mRNA binding|mRNA 3'-UTR binding|nucleus|cytoplasm|cytosol|male meiosis I|spermatogenesis|sperm axoneme assembly|sperm individualization|long-term memory|male courtship behavior|translation factor activity, RNA binding|asymmetric cell division|translation activator activity|negative regulation of translation|cell junction…	ko04914,ko04114,ko04320	Progesterone-mediated oocyte maturation|Oocyte meiosis|Dorso-ventral axis formation
LOC101739696	3.58959e-12	1.50963	0.527	0.095	6.05923e-08	1	5.547	GeneID:101739696	protein_coding		KWMTBOMO02810	LOW QUALITY PROTEIN: uncharacterized protein LOC101739696 [Bombyx mori]	PREDICTED:_LOW_QUALITY_PROTEIN:_uncharacterized_protein_LOC101739696_[Bombyx_mori]	uncharacterized LOC101739696
LOC101735682	4.43541e-12	1.10718	0.439	0.159	7.48697e-08	1	2.761	GeneID:101735682	protein_coding	MDN1	KWMTBOMO11570	midasin isoform X1 [Bombyx mori]	PREDICTED:_midasin_isoform_X1_[Bombyx_mori]	midasin		GO:0000027,GO:0005524,GO:0005634,GO:0005654,GO:0005730,GO:0005829,GO:0006364,GO:0016020,GO:0016887,GO:0045111,GO:0051082,GO:0065003	ribosomal large subunit assembly|ATP binding|nucleus|nucleoplasm|nucleolus|cytosol|rRNA processing|membrane|ATPase activity|intermediate filament cytoskeleton|unfolded protein binding|protein-containing complex assembly	ko03008	Ribosome biogenesis in eukaryotes
LOC101745404	4.67294e-12	0.630932	0.299	0.19	7.88793e-08	1	1.574	GeneID:101745404	protein_coding	SNIP1	KWMTBOMO13780	probable serine/threonine-protein kinase DDB_G0280133 isoform X1 [Bombyx mori]	PREDICTED:_smad_nuclear-interacting_protein_1_isoform_X3_[Bombyx_mori]	smad nuclear-interacting protein 1		GO:0003723,GO:0003729,GO:0005634,GO:0005654,GO:0005829,GO:0006355,GO:0007249,GO:0035196	RNA binding|mRNA binding|nucleus|nucleoplasm|cytosol|regulation of transcription, DNA-templated|I-kappaB kinase/NF-kappaB signaling|production of miRNAs involved in gene silencing by miRNA
VIG	4.9366e-12	0.0866269	0.382	0.571	8.33298e-08	1	0.669	GeneID:101741313	protein_coding	Serbp1	KWMTBOMO05464	vasa intronic protein [Bombyx mori]	Vasa_intronic_protein_[Operophtera_brumata]	plasminogen activator inhibitor 1 RNA-binding protein-like		GO:0003730,GO:0005634,GO:0005737,GO:0005829,GO:0005886,GO:0042981,GO:0048471	mRNA 3'-UTR binding|nucleus|cytoplasm|cytosol|plasma membrane|regulation of apoptotic process|perinuclear region of cytoplasm
LOC100861590	5.3819e-12	0.730417	0.515	0.159	9.08464e-08	1	3.239	GeneID:100861590	protein_coding	Adamtsl4	KWMTBOMO11492	thrombospondin type-1 domain-containing protein 4-like protein [Bombyx mori]	thrombospondin_type-1_domain-containing_protein_4-like_precursor_[Bombyx_mori]	thrombospondin type-1 domain-containing protein 4-like		GO:0002020,GO:0002064,GO:0005614,GO:0006915,GO:0008233,GO:0030198,GO:0043065	protease binding|epithelial cell development|interstitial matrix|apoptotic process|peptidase activity|extracellular matrix organization|positive regulation of apoptotic process
Eif-4a	5.51405e-12	0.322733	0.635	0.746	9.30771e-08	1	0.851	GeneID:692781	protein_coding	eIF4A	KWMTBOMO02081	eukaryotic translation initiation factor 4A isoform X1 [Bombyx mori]	PREDICTED:_eukaryotic_translation_initiation_factor_4A_isoform_X1_[Bombyx_mori]	eukaryotic translation initiation factor 4A		GO:0000278,GO:0000381,GO:0002168,GO:0003724,GO:0003743,GO:0004004,GO:0005524,GO:0005634,GO:0005829,GO:0006413,GO:0007279,GO:0007446,GO:0016281,GO:0030718,GO:0043186,GO:0048132,GO:0048477	mitotic cell cycle|regulation of alternative mRNA splicing, via spliceosome|instar larval development|RNA helicase activity|translation initiation factor activity|ATP-dependent RNA helicase activity|ATP binding|nucleus|cytosol|translational initiation|pole cell formation|imaginal disc growth|eukaryotic translation initiation factor 4F complex|germ-line stem cell population maintenance|P granule|f…	ko03013	RNA transport
LOC101736224	7.30228e-12	0.286986	0.207	0.27	1.23263e-07	1	0.767	GeneID:101736224	protein_coding	RRBP1	KWMTBOMO15159	ribosome-binding protein 1 isoform X1 [Bombyx mori]	PREDICTED:_ribosome-binding_protein_1_isoform_X1_[Bombyx_mori]	ribosome-binding protein 1		GO:0007165,GO:0015031,GO:0030176	signal transduction|protein transport|integral component of endoplasmic reticulum membrane	ko04141	Protein processing in endoplasmic reticulum
LOC101741151	9.04462e-12	1.27886	0.595	0.143	1.52673e-07	1	4.161	GeneID:101741151	protein_coding		KWMTBOMO15819	uncharacterized protein LOC101741151 [Bombyx mori]	Osiris_9C_[Operophtera_brumata]	uncharacterized LOC101741151
COX3	1.28198e-11	0.0639545	0.494	0.73	2.16398e-07	1	0.677	--	--	--	--	--	--	--	--	--	--	--	--
LOC733071	1.30629e-11	0.423391	0.313	0.302	2.20502e-07	1	1.036	GeneID:733071	protein_coding	Vamp7	KWMTBOMO07748	synaptobrevin isoform X1 [Bombyx mori]	PREDICTED:_synaptobrevin_isoform_X1_[Bombyx_mori]	synaptobrevin		GO:0000149,GO:0005484,GO:0005765,GO:0005789,GO:0005802,GO:0005886,GO:0006887,GO:0006888,GO:0006906,GO:0006911,GO:0008021,GO:0008333,GO:0009986,GO:0016192,GO:0017156,GO:0019905,GO:0030027,GO:0030054,GO:0030285,GO:0030670,GO:0031091,GO:0031143,GO:0031201,GO:0031902,GO:0034197,GO:0035493,GO:0035577,GO:0043001,GO:0043005,GO:0043308,GO:0043312,GO:0043320,GO:0045177,GO:0045335,GO:0047496,GO:0048280,GO:…	SNARE binding|SNAP receptor activity|lysosomal membrane|endoplasmic reticulum membrane|trans-Golgi network|plasma membrane|exocytosis|ER to Golgi vesicle-mediated transport|vesicle fusion|phagocytosis, engulfment|synaptic vesicle|endosome to lysosome transport|cell surface|vesicle-mediated transport|calcium ion regulated exocytosis|syntaxin binding|lamellipodium|cell junction|integral component o…	ko04130	SNARE interactions in vesicular transport
RpL31	1.41154e-11	0.414465	0.856	0.921	2.38268e-07	1	0.929	GeneID:778452	protein_coding	RpL31	KWMTBOMO07888	ribosomal protein L31 [Bombyx mori]	ribosomal_protein_L31_[Bombyx_mori]	ribosomal protein L31		GO:0003735,GO:0005840,GO:0006412	structural constituent of ribosome|ribosome|translation	ko03010	Ribosome
his2Av	1.45992e-11	0.433707	0.261	0.254	2.46434e-07	1	1.028	GeneID:733117	protein_coding	H2A.F/Z	KWMTBOMO03173	histone H2A.Z [Bombyx mori]	H2A_histone_family_member_V_[Bombyx_mori]	H2A histone family member V		GO:0000786,GO:0000790,GO:0003677,GO:0006325,GO:0046982	nucleosome|nuclear chromatin|DNA binding|chromatin organization|protein heterodimerization activity
LOC110385498	1.61124e-11	0.00852079	0.2	0.365	2.71977e-07	1	0.548	--	--	--	--	--	--	--	--	--	--	--	--
LOC101735383	2.08248e-11	0.658487	0.281	0.206	3.51522e-07	1	1.364	GeneID:101735383	protein_coding	PDAP1	KWMTBOMO10354	28 kDa heat- and acid-stable phosphoprotein [Bombyx mori]	PREDICTED:_28_kDa_heat-_and_acid-stable_phosphoprotein-like_isoform_X1_[Plutella_xylostella]	28 kDa heat- and acid-stable phosphoprotein		GO:0003723,GO:0005576,GO:0005829,GO:0005886,GO:0007165,GO:0008283,GO:0043312,GO:1904813	RNA binding|extracellular region|cytosol|plasma membrane|signal transduction|cell proliferation|neutrophil degranulation|ficolin-1-rich granule lumen
LOC101736835	2.30792e-11	0.27472	0.594	0.714	3.89577e-07	1	0.832	GeneID:101736835	protein_coding	Jra	KWMTBOMO11732	transcription factor jun-D [Bombyx mori]	PREDICTED:_transcription_factor_jun-D_[Bombyx_mori]	transcription factor jun-D	TF_bZIP	GO:0000122,GO:0000165,GO:0000790,GO:0000978,GO:0000981,GO:0001736,GO:0003713,GO:0005634,GO:0005654,GO:0005667,GO:0005829,GO:0007254,GO:0007391,GO:0007464,GO:0008134,GO:0008348,GO:0009314,GO:0009612,GO:0010033,GO:0010259,GO:0032496,GO:0032870,GO:0034097,GO:0042060,GO:0042493,GO:0045597,GO:0045823,GO:0045944,GO:0046529,GO:0046843,GO:0046844,GO:0046982,GO:0051124,GO:0051591,GO:0051726	negative regulation of transcription by RNA polymerase II|MAPK cascade|nuclear chromatin|RNA polymerase II proximal promoter sequence-specific DNA binding|DNA-binding transcription factor activity, RNA polymerase II-specific|establishment of planar polarity|transcription coactivator activity|nucleus|nucleoplasm|transcription factor complex|cytosol|JNK cascade|dorsal closure|R3/R4 cell fate commit…	ko04214,ko04620,ko04722,ko04660,ko04668,ko04380,ko04510,ko04013,ko04310,ko04024,ko04010,ko04912,ko04915,ko04210,ko04662,ko04012,ko04921	Apoptosis - fly|Toll-like receptor signaling pathway|Neurotrophin signaling pathway|T cell receptor signaling pathway|TNF signaling pathway|Osteoclast differentiation|Focal adhesion|MAPK signaling pathway - fly|Wnt signaling pathway|cAMP signaling pathway|MAPK signaling pathway|GnRH signaling pathway|Estrogen signaling pathway|Apoptosis|B cell receptor signaling pathway|ErbB signaling pathway|Oxy…
LOC101740450	2.68628e-11	0.943808	0.361	0.19	4.53444e-07	1	1.9	GeneID:101740450	protein_coding	svop-1	KWMTBOMO03208	organic cation/carnitine transporter 7 [Bombyx mori]	PREDICTED:_organic_cation/carnitine_transporter_7-like_[Bombyx_mori]	organic cation/carnitine transporter 7		GO:0016021,GO:0022857	integral component of membrane|transmembrane transporter activity
LOC101746856	2.89316e-11	0.112954	0.223	0.317	4.88366e-07	1	0.703	GeneID:101746856	protein_coding	ABCF1	KWMTBOMO08815	ATP-binding cassette sub-family F member 1 isoform X1 [Bombyx mori]	PREDICTED:_ATP-binding_cassette_sub-family_F_member_1_[Amyelois_transitella]	ATP-binding cassette sub-family F member 1		GO:0005524,GO:0005635,GO:0005654,GO:0005737,GO:0006413,GO:0008494,GO:0016887,GO:0042788,GO:0043022,GO:0045727	ATP binding|nuclear envelope|nucleoplasm|cytoplasm|translational initiation|translation activator activity|ATPase activity|polysomal ribosome|ribosome binding|positive regulation of translation
LOC732932	3.34483e-11	0.361074	0.927	1	5.64607e-07	1	0.927	GeneID:732932	protein_coding	Rm62	KWMTBOMO06732	DEAD box polypeptide 5 isoform 2 [Bombyx mori]	DEAD_box_polypeptide_5_isoform_2_[Bombyx_mori]	DEAD box polypeptide 5		GO:0000381,GO:0000398,GO:0003729,GO:0004386,GO:0005524,GO:0005634,GO:0005700,GO:0005703,GO:0005730,GO:0005737,GO:0005829,GO:0006417,GO:0016246,GO:0019730,GO:0050688,GO:0051607,GO:0071011,GO:0071013	regulation of alternative mRNA splicing, via spliceosome|mRNA splicing, via spliceosome|mRNA binding|helicase activity|ATP binding|nucleus|polytene chromosome|polytene chromosome puff|nucleolus|cytoplasm|cytosol|regulation of translation|RNA interference|antimicrobial humoral response|regulation of defense response to virus|defense response to virus|precatalytic spliceosome|catalytic step 2 splic…	ko03040	Spliceosome
LOC101740962	3.75708e-11	0.649938	0.298	0.238	6.34195e-07	1	1.252	GeneID:101740962	protein_coding		KWMTBOMO00699	zinc finger CCCH domain-containing protein 13 [Bombyx mori]	PREDICTED:_zinc_finger_CCCH_domain-containing_protein_13_[Bombyx_mori]	zinc finger CCCH domain-containing protein 13
LOC101744247	4.27537e-11	0.640623	0.296	0.238	7.21683e-07	1	1.244	GeneID:101744247	protein_coding		KWMTBOMO00791	protein CDV3 homolog [Bombyx mori]	hypothetical_protein_KGM_21729_[Danaus_plexippus]	protein CDV3 homolog
LOC101737035	4.9066e-11	0.690098	0.416	0.286	8.28234e-07	1	1.455	GeneID:101737035	protein_coding		KWMTBOMO12900	uncharacterized protein LOC101737035 [Bombyx mori]	hypothetical_protein_KGM_02581_[Danaus_plexippus]	uncharacterized LOC101737035
LOC105842317	5.73011e-11	1.20621	0.403	0.143	9.67243e-07	1	2.818	GeneID:105842317	lncRNA
LOC733101	5.8464e-11	0.554224	0.505	0.333	9.86872e-07	1	1.517	GeneID:733101	protein_coding					microtubule-associated protein 1 light chain 3
LOC101741832	6.14312e-11	0.422016	0.476	0.444	1.03696e-06	1	1.072	GeneID:101741832	protein_coding		KWMTBOMO04571	uncharacterized protein LOC101741832 [Bombyx mori]	hypothetical_protein_RR46_04438_[Papilio_xuthus]	uncharacterized LOC101741832
LOC101735966	6.15702e-11	0.700611	0.363	0.27	1.0393e-06	1	1.344	GeneID:101735966	protein_coding		KWMTBOMO11799	uncharacterized protein LOC101735966 [Bombyx mori]	PREDICTED:_uncharacterized_protein_LOC101735966_[Bombyx_mori]	uncharacterized LOC101735966
LOC101742289	6.26539e-11	0.745656	0.4	0.302	1.0576e-06	1	1.325	GeneID:101742289	protein_coding	Fib	KWMTBOMO14479	rRNA 2'-O-methyltransferase fibrillarin [Bombyx mori]	PREDICTED:_rRNA_2'-O-methyltransferase_fibrillarin_[Amyelois_transitella]	rRNA 2'-O-methyltransferase fibrillarin		GO:0001651,GO:0003723,GO:0006364,GO:0008168,GO:0015030	dense fibrillar component|RNA binding|rRNA processing|methyltransferase activity|Cajal body	ko03008	Ribosome biogenesis in eukaryotes
RpL41	6.79167e-11	0.365019	0.75	0.825	1.14643e-06	1	0.909	GeneID:724046	protein_coding					ribosomal protein L41
LOC692955	8.82338e-11	0.529253	0.293	0.254	1.48939e-06	1	1.154	GeneID:692955	protein_coding	sqh	KWMTBOMO09668	myosin light polypeptide 9 isoform 1 [Bombyx mori]	myosin_light_polypeptide_9_isoform_B_[Bombyx_mori]	myosin light polypeptide 9		GO:0000281,GO:0001736,GO:0003384,GO:0005509,GO:0005737,GO:0005829,GO:0005886,GO:0005911,GO:0005912,GO:0005938,GO:0007298,GO:0007300,GO:0016324,GO:0016460,GO:0019749,GO:0030048,GO:0030496,GO:0030707,GO:0031036,GO:0032036,GO:0032154,GO:0032956,GO:0035148,GO:0035159,GO:0035183,GO:0035191,GO:0035277,GO:0035317,GO:0042060,GO:0045177,GO:0051233,GO:0060288,GO:0060289,GO:0090254,GO:0106037	mitotic cytokinesis|establishment of planar polarity|apical constriction involved in gastrulation|calcium ion binding|cytoplasm|cytosol|plasma membrane|cell-cell junction|adherens junction|cell cortex|border follicle cell migration|ovarian nurse cell to oocyte transport|apical plasma membrane|myosin II complex|cytoskeleton-dependent cytoplasmic transport, nurse cell to oocyte|actin filament-based…	ko04670,ko04611,ko04510,ko04810,ko04530	Leukocyte transendothelial migration|Platelet activation|Focal adhesion|Regulation of actin cytoskeleton|Tight junction
LOC101742725	8.89091e-11	0.814796	0.308	0.19	1.50079e-06	1	1.621	GeneID:101742725	protein_coding	r	KWMTBOMO05728	LOW QUALITY PROTEIN: CAD protein [Bombyx mori]	PREDICTED:_CAD_protein_isoform_X1_[Amyelois_transitella]	CAD protein		GO:0000050,GO:0004070,GO:0004087,GO:0004088,GO:0004151,GO:0005524,GO:0005737,GO:0006207,GO:0006228,GO:0006526,GO:0006541,GO:0007595,GO:0019240,GO:0033574,GO:0044205,GO:0046872,GO:0051414,GO:0070406,GO:0070409	urea cycle|aspartate carbamoyltransferase activity|carbamoyl-phosphate synthase (ammonia) activity|carbamoyl-phosphate synthase (glutamine-hydrolyzing) activity|dihydroorotase activity|ATP binding|cytoplasm|'de novo' pyrimidine nucleobase biosynthetic process|UTP biosynthetic process|arginine biosynthetic process|glutamine metabolic process|lactation|citrulline biosynthetic process|response to te…	ko00250,ko00240	Alanine, aspartate and glutamate metabolism|Pyrimidine metabolism
LOC101745820	1.46375e-10	0.402012	0.524	0.286	2.47082e-06	1	1.832	GeneID:101745820	lncRNA
LOC105841931	1.75147e-10	0.0970916	0.143	0.254	2.95649e-06	1	0.563	GeneID:105841931	lncRNA
ND2	1.95185e-10	0.141415	0.529	0.667	3.29472e-06	1	0.793	--	--	--	--	--	--	--	--	--	--	--	--
LOC101744691	2.24454e-10	0.427747	0.354	0.333	3.78878e-06	1	1.063	GeneID:101744691	protein_coding	Hnrnpul1	KWMTBOMO14420	heterogeneous nuclear ribonucleoprotein U-like protein 1 [Bombyx mori]	PREDICTED:_heterogeneous_nuclear_ribonucleoprotein_U-like_protein_2_isoform_X2_[Papilio_xuthus]	heterogeneous nuclear ribonucleoprotein U-like protein 1		GO:0003723,GO:0005634,GO:0005654,GO:0006396,GO:0009615,GO:0019899	RNA binding|nucleus|nucleoplasm|RNA processing|response to virus|enzyme binding
RpL36	3.21399e-10	0.404171	0.977	0.984	5.42521e-06	1	0.993	GeneID:692708	protein_coding	RpL36	KWMTBOMO12706	ribosomal protein L36 [Bombyx mori]	ribosomal_protein_L36_[Bombyx_mori]	ribosomal protein L36		GO:0002181,GO:0003735,GO:0005730,GO:0005737,GO:0022625,GO:0022626	cytoplasmic translation|structural constituent of ribosome|nucleolus|cytoplasm|cytosolic large ribosomal subunit|cytosolic ribosome	ko03010	Ribosome
LOC101740121	3.88967e-10	1.22305	0.533	0.127	6.56577e-06	1	4.197	GeneID:101740121	protein_coding					proline-rich extensin-like protein EPR1
ERp57	9.9188e-10	0.438794	0.27	0.254	1.67429e-05	1	1.063	GeneID:692546	protein_coding	PDIA3	KWMTBOMO03002	protein disulfide-isomerase like protein ERp57 precursor [Bombyx mori]	protein_disulfide-isomerase_like_protein_ERp57_precursor_[Bombyx_mori]	protein disulfide-isomerase like protein ERp57		GO:0003756,GO:0005615,GO:0005783,GO:0005788,GO:0006457,GO:0009986,GO:0015037,GO:0034976,GO:0042470,GO:0042802,GO:0042824,GO:0043209,GO:0045454,GO:2001238	protein disulfide isomerase activity|extracellular space|endoplasmic reticulum|endoplasmic reticulum lumen|protein folding|cell surface|peptide disulfide oxidoreductase activity|response to endoplasmic reticulum stress|melanosome|identical protein binding|MHC class I peptide loading complex|myelin sheath|cell redox homeostasis|positive regulation of extrinsic apoptotic signaling pathway	ko04612,ko04141	Antigen processing and presentation|Protein processing in endoplasmic reticulum
14-3-3zeta	1.43276e-09	0.0542529	0.594	0.81	2.41849e-05	1	0.733	GeneID:692854	protein_coding	14-3-3zeta	KWMTBOMO02638	14-3-3 zeta [Manduca sexta]	1433Z_BOMMO_RecName:_Full=14-3-3_protein_zeta	14-3-3 protein zeta		GO:0005737,GO:0019904	cytoplasm|protein domain specific binding	ko04391,ko04212,ko04114,ko04110,ko04390,ko04151,ko04013	Hippo signaling pathway - fly|Longevity regulating pathway - worm|Oocyte meiosis|Cell cycle|Hippo signaling pathway|PI3K-Akt signaling pathway|MAPK signaling pathway - fly
LOC100272001	1.49135e-09	1.32173	0.443	0.095	2.5174e-05	1	4.663	GeneID:100272001	protein_coding	SERPINB1	KWMTBOMO13891	mucin-17 [Bombyx mori]	serpin-27_[Bombyx_mori]	serine protease inhibitor 27		GO:0004867,GO:0005615,GO:0005737,GO:0010951	serine-type endopeptidase inhibitor activity|extracellular space|cytoplasm|negative regulation of endopeptidase activity
Bm-re	1.69654e-09	0.740098	0.386	0.222	2.86376e-05	1	1.739	GeneID:101741261	protein_coding	Mfsd12	KWMTBOMO02789	Bm-re [Bombyx mori]	uncharacterized_protein_LOC101741261_[Bombyx_mori]	major facilitator superfamily domain-containing protein 12-like		GO:0016021	integral component of membrane
CHD1	3.16119e-09	0.320841	0.224	0.254	5.33609e-05	1	0.882	GeneID:100134916	protein_coding	CHD1	KWMTBOMO02790	RecName: Full=Chromodomain-helicase-DNA-binding protein 1; Short=CHD-1; AltName: Full=ATP-dependent helicase CHD1	chromodomain-helicase-DNA-binding_protein_1_[Bombyx_mori]	Chromodomain-helicase-DNA-binding protein	MYB	GO:0003677,GO:0004386,GO:0005524,GO:0005634,GO:0005694,GO:0006325	DNA binding|helicase activity|ATP binding|nucleus|chromosome|chromatin organization
LOC101746048	3.39861e-09	0.705946	0.382	0.222	5.73685e-05	1	1.721	GeneID:101746048	protein_coding	Fas3	KWMTBOMO14238	fasciclin-3 isoform X4 [Bombyx mori]	PREDICTED:_fasciclin-3_isoform_X5_[Bombyx_mori]	fasciclin-3		GO:0005737,GO:0005829,GO:0005886,GO:0005918,GO:0005920,GO:0007156,GO:0007411,GO:0007413,GO:0008039,GO:0016021,GO:0016200,GO:0016323,GO:0016328,GO:0030707,GO:0031594,GO:0031965,GO:0055037	cytoplasm|cytosol|plasma membrane|septate junction|smooth septate junction|homophilic cell adhesion via plasma membrane adhesion molecules|axon guidance|axonal fasciculation|synaptic target recognition|integral component of membrane|synaptic target attraction|basolateral plasma membrane|lateral plasma membrane|ovarian follicle cell development|neuromuscular junction|nuclear membrane|recycling end…
LOC101736596	3.6591e-09	1.3933	0.399	0.063	6.17656e-05	1	6.333	GeneID:101736596	protein_coding	GANAB	KWMTBOMO16259	uncharacterized protein LOC101736596 [Bombyx mori]	Maltodextrin_glucosidase_[Operophtera_brumata]	uncharacterized LOC101736596		GO:0003723,GO:0005788,GO:0005794,GO:0005975,GO:0006491,GO:0016020,GO:0017177,GO:0030246,GO:0033919,GO:0042470,GO:0043231,GO:0070062	RNA binding|endoplasmic reticulum lumen|Golgi apparatus|carbohydrate metabolic process|N-glycan processing|membrane|glucosidase II complex|carbohydrate binding|glucan 1,3-alpha-glucosidase activity|melanosome|intracellular membrane-bounded organelle|extracellular exosome
bcpi	4.76633e-09	0.0452157	0.82	1	8.04557e-05	1	0.82	GeneID:692611	protein_coding		KWMTBOMO10388	BCP inhibitor [Bombyx mori]	BCP_inhibitor_precursor_[Bombyx_mori]	BCP inhibitor
LOC101744991	4.98482e-09	0.312906	0.261	0.286	8.41437e-05	1	0.913	GeneID:101744991	protein_coding		KWMTBOMO11052	uncharacterized protein LOC101744991 isoform X1 [Bombyx mori]	PREDICTED:_uncharacterized_protein_LOC106713951_isoform_X1_[Papilio_machaon]	uncharacterized LOC101744991
Cypa	6.27955e-09	0.0525888	0.732	0.952	0.000105999	1	0.769	GeneID:692737	protein_coding	Cyp1	KWMTBOMO05228	cyclophilin-like protein [Bombyx mori]	cyclophilin-like_protein_[Bombyx_mori]	cyclophilin A		GO:0003755,GO:0005634,GO:0005737,GO:0005829,GO:0006457,GO:0051082	peptidyl-prolyl cis-trans isomerase activity|nucleus|cytoplasm|cytosol|protein folding|unfolded protein binding	ko04020,ko04022	Calcium signaling pathway|cGMP-PKG signaling pathway
LOC732941	6.9862e-09	0.532678	0.273	0.206	0.000117927	1	1.325	GeneID:732941	protein_coding	SNRPG	KWMTBOMO16639	PREDICTED: probable small nuclear ribonucleoprotein G [Plutella xylostella]	PREDICTED:_probable_small_nuclear_ribonucleoprotein_G_[Plutella_xylostella]	small nuclear ribonucleoprotein G		GO:0000387,GO:0000398,GO:0003723,GO:0005634,GO:0005681,GO:0005682,GO:0005685,GO:0005686,GO:0005687,GO:0005689,GO:0030532,GO:0034719,GO:0043186,GO:0071004,GO:0071011,GO:0071013	spliceosomal snRNP assembly|mRNA splicing, via spliceosome|RNA binding|nucleus|spliceosomal complex|U5 snRNP|U1 snRNP|U2 snRNP|U4 snRNP|U12-type spliceosomal complex|small nuclear ribonucleoprotein complex|SMN-Sm protein complex|P granule|U2-type prespliceosome|precatalytic spliceosome|catalytic step 2 spliceosome	ko03040	Spliceosome
Tinag	9.1302e-09	0.55824	0.326	0.222	0.000154118	1	1.468	GeneID:100144548	protein_coding	F26E4.3	KWMTBOMO11859	TIN-ag-RP [Bombyx mori]	tubulointerstitial_nephritis_antigen_precursor_[Bombyx_mori]	tubulointerstitial nephritis antigen		GO:0005044,GO:0005615,GO:0006955,GO:0007155,GO:0008234,GO:0030247	scavenger receptor activity|extracellular space|immune response|cell adhesion|cysteine-type peptidase activity|polysaccharide binding
LOC101736159	9.81761e-09	1.23333	0.425	0.111	0.000165721	1	3.829	GeneID:101736159	protein_coding		KWMTBOMO02593	eisosome protein SEG2 [Bombyx mori]	PREDICTED:_eisosome_protein_SEG2_[Bombyx_mori]	eisosome protein SEG2
LOC101746304	1.14576e-08	1.40386	0.395	0.079	0.000193404	1	5	GeneID:101746304	protein_coding		KWMTBOMO02746	uncharacterized protein LOC101746304 [Bombyx mori]	PREDICTED:_uncharacterized_protein_LOC101746304_[Bombyx_mori]	uncharacterized LOC101746304
LOC101739682	1.2338e-08	1.35619	0.384	0.063	0.000208265	1	6.095	GeneID:101739682	protein_coding	PNLIP	KWMTBOMO13286	uncharacterized protein LOC101739682 [Bombyx mori]	PREDICTED:_uncharacterized_protein_LOC101739682_[Bombyx_mori]	uncharacterized LOC101739682		GO:0004806,GO:0005576,GO:0016042,GO:0046872	triglyceride lipase activity|extracellular region|lipid catabolic process|metal ion binding
LOC101740556	1.25447e-08	0.975971	0.298	0.127	0.000211754	1	2.346	GeneID:101740556	protein_coding	Ect4	KWMTBOMO05609	sterile alpha and TIR motif-containing protein 1 isoform X3 [Bombyx mori]	PREDICTED:_sterile_alpha_and_TIR_motif-containing_protein_1_isoform_X3_[Bombyx_mori]	sterile alpha and TIR motif-containing protein 1		GO:0005737,GO:0007165,GO:0030424,GO:0030425,GO:0034128,GO:0035591,GO:0043005,GO:0043025,GO:0045087,GO:0048678,GO:1901214	cytoplasm|signal transduction|axon|dendrite|negative regulation of MyD88-independent toll-like receptor signaling pathway|signaling adaptor activity|neuron projection|neuronal cell body|innate immune response|response to axon injury|regulation of neuron death
LOC101738416	1.56713e-08	0.992552	0.277	0.111	0.000264532	1	2.495	GeneID:101738416	protein_coding		KWMTBOMO06840	uncharacterized protein LOC101738416 [Bombyx mori]	PREDICTED:_uncharacterized_protein_LOC101738416_[Bombyx_mori]	uncharacterized LOC101738416
serpin-6	1.63444e-08	1.2521	0.381	0.048	0.000275894	1	7.938	GeneID:100126553	protein_coding	Spn88Ea	KWMTBOMO08957	serine protease inhibitor 6 isoform X1 [Bombyx mori]	PREDICTED:_serine_protease_inhibitor_6_isoform_X1_[Bombyx_mori]	serine protease inhibitor 6		GO:0002376,GO:0004867,GO:0005576,GO:0005615,GO:0010951,GO:0042438,GO:0045751,GO:0045861,GO:0048526	immune system process|serine-type endopeptidase inhibitor activity|extracellular region|extracellular space|negative regulation of endopeptidase activity|melanin biosynthetic process|negative regulation of Toll signaling pathway|negative regulation of proteolysis|imaginal disc-derived wing expansion
LOC101745698	2.36654e-08	0.63208	0.27	0.206	0.000399472	1	1.311	GeneID:101745698	protein_coding	KCP	KWMTBOMO06058	von Willebrand factor C and EGF domain-containing protein isoform X1 [Bombyx mori]	PREDICTED:_uncharacterized_protein_LOC106713873_isoform_X1_[Papilio_machaon]	von Willebrand factor C and EGF domain-containing protein		GO:0005576	extracellular region
LOC101740647	2.82698e-08	1.20433	0.312	0.032	0.000477194	1	9.75	GeneID:101740647	protein_coding		KWMTBOMO01923	uncharacterized protein LOC101740647 [Bombyx mori]	PREDICTED:_uncharacterized_protein_LOC106143014_[Amyelois_transitella]	uncharacterized LOC101740647
LOC101740958	2.90421e-08	0.116297	0.271	0.381	0.000490231	1	0.711	GeneID:101740958	protein_coding	IPO5	KWMTBOMO09183	importin-5 [Bombyx mori]	Karyopherin_beta_3_[Danaus_plexippus]	importin-5		GO:0003723,GO:0005095,GO:0005634,GO:0005643,GO:0005730,GO:0005737,GO:0006607,GO:0006610,GO:0008139,GO:0008536,GO:0008565,GO:0016020,GO:0016032,GO:0031965,GO:0034399,GO:0042307,GO:0045736,GO:0071230	RNA binding|GTPase inhibitor activity|nucleus|nuclear pore|nucleolus|cytoplasm|NLS-bearing protein import into nucleus|ribosomal protein import into nucleus|nuclear localization sequence binding|Ran GTPase binding|protein transporter activity|membrane|viral process|nuclear membrane|nuclear periphery|positive regulation of protein import into nucleus|negative regulation of cyclin-dependent protein…
LOC101742180	3.22379e-08	1.29624	0.386	0.063	0.000544175	1	6.127	GeneID:101742180	protein_coding		KWMTBOMO02300	uncharacterized protein LOC101737536 isoform X1 [Bombyx mori]	PREDICTED:_myb-like_protein_AA_[Papilio_machaon]	transcription factor SPT20 homolog
LOC101735314	3.54983e-08	1.22024	0.315	0.032	0.000599212	1	9.844	GeneID:101735314	protein_coding	purb	KWMTBOMO16040	transcriptional activator protein Pur-alpha isoform X6 [Bombyx mori]	PREDICTED:_transcriptional_activator_protein_Pur-alpha_isoform_X3_[Bombyx_mori]	transcriptional activator protein Pur-alpha	Others	GO:0000977,GO:0001227,GO:0003690,GO:0005634,GO:0008283,GO:0030154,GO:0032422,GO:0043565	RNA polymerase II regulatory region sequence-specific DNA binding|DNA-binding transcription repressor activity, RNA polymerase II-specific|double-stranded DNA binding|nucleus|cell proliferation|cell differentiation|purine-rich negative regulatory element binding|sequence-specific DNA binding
LOC101741978	4.60602e-08	1.18964	0.475	0.127	0.000777496	1	3.74	GeneID:101741978	protein_coding		KWMTBOMO14137	uncharacterized protein LOC101741978 [Bombyx mori]	AF117598_1_unknown_[Manduca_sexta]	uncharacterized LOC101741978
LOC101741924	5.94005e-08	0.917196	0.275	0.111	0.00100268	1	2.477	GeneID:101741924	protein_coding	ari-1	KWMTBOMO12626	potential E3 ubiquitin-protein ligase ariadne-1 isoform X1 [Bombyx mori]	PREDICTED:_protein_ariadne-1_[Papilio_polytes]	potential E3 ubiquitin-protein ligase ariadne-1		GO:0000151,GO:0000209,GO:0005634,GO:0005737,GO:0006511,GO:0007029,GO:0008270,GO:0016567,GO:0031624,GO:0032436,GO:0046983,GO:0048477,GO:0050769,GO:0061630	ubiquitin ligase complex|protein polyubiquitination|nucleus|cytoplasm|ubiquitin-dependent protein catabolic process|endoplasmic reticulum organization|zinc ion binding|protein ubiquitination|ubiquitin conjugating enzyme binding|positive regulation of proteasomal ubiquitin-dependent protein catabolic process|protein dimerization activity|oogenesis|positive regulation of neurogenesis|ubiquitin prot…
LOC105841532	6.07887e-08	1.21409	0.39	0.111	0.00102611	1	3.514	GeneID:105841532	protein_coding	Fbn2	KWMTBOMO12347	fibrillin-1 [Bombyx mori]	PREDICTED:_fibrillin-1-like_[Bombyx_mori]	fibrillin-1		GO:0001527,GO:0005201,GO:0005509,GO:0005576,GO:0030326,GO:0030501,GO:0031012,GO:0035108,GO:0035583,GO:0043010,GO:0045669,GO:0048048,GO:0060346,GO:0062023	microfibril|extracellular matrix structural constituent|calcium ion binding|extracellular region|embryonic limb morphogenesis|positive regulation of bone mineralization|extracellular matrix|limb morphogenesis|sequestering of TGFbeta in extracellular matrix|camera-type eye development|positive regulation of osteoblast differentiation|embryonic eye morphogenesis|bone trabecula formation|collagen-co…
LOC100301505	7.25047e-08	1.25077	0.381	0.063	0.00122388	1	6.048	GeneID:100301505	protein_coding		KWMTBOMO11439	similar to carboxypeptidase B [Bombyx mori]	carboxypeptidase_B-like_precursor_[Bombyx_mori]	carboxypeptidase B-like		GO:0004181,GO:0005576,GO:0008270	metallocarboxypeptidase activity|extracellular region|zinc ion binding
LOC101742265	7.76491e-08	1.19155	0.335	0.095	0.00131072	1	3.526	GeneID:101742265	protein_coding	specc1la	KWMTBOMO09534	uncharacterized protein LOC101742265 [Bombyx mori]	PREDICTED:_uncharacterized_protein_LOC101742265_isoform_X2_[Bombyx_mori]	uncharacterized LOC101742265	Homeobox	GO:0005737,GO:0005815,GO:0005819,GO:0005921,GO:0007049,GO:0030036,GO:0031941,GO:0051301,GO:0060325	cytoplasm|microtubule organizing center|spindle|gap junction|cell cycle|actin cytoskeleton organization|filamentous actin|cell division|face morphogenesis
LOC101742221	7.98167e-08	0.509608	0.255	0.175	0.00134731	1	1.457	GeneID:101742221	protein_coding	sox1a	KWMTBOMO01794	LOW QUALITY PROTEIN: transcription factor SOX-14 [Bombyx mori]	PREDICTED:_transcription_factor_Sox-2_[Bombyx_mori]	transcription factor SOX-14	HMG	GO:0000981,GO:0003677,GO:0005634,GO:0005667,GO:0006355,GO:0007399,GO:0030154,GO:0044798,GO:0051091	DNA-binding transcription factor activity, RNA polymerase II-specific|DNA binding|nucleus|transcription factor complex|regulation of transcription, DNA-templated|nervous system development|cell differentiation|nuclear transcription factor complex|positive regulation of DNA-binding transcription factor activity
LOC101746634	1.40364e-07	1.07162	0.273	0.079	0.00236935	1	3.456	GeneID:101746634	protein_coding	Ttpal	KWMTBOMO12519	alpha-tocopherol transfer protein-like [Bombyx mori]	CRAL-TRIO_domain-containing_protein,_partial_[Manduca_sexta]	alpha-tocopherol transfer protein-like
CPR128	1.59319e-07	1.38217	0.312	0.032	0.00268931	1	9.75	GeneID:100379351	protein_coding		KWMTBOMO12979	TPA: putative cuticle protein [Bombyx mori]	cuticular_protein_RR-2_motif_128_precursor_[Bombyx_mori]	cuticular protein RR-2 motif 128		GO:0042302	structural constituent of cuticle
LOC101739197	2.02245e-07	0.816755	0.314	0.175	0.00341389	1	1.794	GeneID:101739197	protein_coding	KCNJ2	KWMTBOMO10397	G protein-activated inward rectifier potassium channel 3 isoform X1 [Bombyx mori]	PREDICTED:_G_protein-activated_inward_rectifier_potassium_channel_3-like_isoform_X2_[Bombyx_mori]	G protein-activated inward rectifier potassium channel 3		GO:0005242,GO:0006813,GO:0010107,GO:0016021,GO:0031224,GO:0034765,GO:0051289	inward rectifier potassium channel activity|potassium ion transport|potassium ion import|integral component of membrane|intrinsic component of membrane|regulation of ion transmembrane transport|protein homotetramerization
LOC100101161	2.0751e-07	0.790345	0.268	0.143	0.00350276	1	1.874	GeneID:100101161	protein_coding	HmgD	KWMTBOMO04674	mobility group protein 1B [Danaus plexippus plexippus]	mobility_group_protein_1B_[Bombyx_mori]	mobility group protein 1B	HMG	GO:0000790,GO:0003677,GO:0003680,GO:0005634,GO:0006325,GO:0006338,GO:0006357,GO:0008134,GO:0008301	nuclear chromatin|DNA binding|AT DNA binding|nucleus|chromatin organization|chromatin remodeling|regulation of transcription by RNA polymerase II|transcription factor binding|DNA binding, bending
LOC732885	2.34144e-07	0.991712	0.473	0.127	0.00395234	1	3.724	GeneID:732885	protein_coding	SSPO	KWMTBOMO01924	very low-density lipoprotein receptor precursor isoform 1 [Bombyx mori]	very_low-density_lipoprotein_receptor_isoform_1_precursor_[Bombyx_mori]	very low-density lipoprotein receptor		GO:0005615,GO:0007155,GO:0007399,GO:0030154,GO:0030414	extracellular space|cell adhesion|nervous system development|cell differentiation|peptidase inhibitor activity
LOC101739809	3.58441e-07	0.712737	0.363	0.238	0.00605049	1	1.525	GeneID:101739809	protein_coding	gw	KWMTBOMO10194	protein Gawky [Bombyx mori]	PREDICTED:_protein_Gawky_[Papilio_xuthus]	protein Gawky		GO:0000932,GO:0001700,GO:0003723,GO:0005654,GO:0006402,GO:0032880,GO:0035068,GO:0035195,GO:0035278,GO:0045475,GO:0060213	P-body|embryonic development via the syncytial blastoderm|RNA binding|nucleoplasm|mRNA catabolic process|regulation of protein localization|micro-ribonucleoprotein complex|gene silencing by miRNA|miRNA mediated inhibition of translation|locomotor rhythm|positive regulation of nuclear-transcribed mRNA poly(A) tail shortening
LOC733061	4.09985e-07	0.1639	0.545	0.667	0.00692055	1	0.817	GeneID:733061	protein_coding	ABLIM1	KWMTBOMO15710	LOW QUALITY PROTEIN: actin-binding LIM protein 2 [Bombyx mori]	PREDICTED:_actin-binding_LIM_protein_1-like_[Papilio_machaon]	actin-binding LIM protein 2	Homeobox	GO:0001725,GO:0003779,GO:0005737,GO:0007010,GO:0007601,GO:0009887,GO:0015629,GO:0030027,GO:0030032,GO:0046872,GO:0051015,GO:0060271	stress fiber|actin binding|cytoplasm|cytoskeleton organization|visual perception|animal organ morphogenesis|actin cytoskeleton|lamellipodium|lamellipodium assembly|metal ion binding|actin filament binding|cilium assembly	ko04360	Axon guidance
LOC101744427	4.23013e-07	1.02163	0.293	0.079	0.00714047	1	3.709	GeneID:101744427	protein_coding	slc16a12b	KWMTBOMO02175	monocarboxylate transporter 12 [Bombyx mori]	PREDICTED:_monocarboxylate_transporter_12_[Papilio_polytes]	monocarboxylate transporter 12		GO:0005308,GO:0005887,GO:0008028,GO:0015293,GO:0015718,GO:0015881	creatine transmembrane transporter activity|integral component of plasma membrane|monocarboxylic acid transmembrane transporter activity|symporter activity|monocarboxylic acid transport|creatine transmembrane transport
CPG9	5.79863e-07	1.30489	0.376	0.079	0.00978808	1	4.759	GeneID:100379513	protein_coding		KWMTBOMO10865	cuticular protein glycine-rich 9 precursor [Bombyx mori]	cuticular_protein_glycine-rich_9_precursor_[Bombyx_mori]	cuticular protein glycine-rich 9
RpS14	5.96467e-07	0.220368	0.911	1	0.0100684	1	0.911	GeneID:692654	protein_coding	RpS14	KWMTBOMO05280	ribosomal protein S14a [Papilio xuthus]	40S_ribosomal_protein_S14_[Plutella_xylostella]	ribosomal protein S14		GO:0003735,GO:0005840,GO:0006412	structural constituent of ribosome|ribosome|translation	ko03010	Ribosome
LOC101745133	6.90959e-07	2.48141	0.314	0.286	0.0116634	1	1.098	GeneID:101745133	lncRNA		KWMTBOMO00968	--	PREDICTED:_RING_finger_protein_113A_[Papilio_polytes]
LOC101740818	8.53485e-07	1.0645	0.378	0.127	0.0144068	1	2.976	GeneID:101740818	protein_coding	UBL3	KWMTBOMO08434	ubiquitin-like protein 3 [Bombyx mori]	Ubiquitin-like_protein_3_[Papilio_xuthus]	ubiquitin-like protein 3		GO:0005622,GO:0005886,GO:0070062	intracellular|plasma membrane|extracellular exosome
CTL5	1.05212e-06	1.08534	0.359	0.063	0.0177597	1	5.698	GeneID:692946	protein_coding		KWMTBOMO01829	C-type lectin 5 precursor [Bombyx mori]	C-type_lectin_5_precursor_[Bombyx_mori]	C-type lectin 5
LOC101741222	1.08536e-06	0.903642	0.439	0.127	0.0183208	1	3.457	GeneID:101741222	protein_coding		KWMTBOMO13925	uncharacterized protein LOC101741222 isoform X3 [Bombyx mori]	PREDICTED:_uncharacterized_protein_LOC101741222_isoform_X2_[Bombyx_mori]	uncharacterized LOC101741222
LOC101735959	1.16288e-06	1.22791	0.302	0.048	0.0196294	1	6.292	GeneID:101735959	protein_coding		KWMTBOMO14263	CD63 antigen-like [Bombyx mori]	PREDICTED:_CD151_antigen-like_[Papilio_polytes]	CD63 antigen-like	TEA
DnaJ-5	1.25245e-06	0.117917	0.634	0.778	0.0211414	1	0.815	GeneID:692539	protein_coding	DnaJ-1	KWMTBOMO02394	DnaJ-5 [Bombyx mori]	DnaJ-5_[Bombyx_mori]	DnaJ (Hsp40) homolog 5	MYB	GO:0005829,GO:0006457,GO:0008134,GO:0009408,GO:0042691,GO:0045746,GO:0050821,GO:0051082,GO:0051085,GO:0051087	cytosol|protein folding|transcription factor binding|response to heat|positive regulation of crystal cell differentiation|negative regulation of Notch signaling pathway|protein stabilization|unfolded protein binding|chaperone cofactor-dependent protein refolding|chaperone binding
LOC101740315	1.8292e-06	1.00387	0.329	0.079	0.0308769	1	4.165	GeneID:101740315	protein_coding		KWMTBOMO06337	extensin-2 [Bombyx mori]	PREDICTED:_extensin-2-like_[Bombyx_mori]	extensin-2
LOC101745570	3.19894e-06	1.07135	0.344	0.079	0.0539981	1	4.354	GeneID:101745570	protein_coding		KWMTBOMO10903	uncharacterized protein LOC101745570 isoform X1 [Bombyx mori]	reverse_transcriptase_[Bombyx_mori]	uncharacterized LOC101745570
Oaz	3.4386e-06	0.158648	0.765	0.873	0.0580435	1	0.876	GeneID:692580	protein_coding	Oda	KWMTBOMO00751	ornithine decarboxylase antizyme [Bombyx mori]	ornithine_decarboxylase_antizyme_[Bombyx_mori]	ornithine decarboxylase antizyme		GO:0008073	ornithine decarboxylase inhibitor activity
LOC101740354	3.64803e-06	0.393329	0.257	0.19	0.0615787	1	1.353	GeneID:101740354	protein_coding	MTMR3	KWMTBOMO09918	myotubularin-related protein 3 [Bombyx mori]	PREDICTED:_myotubularin-related_protein_3_[Bombyx_mori]	myotubularin-related protein 3		GO:0004438,GO:0004722,GO:0004725,GO:0005737,GO:0005829,GO:0006470,GO:0006661,GO:0016020,GO:0016236,GO:0019898,GO:0019903,GO:0042149,GO:0046856,GO:0046872,GO:0052629,GO:0060304,GO:1904562,GO:2000785	phosphatidylinositol-3-phosphatase activity|protein serine/threonine phosphatase activity|protein tyrosine phosphatase activity|cytoplasm|cytosol|protein dephosphorylation|phosphatidylinositol biosynthetic process|membrane|macroautophagy|extrinsic component of membrane|protein phosphatase binding|cellular response to glucose starvation|phosphatidylinositol dephosphorylation|metal ion binding|phos…	ko00562,ko04070	Inositol phosphate metabolism|Phosphatidylinositol signaling system
LOC101737397	3.96872e-06	1.14936	0.348	0.079	0.066992	1	4.405	GeneID:101737397	protein_coding		KWMTBOMO01140	uncharacterized protein LOC101737397 [Bombyx mori]	putative_secreted_protein_[Operophtera_brumata]	uncharacterized LOC101737397
LOC101743051	4.58706e-06	1.2258	0.265	0.032	0.0774296	1	8.281	GeneID:101743051	protein_coding		KWMTBOMO10384	zinc finger protein hangover isoform X1 [Bombyx mori]	PREDICTED:_nucleolin_isoform_X2_[Bombyx_mori]	zinc finger protein hangover
LOC101742384	5.1451e-06	1.09989	0.333	0.079	0.0868493	1	4.215	GeneID:101742384	protein_coding	rdx	KWMTBOMO05152	speckle-type POZ protein isoform X1 [Bombyx mori]	PREDICTED:_speckle-type_POZ_protein_isoform_X1_[Amyelois_transitella]	protein roadkill	Others	GO:0001654,GO:0005634,GO:0005654,GO:0005737,GO:0006511,GO:0007367,GO:0016567,GO:0030162,GO:0031625,GO:0031648,GO:0042067,GO:0042308,GO:0042802,GO:0042803,GO:0043065,GO:0043161,GO:0045879,GO:0046330,GO:0048592,GO:0051865,GO:1901044	eye development|nucleus|nucleoplasm|cytoplasm|ubiquitin-dependent protein catabolic process|segment polarity determination|protein ubiquitination|regulation of proteolysis|ubiquitin protein ligase binding|protein destabilization|establishment of ommatidial planar polarity|negative regulation of protein import into nucleus|identical protein binding|protein homodimerization activity|positive regula…	ko04341,ko04340	Hedgehog signaling pathway - fly|Hedgehog signaling pathway
LOC101745825	5.65111e-06	1.1072	0.282	0.048	0.0953908	1	5.875	GeneID:101745825	protein_coding		KWMTBOMO07639	mucin-17 isoform X5 [Bombyx mori]	PREDICTED:_mucin-17-like_isoform_X8_[Bombyx_mori]	mucin-3A
LOC101735700	6.01728e-06	0.91475	0.26	0.048	0.101572	1	5.417	GeneID:101735700	protein_coding	Tgfbi	KWMTBOMO01682	uncharacterized protein LOC101735700 [Bombyx mori]	uncharacterized_LOC106127760_precursor_[Papilio_xuthus]	uncharacterized LOC101735700		GO:0001525,GO:0002062,GO:0005178,GO:0005201,GO:0005518,GO:0005604,GO:0005615,GO:0005802,GO:0007155,GO:0008283,GO:0030198,GO:0031012,GO:0050839,GO:0050840,GO:0062023	angiogenesis|chondrocyte differentiation|integrin binding|extracellular matrix structural constituent|collagen binding|basement membrane|extracellular space|trans-Golgi network|cell adhesion|cell proliferation|extracellular matrix organization|extracellular matrix|cell adhesion molecule binding|extracellular matrix binding|collagen-containing extracellular matrix
LOC101745897	6.5556e-06	1.04177	0.369	0.127	0.110658	1	2.906	GeneID:101745897	protein_coding		KWMTBOMO05045	LOW QUALITY PROTEIN: peroxisomal membrane protein PEX14 [Bombyx mori]	PREDICTED:_uncharacterized_protein_DDB_G0292642_[Bombyx_mori]	peroxisomal membrane protein PEX14
CPR91	7.79497e-06	1.13885	0.33	0.063	0.131579	1	5.238	GeneID:100379383	protein_coding		KWMTBOMO13008	TPA: putative cuticle protein [Bombyx mori]	cuticular_protein_RR-2_motif_91_precursor_[Bombyx_mori]	cuticular protein RR-2 motif 91		GO:0042302	structural constituent of cuticle
Ybp	1.10557e-05	0.062446	0.748	0.905	0.18662	1	0.827	GeneID:692441	protein_coding		KWMTBOMO00339	Y-box protein [Bombyx mori]	Y-box_protein_[Bombyx_mori]	Y-box protein	CSD	GO:0003677,GO:0003723,GO:0005634,GO:0006355	DNA binding|RNA binding|nucleus|regulation of transcription, DNA-templated
LOC101743521	1.24288e-05	1.03218	0.326	0.063	0.209798	1	5.175	GeneID:101743521	protein_coding		KWMTBOMO00498	myristoylated alanine-rich C-kinase substrate [Bombyx mori]	PREDICTED:_uncharacterized_protein_LOC106717135_isoform_X1_[Papilio_machaon]	myristoylated alanine-rich C-kinase substrate
LOC101741384	1.41728e-05	1.00223	0.363	0.143	0.239237	1	2.538	GeneID:101741384	protein_coding		KWMTBOMO15820	uncharacterized protein LOC101741384 [Bombyx mori]	Osiris_9B_[Operophtera_brumata]	uncharacterized LOC101741384
LOC110386814	1.6403e-05	0.337154	0.961	0.984	0.276883	1	0.977	--	--	--	--	--	--	--	--	--	--	--	--
RpL3	2.79159e-05	0.285583	0.988	1	0.47122	1	0.988	GeneID:692658	protein_coding	RpL3	KWMTBOMO02006	ribosomal protein L3 [Bombyx mori]	ribosomal_protein_L3_[Bombyx_mori]	ribosomal protein L3		GO:0000027,GO:0002181,GO:0003735,GO:0022625	ribosomal large subunit assembly|cytoplasmic translation|structural constituent of ribosome|cytosolic large ribosomal subunit	ko03010	Ribosome
LOC101744039	4.27062e-05	1.07962	0.278	0.063	0.72088	1	4.413	GeneID:101744039	protein_coding		KWMTBOMO03424	uncharacterized protein LOC101744039 [Bombyx mori]	Uncharacterized_protein_OBRU01_01696_[Operophtera_brumata]	uncharacterized LOC101744039
LOC101746104	0.000109811	0.795031	0.251	0.095	1	1	2.642	GeneID:101746104	protein_coding	Ube2h	KWMTBOMO16668	uncharacterized protein LOC101737771 isoform X3 [Bombyx mori]	PREDICTED:_uncharacterized_protein_LOC101737771_isoform_X3_[Bombyx_mori]	ubiquitin-conjugating enzyme E2 H		GO:0004842,GO:0005524,GO:0006511,GO:0043161,GO:0061631,GO:0070936,GO:0070979	ubiquitin-protein transferase activity|ATP binding|ubiquitin-dependent protein catabolic process|proteasome-mediated ubiquitin-dependent protein catabolic process|ubiquitin conjugating enzyme activity|protein K48-linked ubiquitination|protein K11-linked ubiquitination	ko04120	Ubiquitin mediated proteolysis
LOC101745284	0.000132565	0.544422	0.299	0.206	1	1	1.451	GeneID:101745284	protein_coding		KWMTBOMO04179	chromatin target of PRMT1 protein [Bombyx mori]	PREDICTED:_chromatin_target_of_PRMT1_protein-like_[Papilio_machaon]	chromatin target of PRMT1 protein
LOC693111	0.000149964	0.381559	0.282	0.254	1	1	1.11	GeneID:693111	protein_coding	Reep5	KWMTBOMO16319	receptor expression enhancing protein isoform 1 [Bombyx mori]	receptor_expression_enhancing_protein_isoform_1_[Bombyx_mori]	receptor expression enhancing protein		GO:0016021,GO:0071782	integral component of membrane|endoplasmic reticulum tubular network
LOC101736422	0.00018817	0.701126	0.31	0.127	1	1	2.441	GeneID:101736422	protein_coding		KWMTBOMO02592	uncharacterized protein LOC101736422 [Bombyx mori]	PREDICTED:_uncharacterized_protein_LOC106714391_[Papilio_machaon]	uncharacterized LOC101736422
RpL12	0.000254857	0.0279641	0.9	1	1	1	0.9	GeneID:692666	protein_coding	Rpl12	KWMTBOMO11678	ribosomal protein L12 [Bombyx mori]	ribosomal_protein_L12_[Bombyx_mori]	ribosomal protein L12		GO:0000027,GO:0003735,GO:0006412,GO:0019843,GO:0022625,GO:0045901,GO:0070180	ribosomal large subunit assembly|structural constituent of ribosome|translation|rRNA binding|cytosolic large ribosomal subunit|positive regulation of translational elongation|large ribosomal subunit rRNA binding	ko03010	Ribosome
Hr3	0.000310292	0.883889	0.342	0.111	1	1	3.081	GeneID:692562	protein_coding	HR3	KWMTBOMO00829	probable nuclear hormone receptor HR3 isoform X1 [Helicoverpa armigera]	putative_nuclear_hormone_receptor_HR3_[Papilio_xuthus]	hormone receptor 3	THR-like	GO:0003707,GO:0004887,GO:0005634,GO:0008270,GO:0043565	steroid hormone receptor activity|thyroid hormone receptor activity|nucleus|zinc ion binding|sequence-specific DNA binding
LOC101736082	0.000495788	0.119832	0.854	0.968	1	1	0.882	GeneID:101736082	protein_coding		KWMTBOMO06292	mucin-4 isoform X2 [Bombyx mori]	PREDICTED:_uncharacterized_protein_LOC101736082_[Bombyx_mori]	mucin-4
LOC101743000	0.000534764	0.894735	0.27	0.063	1	1	4.286	GeneID:101743000	protein_coding		KWMTBOMO00496	mucin-5AC isoform X3 [Bombyx mori]	PREDICTED:_mucin-5AC-like_[Amyelois_transitella]	mucin-5AC
LOC105842567	0.000674818	0.546212	0.28	0.095	1	1	2.947	GeneID:105842567	lncRNA
LOC105842464	0.000725685	0.200238	0.97	1	1	1	0.97	GeneID:105842464	protein_coding		KWMTBOMO02540	seroin-like [Bombyx mori]	PREDICTED:_seroin-like_[Bombyx_mori]	seroin-like
LOC101739926	0.000926406	0.84994	0.254	0.079	1	1	3.215	GeneID:101739926	protein_coding	obst-E	KWMTBOMO08754	protein obstructor-E [Bombyx mori]	peritrophin-1-like_precursor_[Papilio_xuthus]	protein obstructor-E		GO:0005615,GO:0006030,GO:0008061,GO:0042302	extracellular space|chitin metabolic process|chitin binding|structural constituent of cuticle
LOC101741789	0.00107881	0.0374275	0.743	0.905	1	1	0.821	GeneID:101741789	protein_coding		KWMTBOMO15331	uncharacterized protein LOC101741789 [Bombyx mori]	PREDICTED:_uncharacterized_protein_LOC105841509_[Bombyx_mori]	uncharacterized LOC101741789
RpL5	0.00109825	0.178022	0.953	1	1	1	0.953	GeneID:692557	protein_coding	RpL5	KWMTBOMO08797	ribosomal protein L5 [Bombyx mori]	ribosomal_protein_L5_[Bombyx_mori]	ribosomal protein L5		GO:0003735,GO:0005634,GO:0005840,GO:0006412,GO:0008097	structural constituent of ribosome|nucleus|ribosome|translation|5S rRNA binding	ko03010	Ribosome
LOC101746349	0.00113032	0.803524	0.369	0.143	1	1	2.58	GeneID:101746349	protein_coding		KWMTBOMO05519	uncharacterized protein LOC101746349 [Bombyx mori]	Uncharacterized_protein_OBRU01_16470_[Operophtera_brumata]	uncharacterized LOC101746349
RpL23A	0.00154061	0.0202524	0.866	0.984	1	1	0.88	GeneID:692700	protein_coding	RPL23A	KWMTBOMO05675	ribosomal protein L23A [Bombyx mori]	ribosomal_protein_L23A_[Bombyx_mori]	ribosomal protein L23A		GO:0000027,GO:0000184,GO:0003723,GO:0003735,GO:0005634,GO:0005730,GO:0005737,GO:0005829,GO:0006412,GO:0006413,GO:0006614,GO:0008283,GO:0022625,GO:0045296,GO:0070062,GO:0070180,GO:1904841	ribosomal large subunit assembly|nuclear-transcribed mRNA catabolic process, nonsense-mediated decay|RNA binding|structural constituent of ribosome|nucleus|nucleolus|cytoplasm|cytosol|translation|translational initiation|SRP-dependent cotranslational protein targeting to membrane|cell proliferation|cytosolic large ribosomal subunit|cadherin binding|extracellular exosome|large ribosomal subunit rR…	ko03010	Ribosome
RpL7A	0.00155343	0.0973067	0.959	0.984	1	1	0.975	GeneID:692662	protein_coding	RpL7A	KWMTBOMO08699	ribosomal protein L7A [Bombyx mori]	ribosomal_protein_L7A_[Bombyx_mori]	ribosomal protein L7A		GO:0000470,GO:0002181,GO:0003723,GO:0003735,GO:0006412,GO:0022625,GO:0022626	maturation of LSU-rRNA|cytoplasmic translation|RNA binding|structural constituent of ribosome|translation|cytosolic large ribosomal subunit|cytosolic ribosome	ko03010	Ribosome
LOC101741191	0.00225999	0.709722	0.308	0.127	1	1	2.425	GeneID:101741191	protein_coding	Ppn	KWMTBOMO15352	kielin/chordin-like protein isoform X1 [Bombyx mori]	PREDICTED:_uncharacterized_protein_LOC101741191_isoform_X1_[Bombyx_mori]	kielin/chordin-like protein		GO:0004867,GO:0005201,GO:0005604,GO:0007275,GO:0008233,GO:0030198	serine-type endopeptidase inhibitor activity|extracellular matrix structural constituent|basement membrane|multicellular organism development|peptidase activity|extracellular matrix organization
RpS30	0.00272157	0.114194	0.959	1	1	1	0.959	GeneID:692726	protein_coding	FAU	KWMTBOMO13859	ribosomal protein S30 [Bombyx mori]	ribosomal_protein_S30_[Bombyx_mori]	ribosomal protein S30		GO:0003735,GO:0005840,GO:0006412	structural constituent of ribosome|ribosome|translation	ko03010	Ribosome
RpL37	0.00712702	0.0467286	0.945	1	1	1	0.945	GeneID:692709	protein_coding	RpL37	KWMTBOMO13074	ribosomal protein L37 [Bombyx mori]	ribosomal_protein_L37_[Bombyx_mori]	ribosomal protein L37		GO:0003735,GO:0005840,GO:0006412,GO:0019843,GO:0046872	structural constituent of ribosome|ribosome|translation|rRNA binding|metal ion binding	ko03010	Ribosome
RpS24	0.00976849	0.119323	0.958	1	1	1	0.958	GeneID:100101150	protein_coding	RpS24	KWMTBOMO10591	40S ribosomal protein S24 [Papilio polytes]	ribosomal_protein_S24_[Bombyx_mori]	ribosomal protein S24		GO:0003735,GO:0005840,GO:0006412	structural constituent of ribosome|ribosome|translation	ko03010	Ribosome
FIBH	1.42693e-92	1.48511	1	0.959	2.40865e-88	2	1.043	GeneID:693030	protein_coding	FIBH	KWMTBOMO15365	fibroin heavy chain precursor [Bombyx mori]	PREDICTED:_dihydrolipoyllysine-residue_succinyltransferase_component_of_2-oxoglutarate_dehydrogenase_complex,_mitochondrial_isoform_X2_[Bombyx_mori]	silk fibroin heavy chain
LOC101735652	4.68055e-92	1.86484	0.937	0.491	7.90077e-88	2	1.908	GeneID:101735652	protein_coding		KWMTBOMO07946	ice-structuring glycoprotein-like [Bombyx mori]	hypothetical_protein_MYCGRDRAFT_34068,_partial_[Zymoseptoria_tritici_IPO323]	ice-structuring glycoprotein-like
LOC101746931	5.51217e-85	2.20609	0.968	0.616	9.30455e-81	2	1.571	GeneID:101746931	protein_coding		KWMTBOMO06271	uncharacterized protein LOC101746790 [Bombyx mori]	PREDICTED:_uncharacterized_protein_LOC101746790_[Bombyx_mori]	balbiani ring protein 6
LOC101745935	7.88819e-80	2.9377	0.81	0.047	1.33153e-75	2	17.234	GeneID:101745935	protein_coding		KWMTBOMO13619	--	PREDICTED:_uncharacterized_protein_LOC106720295_[Papilio_machaon]	suppressor protein SRP40-like
LOC101746790	3.13153e-79	2.17988	0.873	0.347	5.28602e-75	2	2.516	GeneID:101746790	protein_coding		KWMTBOMO06271	uncharacterized protein LOC101746790 [Bombyx mori]	PREDICTED:_uncharacterized_protein_LOC101746790_[Bombyx_mori]	uncharacterized LOC101746790
LOC101744823	8.3485e-43	1.6621	0.81	0.074	1.40923e-38	2	10.946	GeneID:101744823	protein_coding		KWMTBOMO11876	venom serine protease [Bombyx mori]	silk_gland_derived_serine_protease_[Bombyx_mori]	venom serine protease		GO:0004252,GO:0005576	serine-type endopeptidase activity|extracellular region
LOC101738473	8.16651e-42	1.2979	0.714	0.062	1.37851e-37	2	11.516	GeneID:101738473	protein_coding	CYP4C1	KWMTBOMO12749	cytochrome P450 4C1 isoform X1 [Bombyx mori]	PREDICTED:_cytochrome_P450_4C1-like_[Bombyx_mori]	cytochrome P450 4C1		GO:0005506,GO:0005789,GO:0020037,GO:0031090,GO:0070330	iron ion binding|endoplasmic reticulum membrane|heme binding|organelle membrane|aromatase activity
LOC101742496	1.28678e-40	1.54053	0.905	0.155	2.17208e-36	2	5.839	GeneID:101742496	protein_coding	GBA	KWMTBOMO09836	glucosylceramidase isoform X2 [Bombyx mori]	PREDICTED:_glucosylceramidase-like_isoform_X2_[Bombyx_mori]	glucosylceramidase		GO:0004348,GO:0005765,GO:0006680,GO:0016787	glucosylceramidase activity|lysosomal membrane|glucosylceramide catabolic process|hydrolase activity	ko04142,ko00511,ko00600	Lysosome|Other glycan degradation|Sphingolipid metabolism
LOC101736020	1.28147e-38	1.31896	0.937	0.767	2.16313e-34	2	1.222	GeneID:101736020	lncRNA		KWMTBOMO06670	--	reverse_transcriptase_[Bombyx_mori]
LOC101741112	1.30467e-38	0.711331	0.667	0.158	2.20228e-34	2	4.222	GeneID:101741112	protein_coding	ry	KWMTBOMO10822	xanthine dehydrogenase/oxidase [Bombyx mori]	PREDICTED:_xanthine_dehydrogenase/oxidase-like_isoform_X1_[Bombyx_mori]	xanthine dehydrogenase/oxidase		GO:0004854,GO:0004855,GO:0005506,GO:0005777,GO:0005829,GO:0006144,GO:0006206,GO:0006525,GO:0006568,GO:0006650,GO:0008340,GO:0009055,GO:0009115,GO:0043546,GO:0045471,GO:0048072,GO:0050660,GO:0051537,GO:0071949	xanthine dehydrogenase activity|xanthine oxidase activity|iron ion binding|peroxisome|cytosol|purine nucleobase metabolic process|pyrimidine nucleobase metabolic process|arginine metabolic process|tryptophan metabolic process|glycerophospholipid metabolic process|determination of adult lifespan|electron transfer activity|xanthine catabolic process|molybdopterin cofactor binding|response to ethano…	ko00230,ko04146,ko00983,ko00232	Purine metabolism|Peroxisome|Drug metabolism - other enzymes|Caffeine metabolism
LOC101737054	9.49515e-35	0.797985	1	0.995	1.60278e-30	2	1.005	GeneID:101737054	lncRNA		KWMTBOMO14361	--	hypothetical_protein_KGM_22104_[Danaus_plexippus]
LOC100101160	3.98772e-33	0.46142	0.698	0.207	6.73128e-29	2	3.372	GeneID:100101160	protein_coding	SSR3	KWMTBOMO04584	translocon-associated protein gamma [Bombyx mori]	translocon-associated_protein_gamma_isoform_1_[Bombyx_mori]	translocon-associated protein gamma		GO:0005789,GO:0006614,GO:0016021	endoplasmic reticulum membrane|SRP-dependent cotranslational protein targeting to membrane|integral component of membrane	ko04141	Protein processing in endoplasmic reticulum
LOC101741610	8.25031e-33	1.66563	0.778	0.14	1.39265e-28	2	5.557	GeneID:101741610	protein_coding	actA3a	KWMTBOMO10174	PREDICTED: actin, cytoplasmic A3a isoform X1 [Bactrocera dorsalis]	PREDICTED:_actin,_cytoplasmic_A3a_isoform_X1_[Bactrocera_dorsalis]	actin, cytoplasmic A3a		GO:0005524,GO:0005737,GO:0005856	ATP binding|cytoplasm|cytoskeleton	ko04145,ko04520,ko04670,ko04015,ko04390,ko04611,ko04391,ko04510,ko04745,ko04810,ko04530,ko04919,ko04210,ko04921	Phagosome|Adherens junction|Leukocyte transendothelial migration|Rap1 signaling pathway|Hippo signaling pathway|Platelet activation|Hippo signaling pathway - fly|Focal adhesion|Phototransduction - fly|Regulation of actin cytoskeleton|Tight junction|Thyroid hormone signaling pathway|Apoptosis|Oxytocin signaling pathway
LOC101745500	7.23018e-31	0.78019	0.397	0.031	1.22045e-26	2	12.806	GeneID:101745500	protein_coding	HSP70A2	KWMTBOMO16089	heat shock protein 70 [Bombyx mori]	heat_shock_protein_70_[Bombyx_mori]	heat shock 70 kDa protein		GO:0005524	ATP binding	ko04010,ko04915,ko04141,ko03040,ko04612,ko04213,ko04144	MAPK signaling pathway|Estrogen signaling pathway|Protein processing in endoplasmic reticulum|Spliceosome|Antigen processing and presentation|Longevity regulating pathway - multiple species|Endocytosis
LOC101735367	1.86241e-30	0.880554	0.667	0.131	3.14376e-26	2	5.092	GeneID:101735367	protein_coding	IMPI	KWMTBOMO13449	reverse transcriptase [Bombyx mori]	reverse_transcriptase_[Bombyx_mori]	zonadhesin		GO:0005615,GO:0008191,GO:0009653,GO:0030198,GO:0042060	extracellular space|metalloendopeptidase inhibitor activity|anatomical structure morphogenesis|extracellular matrix organization|wound healing
Tua1	2.15603e-30	1.0508	0.952	0.653	3.63939e-26	2	1.458	GeneID:692428	protein_coding		KWMTBOMO15911	tubulin alpha chain [Papilio polytes]	GL12416_[Drosophila_persimilis]	alpha-tubulin		GO:0003924,GO:0005200,GO:0005525,GO:0005737,GO:0005874,GO:0007017	GTPase activity|structural constituent of cytoskeleton|GTP binding|cytoplasm|microtubule|microtubule-based process	ko04540,ko04210,ko04145	Gap junction|Apoptosis|Phagosome
Fib-l	5.48699e-30	0.787875	1	0.977	9.26203e-26	2	1.024	GeneID:693047	protein_coding	FIBL	KWMTBOMO08464	silk fibroin light chain [Bombyx mori]	FIB-L_protein_[Bombyx_mori]	silk fibroin light chain		GO:0005576	extracellular region
LOC101744618	3.34108e-29	0.446195	0.603	0.191	5.63974e-25	2	3.157	GeneID:101744618	protein_coding	Hsd17b12	KWMTBOMO09705	very-long-chain 3-oxoacyl-CoA reductase [Bombyx mori]	PREDICTED:_very-long-chain_3-oxoacyl-CoA_reductase_[Plutella_xylostella]	very-long-chain 3-oxoacyl-CoA reductase		GO:0001968,GO:0004303,GO:0005518,GO:0005789,GO:0006633,GO:0006703,GO:0008201,GO:0010811,GO:0016021,GO:0016509,GO:0030198,GO:0031012,GO:0102339,GO:0102340,GO:0102341,GO:0102342	fibronectin binding|estradiol 17-beta-dehydrogenase activity|collagen binding|endoplasmic reticulum membrane|fatty acid biosynthetic process|estrogen biosynthetic process|heparin binding|positive regulation of cell-substrate adhesion|integral component of membrane|long-chain-3-hydroxyacyl-CoA dehydrogenase activity|extracellular matrix organization|extracellular matrix|3-oxo-arachidoyl-CoA reduct…	ko01212,ko01040,ko00062,ko00140	Fatty acid metabolism|Biosynthesis of unsaturated fatty acids|Fatty acid elongation|Steroid hormone biosynthesis
LOC101736683	3.55033e-29	0.938891	0.492	0.052	5.99295e-25	2	9.462	GeneID:101736683	protein_coding	Ttpal	KWMTBOMO04012	alpha-tocopherol transfer protein-like [Bombyx mori]	PREDICTED:_uncharacterized_protein_LOC101736683_isoform_X2_[Bombyx_mori]	uncharacterized LOC101736683
LOC101738817	4.6638e-29	0.624462	0.556	0.126	7.87249e-25	2	4.413	GeneID:101738817	protein_coding	faah2b	KWMTBOMO01302	fatty-acid amide hydrolase 2-B [Bombyx mori]	PREDICTED:_fatty-acid_amide_hydrolase_2-A_[Papilio_machaon]	fatty-acid amide hydrolase 2-B		GO:0016021,GO:0102077,GO:0103073	integral component of membrane|oleamide hydrolase activity|anandamide amidohydrolase activity
LOC101743237	5.01216e-29	0.821955	0.492	0.066	8.46052e-25	2	7.455	GeneID:101743237	protein_coding		KWMTBOMO05221	uncharacterized protein LOC101743237 [Bombyx mori]	PREDICTED:_uncharacterized_protein_LOC106142844_[Amyelois_transitella]	uncharacterized LOC101743237
LOC101737902	1.31686e-28	0.173581	0.556	0.242	2.22287e-24	2	2.298	GeneID:101737902	protein_coding	Arsb	KWMTBOMO05102	arylsulfatase B [Bombyx mori]	PREDICTED:_arylsulfatase_B-like_[Bombyx_mori]	arylsulfatase B		GO:0003943,GO:0004065,GO:0005739,GO:0005764,GO:0005791,GO:0005794,GO:0006914,GO:0007417,GO:0007584,GO:0008484,GO:0009268,GO:0009986,GO:0010632,GO:0010976,GO:0043627,GO:0046872,GO:0051597,GO:0061580	N-acetylgalactosamine-4-sulfatase activity|arylsulfatase activity|mitochondrion|lysosome|rough endoplasmic reticulum|Golgi apparatus|autophagy|central nervous system development|response to nutrient|sulfuric ester hydrolase activity|response to pH|cell surface|regulation of epithelial cell migration|positive regulation of neuron projection development|response to estrogen|metal ion binding|respon…
LOC101736086	5.84745e-28	0.0247202	0.492	0.218	9.8705e-24	2	2.257	GeneID:101736086	protein_coding		KWMTBOMO14264	uncharacterized protein LOC101736086 [Bombyx mori]	Tetraspanin_[Operophtera_brumata]	uncharacterized LOC101736086
LOC693027	8.06734e-28	0.960665	0.413	0.018	1.36177e-23	2	22.944	GeneID:693027	protein_coding		KWMTBOMO10093	trehalase [Bombyx mori]	trehalase_precursor_[Bombyx_mori]	trehalase		GO:0004555,GO:0005991,GO:0016323	alpha,alpha-trehalase activity|trehalose metabolic process|basolateral plasma membrane	ko00500	Starch and sucrose metabolism
LOC101738932	3.05515e-27	0.271328	0.476	0.158	5.1571e-23	2	3.013	GeneID:101738932	protein_coding	ATPsynbeta	KWMTBOMO05075	ATP synthase subunit beta, mitochondrial [Bombyx mori]	H+_transporting_ATP_synthase_beta_subunit_isoform_1_[Bombyx_mori]	ATP synthase subunit beta, mitochondrial		GO:0000275,GO:0005524,GO:0005739,GO:0015986,GO:0046933,GO:0046961,GO:1902600	mitochondrial proton-transporting ATP synthase complex, catalytic core F(1)|ATP binding|mitochondrion|ATP synthesis coupled proton transport|proton-transporting ATP synthase activity, rotational mechanism|proton-transporting ATPase activity, rotational mechanism|proton transmembrane transport	ko00190	Oxidative phosphorylation
Ser	3.35846e-27	0.150492	0.302	0.093	5.66908e-23	2	3.247	GeneID:100463492	protein_coding	Tango1	KWMTBOMO07214	Bm8 interacting protein precursor [Bombyx mori]	Bm8_interacting_protein_precursor_[Bombyx_mori]	Bm8 interacting protein		GO:0000137,GO:0000139,GO:0005789,GO:0005794,GO:0006887,GO:0006888,GO:0007030,GO:0009306,GO:0012505,GO:0016021,GO:0033363,GO:0035459,GO:0042954,GO:0051047,GO:0070971	Golgi cis cisterna|Golgi membrane|endoplasmic reticulum membrane|Golgi apparatus|exocytosis|ER to Golgi vesicle-mediated transport|Golgi organization|protein secretion|endomembrane system|integral component of membrane|secretory granule organization|cargo loading into vesicle|lipoprotein transporter activity|positive regulation of secretion|endoplasmic reticulum exit site
CPG6	5.20439e-27	0.940219	0.651	0.102	8.78501e-23	2	6.382	GeneID:100379516	protein_coding		KWMTBOMO10697	--	cuticular_protein_glycine-rich_6_precursor_[Bombyx_mori]	cuticular protein glycine-rich 6
LOC101743022.1	1.03416e-26	0.737648	0.429	0.058	1.74565e-22	2	7.397	--	--	--	--	--	--	--	--	--	--	--	--
LOC101740569	1.51066e-26	0.321955	0.317	0.078	2.54999e-22	2	4.064	GeneID:101740569	protein_coding		KWMTBOMO03422	luciferin 4-monooxygenase [Bombyx mori]	PREDICTED:_4-coumarate--CoA_ligase_1-like_[Amyelois_transitella]	luciferin 4-monooxygenase		GO:0005524,GO:0005777,GO:0008218,GO:0046872,GO:0047077	ATP binding|peroxisome|bioluminescence|metal ion binding|Photinus-luciferin 4-monooxygenase (ATP-hydrolyzing) activity
LOC101742325	1.50947e-25	0.0325406	0.365	0.157	2.54798e-21	2	2.325	GeneID:101742325	protein_coding	AATK	KWMTBOMO10131	LOW QUALITY PROTEIN: uncharacterized protein LOC101742325 [Bombyx mori]	PREDICTED:_uncharacterized_protein_LOC101742325_[Bombyx_mori]	uncharacterized LOC101742325		GO:0004674,GO:0005524,GO:0016021,GO:0048471	protein serine/threonine kinase activity|ATP binding|integral component of membrane|perinuclear region of cytoplasm
LOC110385101	2.17944e-25	0.775168	0.476	0.078	3.67889e-21	2	6.103	GeneID:110385101	protein_coding		KWMTBOMO05000	uncharacterized protein LOC110385101 [Bombyx mori]	PREDICTED:_uncharacterized_protein_LOC106143247_[Amyelois_transitella]	uncharacterized LOC110385101
LOC101746686	2.20372e-25	0.381584	0.524	0.161	3.71988e-21	2	3.255	GeneID:101746686	protein_coding	nrf-6	KWMTBOMO04234	nose resistant to fluoxetine protein 6 [Bombyx mori]	Uncharacterized_protein_OBRU01_23542_[Operophtera_brumata]	nose resistant to fluoxetine protein 6		GO:0006869,GO:0007275,GO:0008289,GO:0016021,GO:0016747	lipid transport|multicellular organism development|lipid binding|integral component of membrane|transferase activity, transferring acyl groups other than amino-acyl groups
LOC692786	2.72899e-25	0.0228054	0.397	0.193	4.60653e-21	2	2.057	GeneID:692786	protein_coding	Gapdh2	KWMTBOMO01182	glyceraldehyde-3-phosphate dehydrogenase isoform X1 [Bombyx mori]	PREDICTED:_glyceraldehyde-3-phosphate_dehydrogenase_isoform_X1_[Bombyx_mori]	glyceraldehyde-3-phosphate dehydrogenase		GO:0004365,GO:0005829,GO:0006006,GO:0006096,GO:0042593,GO:0050661,GO:0051287	glyceraldehyde-3-phosphate dehydrogenase (NAD+) (phosphorylating) activity|cytosol|glucose metabolic process|glycolytic process|glucose homeostasis|NADP binding|NAD binding	ko00710,ko04066,ko01200,ko01230,ko00010	Carbon fixation in photosynthetic organisms|HIF-1 signaling pathway|Carbon metabolism|Biosynthesis of amino acids|Glycolysis / Gluconeogenesis
LOC101740694	3.42212e-25	0.791149	0.476	0.074	5.77654e-21	2	6.432	GeneID:101740694	protein_coding	ALDH1A1	KWMTBOMO05196	retinal dehydrogenase 1 [Bombyx mori]	PREDICTED:_retinal_dehydrogenase_1-like_[Amyelois_transitella]	retinal dehydrogenase 1		GO:0001523,GO:0001758,GO:0004029,GO:0005829,GO:0042572,GO:0055114	retinoid metabolic process|retinal dehydrogenase activity|aldehyde dehydrogenase (NAD) activity|cytosol|retinol metabolic process|oxidation-reduction process	ko00561,ko00071,ko00380,ko00310,ko00040,ko00410,ko00340,ko00620,ko00330,ko00903,ko00280,ko00625,ko00053,ko00010	Glycerolipid metabolism|Fatty acid degradation|Tryptophan metabolism|Lysine degradation|Pentose and glucuronate interconversions|beta-Alanine metabolism|Histidine metabolism|Pyruvate metabolism|Arginine and proline metabolism|Limonene and pinene degradation|Valine, leucine and isoleucine degradation|Chloroalkane and chloroalkene degradation|Ascorbate and aldarate metabolism|Glycolysis / Gluconeog…
LOC101741178	3.59319e-25	0.858311	0.571	0.112	6.0653e-21	2	5.098	GeneID:101741178	protein_coding		KWMTBOMO02538	uncharacterized protein LOC101741178 isoform X2 [Bombyx mori]	PREDICTED:_uncharacterized_protein_LOC106124724_isoform_X5_[Papilio_xuthus]	uncharacterized LOC101741178
LOC101742796	3.87371e-25	1.01378	0.508	0.065	6.53882e-21	2	7.815	GeneID:101742796	protein_coding	Cbr3	KWMTBOMO01607	carbonyl reductase [NADPH] 3 [Bombyx mori]	PREDICTED:_carbonyl_reductase_[NADPH]_1-like_[Amyelois_transitella]	carbonyl reductase [NADPH] 3		GO:0000253,GO:0004090,GO:0005654,GO:0005829,GO:0042376,GO:0050890,GO:0070402	3-keto sterol reductase activity|carbonyl reductase (NADPH) activity|nucleoplasm|cytosol|phylloquinone catabolic process|cognition|NADPH binding
LOC100127129	7.46873e-25	0.497742	0.349	0.037	1.26072e-20	2	9.432	GeneID:100127129	protein_coding	Cyt-b5	KWMTBOMO02361	cytochrome b5 [Bombyx mori]	cytochrome_b5_[Bombyx_mori]	cytochrome b5		GO:0005789,GO:0016021,GO:0020037,GO:0031090,GO:0046872,GO:0055114	endoplasmic reticulum membrane|integral component of membrane|heme binding|organelle membrane|metal ion binding|oxidation-reduction process
LOC778461	7.50424e-25	0.478002	0.571	0.185	1.26672e-20	2	3.086	GeneID:778461	protein_coding	Ssr1	KWMTBOMO06427	signal sequence receptor [Bombyx mori]	signal_sequence_receptor_precursor_[Bombyx_mori]	signal sequence receptor		GO:0005783,GO:0005789,GO:0016021	endoplasmic reticulum|endoplasmic reticulum membrane|integral component of membrane	ko04141	Protein processing in endoplasmic reticulum
LOC105842273	2.07714e-24	0.116003	0.302	0.112	3.50621e-20	2	2.696	GeneID:105842273	protein_coding	Tret1	KWMTBOMO03484	facilitated trehalose transporter Tret1 [Bombyx mori]	PREDICTED:_facilitated_trehalose_transporter_Tret1-like_[Bombyx_mori]	facilitated trehalose transporter Tret1		GO:0005886,GO:0015574,GO:0015771,GO:0016021	plasma membrane|trehalose transmembrane transporter activity|trehalose transport|integral component of membrane
eIF3-S9	2.56305e-24	0.00310575	0.349	0.16	4.32642e-20	2	2.181	GeneID:733052	protein_coding	eIF3-S9	KWMTBOMO10493	eukaryotic translation initiation factor 3 subunit B [Bombyx mori]	eukaryotic_translation_initiation_factor_3_subunit_B_[Bombyx_mori]	eukaryotic translation initiation factor 3 subunit 9		GO:0001732,GO:0003743,GO:0005852,GO:0006446,GO:0016282,GO:0031369,GO:0033290	formation of cytoplasmic translation initiation complex|translation initiation factor activity|eukaryotic translation initiation factor 3 complex|regulation of translational initiation|eukaryotic 43S preinitiation complex|translation initiation factor binding|eukaryotic 48S preinitiation complex	ko03013	RNA transport
LOC101745308	3.36031e-24	0.679629	0.365	0.032	5.67221e-20	2	11.406	GeneID:101745308	protein_coding		KWMTBOMO11418	dynein intermediate chain 2, ciliary isoform X1 [Bombyx mori]	PREDICTED:_dynein_intermediate_chain_2,_ciliary_[Bombyx_mori]	dynein intermediate chain 2, ciliary		GO:0003774,GO:0005737,GO:0005874,GO:0005929,GO:0030286	motor activity|cytoplasm|microtubule|cilium|dynein complex
LOC101740969	4.14583e-24	0.312303	0.413	0.121	6.99817e-20	2	3.413	GeneID:101740969	protein_coding	LITAF	KWMTBOMO16561	lipopolysaccharide-induced tumor necrosis factor-alpha factor homolog isoform X2 [Bombyx mori]	PREDICTED:_lipopolysaccharide-induced_tumor_necrosis_factor-alpha_factor_homolog_[Bombyx_mori]	lipopolysaccharide-induced tumor necrosis factor-alpha factor homolog	zf-LITAF-like	GO:0000139,GO:0001816,GO:0003677,GO:0005125,GO:0005634,GO:0005765,GO:0008270,GO:0009898,GO:0019953,GO:0098559,GO:0098560,GO:0098574	Golgi membrane|cytokine production|DNA binding|cytokine activity|nucleus|lysosomal membrane|zinc ion binding|cytoplasmic side of plasma membrane|sexual reproduction|cytoplasmic side of early endosome membrane|cytoplasmic side of late endosome membrane|cytoplasmic side of lysosomal membrane	ko04142	Lysosome
LOC101739193	4.7571e-24	0.120045	0.365	0.118	8.02998e-20	2	3.093	GeneID:101739193	protein_coding	Rlip	KWMTBOMO03895	ralA-binding protein 1 isoform X3 [Bombyx mori]	PREDICTED:_ralA-binding_protein_1_isoform_X2_[Bombyx_mori]	ralA-binding protein 1		GO:0005096,GO:0005622,GO:0006898,GO:0007264,GO:0007275,GO:0016020,GO:0017160,GO:0043547,GO:0046578	GTPase activator activity|intracellular|receptor-mediated endocytosis|small GTPase mediated signal transduction|multicellular organism development|membrane|Ral GTPase binding|positive regulation of GTPase activity|regulation of Ras protein signal transduction	ko04014	Ras signaling pathway
LOC692973	4.85044e-24	0.531659	0.444	0.09	8.18755e-20	2	4.933	GeneID:692973	protein_coding		KWMTBOMO12098	salivary cysteine-rich peptide [Bombyx mori]	salivary_cysteine-rich_peptide_precursor_[Bombyx_mori]	salivary cysteine-rich peptide
LOC101746861	5.08045e-24	0.646286	0.524	0.109	8.57581e-20	2	4.807	GeneID:101746861	protein_coding		KWMTBOMO00390	uncharacterized protein LOC101746861 [Bombyx mori]	Ankyrin_repeat_domain-containing_protein_11_[Papilio_machaon]	uncharacterized LOC101746861
eIF3h	1.09856e-23	0.0255687	0.619	0.329	1.85436e-19	2	1.881	GeneID:692388	protein_coding		KWMTBOMO01757	RecName: Full=Eukaryotic translation initiation factor 3 subunit H; Short=eIF3h	eukaryotic_translation_initiation_factor_3_subunit_H_[Bombyx_mori]	eukaryotic translation initiation factor 3 subunit H		GO:0001732,GO:0003743,GO:0005852,GO:0016282,GO:0033290	formation of cytoplasmic translation initiation complex|translation initiation factor activity|eukaryotic translation initiation factor 3 complex|eukaryotic 43S preinitiation complex|eukaryotic 48S preinitiation complex	ko03013	RNA transport
LOC100862791	1.24764e-23	0.967548	0.952	0.547	2.10602e-19	2	1.74	GeneID:100862791	protein_coding		KWMTBOMO15892	apolipophorins isoform X1 [Bombyx mori]	apolipophorin_precursor_protein_[Bombyx_mori]	apolipophorins
LOC101735832	1.97963e-23	0.773766	0.619	0.15	3.34161e-19	2	4.127	GeneID:101735832	protein_coding	HSP70A2	KWMTBOMO16089	heat shock protein 70 [Bombyx mori]	heat_shock_protein_70_[Bombyx_mori]	heat shock protein 70 A2		GO:0005524	ATP binding	ko04010,ko04915,ko04141,ko03040,ko04612,ko04213,ko04144	MAPK signaling pathway|Estrogen signaling pathway|Protein processing in endoplasmic reticulum|Spliceosome|Antigen processing and presentation|Longevity regulating pathway - multiple species|Endocytosis
Ndufa13	2.67598e-23	0.00925132	0.27	0.096	4.51705e-19	2	2.812	GeneID:692866	protein_coding	NDUFA13	KWMTBOMO12682	cell death-regulatory protein GRIM19 [Bombyx mori]	NADH_dehydrogenase_(ubiquinone)_1_alpha_subcomplex,_13_[Bombyx_mori]	NADH dehydrogenase (ubiquinone) 1 alpha subcomplex, 13		GO:0005654,GO:0005737,GO:0005739,GO:0005746,GO:0005747,GO:0008137,GO:0016021,GO:0030308,GO:0032981,GO:0035458,GO:0043280,GO:0045039,GO:0045732,GO:0045892,GO:0071300,GO:0072593,GO:0097190,GO:0097191,GO:2001243	nucleoplasm|cytoplasm|mitochondrion|mitochondrial respiratory chain|mitochondrial respiratory chain complex I|NADH dehydrogenase (ubiquinone) activity|integral component of membrane|negative regulation of cell growth|mitochondrial respiratory chain complex I assembly|cellular response to interferon-beta|positive regulation of cysteine-type endopeptidase activity involved in apoptotic process|prot…	ko00190	Oxidative phosphorylation
LOC101745176	3.44023e-23	0.692947	0.556	0.133	5.80711e-19	2	4.18	GeneID:101745176	protein_coding	SMTNL2	KWMTBOMO04823	titin [Bombyx mori]	PREDICTED:_titin_[Bombyx_mori]	titin	Homeobox	GO:0005815,GO:0030036,GO:0031941	microtubule organizing center|actin cytoskeleton organization|filamentous actin
LOC110384905	3.64204e-23	0.829311	0.825	0.269	6.14776e-19	2	3.067	GeneID:110384905	protein_coding	IMPI	KWMTBOMO13443	zonadhesin isoform X1 [Bombyx mori]	PREDICTED:_zonadhesin-like_isoform_X1_[Bombyx_mori]	inducible metalloproteinase inhibitor protein-like		GO:0005615,GO:0008191,GO:0009653,GO:0030198,GO:0042060	extracellular space|metalloendopeptidase inhibitor activity|anatomical structure morphogenesis|extracellular matrix organization|wound healing
LOC101739353	3.851e-23	0.0928913	0.349	0.118	6.50048e-19	2	2.958	GeneID:101739353	protein_coding	Lrp2	KWMTBOMO06355	LOW QUALITY PROTEIN: low-density lipoprotein receptor-related protein 2 [Bombyx mori]	PREDICTED:_low-density_lipoprotein_receptor-related_protein_2_[Amyelois_transitella]	low-density lipoprotein receptor-related protein 2		GO:0001843,GO:0003139,GO:0003148,GO:0003223,GO:0003281,GO:0005509,GO:0005615,GO:0005737,GO:0005768,GO:0005783,GO:0005794,GO:0005903,GO:0005905,GO:0006766,GO:0006897,GO:0006898,GO:0007507,GO:0007605,GO:0008144,GO:0008283,GO:0008584,GO:0009897,GO:0009986,GO:0010165,GO:0016020,GO:0016021,GO:0016197,GO:0016324,GO:0017124,GO:0020028,GO:0030001,GO:0030139,GO:0030165,GO:0030424,GO:0030425,GO:0030492,GO:…	neural tube closure|secondary heart field specification|outflow tract septum morphogenesis|ventricular compact myocardium morphogenesis|ventricular septum development|calcium ion binding|extracellular space|cytoplasm|endosome|endoplasmic reticulum|Golgi apparatus|brush border|clathrin-coated pit|vitamin metabolic process|endocytosis|receptor-mediated endocytosis|heart development|sensory percepti…	ko04918,ko04340	Thyroid hormone synthesis|Hedgehog signaling pathway
LOC101739986	5.1874e-23	0.0225616	0.302	0.131	8.75633e-19	2	2.305	GeneID:101739986	protein_coding	Lgals9	KWMTBOMO14906	galectin-5 [Bombyx mori]	PREDICTED:_galectin-5-like_[Bombyx_mori]	galectin-5		GO:0001819,GO:0005102,GO:0005576,GO:0005622,GO:0005634,GO:0005737,GO:0005829,GO:0006935,GO:0007157,GO:0007565,GO:0010628,GO:0010629,GO:0010862,GO:0016936,GO:0019899,GO:0030246,GO:0032496,GO:0032689,GO:0032722,GO:0032732,GO:0032760,GO:0032815,GO:0032823,GO:0034138,GO:0043032,GO:0043322,GO:0043539,GO:0045089,GO:0045185,GO:0045591,GO:0050728,GO:0051353,GO:0062023,GO:0098586,GO:1900426,GO:1902714,GO:…	positive regulation of cytokine production|signaling receptor binding|extracellular region|intracellular|nucleus|cytoplasm|cytosol|chemotaxis|heterophilic cell-cell adhesion via plasma membrane cell adhesion molecules|female pregnancy|positive regulation of gene expression|negative regulation of gene expression|positive regulation of pathway-restricted SMAD protein phosphorylation|galactoside bin…
CYP340C1	5.52947e-23	0.434554	0.429	0.104	9.33374e-19	2	4.125	GeneID:101742493	protein_coding	CYP4C1	KWMTBOMO15838	uncharacterized protein LOC101742493 isoform X1 [Bombyx mori]	PREDICTED:_uncharacterized_protein_LOC101742493_isoform_X1_[Bombyx_mori]	cytochrome P450 4C1-like		GO:0005506,GO:0005789,GO:0020037,GO:0031090,GO:0070330	iron ion binding|endoplasmic reticulum membrane|heme binding|organelle membrane|aromatase activity
LOC733028	5.85614e-23	0.590299	0.492	0.137	9.88517e-19	2	3.591	GeneID:733028	protein_coding		KWMTBOMO13982	thymosin isoform 2 [Bombyx mori]	thymosin_isoform_2_[Bombyx_mori]	thymosin
LOC101737305	6.28649e-23	1.13075	0.651	0.111	1.06116e-18	2	5.865	GeneID:101737305	protein_coding	CYP4C1	KWMTBOMO12748	cytochrome P450 [Bombyx mori]	cytochrome_P450_CYP4S2_[Helicoverpa_armigera]	cytochrome P450 4C1		GO:0005506,GO:0005789,GO:0020037,GO:0031090,GO:0070330	iron ion binding|endoplasmic reticulum membrane|heme binding|organelle membrane|aromatase activity
LOC733098	1.1503e-22	0.0517152	0.524	0.259	1.94171e-18	2	2.023	GeneID:733098	protein_coding	bai	KWMTBOMO15407	transmembrane trafficking protein [Bombyx mori]	transmembrane_trafficking_protein_precursor_[Bombyx_mori]	transmembrane trafficking protein		GO:0008565,GO:0009953,GO:0016021,GO:0048042,GO:0061355	protein transporter activity|dorsal/ventral pattern formation|integral component of membrane|regulation of post-mating oviposition|Wnt protein secretion
LOC692926	1.24099e-22	0.115568	0.635	0.327	2.09479e-18	2	1.942	GeneID:692926	protein_coding	blw	KWMTBOMO11351	ATP synthase [Bombyx mori]	ATP_synthase_[Bombyx_mori]	ATP synthase		GO:0000275,GO:0005524,GO:0005739,GO:0006754,GO:0006979,GO:0015986,GO:0019915,GO:0022900,GO:0043531,GO:0046034,GO:0046933,GO:1902769	mitochondrial proton-transporting ATP synthase complex, catalytic core F(1)|ATP binding|mitochondrion|ATP biosynthetic process|response to oxidative stress|ATP synthesis coupled proton transport|lipid storage|electron transport chain|ADP binding|ATP metabolic process|proton-transporting ATP synthase activity, rotational mechanism|regulation of choline O-acetyltransferase activity	ko00190	Oxidative phosphorylation
trh.2	1.49428e-22	0.297084	0.333	0.091	2.52235e-18	2	3.659	--	--	--	--	--	--	--	--	--	--	--	--
LOC101743399	1.77517e-22	0.973809	0.952	0.384	2.99649e-18	2	2.479	GeneID:101743399	protein_coding		KWMTBOMO12179	uncharacterized protein LOC101743399 [Bombyx mori]	PREDICTED:_uncharacterized_protein_LOC101743399_[Bombyx_mori]	uncharacterized LOC101743399
LOC101737964	1.9486e-22	0.617851	0.27	0.013	3.28924e-18	2	20.769	GeneID:101737964	protein_coding		KWMTBOMO04032	uncharacterized protein LOC101737964 [Bombyx mori]	PREDICTED:_uncharacterized_protein_LOC106116596_[Papilio_xuthus]	uncharacterized LOC101737964
LOC101739385	2.00413e-22	0.405238	0.476	0.136	3.38297e-18	2	3.5	GeneID:101739385	protein_coding		KWMTBOMO06082	uncharacterized protein LOC101739385 isoform X1 [Bombyx mori]	PREDICTED:_uncharacterized_protein_LOC106142738_[Amyelois_transitella]	uncharacterized LOC101739385
LOC101745618	2.1841e-22	0.00770858	0.413	0.19	3.68676e-18	2	2.174	GeneID:101745618	protein_coding	l(1)G0004	KWMTBOMO12167	RNA-binding protein pno1 [Bombyx mori]	PREDICTED:_RNA-binding_protein_PNO1_[Papilio_polytes]	RNA-binding protein pno1		GO:0003723,GO:0005730	RNA binding|nucleolus
LOC733116	2.66438e-22	0.230976	0.476	0.188	4.49747e-18	2	2.532	GeneID:733116	protein_coding	eIF3-S5	KWMTBOMO10663	eukaryotic translation initiation factor 3 subunit F [Bombyx mori]	eukaryotic_translation_initiation_factor_3_subunit_F_[Bombyx_mori]	eukaryotic translation initiation factor 3 subunit 5		GO:0001732,GO:0003743,GO:0005852,GO:0016282,GO:0033290	formation of cytoplasmic translation initiation complex|translation initiation factor activity|eukaryotic translation initiation factor 3 complex|eukaryotic 43S preinitiation complex|eukaryotic 48S preinitiation complex	ko03013	RNA transport
LOC101742018	4.36885e-22	0.492909	0.254	0.037	7.37462e-18	2	6.865	--	--	--	--	--	--	--	--	--	--	--	--
LOC101736156	5.50513e-22	1.19998	0.873	0.529	9.29265e-18	2	1.65	GeneID:101736156	protein_coding		KWMTBOMO06667	putative cuticle protein CPG43 [Bombyx mori]	PREDICTED:_cuticle_protein_6.4_[Bombyx_mori]	cuticle protein 6.4
LOC732877	7.07746e-22	0.180527	0.27	0.085	1.19467e-17	2	3.176	GeneID:732877	protein_coding	Rab8a	KWMTBOMO15072	small GTP binding protein RAB8 [Bombyx mori]	small_GTP_binding_protein_RAB8_[Bombyx_mori]	small GTP binding protein RAB8		GO:0003924,GO:0005525,GO:0005768,GO:0005794,GO:0005813,GO:0005814,GO:0005886,GO:0006886,GO:0006904,GO:0006914,GO:0007409,GO:0008021,GO:0009306,GO:0010506,GO:0014069,GO:0017157,GO:0019003,GO:0019901,GO:0030140,GO:0030425,GO:0030496,GO:0030659,GO:0030670,GO:0031410,GO:0031489,GO:0032482,GO:0032869,GO:0032880,GO:0036064,GO:0042593,GO:0043025,GO:0043197,GO:0045202,GO:0045335,GO:0046326,GO:0048169,GO:…	GTPase activity|GTP binding|endosome|Golgi apparatus|centrosome|centriole|plasma membrane|intracellular protein transport|vesicle docking involved in exocytosis|autophagy|axonogenesis|synaptic vesicle|protein secretion|regulation of autophagy|postsynaptic density|regulation of exocytosis|GDP binding|protein kinase binding|trans-Golgi network transport vesicle|dendrite|midbody|cytoplasmic vesicle …	ko04972,ko04144,ko04152	Pancreatic secretion|Endocytosis|AMPK signaling pathway
LOC105842530	7.2394e-22	0.242406	0.619	0.257	1.22201e-17	2	2.409	GeneID:105842530	protein_coding	lfe-2	KWMTBOMO05645	inositol-trisphosphate 3-kinase homolog [Bombyx mori]	PREDICTED:_inositol-trisphosphate_3-kinase_A_[Bombyx_mori]	inositol-trisphosphate 3-kinase homolog		GO:0005524,GO:0008440,GO:0032958,GO:0048815	ATP binding|inositol-1,4,5-trisphosphate 3-kinase activity|inositol phosphate biosynthetic process|hermaphrodite genitalia morphogenesis	ko00562,ko04020,ko04070	Inositol phosphate metabolism|Calcium signaling pathway|Phosphatidylinositol signaling system
LOC101736821	7.29736e-22	1.33423	0.524	0.057	1.23179e-17	2	9.193	GeneID:101736821	protein_coding		KWMTBOMO12901	uncharacterized protein LOC101736821 isoform X2 [Bombyx mori]	PREDICTED:_uncharacterized_protein_LOC101736821_isoform_X2_[Bombyx_mori]	uncharacterized LOC101736821
LOC692906	9.33211e-22	0.148864	0.381	0.136	1.57526e-17	2	2.801	GeneID:692906	protein_coding	Spase25	KWMTBOMO02241	signal peptidase complex subunit 2 [Bombyx mori]	signal_peptidase_complex_subunit_2_[Bombyx_mori]	signal peptidase complex subunit 2		GO:0005787,GO:0006465,GO:0008233,GO:0012505,GO:0016021,GO:0031090,GO:0045047	signal peptidase complex|signal peptide processing|peptidase activity|endomembrane system|integral component of membrane|organelle membrane|protein targeting to ER	ko03060	Protein export
LOC101739845	9.78678e-22	0.382229	0.492	0.162	1.65201e-17	2	3.037	GeneID:101739845	protein_coding	CPAMD8	KWMTBOMO02550	farnesoic acid O-methyltransferase [Bombyx mori]	farnesoic_acid_O-methyltransferase_[Bombyx_mori]	uncharacterized LOC101739845		GO:0001654,GO:0004867,GO:0005615,GO:0005886	eye development|serine-type endopeptidase inhibitor activity|extracellular space|plasma membrane
LOC110384858	1.0645e-21	0.299586	0.698	0.325	1.79687e-17	2	2.148	GeneID:110384858	protein_coding	Arsb	KWMTBOMO05106	arylsulfatase B-like [Bombyx mori]	PREDICTED:_uncharacterized_protein_LOC101737480_[Bombyx_mori]	arylsulfatase B-like		GO:0003943,GO:0004065,GO:0005739,GO:0005764,GO:0005791,GO:0005794,GO:0006914,GO:0007417,GO:0007584,GO:0008484,GO:0009268,GO:0009986,GO:0010632,GO:0010976,GO:0043627,GO:0046872,GO:0051597,GO:0061580,GO:0097065	N-acetylgalactosamine-4-sulfatase activity|arylsulfatase activity|mitochondrion|lysosome|rough endoplasmic reticulum|Golgi apparatus|autophagy|central nervous system development|response to nutrient|sulfuric ester hydrolase activity|response to pH|cell surface|regulation of epithelial cell migration|positive regulation of neuron projection development|response to estrogen|metal ion binding|respon…
LOC101746953	1.12748e-21	0.824918	0.413	0.054	1.90319e-17	2	7.648	GeneID:101746953	protein_coding	Pxd	KWMTBOMO03456	peroxidase [Bombyx mori]	PREDICTED:_LOW_QUALITY_PROTEIN:_peroxidase-like_[Bombyx_mori]	peroxidase		GO:0004601,GO:0005576,GO:0006979,GO:0007306,GO:0020037,GO:0042600,GO:0042744,GO:0045471,GO:0046872	peroxidase activity|extracellular region|response to oxidative stress|eggshell chorion assembly|heme binding|chorion|hydrogen peroxide catabolic process|response to ethanol|metal ion binding
serpin-18	1.43051e-21	0.0617417	0.81	0.538	2.41471e-17	2	1.506	GeneID:100272183	protein_coding		KWMTBOMO09259	reverse transcriptase [Bombyx mori]	reverse_transcriptase_[Bombyx_mori]	serine protease inhibitor 18
LOC101743689	2.52738e-21	0.510804	0.524	0.143	4.26622e-17	2	3.664	GeneID:101743689	protein_coding	ABCC4	KWMTBOMO08974	multidrug resistance-associated protein 4 [Bombyx mori]	PREDICTED:_multidrug_resistance-associated_protein_4-like_[Bombyx_mori]	multidrug resistance-associated protein 4				ko04976,ko04024,ko02010	Bile secretion|cAMP signaling pathway|ABC transporters
Pts	5.58437e-21	0.316774	0.254	0.067	9.42642e-17	2	3.791	GeneID:692791	protein_coding	pr	KWMTBOMO02913	6-pyruvoyltetrahydropterin synthase [Bombyx mori]	6-pyruvoyltetrahydropterin_synthase_[Bombyx_mori]	6-pyruvoyltetrahydropterin synthase		GO:0003874,GO:0005739,GO:0006728,GO:0006729,GO:0046872	6-pyruvoyltetrahydropterin synthase activity|mitochondrion|pteridine biosynthetic process|tetrahydrobiopterin biosynthetic process|metal ion binding	ko00790	Folate biosynthesis
LOC101739124	5.79744e-21	0.280322	0.27	0.059	9.78608e-17	2	4.576	GeneID:101739124	protein_coding	SMSr	KWMTBOMO13294	sphingomyelin synthase-related 1 [Bombyx mori]	sphingomyelin_synthase-related_protein_[Chilo_suppressalis]	sphingomyelin synthase-related 1		GO:0005887,GO:0006686,GO:0007030,GO:0016021,GO:0030148,GO:0030173,GO:0030176,GO:0033188,GO:0046513,GO:0047493,GO:0060305,GO:2000303	integral component of plasma membrane|sphingomyelin biosynthetic process|Golgi organization|integral component of membrane|sphingolipid biosynthetic process|integral component of Golgi membrane|integral component of endoplasmic reticulum membrane|sphingomyelin synthase activity|ceramide biosynthetic process|ceramide cholinephosphotransferase activity|regulation of cell diameter|regulation of cera…
LOC101736101	6.87673e-21	0.230373	0.27	0.071	1.16079e-16	2	3.803	GeneID:101736101	protein_coding	ostc-a	KWMTBOMO01688	oligosaccharyltransferase complex subunit ostc-A [Bombyx mori]	PREDICTED:_oligosaccharyltransferase_complex_subunit_ostc-A-like_[Plutella_xylostella]	oligosaccharyltransferase complex subunit ostc-A		GO:0016021	integral component of membrane
LOC101740087	8.84414e-21	0.232158	0.27	0.089	1.49289e-16	2	3.034	GeneID:101740087	protein_coding					trypsin inhibitor-like		GO:0004867,GO:0007275	serine-type endopeptidase inhibitor activity|multicellular organism development
LOC110385338	1.55026e-20	0.643212	0.571	0.159	2.61684e-16	2	3.591	GeneID:110385338	protein_coding	Hsp70Ba	KWMTBOMO16088	heat shock protein 70B [Bombyx mori]	heat_shock_protein_70_A1_[Bombyx_mori]	heat shock protein 70 A2-like		GO:0005524	ATP binding	ko04010,ko04915,ko04141,ko03040,ko04612,ko04213,ko04144	MAPK signaling pathway|Estrogen signaling pathway|Protein processing in endoplasmic reticulum|Spliceosome|Antigen processing and presentation|Longevity regulating pathway - multiple species|Endocytosis
LOC692831	1.74462e-20	0.470536	0.492	0.161	2.94493e-16	2	3.056	GeneID:692831	protein_coding	D11DS	KWMTBOMO15020	acyl-CoA delta-11 desaturase isoform 1 [Bombyx mori]	acyl-CoA_delta-11_desaturase_isoform_1_[Bombyx_mori]	acyl-CoA delta-11 desaturase		GO:0005789,GO:0006633,GO:0016021,GO:0017105,GO:0046872	endoplasmic reticulum membrane|fatty acid biosynthetic process|integral component of membrane|acyl-CoA delta11-desaturase activity|metal ion binding	ko04212,ko01040,ko01212,ko03320,ko04152	Longevity regulating pathway - worm|Biosynthesis of unsaturated fatty acids|Fatty acid metabolism|PPAR signaling pathway|AMPK signaling pathway
UGT33R2	3.03243e-20	0.523564	0.397	0.096	5.11874e-16	2	4.135	GeneID:100862842	protein_coding	UGT2B31	KWMTBOMO00919	UDP-glycosyltransferase UGT33R2 [Bombyx mori]	UDP-glycosyltransferase_UGT33R2_precursor_[Bombyx_mori]	UDP-glycosyltransferase UGT33R2		GO:0005789,GO:0008194,GO:0015020,GO:0016021,GO:0031090,GO:0043231	endoplasmic reticulum membrane|UDP-glycosyltransferase activity|glucuronosyltransferase activity|integral component of membrane|organelle membrane|intracellular membrane-bounded organelle	ko00982,ko00980,ko00140,ko00040,ko00830,ko00860,ko00983,ko00053,ko00500	Drug metabolism - cytochrome P450|Metabolism of xenobiotics by cytochrome P450|Steroid hormone biosynthesis|Pentose and glucuronate interconversions|Retinol metabolism|Porphyrin and chlorophyll metabolism|Drug metabolism - other enzymes|Ascorbate and aldarate metabolism|Starch and sucrose metabolism
LOC732862	3.12198e-20	0.515605	0.476	0.145	5.26991e-16	2	3.283	GeneID:732862	protein_coding	Ssr2	KWMTBOMO03113	signal sequence receptor beta subunit precursor [Bombyx mori]	signal_sequence_receptor_beta_subunit_precursor_[Bombyx_mori]	signal sequence receptor beta subunit		GO:0005783,GO:0005789,GO:0016021	endoplasmic reticulum|endoplasmic reticulum membrane|integral component of membrane	ko04141	Protein processing in endoplasmic reticulum
CPH21	3.20641e-20	1.21935	0.81	0.251	5.41242e-16	2	3.227	GeneID:100379475	protein_coding		KWMTBOMO06684	--	cuticular_protein_hypothetical_21_precursor_[Bombyx_mori]	cuticular protein hypothetical 21
LOC101746878	3.68218e-20	0.260354	0.73	0.323	6.21552e-16	2	2.26	GeneID:101746878	protein_coding		KWMTBOMO11378	uncharacterized protein LOC101746878 isoform X8 [Bombyx mori]	PREDICTED:_uncharacterized_protein_LOC101746878_isoform_X3_[Bombyx_mori]	uncharacterized LOC101746878
LOC101745731	3.77794e-20	0.0442963	0.524	0.291	6.37716e-16	2	1.801	GeneID:101745731	protein_coding	TRAM1	KWMTBOMO02748	translocating chain-associated membrane protein 1 [Bombyx mori]	PREDICTED:_translocating_chain-associated_membrane_protein_1_[Amyelois_transitella]	translocating chain-associated membrane protein 1	Homeobox	GO:0005791,GO:0006616,GO:0030176	rough endoplasmic reticulum|SRP-dependent cotranslational protein targeting to membrane, translocation|integral component of endoplasmic reticulum membrane	ko04141	Protein processing in endoplasmic reticulum
Tub1	3.90675e-20	1.12116	0.714	0.165	6.5946e-16	2	4.327	GeneID:692431	protein_coding		KWMTBOMO12286	beta-tubulin [Bombyx mori]	beta-tubulin_[Bombyx_mori]	beta-tubulin		GO:0003924,GO:0005200,GO:0005525,GO:0005737,GO:0005874,GO:0007017	GTPase activity|structural constituent of cytoskeleton|GTP binding|cytoplasm|microtubule|microtubule-based process	ko04540,ko04145	Gap junction|Phagosome
LOC101744804	3.91235e-20	0.258244	0.317	0.093	6.60405e-16	2	3.409	GeneID:101744804	protein_coding		KWMTBOMO09374	uncharacterized protein LOC101744804 isoform X1 [Bombyx mori]	PREDICTED:_uncharacterized_protein_LOC101744804_isoform_X1_[Bombyx_mori]	uncharacterized LOC101744804
LOC101739819	6.79304e-20	0.67883	0.317	0.024	1.14667e-15	2	13.208	GeneID:101739819	protein_coding					venom peptide BmKAPI-like
LOC101735777	8.24942e-20	0.361183	0.397	0.114	1.3925e-15	2	3.482	GeneID:101735777	protein_coding	snRNP-U1-70K	KWMTBOMO06344	U1 small nuclear ribonucleoprotein 70 kDa [Bombyx mori]	PREDICTED:_U1_small_nuclear_ribonucleoprotein_70_kDa_[Amyelois_transitella]	U1 small nuclear ribonucleoprotein 70 kDa		GO:0000243,GO:0000381,GO:0000398,GO:0003723,GO:0003729,GO:0005634,GO:0005681,GO:0005685,GO:0007283,GO:0016607,GO:0030619,GO:0043484,GO:0048025,GO:0048477,GO:0071011,GO:0071013	commitment complex|regulation of alternative mRNA splicing, via spliceosome|mRNA splicing, via spliceosome|RNA binding|mRNA binding|nucleus|spliceosomal complex|U1 snRNP|spermatogenesis|nuclear speck|U1 snRNA binding|regulation of RNA splicing|negative regulation of mRNA splicing, via spliceosome|oogenesis|precatalytic spliceosome|catalytic step 2 spliceosome	ko03040	Spliceosome
LOC101745647	9.23766e-20	0.323957	0.349	0.129	1.55932e-15	2	2.705	GeneID:101745647	protein_coding		KWMTBOMO06280	--	hCG1806822_[Homo_sapiens]	mucin-5AC-like
LOC692847	9.35745e-20	0.30534	0.365	0.108	1.57954e-15	2	3.38	GeneID:692847	protein_coding	CD63	KWMTBOMO05931	tetraspanin E [Bombyx mori]	tetraspanin_E_[Bombyx_mori]	tetraspanin E	TEA	GO:0002092,GO:0005765,GO:0005887,GO:0007160,GO:0007166,GO:0009986,GO:0015031,GO:0016477,GO:0031226,GO:0031902,GO:0032585,GO:0035646,GO:0042470,GO:0045807,GO:0048757,GO:0070062,GO:0097487,GO:1900746,GO:2001046	positive regulation of receptor internalization|lysosomal membrane|integral component of plasma membrane|cell-matrix adhesion|cell surface receptor signaling pathway|cell surface|protein transport|cell migration|intrinsic component of plasma membrane|late endosome membrane|multivesicular body membrane|endosome to melanosome transport|melanosome|positive regulation of endocytosis|pigment granule m…	ko04142	Lysosome
LOC101739953	1.03256e-19	0.32166	0.349	0.089	1.74296e-15	2	3.921	GeneID:101739953	protein_coding		KWMTBOMO01522	hypothetical protein RR46_04746 [Papilio xuthus]	hypothetical_protein_RR46_04746_[Papilio_xuthus]	uncharacterized LOC101739953
LOC101741063	2.0235e-19	0.105784	0.635	0.312	3.41567e-15	2	2.035	GeneID:101741063	protein_coding	SLC22A3	KWMTBOMO07605	solute carrier family 22 member 3 [Bombyx mori]	PREDICTED:_organic_cation_transporter_protein-like_[Amyelois_transitella]	solute carrier family 22 member 3		GO:0005330,GO:0005886,GO:0005887,GO:0006855,GO:0015101,GO:0015651,GO:0015695,GO:0015697,GO:0016020,GO:0019534,GO:0032098,GO:0051615	dopamine:sodium symporter activity|plasma membrane|integral component of plasma membrane|drug transmembrane transport|organic cation transmembrane transporter activity|quaternary ammonium group transmembrane transporter activity|organic cation transport|quaternary ammonium group transport|membrane|toxin transmembrane transporter activity|regulation of appetite|histamine uptake
LOC733070	3.20145e-19	0.591336	0.778	0.28	5.40406e-15	2	2.779	GeneID:733070	protein_coding	SEC61B	KWMTBOMO01918	transport protein Sec61 beta subunit [Bombyx mori]	transport_protein_Sec61_beta_subunit_[Bombyx_mori]	transport protein Sec61 beta subunit		GO:0000060,GO:0003723,GO:0005086,GO:0005783,GO:0005784,GO:0005789,GO:0005829,GO:0006616,GO:0016020,GO:0016021,GO:0030433,GO:0030970,GO:0031204,GO:0031205,GO:0048408	protein import into nucleus, translocation|RNA binding|ARF guanyl-nucleotide exchange factor activity|endoplasmic reticulum|Sec61 translocon complex|endoplasmic reticulum membrane|cytosol|SRP-dependent cotranslational protein targeting to membrane, translocation|membrane|integral component of membrane|ubiquitin-dependent ERAD pathway|retrograde protein transport, ER to cytosol|posttranslational p…	ko04145,ko04141,ko03060	Phagosome|Protein processing in endoplasmic reticulum|Protein export
LOC733049	3.79115e-19	0.0226139	0.556	0.31	6.39946e-15	2	1.794	GeneID:733049	protein_coding	alyref-b	KWMTBOMO04594	ALY [Bombyx mori]	ALY_[Bombyx_mori]	ALY	Others	GO:0003723,GO:0005737,GO:0006397,GO:0008380,GO:0016607,GO:0051028	RNA binding|cytoplasm|mRNA processing|RNA splicing|nuclear speck|mRNA transport	ko03040,ko03015,ko03013	Spliceosome|mRNA surveillance pathway|RNA transport
LOC101741105	4.81951e-19	0.631193	0.381	0.067	8.13534e-15	2	5.687	GeneID:101741105	protein_coding		KWMTBOMO12230	myrosinase 1 isoform X1 [Bombyx mori]	PREDICTED:_myrosinase_1-like_[Bombyx_mori]	myrosinase 1		GO:0005975,GO:0019137,GO:0046872,GO:0102799	carbohydrate metabolic process|thioglucosidase activity|metal ion binding|glucosinolate glucohydrolase activity
Hsp70	9.40048e-19	1.14399	0.667	0.151	1.5868e-14	2	4.417	GeneID:692822	protein_coding	HSP70A2	KWMTBOMO16090	heat shock protein 70 [Bombyx mori]	heat_shock_protein_70_[Bombyx_mori]	heat shock protein 70		GO:0005524	ATP binding	ko04010,ko04915,ko04141,ko03040,ko04612,ko04213,ko04144	MAPK signaling pathway|Estrogen signaling pathway|Protein processing in endoplasmic reticulum|Spliceosome|Antigen processing and presentation|Longevity regulating pathway - multiple species|Endocytosis
Jafrac1	1.05631e-18	0.905463	0.667	0.168	1.78305e-14	2	3.97	GeneID:692638	protein_coding	Jafrac1	KWMTBOMO09355	thiol peroxiredoxin isoform X2 [Bombyx mori]	thiol_peroxiredoxin_[Bombyx_mori]	thiol peroxiredoxin		GO:0005829,GO:0006979,GO:0007155,GO:0007281,GO:0008340,GO:0008354,GO:0008379,GO:0042594,GO:0042744,GO:0045454	cytosol|response to oxidative stress|cell adhesion|germ cell development|determination of adult lifespan|germ cell migration|thioredoxin peroxidase activity|response to starvation|hydrogen peroxide catabolic process|cell redox homeostasis	ko04146	Peroxisome
FIBH.1	1.49778e-18	0.215773	0.333	0.111	2.52825e-14	2	3	--	--	--	--	--	--	--	--	--	--	--	--
LOC100736431	1.68609e-18	0.920603	0.333	0.03	2.84613e-14	2	11.1	GeneID:100736431	protein_coding	ABCC4	KWMTBOMO08968	multidrug resistance-associated protein 4 [Bombyx mori]	PREDICTED:_probable_multidrug_resistance-associated_protein_lethal(2)03659_[Bombyx_mori]	ABC transporter				ko04976,ko04024,ko02010	Bile secretion|cAMP signaling pathway|ABC transporters
LOC692975	1.72383e-18	0.213184	0.27	0.085	2.90983e-14	2	3.176	GeneID:692975	protein_coding	SHMT1	KWMTBOMO10416	serine hydroxymethyltransferase isoform X1 [Bombyx mori]	PREDICTED:_serine_hydroxymethyltransferase_isoform_X1_[Bombyx_mori]	serine hydroxymethyltransferase		GO:0000900,GO:0004372,GO:0005634,GO:0005829,GO:0006544,GO:0006563,GO:0006565,GO:0006730,GO:0008270,GO:0009113,GO:0016597,GO:0019264,GO:0030170,GO:0035999,GO:0042803,GO:0046653,GO:0046655,GO:0048027,GO:0050897,GO:0051289,GO:0070905,GO:1904482,GO:1990830	translation repressor activity, mRNA regulatory element binding|glycine hydroxymethyltransferase activity|nucleus|cytosol|glycine metabolic process|L-serine metabolic process|L-serine catabolic process|one-carbon metabolic process|zinc ion binding|purine nucleobase biosynthetic process|amino acid binding|glycine biosynthetic process from serine|pyridoxal phosphate binding|tetrahydrofolate interco…	ko00260,ko00680,ko01200,ko00630,ko00460,ko00670,ko01230	Glycine, serine and threonine metabolism|Methane metabolism|Carbon metabolism|Glyoxylate and dicarboxylate metabolism|Cyanoamino acid metabolism|One carbon pool by folate|Biosynthesis of amino acids
LOC732906	2.18483e-18	0.544899	0.635	0.253	3.68799e-14	2	2.51	GeneID:732906	protein_coding		KWMTBOMO10453	transgelin [Bombyx mori]	transgelin_[Bombyx_mori]	transgelin
LOC101736096	2.28984e-18	0.363428	0.444	0.149	3.86525e-14	2	2.98	GeneID:101736096	protein_coding	SLC2A6	KWMTBOMO11788	solute carrier family 2, facilitated glucose transporter member 6 [Bombyx mori]	PREDICTED:_solute_carrier_family_2,_facilitated_glucose_transporter_member_6-like_[Bombyx_mori]	solute carrier family 2, facilitated glucose transporter member 6		GO:0005351,GO:0005355,GO:0005886,GO:0005887,GO:0008645,GO:0016020,GO:0055056	carbohydrate:proton symporter activity|glucose transmembrane transporter activity|plasma membrane|integral component of plasma membrane|hexose transmembrane transport|membrane|D-glucose transmembrane transporter activity
LOC101744736	3.01425e-18	0.486922	1	0.943	5.08806e-14	2	1.06	GeneID:101744736	protein_coding		KWMTBOMO06272	clathrin coat assembly protein AP180 [Bombyx mori]	PREDICTED:_uncharacterized_protein_LOC101746790_[Bombyx_mori]	clathrin coat assembly protein AP180
LOC105842986	3.04215e-18	0.320283	0.603	0.273	5.13515e-14	2	2.209	GeneID:105842986	protein_coding		KWMTBOMO15045	uncharacterized protein LOC101739659 [Bombyx mori]	PREDICTED:_N-acetylneuraminate_lyase-like_[Bombyx_mori]	uncharacterized LOC105842986
LOC101737646	3.57785e-18	0.460222	0.603	0.232	6.03942e-14	2	2.599	GeneID:101737646	protein_coding	AAEL002956	KWMTBOMO00279	probable citrate synthase 2, mitochondrial [Bombyx mori]	putative_citrate_synthase_[Danaus_plexippus]	probable citrate synthase 2, mitochondrial		GO:0004108,GO:0005759,GO:0005975,GO:0006099	citrate (Si)-synthase activity|mitochondrial matrix|carbohydrate metabolic process|tricarboxylic acid cycle	ko01230,ko00020,ko00630,ko01210,ko01200	Biosynthesis of amino acids|Citrate cycle (TCA cycle)|Glyoxylate and dicarboxylate metabolism|2-Oxocarboxylic acid metabolism|Carbon metabolism
P25	3.60075e-18	0.00755878	0.397	0.212	6.07807e-14	2	1.873	GeneID:100146105	protein_coding	P25	KWMTBOMO01001	fibroin P25 [Bombyx mandarina]	fibroin_P25_[Bombyx_mandarina]	silk protein P25		GO:0005198,GO:0005576	structural molecule activity|extracellular region
LOC100127128	3.94491e-18	0.334371	0.444	0.178	6.659e-14	2	2.494	GeneID:100127128	protein_coding	CYC1	KWMTBOMO06474	cytochrome c1 [Bombyx mori]	cytochrome_c1_[Bombyx_mori]	cytochrome c1		GO:0005739,GO:0005743,GO:0005750,GO:0006122,GO:0016021,GO:0020037,GO:0042776,GO:0045153,GO:0046872	mitochondrion|mitochondrial inner membrane|mitochondrial respiratory chain complex III|mitochondrial electron transport, ubiquinol to cytochrome c|integral component of membrane|heme binding|mitochondrial ATP synthesis coupled proton transport|electron transporter, transferring electrons within CoQH2-cytochrome c reductase complex activity|metal ion binding	ko00190,ko02020,ko04260	Oxidative phosphorylation|Two-component system|Cardiac muscle contraction
LOC733141	4.32724e-18	0.100805	0.683	0.351	7.30439e-14	2	1.946	GeneID:733141	protein_coding	SEC61G	KWMTBOMO07600	Protein transport protein Sec61 subunit gamma [Papilio xuthus]	transport_protein_Sec61_gamma_subunit_[Bombyx_mori]	transport protein Sec61 gamma subunit		GO:0005789,GO:0008565,GO:0015450,GO:0016021,GO:0045047	endoplasmic reticulum membrane|protein transporter activity|P-P-bond-hydrolysis-driven protein transmembrane transporter activity|integral component of membrane|protein targeting to ER	ko04145,ko04141,ko03060	Phagosome|Protein processing in endoplasmic reticulum|Protein export
CatD	4.81318e-18	0.230093	0.333	0.116	8.12466e-14	2	2.871	GeneID:692768	protein_coding	AAEL006169	KWMTBOMO14000	CathD [Bombyx mori]	cathepsin_D_precursor_[Bombyx_mori]	cathepsin D		GO:0004190,GO:0005764	aspartic-type endopeptidase activity|lysosome	ko04071,ko04142,ko04210	Sphingolipid signaling pathway|Lysosome|Apoptosis
LOC101745489	5.54456e-18	0.199298	0.302	0.092	9.35921e-14	2	3.283	GeneID:101745489	lncRNA
LOC101738851	5.98871e-18	0.504796	0.27	0.041	1.01089e-13	2	6.585	GeneID:101738851	protein_coding	Blm	KWMTBOMO12377	Bloom syndrome protein homolog isoform X1 [Bombyx mori]	PREDICTED:_Bloom_syndrome_protein_homolog_isoform_X1_[Bombyx_mori]	Bloom syndrome protein homolog		GO:0000079,GO:0000228,GO:0000400,GO:0000403,GO:0000405,GO:0000712,GO:0000724,GO:0000731,GO:0000732,GO:0000733,GO:0000800,GO:0002039,GO:0003677,GO:0003678,GO:0003697,GO:0004003,GO:0004386,GO:0005524,GO:0005634,GO:0005657,GO:0005694,GO:0005730,GO:0005737,GO:0005829,GO:0006281,GO:0006302,GO:0006303,GO:0006310,GO:0006974,GO:0007095,GO:0007131,GO:0008094,GO:0008270,GO:0009378,GO:0010165,GO:0010705,GO:…	regulation of cyclin-dependent protein serine/threonine kinase activity|nuclear chromosome|four-way junction DNA binding|Y-form DNA binding|bubble DNA binding|resolution of meiotic recombination intermediates|double-strand break repair via homologous recombination|DNA synthesis involved in DNA repair|strand displacement|DNA strand renaturation|lateral element|p53 binding|DNA binding|DNA helicase …	ko03460,ko03440	Fanconi anemia pathway|Homologous recombination
LOC101735495	6.90806e-18	0.0107877	0.476	0.255	1.16608e-13	2	1.867	GeneID:101735495	protein_coding	BCAP31	KWMTBOMO04740	B-cell receptor-associated protein 31 [Bombyx mori]	B-cell_receptor-associated_protein_31_[Papilio_xuthus]	B-cell receptor-associated protein 31		GO:0005789,GO:0006886,GO:0006915,GO:0016021,GO:0016192,GO:0033116	endoplasmic reticulum membrane|intracellular protein transport|apoptotic process|integral component of membrane|vesicle-mediated transport|endoplasmic reticulum-Golgi intermediate compartment membrane	ko04141	Protein processing in endoplasmic reticulum
LOC101737753	8.00369e-18	0.194468	0.286	0.087	1.35102e-13	2	3.287	GeneID:101737753	protein_coding	AGAP003534				single-pass membrane and coiled-coil domain-containing protein 4		GO:0016021	integral component of membrane
Sec61alpha	8.58796e-18	0.570333	0.698	0.26	1.44965e-13	2	2.685	GeneID:733068	protein_coding	SEC61A2	KWMTBOMO12895	transport protein Sec61 alpha subunit [Bombyx mori]	transport_protein_Sec61_alpha_subunit_[Bombyx_mori]	transport protein Sec61 alpha subunit		GO:0005048,GO:0005783,GO:0005784,GO:0005789,GO:0006616,GO:0006620,GO:0008320,GO:0016021,GO:0043022	signal sequence binding|endoplasmic reticulum|Sec61 translocon complex|endoplasmic reticulum membrane|SRP-dependent cotranslational protein targeting to membrane, translocation|posttranslational protein targeting to endoplasmic reticulum membrane|protein transmembrane transporter activity|integral component of membrane|ribosome binding	ko04145,ko04141,ko03060	Phagosome|Protein processing in endoplasmic reticulum|Protein export
LOC732995	1.1119e-17	0.265997	0.254	0.073	1.87688e-13	2	3.479	GeneID:732995	protein_coding	NDUFS7	KWMTBOMO04479	NADH-ubiquinone oxidoreductase Fe-S protein 7 isoform X1 [Bombyx mori]	NADH-ubiquinone_oxidoreductase_Fe-S_protein_7_[Bombyx_mori]	NADH-ubiquinone oxidoreductase Fe-S protein 7		GO:0005747,GO:0008137,GO:0009060,GO:0015990,GO:0032981,GO:0046872,GO:0048038,GO:0051539	mitochondrial respiratory chain complex I|NADH dehydrogenase (ubiquinone) activity|aerobic respiration|electron transport coupled proton transport|mitochondrial respiratory chain complex I assembly|metal ion binding|quinone binding|4 iron, 4 sulfur cluster binding	ko00190	Oxidative phosphorylation
LOC101739898	1.90699e-17	0.0958941	0.556	0.286	3.219e-13	2	1.944	GeneID:101739898	protein_coding		KWMTBOMO16176	uncharacterized protein LOC101739898 isoform X1 [Bombyx mori]	PREDICTED:_uncharacterized_protein_LOC101739898_isoform_X1_[Bombyx_mori]	uncharacterized LOC101739898
LOC101741292	2.04354e-17	0.36539	0.317	0.074	3.44949e-13	2	4.284	GeneID:101741292	protein_coding		KWMTBOMO03200	uncharacterized protein LOC101741292 [Bombyx mori]	PREDICTED:_uncharacterized_protein_LOC106141071_[Amyelois_transitella]	uncharacterized LOC101741292
Hsp20.8	2.16232e-17	0.0873216	0.603	0.334	3.65e-13	2	1.805	GeneID:778499	protein_coding	l(2)efl	KWMTBOMO16636	heat shock protein 20.8 [Bombyx mori]	heat_shock_protein_hsp20.8_[Bombyx_mori]	heat shock protein hsp20.8		GO:0007275,GO:0009408,GO:0010998,GO:0030018,GO:0042026,GO:0045214,GO:0048471,GO:0051082,GO:0061077	multicellular organism development|response to heat|regulation of translational initiation by eIF2 alpha phosphorylation|Z disc|protein refolding|sarcomere organization|perinuclear region of cytoplasm|unfolded protein binding|chaperone-mediated protein folding	ko04141,ko04213	Protein processing in endoplasmic reticulum|Longevity regulating pathway - multiple species
LOC101739956	2.27698e-17	0.653764	0.27	0.012	3.84355e-13	2	22.5	GeneID:101739956	protein_coding	SSPO	KWMTBOMO03537	SCO-spondin [Bombyx mori]	PREDICTED:_balbiani_ring_protein_3-like_isoform_X3_[Bombyx_mori]	SCO-spondin		GO:0005615,GO:0007155,GO:0007399,GO:0030154,GO:0030414	extracellular space|cell adhesion|nervous system development|cell differentiation|peptidase inhibitor activity
COX1	2.45115e-17	0.424354	1	1	4.13754e-13	2	1	--	--	--	--	--	--	--	--	--	--	--	--
LOC733126	2.45449e-17	0.518443	0.587	0.207	4.14318e-13	2	2.836	GeneID:733126	protein_coding	eca	KWMTBOMO13597	transmembrane emp24 protein transport domain containing 9 precursor [Bombyx mori]	transmembrane_emp24_protein_transport_domain_containing_9_precursor_[Bombyx_mori]	transmembrane emp24 protein transport domain containing 9		GO:0005789,GO:0009953,GO:0016021	endoplasmic reticulum membrane|dorsal/ventral pattern formation|integral component of membrane
LOC101747161	3.03479e-17	0.474505	0.254	0.039	5.12273e-13	2	6.513	GeneID:101747161	lncRNA
LOC692925	3.30502e-17	0.00227773	0.508	0.265	5.57888e-13	2	1.917	GeneID:692925	protein_coding	ATPsynB	KWMTBOMO04168	ATP synthase [Bombyx mori]	ATP_synthase_[Bombyx_mori]	ATP synthase		GO:0000276,GO:0005739,GO:0015078,GO:0015986,GO:0099132,GO:1902600	mitochondrial proton-transporting ATP synthase complex, coupling factor F(o)|mitochondrion|proton transmembrane transporter activity|ATP synthesis coupled proton transport|ATP hydrolysis coupled cation transmembrane transport|proton transmembrane transport	ko00190	Oxidative phosphorylation
COPE	4.08218e-17	0.269281	0.333	0.109	6.89072e-13	2	3.055	GeneID:100379190	protein_coding	COPE	KWMTBOMO12389	coatomer protein complex subunit epsilon [Bombyx mori]	coatomer_protein_complex_subunit_epsilon_[Bombyx_mori]	coatomer protein complex subunit epsilon		GO:0000139,GO:0005198,GO:0005654,GO:0006888,GO:0006890,GO:0006891,GO:0015031,GO:0030126	Golgi membrane|structural molecule activity|nucleoplasm|ER to Golgi vesicle-mediated transport|retrograde vesicle-mediated transport, Golgi to ER|intra-Golgi vesicle-mediated transport|protein transport|COPI vesicle coat
LOC101737113	7.92429e-17	0.499842	0.333	0.062	1.33762e-12	2	5.371	GeneID:101737113	protein_coding	AAEL001134	KWMTBOMO10946	probable methylmalonate-semialdehyde dehydrogenase [acylating], mitochondrial isoform X1 [Bombyx mori]	PREDICTED:_probable_methylmalonate-semialdehyde_dehydrogenase_[acylating],_mitochondrial_[Plutella_xylostella]	probable methylmalonate-semialdehyde dehydrogenase [acylating], mitochondrial		GO:0004491,GO:0005739,GO:0006573,GO:0018478,GO:0019859	methylmalonate-semialdehyde dehydrogenase (acylating) activity|mitochondrion|valine metabolic process|malonate-semialdehyde dehydrogenase (acetylating) activity|thymine metabolic process	ko00562,ko00640,ko00410,ko00280,ko01200	Inositol phosphate metabolism|Propanoate metabolism|beta-Alanine metabolism|Valine, leucine and isoleucine degradation|Carbon metabolism
LOC692823	9.07328e-17	0.188341	0.317	0.119	1.53157e-12	2	2.664	GeneID:692823	protein_coding	Idh1	KWMTBOMO05820	isocitrate dehydrogenase [Bombyx mori]	isocitrate_dehydrogenase_[Bombyx_mori]	isocitrate dehydrogenase		GO:0000287,GO:0004450,GO:0005102,GO:0005739,GO:0005777,GO:0005829,GO:0006097,GO:0006099,GO:0006102,GO:0006103,GO:0006739,GO:0006749,GO:0006979,GO:0008585,GO:0014070,GO:0042803,GO:0048545,GO:0050661,GO:0051287,GO:0060696,GO:0071071	magnesium ion binding|isocitrate dehydrogenase (NADP+) activity|signaling receptor binding|mitochondrion|peroxisome|cytosol|glyoxylate cycle|tricarboxylic acid cycle|isocitrate metabolic process|2-oxoglutarate metabolic process|NADP metabolic process|glutathione metabolic process|response to oxidative stress|female gonad development|response to organic cyclic compound|protein homodimerization act…	ko01200,ko04146,ko00020,ko00720,ko01210,ko01230,ko00480	Carbon metabolism|Peroxisome|Citrate cycle (TCA cycle)|Carbon fixation pathways in prokaryotes|2-Oxocarboxylic acid metabolism|Biosynthesis of amino acids|Glutathione metabolism
LOC101741707	9.48124e-17	0.14584	0.286	0.099	1.60043e-12	2	2.889	GeneID:101741707	protein_coding	Hsp60A	KWMTBOMO01075	60 kDa heat shock protein, mitochondrial [Bombyx mori]	heat_shock_protein_60_[Chilo_suppressalis]	60 kDa heat shock protein, mitochondrial		GO:0005524,GO:0005739,GO:0005743,GO:0005759,GO:0005829,GO:0006458,GO:0006626,GO:0007005,GO:0008637,GO:0034605,GO:0042026,GO:0045041,GO:0051082	ATP binding|mitochondrion|mitochondrial inner membrane|mitochondrial matrix|cytosol|'de novo' protein folding|protein targeting to mitochondrion|mitochondrion organization|apoptotic mitochondrial changes|cellular response to heat|protein refolding|protein import into mitochondrial intermembrane space|unfolded protein binding	ko03018,ko04212	RNA degradation|Longevity regulating pathway - worm
LOC101744632	1.27564e-16	0.0815507	0.524	0.287	2.15327e-12	2	1.826	GeneID:101744632	protein_coding	CG4692	KWMTBOMO10128	putative ATP synthase subunit f, mitochondrial [Bombyx mori]	Similar_to_CG4692_[Heliconius_melpomene]	putative ATP synthase subunit f, mitochondrial		GO:0000276,GO:0005739,GO:0006754,GO:1902600	mitochondrial proton-transporting ATP synthase complex, coupling factor F(o)|mitochondrion|ATP biosynthetic process|proton transmembrane transport	ko00190	Oxidative phosphorylation
LOC778506	1.31751e-16	0.480067	0.397	0.078	2.22395e-12	2	5.09	GeneID:778506	protein_coding		KWMTBOMO04650	uncharacterized protein LOC778506 isoform X1 [Bombyx mori]	PREDICTED:_uncharacterized_protein_LOC778506_isoform_X1_[Bombyx_mori]	uncharacterized LOC778506
LOC101737032	1.73615e-16	0.516721	0.286	0.054	2.93062e-12	2	5.296	GeneID:101737032	protein_coding		KWMTBOMO04017	uncharacterized protein LOC101737032 [Bombyx mori]	PREDICTED:_uncharacterized_protein_LOC101737032_[Bombyx_mori]	uncharacterized LOC101737032
LOC101739703	2.87468e-16	0.207587	0.46	0.209	4.85247e-12	2	2.201	GeneID:101739703	protein_coding	porin	KWMTBOMO01431	voltage-dependent anion-selective channel isoform X1 [Bombyx mori]	PREDICTED:_voltage-dependent_anion-selective_channel-like_isoform_X2_[Papilio_xuthus]	voltage-dependent anion-selective channel		GO:0005739,GO:0005741,GO:0006811,GO:0006839,GO:0007005,GO:0007291,GO:0007602,GO:0008308,GO:0015288,GO:0016006,GO:0030382,GO:0046930	mitochondrion|mitochondrial outer membrane|ion transport|mitochondrial transport|mitochondrion organization|sperm individualization|phototransduction|voltage-gated anion channel activity|porin activity|Nebenkern|sperm mitochondrion organization|pore complex	ko04020,ko04022	Calcium signaling pathway|cGMP-PKG signaling pathway
LOC101739528	2.98256e-16	0.0324523	0.333	0.175	5.03456e-12	2	1.903	GeneID:101739528	protein_coding	Ndufb9	KWMTBOMO11974	NADH dehydrogenase [ubiquinone] 1 beta subcomplex subunit 9 [Bombyx mori]	NADH_dehydrogenase_[Operophtera_brumata]	NADH dehydrogenase [ubiquinone] 1 beta subcomplex subunit 9		GO:0005739,GO:0005743,GO:0005747,GO:0006120,GO:0032981	mitochondrion|mitochondrial inner membrane|mitochondrial respiratory chain complex I|mitochondrial electron transport, NADH to ubiquinone|mitochondrial respiratory chain complex I assembly	ko00190	Oxidative phosphorylation
RpL35A	3.63932e-16	0.462151	0.968	0.912	6.14317e-12	2	1.061	GeneID:692707	protein_coding	rpl35a	KWMTBOMO09360	ribosomal protein L35A [Bombyx mori]	ribosomal_protein_L35A_[Bombyx_mori]	ribosomal protein L35A		GO:0000049,GO:0003735,GO:0005840,GO:0006412	tRNA binding|structural constituent of ribosome|ribosome|translation	ko03010	Ribosome
Ugt	3.84842e-16	0.570579	0.27	0.025	6.49613e-12	2	10.8	GeneID:100216349	protein_coding	UGT2B7	KWMTBOMO16421	UDP-glycosyltransferase UGT33D8 [Bombyx mori]	UDP-glycosyltransferase_UGT33D8_[Bombyx_mori]	uridine diphosphate glucosyltransferase		GO:0005789,GO:0006629,GO:0008194,GO:0008209,GO:0015020,GO:0016020,GO:0016021,GO:0031090,GO:0043231,GO:0052695	endoplasmic reticulum membrane|lipid metabolic process|UDP-glycosyltransferase activity|androgen metabolic process|glucuronosyltransferase activity|membrane|integral component of membrane|organelle membrane|intracellular membrane-bounded organelle|cellular glucuronidation
RpL19	4.35977e-16	0.38519	1	0.99	7.35929e-12	2	1.01	GeneID:692696	protein_coding	RpL19	KWMTBOMO02477	60S ribosomal protein, partial [Spodoptera littoralis]	ribosomal_protein_L19_[Bombyx_mori]	ribosomal protein L19		GO:0002181,GO:0003735,GO:0022625,GO:0022626	cytoplasmic translation|structural constituent of ribosome|cytosolic large ribosomal subunit|cytosolic ribosome	ko03010	Ribosome
A4	4.64372e-16	0.838295	0.905	0.502	7.83859e-12	2	1.803	GeneID:100145916	protein_coding	Act5C	KWMTBOMO10175	hypothetical protein FF38_04907 [Lucilia cuprina]	hypothetical_protein_FF38_04907_[Lucilia_cuprina]	actin A4		GO:0000281,GO:0005200,GO:0005524,GO:0005737,GO:0005884,GO:0006338,GO:0007010,GO:0007291,GO:0031011,GO:0032507,GO:0035060,GO:0035148	mitotic cytokinesis|structural constituent of cytoskeleton|ATP binding|cytoplasm|actin filament|chromatin remodeling|cytoskeleton organization|sperm individualization|Ino80 complex|maintenance of protein location in cell|brahma complex|tube formation	ko04145,ko04520,ko04670,ko04015,ko04390,ko04611,ko04391,ko04510,ko04745,ko04810,ko04530,ko04919,ko04210,ko04921	Phagosome|Adherens junction|Leukocyte transendothelial migration|Rap1 signaling pathway|Hippo signaling pathway|Platelet activation|Hippo signaling pathway - fly|Focal adhesion|Phototransduction - fly|Regulation of actin cytoskeleton|Tight junction|Thyroid hormone signaling pathway|Apoptosis|Oxytocin signaling pathway
LOC732996	4.8119e-16	0.151883	0.46	0.222	8.12248e-12	2	2.072	GeneID:732996	protein_coding		KWMTBOMO12122	ornithine decarboxylase isoform X1 [Bombyx mori]	ornithine_decarboxylase_[Bombyx_mori]	ornithine decarboxylase		GO:0004586,GO:0006596,GO:0033387	ornithine decarboxylase activity|polyamine biosynthetic process|putrescine biosynthetic process from ornithine	ko00330,ko00480	Arginine and proline metabolism|Glutathione metabolism
LOC101744608	5.10312e-16	0.0208429	0.476	0.271	8.61406e-12	2	1.756	GeneID:101744608	protein_coding	COX7A1	KWMTBOMO07368	uncharacterized protein LOC101744608 [Bombyx mori]	PREDICTED:_uncharacterized_protein_LOC106714088_[Papilio_machaon]	uncharacterized LOC101744608		GO:0002082,GO:0004129,GO:0005739,GO:0005746,GO:0006091,GO:0016021,GO:0097249,GO:0097250	regulation of oxidative phosphorylation|cytochrome-c oxidase activity|mitochondrion|mitochondrial respiratory chain|generation of precursor metabolites and energy|integral component of membrane|mitochondrial respiratory chain supercomplex|mitochondrial respiratory chain supercomplex assembly	ko00190,ko04260	Oxidative phosphorylation|Cardiac muscle contraction
LOC101746228	7.88634e-16	0.317513	0.603	0.259	1.33121e-11	2	2.328	GeneID:101746228	protein_coding		KWMTBOMO06291	uncharacterized protein LOC101746228 [Bombyx mori]	PREDICTED:_uncharacterized_protein_LOC106133714_[Amyelois_transitella]	uncharacterized LOC101746228
AnnIX	8.07286e-16	0.120312	0.587	0.304	1.3627e-11	2	1.931	GeneID:692381	protein_coding	AnxB9	KWMTBOMO03986	Annexin IX isoform B [Bombyx mori]	Annexin_IX_isoform_B_[Bombyx_mori]	Annexin IX		GO:0003779,GO:0005509,GO:0005544,GO:0005938,GO:0010797,GO:0012505,GO:0030011,GO:0030507,GO:0032509,GO:0048190	actin binding|calcium ion binding|calcium-dependent phospholipid binding|cell cortex|regulation of multivesicular body size involved in endosome transport|endomembrane system|maintenance of cell polarity|spectrin binding|endosome transport via multivesicular body sorting pathway|wing disc dorsal/ventral pattern formation
RpS7	1.4964e-15	0.674191	0.968	0.776	2.52592e-11	2	1.247	GeneID:692716	protein_coding	RpS7	KWMTBOMO12018	ribosomal protein S7 [Bombyx mori]	ribosomal_protein_S7_[Bombyx_mori]	ribosomal protein S7		GO:0003735,GO:0005840,GO:0006412	structural constituent of ribosome|ribosome|translation	ko03010	Ribosome
LOC101737166	2.56098e-15	0.641952	0.254	0.014	4.32294e-11	2	18.143	GeneID:101737166	protein_coding	agmo	KWMTBOMO05327	alkylglycerol monooxygenase [Bombyx mori]	PREDICTED:_alkylglycerol_monooxygenase-like_[Amyelois_transitella]	alkylglycerol monooxygenase		GO:0005506,GO:0005783,GO:0005789,GO:0006643,GO:0008610,GO:0016021,GO:0046485,GO:0050479	iron ion binding|endoplasmic reticulum|endoplasmic reticulum membrane|membrane lipid metabolic process|lipid biosynthetic process|integral component of membrane|ether lipid metabolic process|glyceryl-ether monooxygenase activity
LOC101737070	2.71083e-15	0.433271	0.381	0.11	4.57588e-11	2	3.464	GeneID:101737070	protein_coding	Tmed2	KWMTBOMO09631	transmembrane emp24 domain-containing protein 2 [Bombyx mori]	PREDICTED:_transmembrane_emp24_domain-containing_protein_2_[Plutella_xylostella]	transmembrane emp24 domain-containing protein 2		GO:0001843,GO:0001893,GO:0001947,GO:0005783,GO:0005789,GO:0005793,GO:0005794,GO:0006886,GO:0006888,GO:0006903,GO:0007030,GO:0010628,GO:0016021,GO:0030134,GO:0030137,GO:0030663,GO:0032525,GO:0032580,GO:0033116,GO:0034260,GO:0035264,GO:0036342,GO:0042589,GO:0060716,GO:0072659	neural tube closure|maternal placenta development|heart looping|endoplasmic reticulum|endoplasmic reticulum membrane|endoplasmic reticulum-Golgi intermediate compartment|Golgi apparatus|intracellular protein transport|ER to Golgi vesicle-mediated transport|vesicle targeting|Golgi organization|positive regulation of gene expression|integral component of membrane|COPII-coated ER to Golgi transport …
LOC732916	4.04866e-15	0.154249	0.857	0.536	6.83414e-11	2	1.599	GeneID:732916	protein_coding	FERH	KWMTBOMO14601	ferritin isoform X1 [Bombyx mori]	ferritin_precursor_[Bombyx_mori]	ferritin		GO:0004322,GO:0005576,GO:0005623,GO:0006826,GO:0006879,GO:0008199	ferroxidase activity|extracellular region|cell|iron ion transport|cellular iron ion homeostasis|ferric iron binding	ko04978	Mineral absorption
LOC101736581	4.4868e-15	0.0533879	0.27	0.119	7.57371e-11	2	2.269	GeneID:101736581	protein_coding	FUNDC1	KWMTBOMO02718	FUN14 domain-containing protein 1 isoform X1 [Bombyx mori]	PREDICTED:_FUN14_domain-containing_protein_1_[Amyelois_transitella]	FUN14 domain-containing protein 1A		GO:0000422,GO:0001666,GO:0031307	autophagy of mitochondrion|response to hypoxia|integral component of mitochondrial outer membrane
Tctp	6.51876e-15	0.25496	1	0.987	1.10037e-10	2	1.013	GeneID:732859	protein_coding	Tctp	KWMTBOMO02278	translationally controlled tumor protein [Bombyx mori]	translationally-controlled_tumor_protein_homolog_[Bombyx_mori]	translationally controlled tumor protein		GO:0005737	cytoplasm
LOC778526	1.11797e-14	0.124902	0.635	0.339	1.88713e-10	2	1.873	GeneID:778526	protein_coding	Tmbim6	KWMTBOMO05669	Bax inhibitor-1-like protein [Bombyx mori]	Bax_inhibitor-1-like_protein_[Bombyx_mori]	Bax inhibitor-1-like protein		GO:0005789,GO:0006914,GO:0006915,GO:0006986,GO:0007283,GO:0016021,GO:0030324,GO:0043066	endoplasmic reticulum membrane|autophagy|apoptotic process|response to unfolded protein|spermatogenesis|integral component of membrane|lung development|negative regulation of apoptotic process
RpLP2	1.17153e-14	0.354315	1	0.996	1.97754e-10	2	1.004	GeneID:692692	protein_coding	RpLP2	KWMTBOMO09876	ribosomal protein P2 [Bombyx mori]	ribosomal_protein_P2_[Bombyx_mori]	ribosomal protein P2		GO:0002181,GO:0003735,GO:0006414,GO:0022625,GO:0022626	cytoplasmic translation|structural constituent of ribosome|translational elongation|cytosolic large ribosomal subunit|cytosolic ribosome	ko03010	Ribosome
LOC733114	1.64097e-14	0.274056	0.556	0.249	2.76995e-10	2	2.233	GeneID:733114	protein_coding	ATPsynO	KWMTBOMO13723	H+ transporting ATP synthase O subunit isoform 1 [Bombyx mori]	H+_transporting_ATP_synthase_O_subunit_isoform_1_[Bombyx_mori]	H+ transporting ATP synthase O subunit		GO:0005739,GO:0005756,GO:0042776,GO:0046933,GO:1902600	mitochondrion|mitochondrial proton-transporting ATP synthase, central stalk|mitochondrial ATP synthesis coupled proton transport|proton-transporting ATP synthase activity, rotational mechanism|proton transmembrane transport	ko00190	Oxidative phosphorylation
RpL13A	1.98619e-14	0.443993	1	0.929	3.35269e-10	2	1.076	GeneID:692668	protein_coding	RpL13A	KWMTBOMO01273	ribosomal protein L13A [Bombyx mori]	ribosomal_protein_L13A_[Bombyx_mori]	ribosomal protein L13A		GO:0003735,GO:0006412,GO:0015934	structural constituent of ribosome|translation|large ribosomal subunit	ko03010	Ribosome
LOC101736679	3.08558e-14	0.185229	0.254	0.09	5.20845e-10	2	2.822	GeneID:101736679	protein_coding	CHKB	KWMTBOMO14033	choline/ethanolamine kinase isoform X3 [Bombyx mori]	PREDICTED:_choline/ethanolamine_kinase_isoform_X1_[Papilio_polytes]	choline/ethanolamine kinase		GO:0004103,GO:0004305,GO:0005524,GO:0005829,GO:0006646,GO:0006656	choline kinase activity|ethanolamine kinase activity|ATP binding|cytosol|phosphatidylethanolamine biosynthetic process|phosphatidylcholine biosynthetic process	ko00564	Glycerophospholipid metabolism
LOC101738787	3.19888e-14	0.147709	0.333	0.143	5.39971e-10	2	2.329	GeneID:101738787	protein_coding		KWMTBOMO15943	nuclear factor interleukin-3-regulated protein [Bombyx mori]	vrille_[Antheraea_pernyi]	nuclear factor interleukin-3-regulated protein	TF_bZIP			ko04711	Circadian rhythm - fly
LOC101743420	3.35336e-14	0.113263	0.857	0.522	5.66046e-10	2	1.642	GeneID:101743420	protein_coding		KWMTBOMO01229	uncharacterized protein LOC101743420 [Bombyx mori]	PREDICTED:_uncharacterized_protein_LOC101743420_[Bombyx_mori]	uncharacterized LOC101743420
LOC101741086	4.01067e-14	0.122913	0.429	0.212	6.77002e-10	2	2.024	GeneID:101741086	protein_coding	AAEL008004	KWMTBOMO13031	elongation of very long chain fatty acids protein AAEL008004 isoform X1 [Bombyx mori]	PREDICTED:_elongation_of_very_long_chain_fatty_acids_protein_AAEL008004_isoform_X1_[Papilio_machaon]	elongation of very long chain fatty acids protein AAEL008004		GO:0006633,GO:0030176,GO:0102336,GO:0102337,GO:0102338,GO:0102756	fatty acid biosynthetic process|integral component of endoplasmic reticulum membrane|3-oxo-arachidoyl-CoA synthase activity|3-oxo-cerotoyl-CoA synthase activity|3-oxo-lignoceronyl-CoA synthase activity|very-long-chain 3-ketoacyl-CoA synthase activity
LOC732987	4.44513e-14	0.261808	0.286	0.096	7.50339e-10	2	2.979	GeneID:732987	protein_coding	VHA14	KWMTBOMO04914	vacuolar ATP synthase subunit F [Bombyx mori]	vacuolar_ATP_synthase_subunit_F_[Bombyx_mori]	vacuolar ATP synthase subunit F		GO:0015991,GO:0033180,GO:0046961	ATP hydrolysis coupled proton transport|proton-transporting V-type ATPase, V1 domain|proton-transporting ATPase activity, rotational mechanism	ko04966,ko04145,ko00190,ko04721,ko04150	Collecting duct acid secretion|Phagosome|Oxidative phosphorylation|Synaptic vesicle cycle|mTOR signaling pathway
LOC101737782	6.59723e-14	0.0062686	0.286	0.14	1.11361e-09	2	2.043	GeneID:101737782	protein_coding	NDUFB8	KWMTBOMO08791	NADH dehydrogenase [ubiquinone] 1 beta subcomplex subunit 8, mitochondrial [Bombyx mori]	NADH_dehydrogenase_[ubiquinone]_1_beta_subcomplex_subunit_8,_mitochondrial_[Papilio_xuthus]	NADH dehydrogenase [ubiquinone] 1 beta subcomplex subunit 8, mitochondrial		GO:0005747,GO:0006120,GO:0008137,GO:0016021,GO:0032981	mitochondrial respiratory chain complex I|mitochondrial electron transport, NADH to ubiquinone|NADH dehydrogenase (ubiquinone) activity|integral component of membrane|mitochondrial respiratory chain complex I assembly	ko00190	Oxidative phosphorylation
LOC101739980	8.66196e-14	0.0275785	0.254	0.115	1.46214e-09	2	2.209	GeneID:101739980	protein_coding	SLC7A5	KWMTBOMO02096	large neutral amino acids transporter small subunit 1 [Bombyx mori]	PREDICTED:_large_neutral_amino_acids_transporter_small_subunit_1_[Amyelois_transitella]	large neutral amino acids transporter small subunit 1		GO:0005829,GO:0005886,GO:0006520,GO:0007399,GO:0015171,GO:0015175,GO:0015179,GO:0015804,GO:0016020,GO:0016021,GO:0016324,GO:0030154,GO:0042605,GO:0043231,GO:0050900,GO:0070062	cytosol|plasma membrane|cellular amino acid metabolic process|nervous system development|amino acid transmembrane transporter activity|neutral amino acid transmembrane transporter activity|L-amino acid transmembrane transporter activity|neutral amino acid transport|membrane|integral component of membrane|apical plasma membrane|cell differentiation|peptide antigen binding|intracellular membrane-bo…
LOC101739657	1.19832e-13	0.0577995	0.286	0.142	2.02277e-09	2	2.014	GeneID:101739657	protein_coding	Rho1	KWMTBOMO11353	ras-like GTP-binding protein Rho1 isoform X1 [Bombyx mori]	ras-like_GTP-binding_protein_Rho1_[Papilio_xuthus]	ras-like GTP-binding protein Rho1		GO:0000281,GO:0001745,GO:0003779,GO:0003924,GO:0005525,GO:0005737,GO:0005829,GO:0005856,GO:0005886,GO:0005938,GO:0006897,GO:0007015,GO:0007266,GO:0007298,GO:0007349,GO:0007368,GO:0007370,GO:0007374,GO:0007377,GO:0007391,GO:0007395,GO:0007405,GO:0007411,GO:0007422,GO:0007424,GO:0007435,GO:0007480,GO:0007601,GO:0008045,GO:0008347,GO:0008360,GO:0009611,GO:0010004,GO:0016476,GO:0016477,GO:0019900,GO:…	mitotic cytokinesis|compound eye morphogenesis|actin binding|GTPase activity|GTP binding|cytoplasm|cytosol|cytoskeleton|plasma membrane|cell cortex|endocytosis|actin filament organization|Rho protein signal transduction|border follicle cell migration|cellularization|determination of left/right symmetry|ventral furrow formation|posterior midgut invagination|germ-band extension|dorsal closure|dorsa…	ko04722,ko04520,ko04670,ko04350,ko04360,ko04015,ko04611,ko04071,ko04660,ko04014,ko04270,ko04510,ko04310,ko04024,ko04062,ko04072,ko04810,ko04530,ko04022,ko04011,ko04144,ko04972,ko04921,ko04150	Neurotrophin signaling pathway|Adherens junction|Leukocyte transendothelial migration|TGF-beta signaling pathway|Axon guidance|Rap1 signaling pathway|Platelet activation|Sphingolipid signaling pathway|T cell receptor signaling pathway|Ras signaling pathway|Vascular smooth muscle contraction|Focal adhesion|Wnt signaling pathway|cAMP signaling pathway|Chemokine signaling pathway|Phospholipase D sig…
RpL8	1.33714e-13	0.394974	1	0.946	2.2571e-09	2	1.057	GeneID:692663	protein_coding	RpL8	KWMTBOMO08983	ribosomal protein L8 [Mamestra brassicae]	PREDICTED:_60S_ribosomal_protein_L8_[Plutella_xylostella]	ribosomal protein L8		GO:0003735,GO:0005840,GO:0006412,GO:0019843	structural constituent of ribosome|ribosome|translation|rRNA binding	ko03010	Ribosome
LOC101747188	2.80013e-13	0.397176	0.254	0.067	4.72662e-09	2	3.791	GeneID:101747188	protein_coding		KWMTBOMO03463	circumsporozoite protein [Bombyx mori]	hypothetical_protein_KGM_13117_[Danaus_plexippus]	circumsporozoite protein
Hsp21.4	2.85794e-13	0.71679	0.841	0.377	4.82419e-09	2	2.231	GeneID:692534	protein_coding	HSPB1	KWMTBOMO07857	heat shock protein hsp21.4 [Bombyx mori]	heat_shock_protein_hsp21.4_[Bombyx_mori]	heat shock protein hsp21.4		GO:0005080,GO:0005622,GO:0005634,GO:0005737,GO:0005739,GO:0005819,GO:0005886,GO:0006469,GO:0008426,GO:0009408,GO:0030018,GO:0030837,GO:0032731,GO:0042535,GO:0042802,GO:0042803,GO:0043122,GO:0043292,GO:0044183,GO:0051016,GO:0061077,GO:0071901,GO:1902176,GO:2001234	protein kinase C binding|intracellular|nucleus|cytoplasm|mitochondrion|spindle|plasma membrane|negative regulation of protein kinase activity|protein kinase C inhibitor activity|response to heat|Z disc|negative regulation of actin filament polymerization|positive regulation of interleukin-1 beta production|positive regulation of tumor necrosis factor biosynthetic process|identical protein binding…
LOC692939	4.26259e-13	0.198729	0.619	0.317	7.19525e-09	2	1.953	GeneID:692939	protein_coding	Gdh	KWMTBOMO03430	glutamate dehydrogenase [Bombyx mori]	glutamate_dehydrogenase_[Bombyx_mori]	glutamate dehydrogenase		GO:0004352,GO:0004353,GO:0005524,GO:0005525,GO:0005737,GO:0005739,GO:0005759,GO:0005829,GO:0006116,GO:0006536,GO:0019551,GO:0042802	glutamate dehydrogenase (NAD+) activity|glutamate dehydrogenase [NAD(P)+] activity|ATP binding|GTP binding|cytoplasm|mitochondrion|mitochondrial matrix|cytosol|NADH oxidation|glutamate metabolic process|glutamate catabolic process to 2-oxoglutarate|identical protein binding	ko00910,ko00471,ko04964,ko01200,ko00250,ko00220	Nitrogen metabolism|D-Glutamine and D-glutamate metabolism|Proximal tubule bicarbonate reclamation|Carbon metabolism|Alanine, aspartate and glutamate metabolism|Arginine biosynthesis
LOC732945	7.64105e-13	0.0444059	0.254	0.123	1.28981e-08	2	2.065	GeneID:732945	protein_coding	EIF4EBP2	KWMTBOMO01135	eukaryotic translation initiation factor 4E-binding protein 2 [Bombyx mori]	eukaryotic_translation_initiation_factor_4E-binding_protein_2_[Bombyx_mori]	eukaryotic translation initiation factor 4E-binding protein 2				ko03013,ko04213	RNA transport|Longevity regulating pathway - multiple species
LOC101738679	7.97075e-13	0.462575	0.968	0.94	1.34546e-08	2	1.03	--	--	--	--	--	--	--	--	--	--	--	--
LOC101744399	2.09878e-12	0.147809	0.27	0.086	3.54274e-08	2	3.14	GeneID:101744399	protein_coding		KWMTBOMO03558	vegetative cell wall protein gp1-like isoform X1 [Bombyx mori]	PREDICTED:_lopap_[Papilio_machaon]	cyclin-dependent kinase inhibitor 1C-like
RpS20	2.96316e-12	0.31113	1	0.997	5.00182e-08	2	1.003	GeneID:778514	protein_coding	RpS20	KWMTBOMO12287	Ribosomal protein S20 [Operophtera brumata]	ribosomal_protein_S20_[Bombyx_mori]	ribosomal protein S20		GO:0002181,GO:0003723,GO:0003735,GO:0006412,GO:0015935,GO:0022627	cytoplasmic translation|RNA binding|structural constituent of ribosome|translation|small ribosomal subunit|cytosolic small ribosomal subunit	ko03010	Ribosome
LOC101737213	3.24654e-12	0.47677	0.841	0.445	5.48015e-08	2	1.89	GeneID:101737213	protein_coding		KWMTBOMO06993	protein mothers against dpp [Bombyx mori]	PREDICTED:_uncharacterized_protein_LOC101737213_[Bombyx_mori]	centromere protein F
LOC101739069	4.00146e-12	0.286455	0.317	0.12	6.75446e-08	2	2.642	GeneID:101739069	protein_coding	ITIH4	KWMTBOMO09128	inter-alpha-trypsin inhibitor heavy chain H4 isoform X2 [Bombyx mori]	PREDICTED:_inter-alpha-trypsin_inhibitor_heavy_chain_H4-like_isoform_X1_[Bombyx_mori]	inter-alpha-trypsin inhibitor heavy chain H4		GO:0004867,GO:0005576,GO:0006953,GO:0030212	serine-type endopeptidase inhibitor activity|extracellular region|acute-phase response|hyaluronan metabolic process
LOC101746063	6.67536e-12	0.420439	0.683	0.316	1.1268e-07	2	2.161	GeneID:101746063	protein_coding		KWMTBOMO02747	uncharacterized protein LOC101746063 isoform X2 [Bombyx mori]	PREDICTED:_uncharacterized_protein_LOC101746063_isoform_X3_[Bombyx_mori]	uncharacterized LOC101746063
LOC778521.1	6.90217e-12	0.0801973	0.556	0.372	1.16509e-07	2	1.495	--	--	--	--	--	--	--	--	--	--	--	--
LOC692810	7.43786e-12	0.469897	1	0.732	1.25551e-07	2	1.366	GeneID:692810	protein_coding		KWMTBOMO06644	endonuclease-reverse transcriptase [Bombyx mori]	endonuclease-reverse_transcriptase_[Bombyx_mori]	EN protein binding/engrailed nuclear homeoprotein-regulated protein
LOC101738009	3.85204e-11	0.125928	0.698	0.422	6.50225e-07	2	1.654	GeneID:101738009	protein_coding		KWMTBOMO03317	ATP synthase lipid-binding protein, mitochondrial [Bombyx mori]	PREDICTED:_ATP_synthase_lipid-binding_protein,_mitochondrial_[Bombyx_mori]	ATP synthase lipid-binding protein, mitochondrial	TF_bZIP	GO:0008289,GO:0015078,GO:0015986,GO:0015991,GO:0016021,GO:0031966,GO:0045263	lipid binding|proton transmembrane transporter activity|ATP synthesis coupled proton transport|ATP hydrolysis coupled proton transport|integral component of membrane|mitochondrial membrane|proton-transporting ATP synthase complex, coupling factor F(o)	ko00190	Oxidative phosphorylation
RpS23	5.00465e-11	0.338605	1	0.993	8.44784e-07	2	1.007	GeneID:692722	protein_coding	RpS23	KWMTBOMO08666	ribosomal protein S23 [Bombyx mori]	ribosomal_protein_S23_[Bombyx_mori]	ribosomal protein S23		GO:0002181,GO:0003735,GO:0005791,GO:0022627,GO:0042788	cytoplasmic translation|structural constituent of ribosome|rough endoplasmic reticulum|cytosolic small ribosomal subunit|polysomal ribosome	ko03010	Ribosome
LOC110386217	5.83549e-11	0.590454	0.619	0.235	9.85031e-07	2	2.634	GeneID:110386217	lncRNA
ND1	7.37162e-11	0.0347448	0.556	0.336	1.24433e-06	2	1.655	--	--	--	--	--	--	--	--	--	--	--	--
LOC101739326	8.46011e-11	0.10186	0.27	0.123	1.42807e-06	2	2.195	GeneID:101739326	protein_coding	pnut	KWMTBOMO02690	septin-7 [Bicyclus anynana]	PREDICTED:_septin-7_[Bombyx_mori]	septin-7		GO:0000281,GO:0000915,GO:0000921,GO:0003779,GO:0003924,GO:0005525,GO:0005739,GO:0005886,GO:0005940,GO:0006915,GO:0007349,GO:0008017,GO:0015630,GO:0016324,GO:0031105,GO:0031625,GO:0032154,GO:0032160,GO:0032947,GO:0042803,GO:0043065,GO:0045171,GO:0045572,GO:0060271,GO:0070938	mitotic cytokinesis|actomyosin contractile ring assembly|septin ring assembly|actin binding|GTPase activity|GTP binding|mitochondrion|plasma membrane|septin ring|apoptotic process|cellularization|microtubule binding|microtubule cytoskeleton|apical plasma membrane|septin complex|ubiquitin protein ligase binding|cleavage furrow|septin filament array|protein-containing complex scaffold activity|prot…
RpS25	9.38333e-11	0.373135	1	0.991	1.58391e-06	2	1.009	GeneID:692723	protein_coding	RpS25	KWMTBOMO15114	ribosomal protein S25 [Euphydryas aurinia]	ribosomal_protein_S25_[Bombyx_mori]	ribosomal protein S25		GO:0005840	ribosome	ko03010	Ribosome
LOC101738162	2.09443e-10	0.381892	0.254	0.064	3.53539e-06	2	3.969	GeneID:101738162	protein_coding		KWMTBOMO01542	fungal protease inhibitor F-like [Bombyx mori]	fungal_protease_inhibitor_[Bombyx_mori]	fungal protease inhibitor F-like		GO:0004867,GO:0005576	serine-type endopeptidase inhibitor activity|extracellular region
LOC101744265	2.10575e-10	0.150052	0.444	0.228	3.55451e-06	2	1.947	GeneID:101744265	protein_coding		KWMTBOMO14715	phosphate carrier protein, mitochondrial-like [Bombyx mori]	phosphate_transport_protein_[Bombyx_mori]	phosphate carrier protein, mitochondrial-like		GO:0005743,GO:0016021	mitochondrial inner membrane|integral component of membrane
LOC101740888	2.56112e-10	0.406866	0.841	0.443	4.32317e-06	2	1.898	GeneID:101740888	lncRNA
RpS13	4.86799e-10	0.473405	0.984	0.892	8.21717e-06	2	1.103	GeneID:778455	protein_coding	RpS13	KWMTBOMO13960	40S ribosomal protein S13 [Galleria mellonella]	ribosomal_protein_S13_[Bombyx_mori]	ribosomal protein S13		GO:0003735,GO:0005840,GO:0006412	structural constituent of ribosome|ribosome|translation	ko03010	Ribosome
RpL15	7.29517e-10	0.411318	1	0.927	1.23142e-05	2	1.079	GeneID:692670	protein_coding	RpL15	KWMTBOMO03314	ribosomal protein L15 [Bombyx mori]	ribosomal_protein_L15_[Bombyx_mori]	ribosomal protein L15		GO:0002181,GO:0003723,GO:0003735,GO:0022625	cytoplasmic translation|RNA binding|structural constituent of ribosome|cytosolic large ribosomal subunit	ko03010	Ribosome
LOC692773	1.07994e-09	0.37059	1	0.9	1.82294e-05	2	1.111	GeneID:692773	protein_coding	SERP2				ribosome-associated membrane protein 4		GO:0005789,GO:0006486,GO:0015031,GO:0016021,GO:0030968	endoplasmic reticulum membrane|protein glycosylation|protein transport|integral component of membrane|endoplasmic reticulum unfolded protein response
RpS8	1.37357e-09	0.383264	0.984	0.977	2.31858e-05	2	1.007	GeneID:692717	protein_coding	RpS8	KWMTBOMO09205	ribosomal protein S8 [Bombyx mori]	ribosomal_protein_S8_[Bombyx_mori]	ribosomal protein S8		GO:0003735,GO:0005840,GO:0006412	structural constituent of ribosome|ribosome|translation	ko03010	Ribosome
RpL32	3.03747e-09	0.13167	1	0.988	5.12724e-05	2	1.012	GeneID:778453	protein_coding	RpL32	KWMTBOMO14639	ribosomal protein L32 [Bombyx mori]	ribosomal_protein_L32_[Bombyx_mori]	ribosomal protein L32		GO:0003735,GO:0005840,GO:0006412	structural constituent of ribosome|ribosome|translation	ko03010	Ribosome
LOC101737417	3.67239e-09	0.17399	0.317	0.153	6.19899e-05	2	2.072	GeneID:101737417	protein_coding		KWMTBOMO10661	ribosome biogenesis protein BOP1 homolog [Bombyx mori]	PREDICTED:_ribosome_biogenesis_protein_BOP1_homolog_[Bombyx_mori]	mitochondrial intermembrane space import and assembly protein 40-like
Tub2	6.93923e-09	0.538499	0.794	0.4	0.000117134	2	1.985	GeneID:692511	protein_coding		KWMTBOMO12285	reverse transcriptase [Bombyx mori]	reverse_transcriptase_[Bombyx_mori]	beta-tubulin		GO:0003924,GO:0005200,GO:0005525,GO:0005737,GO:0005874,GO:0007017	GTPase activity|structural constituent of cytoskeleton|GTP binding|cytoplasm|microtubule|microtubule-based process	ko04540,ko04145	Gap junction|Phagosome
Ef-1g	8.36042e-09	0.42303	1	0.881	0.000141124	2	1.135	GeneID:692391	protein_coding		KWMTBOMO11083	elongation factor 1 gamma isoform X1 [Bombyx mori]	elongation_factor_1_gamma_[Bombyx_mori]	elongation factor 1 gamma		GO:0003746	translation elongation factor activity
LOC692640	8.77841e-09	0.126594	0.317	0.183	0.00014818	2	1.732	GeneID:692640	protein_coding	PINX1	KWMTBOMO04034	PIN2/TRF1-interacting protein isoform X1 [Bombyx mori]	PREDICTED:_PIN2/TERF1-interacting_telomerase_inhibitor_1_[Plutella_xylostella]	PIN2/TRF1-interacting protein	HMG	GO:0000228,GO:0000776,GO:0000777,GO:0000781,GO:0000784,GO:0005730,GO:0005819,GO:0007004,GO:0007080,GO:0008285,GO:0010521,GO:0010972,GO:0031397,GO:0031647,GO:0032211,GO:0044877,GO:0051972,GO:0051974,GO:0070034,GO:0070198,GO:1902570,GO:1904357,GO:1904744,GO:1904751	nuclear chromosome|kinetochore|condensed chromosome kinetochore|chromosome, telomeric region|nuclear chromosome, telomeric region|nucleolus|spindle|telomere maintenance via telomerase|mitotic metaphase plate congression|negative regulation of cell proliferation|telomerase inhibitor activity|negative regulation of G2/M transition of mitotic cell cycle|negative regulation of protein ubiquitination|…
LOC101741281	1.61902e-08	0.142118	0.714	0.436	0.00027329	2	1.638	GeneID:101741281	protein_coding	DCXR	KWMTBOMO09970	uncharacterized protein LOC101741281 [Bombyx mori]	AF255341_1_3-dehydroecdysone_3alpha-reductase_[Spodoptera_littoralis]	3-oxoacyl-[acyl-carrier-protein] reductase FabG-like		GO:0004090,GO:0005634,GO:0005881,GO:0005886,GO:0005902,GO:0005903,GO:0005997,GO:0006006,GO:0006739,GO:0016655,GO:0019640,GO:0042732,GO:0042802,GO:0044105,GO:0050038,GO:0051289,GO:0055114,GO:0070062	carbonyl reductase (NADPH) activity|nucleus|cytoplasmic microtubule|plasma membrane|microvillus|brush border|xylulose metabolic process|glucose metabolic process|NADP metabolic process|oxidoreductase activity, acting on NAD(P)H, quinone or similar compound as acceptor|glucuronate catabolic process to xylulose 5-phosphate|D-xylose metabolic process|identical protein binding|L-xylulose reductase (N…
RpL26	1.77044e-08	0.269106	1	0.945	0.000298849	2	1.058	GeneID:692702	protein_coding	RPL26	KWMTBOMO13569	ribosomal protein L26 [Bombyx mori]	ribosomal_protein_L26_[Bombyx_mori]	ribosomal protein L26		GO:0003735,GO:0006412,GO:0015934	structural constituent of ribosome|translation|large ribosomal subunit	ko03010	Ribosome
RpP1	2.3104e-08	0.303635	1	0.998	0.000389995	2	1.002	GeneID:778451	protein_coding	RpLP1	KWMTBOMO09230	ribosomal protein P1 [Heliconius melpomene cythera]	ribosomal_protein_P1_[Bombyx_mori]	ribosomal protein P1		GO:0002181,GO:0003735,GO:0006414,GO:0022625,GO:0022626,GO:0030295,GO:0043021	cytoplasmic translation|structural constituent of ribosome|translational elongation|cytosolic large ribosomal subunit|cytosolic ribosome|protein kinase activator activity|ribonucleoprotein complex binding	ko03010	Ribosome
RpSA	6.23255e-08	0.208604	1	0.954	0.00105205	2	1.048	GeneID:692424	protein_coding		KWMTBOMO10248	40S ribosomal protein SA isoform X1 [Bombyx mori]	40S_ribosomal_protein_SA_[Bombyx_mori]	ribosomal protein SA		GO:0000028,GO:0003735,GO:0006412,GO:0022627	ribosomal small subunit assembly|structural constituent of ribosome|translation|cytosolic small ribosomal subunit	ko03010	Ribosome
LOC101738434	7.55005e-08	0.380317	0.587	0.335	0.00127445	2	1.752	GeneID:101738434	protein_coding		KWMTBOMO01537	fungal protease inhibitor F-like [Bombyx mori]	fungal_protease_inhibitor_[Bombyx_mori]	fungal protease inhibitor F-like		GO:0004867,GO:0005576	serine-type endopeptidase inhibitor activity|extracellular region
RpL4	8.55623e-08	0.126763	1	0.962	0.00144429	2	1.04	GeneID:692659	protein_coding	RpL4	KWMTBOMO06229	ribosomal protein L4 isoform X1 [Bombyx mori]	PREDICTED:_ribosomal_protein_L4_isoform_X1_[Bombyx_mori]	ribosomal protein L4		GO:0002181,GO:0003735,GO:0022625,GO:0022626	cytoplasmic translation|structural constituent of ribosome|cytosolic large ribosomal subunit|cytosolic ribosome	ko03010	Ribosome
LOC101742523	8.58816e-08	0.13755	0.984	0.734	0.00144968	2	1.341	GeneID:101742523	protein_coding	sesB	KWMTBOMO14732	ADP,ATP carrier protein [Bombyx mori]	ADP/ATP_translocase_[Bombyx_mori]	ADP,ATP carrier protein		GO:0001508,GO:0005471,GO:0005739,GO:0005743,GO:0006839,GO:0007268,GO:0008340,GO:0010507,GO:0015866,GO:0015867,GO:0016021,GO:0034599,GO:0040011,GO:0045202,GO:0046716,GO:0048477,GO:0048489,GO:0051124,GO:0051480,GO:0051560,GO:0051900,GO:0070050,GO:2001171	action potential|ATP:ADP antiporter activity|mitochondrion|mitochondrial inner membrane|mitochondrial transport|chemical synaptic transmission|determination of adult lifespan|negative regulation of autophagy|ADP transport|ATP transport|integral component of membrane|cellular response to oxidative stress|locomotion|synapse|muscle cell cellular homeostasis|oogenesis|synaptic vesicle transport|synap…	ko04020,ko04022	Calcium signaling pathway|cGMP-PKG signaling pathway
RpS17	1.37527e-07	0.219315	1	0.981	0.00232145	2	1.019	GeneID:692719	protein_coding	RpS17	KWMTBOMO12460	RecName: Full=40S ribosomal protein S17	PREDICTED:_40S_ribosomal_protein_S17_[Amyelois_transitella]	ribosomal protein S17		GO:0003735,GO:0005840,GO:0006412	structural constituent of ribosome|ribosome|translation	ko03010	Ribosome
RpS2e	1.60135e-07	0.194043	1	0.975	0.00270307	2	1.026	GeneID:732854	protein_coding	RpS2	KWMTBOMO07688	ribosomal protein S2 isoform X1 [Bombyx mori]	ribosomal_protein_S2_[Bombyx_mori]	ribosomal protein S2e		GO:0002181,GO:0003723,GO:0003735,GO:0005730,GO:0005737,GO:0007275,GO:0022626,GO:0022627,GO:0048477	cytoplasmic translation|RNA binding|structural constituent of ribosome|nucleolus|cytoplasm|multicellular organism development|cytosolic ribosome|cytosolic small ribosomal subunit|oogenesis	ko03010	Ribosome
RpS12	3.59586e-07	0.26153	0.984	0.908	0.0060698	2	1.084	GeneID:732856	protein_coding	RpS12	KWMTBOMO11987	ribosomal protein S12 isoform X1 [Bombyx mori]	ribosomal_protein_S12_[Bombyx_mori]	ribosomal protein S12		GO:0002181,GO:0003735,GO:0022627	cytoplasmic translation|structural constituent of ribosome|cytosolic small ribosomal subunit	ko03010	Ribosome
Ef-1d	3.71617e-07	0.104697	0.683	0.478	0.0062729	2	1.429	GeneID:692393	protein_coding	eEF1delta	KWMTBOMO02734	elongation factor 1 delta isoform X1 [Bombyx mori]	PREDICTED:_elongation_factor_1_delta_isoform_X2_[Bombyx_mori]	elongation factor 1 delta		GO:0003746,GO:0005853,GO:0006414	translation elongation factor activity|eukaryotic translation elongation factor 1 complex|translational elongation
LOC101746950	6.72051e-07	0.28505	0.778	0.48	0.0113442	2	1.621	GeneID:101746950	protein_coding		KWMTBOMO12696	uncharacterized protein LOC101746950 [Bombyx mori]	PREDICTED:_uncharacterized_protein_LOC101746950_[Bombyx_mori]	uncharacterized LOC101746950
RpS16	7.62956e-07	0.349357	1	0.983	0.0128787	2	1.017	GeneID:693058	protein_coding	RpS16	KWMTBOMO08440	ribosomal protein S16 [Bombyx mori]	ribosomal_protein_S16_[Bombyx_mori]	ribosomal protein S16		GO:0003735,GO:0005840,GO:0006412	structural constituent of ribosome|ribosome|translation	ko03010	Ribosome
LOC692598	1.48968e-06	0.212983	1	0.986	0.0251458	2	1.014	GeneID:692598	protein_coding		KWMTBOMO02542	seroin 1 precursor [Bombyx mori]	seroin_1_precursor_[Bombyx_mori]	seroin 1
LOC692655	1.65903e-06	0.337934	0.968	0.73	0.0280044	2	1.326	GeneID:692655	protein_coding		KWMTBOMO11734	zinc finger protein isoform X1 [Bombyx mori]	PREDICTED:_zinc_finger_protein_isoform_X1_[Bombyx_mori]	zinc finger protein	Others
RpS9	1.67257e-06	0.383144	0.968	0.863	0.028233	2	1.122	GeneID:692718	protein_coding	RpS9	KWMTBOMO11255	ribosomal protein S9 [Bombyx mori]	ribosomal_protein_S9_[Bombyx_mori]	ribosomal protein S9		GO:0002181,GO:0003735,GO:0005730,GO:0005737,GO:0005829,GO:0019843,GO:0022626,GO:0022627,GO:0045903	cytoplasmic translation|structural constituent of ribosome|nucleolus|cytoplasm|cytosol|rRNA binding|cytosolic ribosome|cytosolic small ribosomal subunit|positive regulation of translational fidelity	ko03010	Ribosome
RpL18	2.10975e-06	0.329977	0.968	0.866	0.0356125	2	1.118	GeneID:692694	protein_coding	RpL18	KWMTBOMO06480	ribosomal protein L18 [Bombyx mori]	60S_ribosomal_protein_L18_[Bombyx_mori]	ribosomal protein L18		GO:0003735,GO:0005840,GO:0006412	structural constituent of ribosome|ribosome|translation	ko03010	Ribosome
LOC101740721	2.1389e-06	0.506282	0.905	0.713	0.0361046	2	1.269	GeneID:101740721	protein_coding		KWMTBOMO06325	uncharacterized protein LOC101740721 [Bombyx mori]	PREDICTED:_uncharacterized_protein_LOC101740721_[Bombyx_mori]	uncharacterized LOC101740721
RpS15	2.4035e-06	0.273376	1	0.832	0.0405711	2	1.202	GeneID:692690	protein_coding	RPS15	KWMTBOMO12483	ribosomal protein S15 [Bombyx mori]	ribosomal_protein_S15_[Bombyx_mori]	ribosomal protein S15		GO:0000028,GO:0000056,GO:0000184,GO:0001649,GO:0003677,GO:0003723,GO:0003735,GO:0005634,GO:0005654,GO:0005829,GO:0005925,GO:0006364,GO:0006412,GO:0006413,GO:0006614,GO:0016020,GO:0022627,GO:0042274	ribosomal small subunit assembly|ribosomal small subunit export from nucleus|nuclear-transcribed mRNA catabolic process, nonsense-mediated decay|osteoblast differentiation|DNA binding|RNA binding|structural constituent of ribosome|nucleus|nucleoplasm|cytosol|focal adhesion|rRNA processing|translation|translational initiation|SRP-dependent cotranslational protein targeting to membrane|membrane|cyt…	ko03010	Ribosome
RpL18A	2.69475e-06	0.368924	0.952	0.73	0.0454874	2	1.304	GeneID:692695	protein_coding	RpL18A	KWMTBOMO13800	ribosomal protein L18A [Bombyx mori]	ribosomal_protein_L18A_[Bombyx_mori]	ribosomal protein L18A		GO:0003735,GO:0005840,GO:0006412	structural constituent of ribosome|ribosome|translation	ko03010	Ribosome
RpS4	2.94075e-06	0.250132	1	0.933	0.0496398	2	1.072	GeneID:692714	protein_coding	RpS4	KWMTBOMO13455	ribosomal protein S4 [Bombyx mori]	40S_ribosomal_protein_S4_[Bombyx_mori]	ribosomal protein S4		GO:0003735,GO:0005840,GO:0006412,GO:0019843	structural constituent of ribosome|ribosome|translation|rRNA binding	ko03010	Ribosome
RpS19	2.96019e-06	0.145413	1	0.994	0.049968	2	1.006	GeneID:692721	protein_coding	RpS19a	KWMTBOMO11021	ribosomal protein S19 [Bombyx mori]	ribosomal_protein_S19_[Bombyx_mori]	ribosomal protein S19		GO:0000028,GO:0002181,GO:0003735,GO:0022626,GO:0022627	ribosomal small subunit assembly|cytoplasmic translation|structural constituent of ribosome|cytosolic ribosome|cytosolic small ribosomal subunit	ko03010	Ribosome
RpS26	4.21768e-06	0.226441	1	0.959	0.0711945	2	1.043	GeneID:693066	protein_coding	RpS26	KWMTBOMO01055	40S ribosomal protein S26 [Trichoplusia ni]	ribosomal_protein_S26_[Bombyx_mori]	ribosomal protein S26		GO:0002181,GO:0003729,GO:0003735,GO:0022627,GO:0042788,GO:0098556	cytoplasmic translation|mRNA binding|structural constituent of ribosome|cytosolic small ribosomal subunit|polysomal ribosome|cytoplasmic side of rough endoplasmic reticulum membrane	ko03010	Ribosome
RpL10	6.85716e-06	0.171955	1	0.986	0.115749	2	1.014	GeneID:692602	protein_coding	RpL10	KWMTBOMO05979	ribosomal protein L10 [Bombyx mori]	ribosomal_protein_L10_[Bombyx_mori]	ribosomal protein L10		GO:0003735,GO:0005840,GO:0006412	structural constituent of ribosome|ribosome|translation	ko03010	Ribosome
RpL24	1.13306e-05	0.206047	1	0.923	0.191261	2	1.083	GeneID:692701	protein_coding	RpL24	KWMTBOMO05068	ribosomal protein L24 [Heliconius melpomene cythera]	ribosomal_protein_L24_[Bombyx_mori]	ribosomal protein L24		GO:0005840	ribosome	ko03010	Ribosome
RpL23	1.18126e-05	0.250534	0.921	0.887	0.199396	2	1.038	GeneID:692699	protein_coding	RpL23-A	KWMTBOMO00838	60S ribosomal protein, partial [Spodoptera littoralis]	60S_ribosomal_protein_L23_[Papilio_polytes]	ribosomal protein L23		GO:0003735,GO:0005840,GO:0006412	structural constituent of ribosome|ribosome|translation	ko03010	Ribosome
RpL7	1.42054e-05	0.349187	0.984	0.871	0.239787	2	1.13	GeneID:692661	protein_coding	RpL7	KWMTBOMO11985	ribosomal protein L7 [Bombyx mori]	ribosomal_protein_L7_[Bombyx_mori]	ribosomal protein L7		GO:0000463,GO:0002181,GO:0003723,GO:0003735,GO:0022625,GO:0022626,GO:0035073	maturation of LSU-rRNA from tricistronic rRNA transcript (SSU-rRNA, 5.8S rRNA, LSU-rRNA)|cytoplasmic translation|RNA binding|structural constituent of ribosome|cytosolic large ribosomal subunit|cytosolic ribosome|pupariation	ko03010	Ribosome
RpL27	1.7775e-05	0.267185	1	0.966	0.300041	2	1.035	GeneID:692703	protein_coding	RPL27	KWMTBOMO04742	60S ribosomal protein L27 [Papilio machaon]	ribosomal_protein_L27_[Bombyx_mori]	ribosomal protein L27		GO:0000184,GO:0003723,GO:0003735,GO:0005634,GO:0005829,GO:0005840,GO:0005925,GO:0006364,GO:0006412,GO:0006413,GO:0006614,GO:0016020,GO:0022625,GO:0070062,GO:0098556,GO:1990904	nuclear-transcribed mRNA catabolic process, nonsense-mediated decay|RNA binding|structural constituent of ribosome|nucleus|cytosol|ribosome|focal adhesion|rRNA processing|translation|translational initiation|SRP-dependent cotranslational protein targeting to membrane|membrane|cytosolic large ribosomal subunit|extracellular exosome|cytoplasmic side of rough endoplasmic reticulum membrane|ribonucle…	ko03010	Ribosome
RpL34	1.85019e-05	0.0274952	1	0.91	0.312312	2	1.099	GeneID:100101149	protein_coding	RpL34	KWMTBOMO01068	ribosomal protein L34 [Bombyx mori]	ribosomal_protein_L34_[Bombyx_mori]	ribosomal protein L34		GO:0003735,GO:0005840,GO:0006412	structural constituent of ribosome|ribosome|translation	ko03010	Ribosome
Atg8	1.87306e-05	0.058375	0.873	0.652	0.316172	2	1.339	GeneID:692938	protein_coding	GABARAP	KWMTBOMO06633	gamma-aminobutyric acid type A receptor-associated protein [Bombyx mori]	autophagy_related_protein_Atg8_[Bombyx_mori]	autophagy related protein Atg8		GO:0000045,GO:0000139,GO:0000226,GO:0000421,GO:0000422,GO:0005764,GO:0005776,GO:0005790,GO:0005829,GO:0005874,GO:0005875,GO:0005886,GO:0005930,GO:0006605,GO:0006995,GO:0007268,GO:0008017,GO:0008625,GO:0015629,GO:0016236,GO:0031410,GO:0031625,GO:0044297,GO:0048471,GO:0048487,GO:0050811,GO:0097225,GO:0097352	autophagosome assembly|Golgi membrane|microtubule cytoskeleton organization|autophagosome membrane|autophagy of mitochondrion|lysosome|autophagosome|smooth endoplasmic reticulum|cytosol|microtubule|microtubule associated complex|plasma membrane|axoneme|protein targeting|cellular response to nitrogen starvation|chemical synaptic transmission|microtubule binding|extrinsic apoptotic signaling pathwa…	ko04727,ko04068,ko04140,ko04212,ko04139	GABAergic synapse|FoxO signaling pathway|Regulation of autophagy|Longevity regulating pathway - worm|Regulation of mitophagy - yeast
tef2	2.27027e-05	0.219376	0.984	0.929	0.383222	2	1.059	GeneID:733027	protein_coding	tef2	KWMTBOMO11731	elongation factor 2 [Bombyx mori]	translation_elongation_factor_2_isoform_2_[Bombyx_mori]	translation elongation factor 2		GO:0003746,GO:0003924,GO:0005525,GO:0005737	translation elongation factor activity|GTPase activity|GTP binding|cytoplasm	ko04921,ko04152	Oxytocin signaling pathway|AMPK signaling pathway
RpL38	2.39272e-05	0.193097	0.984	0.79	0.403891	2	1.246	GeneID:693118	protein_coding	RpL38	KWMTBOMO10049	60S ribosomal protein L38 [Bicyclus anynana]	60S_ribosomal_protein_L38_[Bombyx_mori]	ribosomal protein L38		GO:0003735,GO:0005840,GO:0006412	structural constituent of ribosome|ribosome|translation	ko03010	Ribosome
RpS3Ae	2.76594e-05	0.0866034	1	0.996	0.46689	2	1.004	GeneID:692713	protein_coding		KWMTBOMO14169	RecName: Full=40S ribosomal protein S3a	40S_ribosomal_protein_S3a_[Bombyx_mori]	ribosomal protein S3Ae		GO:0003735,GO:0006412,GO:0022627	structural constituent of ribosome|translation|cytosolic small ribosomal subunit	ko03010	Ribosome
RpL21	7.46818e-05	0.270277	0.984	0.969	1	2	1.015	GeneID:692697	protein_coding	RPL21	KWMTBOMO08100	ribosomal protein L21 [Bombyx mori]	ribosomal_protein_L21_[Bombyx_mori]	ribosomal protein L21		GO:0000184,GO:0003723,GO:0003735,GO:0005783,GO:0005829,GO:0006412,GO:0006413,GO:0006614,GO:0016020,GO:0022625	nuclear-transcribed mRNA catabolic process, nonsense-mediated decay|RNA binding|structural constituent of ribosome|endoplasmic reticulum|cytosol|translation|translational initiation|SRP-dependent cotranslational protein targeting to membrane|membrane|cytosolic large ribosomal subunit	ko03010	Ribosome
Ef1beta	7.64914e-05	0.360071	0.921	0.698	1	2	1.319	GeneID:693119	protein_coding		KWMTBOMO01424	elongation factor 1 beta' [Bombyx mori]	elongation_factor_1-beta'_[Bombyx_mori]	elongation factor 1 beta'		GO:0003746,GO:0005853	translation elongation factor activity|eukaryotic translation elongation factor 1 complex
Ugt2	7.83773e-05	0.198654	0.667	0.436	1	2	1.53	GeneID:100174975	protein_coding	UGT2B17	KWMTBOMO15198	uridine diphosphate glucosyltransferase [Bombyx mori]	uridine_diphosphate_glucosyltransferase_precursor_[Bombyx_mori]	uridine diphosphate glucosyltransferase 2		GO:0005789,GO:0008194,GO:0008202,GO:0015020,GO:0016020,GO:0016021,GO:0031090,GO:0043231,GO:0052695	endoplasmic reticulum membrane|UDP-glycosyltransferase activity|steroid metabolic process|glucuronosyltransferase activity|membrane|integral component of membrane|organelle membrane|intracellular membrane-bounded organelle|cellular glucuronidation	ko00982,ko00980,ko00140,ko00040,ko00830,ko00860,ko00983,ko00053,ko00500	Drug metabolism - cytochrome P450|Metabolism of xenobiotics by cytochrome P450|Steroid hormone biosynthesis|Pentose and glucuronate interconversions|Retinol metabolism|Porphyrin and chlorophyll metabolism|Drug metabolism - other enzymes|Ascorbate and aldarate metabolism|Starch and sucrose metabolism
RpL9	0.000130849	0.215839	0.984	0.86	1	2	1.144	GeneID:692664	protein_coding	RpL9	KWMTBOMO07200	ribosomal protein L9 [Bombyx mori]	ribosomal_protein_L9_[Bombyx_mori]	ribosomal protein L9		GO:0003735,GO:0005840,GO:0006412,GO:0019843	structural constituent of ribosome|ribosome|translation|rRNA binding	ko03010	Ribosome
RpL37A	0.000132376	0.0983835	0.952	0.754	1	2	1.263	GeneID:692710	protein_coding	RpL37A	KWMTBOMO01381	60S ribosomal protein L37a [Trichoplusia ni]	ribosomal_protein_L37A_[Bombyx_mori]	ribosomal protein L37A		GO:0002181,GO:0003735,GO:0022625,GO:0046872	cytoplasmic translation|structural constituent of ribosome|cytosolic large ribosomal subunit|metal ion binding	ko03010	Ribosome
RpS3	0.000134959	0.167698	1	0.975	1	2	1.026	GeneID:692712	protein_coding	RpS3	KWMTBOMO08543	ribosomal protein S3 [Bombyx mori]	ribosomal_protein_S3_[Bombyx_mori]	ribosomal protein S3		GO:0003723,GO:0003735,GO:0006412,GO:0015935	RNA binding|structural constituent of ribosome|translation|small ribosomal subunit	ko03010	Ribosome
LOC101742624	0.000148073	0.411457	0.603	0.365	1	2	1.652	GeneID:101742624	protein_coding	Macf1	KWMTBOMO11867	microtubule-actin cross-linking factor 1, isoforms 1/2/3/5 [Bombyx mori]	PREDICTED:_dystonin-like_[Bombyx_mori]	microtubule-actin cross-linking factor 1, isoforms 1/2/3/5	Homeobox	GO:0005198,GO:0005509,GO:0005737,GO:0005794,GO:0005874,GO:0005886,GO:0010632,GO:0015629,GO:0016020,GO:0016055,GO:0016887,GO:0030177,GO:0030334,GO:0032587,GO:0032886,GO:0042060,GO:0043001,GO:0045104,GO:0051011,GO:0051015,GO:0051893	structural molecule activity|calcium ion binding|cytoplasm|Golgi apparatus|microtubule|plasma membrane|regulation of epithelial cell migration|actin cytoskeleton|membrane|Wnt signaling pathway|ATPase activity|positive regulation of Wnt signaling pathway|regulation of cell migration|ruffle membrane|regulation of microtubule-based process|wound healing|Golgi to plasma membrane protein transport|int…
RpL6	0.000184845	0.0501647	1	0.969	1	2	1.032	GeneID:692660	protein_coding	RPL6	KWMTBOMO09442	ribosomal protein L6 isoform X1 [Bombyx mori]	PREDICTED:_ribosomal_protein_L6_isoform_X1_[Bombyx_mori]	ribosomal protein L6		GO:0002181,GO:0003735,GO:0005791,GO:0022625,GO:0042788	cytoplasmic translation|structural constituent of ribosome|rough endoplasmic reticulum|cytosolic large ribosomal subunit|polysomal ribosome	ko03010	Ribosome
RpS11	0.000391325	0.122583	0.984	0.96	1	2	1.025	GeneID:692653	protein_coding	RPS11	KWMTBOMO16357	PREDICTED: 40S ribosomal protein S11 isoform X1 [Amyelois transitella]	ribosomal_protein_S11_isoform_1_[Bombyx_mori]	ribosomal protein S11		GO:0000184,GO:0003723,GO:0003735,GO:0005654,GO:0005730,GO:0005737,GO:0005829,GO:0005840,GO:0005925,GO:0006412,GO:0006413,GO:0006614,GO:0016020,GO:0019843,GO:0022627,GO:0070062	nuclear-transcribed mRNA catabolic process, nonsense-mediated decay|RNA binding|structural constituent of ribosome|nucleoplasm|nucleolus|cytoplasm|cytosol|ribosome|focal adhesion|translation|translational initiation|SRP-dependent cotranslational protein targeting to membrane|membrane|rRNA binding|cytosolic small ribosomal subunit|extracellular exosome	ko03010	Ribosome
CYTB	0.000452102	0.335746	1	0.987	1	2	1.013	--	--	--	--	--	--	--	--	--	--	--	--
RpL14	0.000469655	0.155187	1	0.948	1	2	1.055	GeneID:692669	protein_coding	RpL14	KWMTBOMO06721	ribosomal protein L14 [Bombyx mori]	ribosomal_protein_L14_[Bombyx_mori]	ribosomal protein L14		GO:0003735,GO:0005840,GO:0006412,GO:0043524	structural constituent of ribosome|ribosome|translation|negative regulation of neuron apoptotic process	ko03010	Ribosome
RpL17	0.000522264	0.146166	0.984	0.944	1	2	1.042	GeneID:692671	protein_coding	RpL17	KWMTBOMO12428	60S ribosomal protein L17 [Bombyx mori]	60S_ribosomal_protein_L17_[Bombyx_mori]	ribosomal protein L17		GO:0003735,GO:0006412,GO:0015934	structural constituent of ribosome|translation|large ribosomal subunit	ko03010	Ribosome
RpS18	0.000609488	0.096389	1	0.991	1	2	1.009	GeneID:692720	protein_coding	RpS18	KWMTBOMO02059	ribosomal protein S18 [Trichoplusia ni]	ribosomal_protein_S18_[Bombyx_mori]	ribosomal protein S18		GO:0003735,GO:0005840,GO:0006412,GO:0019843	structural constituent of ribosome|ribosome|translation|rRNA binding	ko03010	Ribosome
RpS27a	0.000933875	0.222287	0.984	0.965	1	2	1.02	GeneID:100033385	protein_coding		KWMTBOMO13979	hairy cell leukemia protein 1 [Danaus plexippus plexippus]	hypothetical_protein_AND_009492_[Anopheles_darlingi]	ribosomal protein S27a		GO:0003735,GO:0005634,GO:0005840,GO:0006412,GO:0046872	structural constituent of ribosome|nucleus|ribosome|translation|metal ion binding	ko03010	Ribosome
RpS6	0.00108382	0.216393	1	0.972	1	2	1.029	GeneID:732855	protein_coding	RpS6	KWMTBOMO12497	ribosomal protein S6 [Bombyx mori]	ribosomal_protein_S6_[Bombyx_mori]	ribosomal protein S6		GO:0003735,GO:0005840,GO:0006412	structural constituent of ribosome|ribosome|translation	ko03010,ko04066,ko04910,ko04151,ko04150	Ribosome|HIF-1 signaling pathway|Insulin signaling pathway|PI3K-Akt signaling pathway|mTOR signaling pathway
LOC101738375	0.00141463	0.0787459	1	0.948	1	2	1.055	GeneID:101738375	protein_coding	RpL29	KWMTBOMO10211	ribosomal protein L29 [Bombyx mori]	ribosomal_protein_L29_[Bombyx_mori]	60S ribosomal protein L29-like		GO:0002181,GO:0003682,GO:0003735,GO:0022625	cytoplasmic translation|chromatin binding|structural constituent of ribosome|cytosolic large ribosomal subunit	ko03010	Ribosome
RpL13	0.00146857	0.0615616	0.984	0.931	1	2	1.057	GeneID:692667	protein_coding	RpL13	KWMTBOMO02724	ribosomal protein L13 isoform X1 [Bombyx mori]	ribosomal_protein_L13_[Bombyx_mori]	ribosomal protein L13		GO:0003735,GO:0005840,GO:0006412	structural constituent of ribosome|ribosome|translation	ko03010	Ribosome
RpS5	0.00151157	0.175917	0.984	0.942	1	2	1.045	GeneID:692715	protein_coding	RPS5	KWMTBOMO08894	ribosomal protein S5 [Bombyx mori]	ribosomal_protein_S5_[Bombyx_mori]	ribosomal protein S5		GO:0000028,GO:0000184,GO:0003723,GO:0003729,GO:0003735,GO:0005654,GO:0005829,GO:0005925,GO:0006412,GO:0006413,GO:0006450,GO:0006614,GO:0016020,GO:0019843,GO:0022627,GO:0070062,GO:1990904	ribosomal small subunit assembly|nuclear-transcribed mRNA catabolic process, nonsense-mediated decay|RNA binding|mRNA binding|structural constituent of ribosome|nucleoplasm|cytosol|focal adhesion|translation|translational initiation|regulation of translational fidelity|SRP-dependent cotranslational protein targeting to membrane|membrane|rRNA binding|cytosolic small ribosomal subunit|extracellular…	ko03010	Ribosome
RpS10	0.00193391	0.0455607	1	0.933	1	2	1.072	GeneID:693068	protein_coding	RpS10	KWMTBOMO07772	ribosomal protein S10 isoform X1 [Bombyx mori]	ribosomal_protein_S10_[Bombyx_mori]	ribosomal protein S10		GO:0005840	ribosome	ko03010	Ribosome
Hsc70-4	0.00258339	0.181547	1	0.952	1	2	1.05	GeneID:692436	protein_coding		KWMTBOMO05355	heat shock protein 70 [Bombyx mori]	heat_shock_cognate_protein_[Bombyx_mori]	heat shock cognate protein		GO:0005524,GO:0005634	ATP binding|nucleus	ko04010,ko04915,ko04141,ko03040,ko04612,ko04213,ko04144	MAPK signaling pathway|Estrogen signaling pathway|Protein processing in endoplasmic reticulum|Spliceosome|Antigen processing and presentation|Longevity regulating pathway - multiple species|Endocytosis
ND4L	0.00285921	0.180657	0.254	0.144	1	2	1.764	--	--	--	--	--	--	--	--	--	--	--	--
Pdi	0.00455489	0.080911	0.81	0.634	1	2	1.278	GeneID:692673	protein_coding	Pdi	KWMTBOMO06524	protein disulfide isomerase [Bombyx mori]	protein_disulfide_isomerase_precursor_[Bombyx_mori]	protein disulfide isomerase		GO:0003756,GO:0005615,GO:0005635,GO:0005737,GO:0005783,GO:0005788,GO:0005791,GO:0006457,GO:0012505,GO:0019511,GO:0034976,GO:0043025,GO:0045169,GO:0045454,GO:0048471,GO:0060187,GO:0070732,GO:1902175	protein disulfide isomerase activity|extracellular space|nuclear envelope|cytoplasm|endoplasmic reticulum|endoplasmic reticulum lumen|rough endoplasmic reticulum|protein folding|endomembrane system|peptidyl-proline hydroxylation|response to endoplasmic reticulum stress|neuronal cell body|fusome|cell redox homeostasis|perinuclear region of cytoplasm|cell pole|spindle envelope|regulation of oxidati…	ko04141	Protein processing in endoplasmic reticulum
RpL36A	0.00517809	0.0491685	1	0.933	1	2	1.072	GeneID:778454	protein_coding	RpL44	KWMTBOMO06974	ribosomal protein L36A [Papilio polytes]	ribosomal_protein_L36A_[Bombyx_mori]	ribosomal protein L36A		GO:0003735,GO:0005840,GO:0006412	structural constituent of ribosome|ribosome|translation	ko03010	Ribosome
RpL11	0.00547541	0.105907	1	0.954	1	2	1.048	GeneID:692693	protein_coding	RpL11	KWMTBOMO01320	ribosomal protein L11 [Bombyx mori]	ribosomal_protein_L11_[Bombyx_mori]	ribosomal protein L11		GO:0000027,GO:0002181,GO:0003735,GO:0005730,GO:0005737,GO:0019843,GO:0022625,GO:0022626	ribosomal large subunit assembly|cytoplasmic translation|structural constituent of ribosome|nucleolus|cytoplasm|rRNA binding|cytosolic large ribosomal subunit|cytosolic ribosome	ko03010	Ribosome
RpS28	0.00665199	0.119944	0.984	0.949	1	2	1.037	GeneID:733144	protein_coding	RpS28				ribosomal protein S28		GO:0002181,GO:0003735,GO:0022627,GO:0042788,GO:0098556	cytoplasmic translation|structural constituent of ribosome|cytosolic small ribosomal subunit|polysomal ribosome|cytoplasmic side of rough endoplasmic reticulum membrane	ko03010	Ribosome
RpL27A	0.00737755	0.109295	0.968	0.862	1	2	1.123	GeneID:693067	protein_coding	rpl27a	KWMTBOMO08064	ribosomal protein L27A [Bombyx mori]	ribosomal_protein_L27A_[Bombyx_mori]	ribosomal protein L27A		GO:0003735,GO:0006412,GO:0015934	structural constituent of ribosome|translation|large ribosomal subunit	ko03010	Ribosome
LOC100101186	0.00906007	0.124528	0.873	0.7	1	2	1.247	GeneID:100101186	protein_coding	awd	KWMTBOMO07158	triacylglycerol lipase [Bombyx mori]	triacylglycerol_lipase_precursor_[Bombyx_mori]	abnormal wing disc-like protein	Others	GO:0000278,GO:0000287,GO:0004550,GO:0005524,GO:0005525,GO:0005737,GO:0005874,GO:0005880,GO:0005886,GO:0006165,GO:0006183,GO:0006228,GO:0006241,GO:0006468,GO:0007017,GO:0007424,GO:0007427,GO:0008017,GO:0009117,GO:0016301,GO:0016334,GO:0018105,GO:0034332,GO:0035152,GO:0046777	mitotic cell cycle|magnesium ion binding|nucleoside diphosphate kinase activity|ATP binding|GTP binding|cytoplasm|microtubule|nuclear microtubule|plasma membrane|nucleoside diphosphate phosphorylation|GTP biosynthetic process|UTP biosynthetic process|CTP biosynthetic process|protein phosphorylation|microtubule-based process|open tracheal system development|epithelial cell migration, open tracheal…	ko00230,ko00240	Purine metabolism|Pyrimidine metabolism

## Sheet: sub-C6
gene	p_val	avg_logFC	pct.1	pct.2	p_val_adj	cluster	gene_diff	gene_Dbxref	gene_type	gene_symbol	silkbase_geneID	silkbase_description_blast	silkbase_description	description	TFs_Family	GO_id	GO_term	pathway	pathway_description
CPR68	5.62183e-24	0.568105	0.777	0.468	9.48964e-20	1	1.66	GeneID:100379403	protein_coding		KWMTBOMO03936	cuticular protein RR-2 motif 68 precursor [Bombyx mori]	cuticular_protein_RR-2_motif_68_precursor_[Bombyx_mori]	cuticular protein RR-2 motif 68		GO:0042302	structural constituent of cuticle
LOC101737054	1.5704e-16	0.724329	0.802	0.631	2.65083e-12	1	1.271	GeneID:101737054	lncRNA		KWMTBOMO14361	--	hypothetical_protein_KGM_22104_[Danaus_plexippus]
LOC101745377	1.66404e-11	0.365364	0.899	0.796	2.80889e-07	1	1.129	GeneID:101745377	protein_coding		KWMTBOMO16156	uncharacterized protein LOC101745377 isoform X1 [Bombyx mori]	PREDICTED:_uncharacterized_protein_LOC101745377_[Bombyx_mori]	uncharacterized LOC101745377
LOC101736156	8.80838e-11	0.319554	0.912	0.769	1.48685e-06	1	1.186	GeneID:101736156	protein_coding		KWMTBOMO06667	putative cuticle protein CPG43 [Bombyx mori]	PREDICTED:_cuticle_protein_6.4_[Bombyx_mori]	cuticle protein 6.4
LOC105842474	4.60498e-08	0.391861	0.473	0.296	0.00077732	1	1.598	GeneID:105842474	protein_coding					uncharacterized LOC105842474
Y-d	1.721e-07	0.342514	0.471	0.328	0.00290505	1	1.436	GeneID:692999	protein_coding	y	KWMTBOMO10317	yellow-d isoform X1 [Bombyx mori]	PREDICTED:_yellow-d_isoform_X1_[Bombyx_mori]	yellow-d		GO:0005576,GO:0007275,GO:0042438,GO:0060179	extracellular region|multicellular organism development|melanin biosynthetic process|male mating behavior
ATP6	9.96455e-07	0.0873997	1	1	0.0168202	1	1	--	--	--	--	--	--	--	--	--	--	--	--
LOC101735322	1.94204e-06	0.345636	0.598	0.457	0.0327817	1	1.309	GeneID:101735322	protein_coding	HPGD	KWMTBOMO10624	15-hydroxyprostaglandin dehydrogenase [NAD(+)] [Bombyx mori]	PREDICTED:_15-hydroxyprostaglandin_dehydrogenase_[NAD(+)]-like_[Bombyx_mori]	15-hydroxyprostaglandin dehydrogenase [NAD(+)]		GO:0003824,GO:0004957,GO:0005654,GO:0005737,GO:0005829,GO:0006693,GO:0007179,GO:0007565,GO:0007567,GO:0016323,GO:0016404,GO:0030728,GO:0045786,GO:0051287,GO:0070403,GO:0070493,GO:0097070	catalytic activity|prostaglandin E receptor activity|nucleoplasm|cytoplasm|cytosol|prostaglandin metabolic process|transforming growth factor beta receptor signaling pathway|female pregnancy|parturition|basolateral plasma membrane|15-hydroxyprostaglandin dehydrogenase (NAD+) activity|ovulation|negative regulation of cell cycle|NAD binding|NAD+ binding|thrombin-activated receptor signaling pathway…
LOC101745332	3.06866e-06	0.101937	0.983	0.973	0.051799	1	1.01	GeneID:101745332	protein_coding		KWMTBOMO04383	reverse transcriptase [Bombyx mori]	reverse_transcriptase_[Bombyx_mori]	uncharacterized LOC101745332
LOC110384718	6.88083e-05	0.320181	0.459	0.317	1	1	1.448	GeneID:110384718	protein_coding	SETMAR	KWMTBOMO01545	fungal protease inhibitor F-like [Bombyx mori]	PREDICTED:_zonadhesin-like_isoform_X2_[Bombyx_mori]	fungal protease inhibitor F-like
HSP70	0.000442038	0.384002	0.36	0.242	1	1	1.488	GeneID:692373	protein_coding	Hsc70-3	KWMTBOMO08642	heat shock protein 70-3 [Bombyx mori]	heat_shock_protein_70-3_[Bombyx_mori]	heat shock 70 kD protein cognate		GO:0005524,GO:0005615,GO:0005634,GO:0005737,GO:0005783,GO:0005788,GO:0006986,GO:0012505,GO:0016020,GO:0016246,GO:0016887,GO:0030431,GO:0030433,GO:0030968,GO:0031072,GO:0034605,GO:0034620,GO:0034663,GO:0034976,GO:0036335,GO:0042026,GO:0042623,GO:0044183,GO:0051082,GO:0051085,GO:0051787	ATP binding|extracellular space|nucleus|cytoplasm|endoplasmic reticulum|endoplasmic reticulum lumen|response to unfolded protein|endomembrane system|membrane|RNA interference|ATPase activity|sleep|ubiquitin-dependent ERAD pathway|endoplasmic reticulum unfolded protein response|heat shock protein binding|cellular response to heat|cellular response to unfolded protein|endoplasmic reticulum chaperon…	ko04918,ko04141,ko03060	Thyroid hormone synthesis|Protein processing in endoplasmic reticulum|Protein export
LOC110386648	0.000573882	0.0629858	0.998	0.998	1	1	1	GeneID:110386648	protein_coding	mt:CoIII				cytochrome c oxidase subunit 3-like		GO:0004129,GO:0005743,GO:0016021,GO:0019646	cytochrome-c oxidase activity|mitochondrial inner membrane|integral component of membrane|aerobic electron transport chain	ko00190,ko04260	Oxidative phosphorylation|Cardiac muscle contraction
COX2	0.000664718	0.0312356	1	1	1	1	1	--	--	--	--	--	--	--	--	--	--	--	--
CYTB	0.000972698	0.0644919	0.998	0.993	1	1	1.005	--	--	--	--	--	--	--	--	--	--	--	--
LOC101745164	0.00187929	0.00591897	0.985	0.973	1	1	1.012	GeneID:101745164	lncRNA
Crt	0.00208964	0.282683	0.476	0.362	1	1	1.315	GeneID:692629	protein_coding	crt	KWMTBOMO12902	calreticulin [Bombyx mori]	calreticulin_[Bombyx_mori]	calreticulin		GO:0005509,GO:0005788,GO:0006457,GO:0030246,GO:0051082	calcium ion binding|endoplasmic reticulum lumen|protein folding|carbohydrate binding|unfolded protein binding	ko04612,ko04141,ko04145	Antigen processing and presentation|Protein processing in endoplasmic reticulum|Phagosome
COX1	0.00412661	0.025268	1	1	1	1	1	--	--	--	--	--	--	--	--	--	--	--	--
LOC101745505	0.00421569	0.251757	0.307	0.213	1	1	1.441	GeneID:101745505	protein_coding					trichohyalin-like
LOC101745053	0.00717648	0.0942854	0.451	0.369	1	1	1.222	GeneID:101745053	protein_coding		KWMTBOMO10447	uncharacterized protein LOC101745053 [Bombyx mori]	PREDICTED:_uncharacterized_protein_LOC101745053_[Bombyx_mori]	uncharacterized LOC101745053
LOC101740733	0.0072572	0.0973183	0.816	0.738	1	1	1.106	GeneID:101740733	protein_coding		KWMTBOMO13243	protein PXR1 isoform X1 [Bombyx mori]	PREDICTED:_aspartic_and_glutamic_acid-rich_protein-like_isoform_X2_[Bombyx_mori]	protein PXR1
LOC101744776	0.0089392	0.228892	0.363	0.269	1	1	1.349	GeneID:101744776	protein_coding	Manf	KWMTBOMO10127	mesencephalic astrocyte-derived neurotrophic factor homolog [Bombyx mori]	Mesencephalic_astrocyte-derived_neurotrophic_factor_[Operophtera_brumata]	mesencephalic astrocyte-derived neurotrophic factor homolog		GO:0001963,GO:0005576,GO:0005783,GO:0031175,GO:0042417,GO:0070050	synaptic transmission, dopaminergic|extracellular region|endoplasmic reticulum|neuron projection development|dopamine metabolic process|neuron cellular homeostasis
LOC101738679	2.82177e-20	0.566629	0.941	0.889	4.76314e-16	2	1.058	--	--	--	--	--	--	--	--	--	--	--	--
A4	5.74974e-16	0.594552	0.663	0.419	9.70557e-12	2	1.582	GeneID:100145916	protein_coding	Act5C	KWMTBOMO10175	hypothetical protein FF38_04907 [Lucilia cuprina]	hypothetical_protein_FF38_04907_[Lucilia_cuprina]	actin A4		GO:0000281,GO:0005200,GO:0005524,GO:0005737,GO:0005884,GO:0006338,GO:0007010,GO:0007291,GO:0031011,GO:0032507,GO:0035060,GO:0035148	mitotic cytokinesis|structural constituent of cytoskeleton|ATP binding|cytoplasm|actin filament|chromatin remodeling|cytoskeleton organization|sperm individualization|Ino80 complex|maintenance of protein location in cell|brahma complex|tube formation	ko04145,ko04520,ko04670,ko04015,ko04390,ko04611,ko04391,ko04510,ko04745,ko04810,ko04530,ko04919,ko04210,ko04921	Phagosome|Adherens junction|Leukocyte transendothelial migration|Rap1 signaling pathway|Hippo signaling pathway|Platelet activation|Hippo signaling pathway - fly|Focal adhesion|Phototransduction - fly|Regulation of actin cytoskeleton|Tight junction|Thyroid hormone signaling pathway|Apoptosis|Oxytocin signaling pathway
LOC692598	6.49878e-14	0.397694	0.864	0.836	1.09699e-09	2	1.033	GeneID:692598	protein_coding		KWMTBOMO02542	seroin 1 precursor [Bombyx mori]	seroin_1_precursor_[Bombyx_mori]	seroin 1
CPH43	1.55534e-11	0.408783	0.869	0.745	2.62541e-07	2	1.166	GeneID:100379193	protein_coding		KWMTBOMO04643	putative cuticle protein CPH43 [Bombyx mori]	putative_cuticle_protein_CPH43_[Bombyx_mori]	cuticular protein hypothetical 43
LOC101745133	7.03687e-11	0.0103764	0.986	0.988	1.18782e-06	2	0.998	GeneID:101745133	lncRNA		KWMTBOMO00968	--	PREDICTED:_RING_finger_protein_113A_[Papilio_polytes]
Atg8	2.85046e-10	0.554965	0.572	0.465	4.81158e-06	2	1.23	GeneID:692938	protein_coding	GABARAP	KWMTBOMO06633	gamma-aminobutyric acid type A receptor-associated protein [Bombyx mori]	autophagy_related_protein_Atg8_[Bombyx_mori]	autophagy related protein Atg8		GO:0000045,GO:0000139,GO:0000226,GO:0000421,GO:0000422,GO:0005764,GO:0005776,GO:0005790,GO:0005829,GO:0005874,GO:0005875,GO:0005886,GO:0005930,GO:0006605,GO:0006995,GO:0007268,GO:0008017,GO:0008625,GO:0015629,GO:0016236,GO:0031410,GO:0031625,GO:0044297,GO:0048471,GO:0048487,GO:0050811,GO:0097225,GO:0097352	autophagosome assembly|Golgi membrane|microtubule cytoskeleton organization|autophagosome membrane|autophagy of mitochondrion|lysosome|autophagosome|smooth endoplasmic reticulum|cytosol|microtubule|microtubule associated complex|plasma membrane|axoneme|protein targeting|cellular response to nitrogen starvation|chemical synaptic transmission|microtubule binding|extrinsic apoptotic signaling pathwa…	ko04727,ko04068,ko04140,ko04212,ko04139	GABAergic synapse|FoxO signaling pathway|Regulation of autophagy|Longevity regulating pathway - worm|Regulation of mitophagy - yeast
LOC101740161	1.39838e-08	0.558073	0.394	0.221	0.000236047	2	1.783	GeneID:101740161	protein_coding	akr2e	KWMTBOMO00938	aldo-keto reductase AKR2E4-like [Bombyx mori]	PREDICTED:_aldo-keto_reductase_AKR2E4-like_isoform_X2_[Bombyx_mori]	aldo-keto reductase AKR2E4-like		GO:0008202,GO:0016491	steroid metabolic process|oxidoreductase activity	ko00561,ko00040,ko00052,ko00051	Glycerolipid metabolism|Pentose and glucuronate interconversions|Galactose metabolism|Fructose and mannose metabolism
LOC110386924	1.93198e-07	0.597043	0.346	0.203	0.00326119	2	1.704	GeneID:110386924	protein_coding		KWMTBOMO15087	autophagy-related protein 2 homolog A [Bombyx mori]	PREDICTED:_autophagy-related_protein_2_homolog_A-like_[Bombyx_mori]	trypsin inhibitor-like		GO:0004867,GO:0007275	serine-type endopeptidase inhibitor activity|multicellular organism development
LOC693027	3.03449e-07	0.503722	0.419	0.262	0.00512222	2	1.599	GeneID:693027	protein_coding		KWMTBOMO10093	trehalase [Bombyx mori]	trehalase_precursor_[Bombyx_mori]	trehalase		GO:0004555,GO:0005991,GO:0016323	alpha,alpha-trehalase activity|trehalose metabolic process|basolateral plasma membrane	ko00500	Starch and sucrose metabolism
LOC101736020	7.86597e-07	0.42337	0.382	0.233	0.0132777	2	1.639	GeneID:101736020	lncRNA		KWMTBOMO06670	--	reverse_transcriptase_[Bombyx_mori]
LOC101741610	4.49586e-05	0.461637	0.335	0.216	0.758901	2	1.551	GeneID:101741610	protein_coding	actA3a	KWMTBOMO10174	PREDICTED: actin, cytoplasmic A3a isoform X1 [Bactrocera dorsalis]	PREDICTED:_actin,_cytoplasmic_A3a_isoform_X1_[Bactrocera_dorsalis]	actin, cytoplasmic A3a		GO:0005524,GO:0005737,GO:0005856	ATP binding|cytoplasm|cytoskeleton	ko04145,ko04520,ko04670,ko04015,ko04390,ko04611,ko04391,ko04510,ko04745,ko04810,ko04530,ko04919,ko04210,ko04921	Phagosome|Adherens junction|Leukocyte transendothelial migration|Rap1 signaling pathway|Hippo signaling pathway|Platelet activation|Hippo signaling pathway - fly|Focal adhesion|Phototransduction - fly|Regulation of actin cytoskeleton|Tight junction|Thyroid hormone signaling pathway|Apoptosis|Oxytocin signaling pathway
LOC105842464	8.04786e-05	0.341923	0.59	0.502	1	2	1.175	GeneID:105842464	protein_coding		KWMTBOMO02540	seroin-like [Bombyx mori]	PREDICTED:_seroin-like_[Bombyx_mori]	seroin-like
LOC692810	0.000431523	0.358103	0.407	0.301	1	2	1.352	GeneID:692810	protein_coding		KWMTBOMO06644	endonuclease-reverse transcriptase [Bombyx mori]	endonuclease-reverse_transcriptase_[Bombyx_mori]	EN protein binding/engrailed nuclear homeoprotein-regulated protein
RpL36A	0.000568881	0.22128	0.796	0.72	1	2	1.106	GeneID:778454	protein_coding	RpL44	KWMTBOMO06974	ribosomal protein L36A [Papilio polytes]	ribosomal_protein_L36A_[Bombyx_mori]	ribosomal protein L36A		GO:0003735,GO:0005840,GO:0006412	structural constituent of ribosome|ribosome|translation	ko03010	Ribosome
Eif-4a	0.000590607	0.320428	0.355	0.243	1	2	1.461	GeneID:692781	protein_coding	eIF4A	KWMTBOMO02081	eukaryotic translation initiation factor 4A isoform X1 [Bombyx mori]	PREDICTED:_eukaryotic_translation_initiation_factor_4A_isoform_X1_[Bombyx_mori]	eukaryotic translation initiation factor 4A		GO:0000278,GO:0000381,GO:0002168,GO:0003724,GO:0003743,GO:0004004,GO:0005524,GO:0005634,GO:0005829,GO:0006413,GO:0007279,GO:0007446,GO:0016281,GO:0030718,GO:0043186,GO:0048132,GO:0048477	mitotic cell cycle|regulation of alternative mRNA splicing, via spliceosome|instar larval development|RNA helicase activity|translation initiation factor activity|ATP-dependent RNA helicase activity|ATP binding|nucleus|cytosol|translational initiation|pole cell formation|imaginal disc growth|eukaryotic translation initiation factor 4F complex|germ-line stem cell population maintenance|P granule|f…	ko03013	RNA transport
Rsf1	0.00251771	0.234136	0.396	0.358	1	2	1.106	GeneID:733137	protein_coding	Rsf1	KWMTBOMO07485	repressor splicing factor 1 isoform X1 [Bombyx mori]	PREDICTED:_repressor_splicing_factor_1_isoform_X1_[Bombyx_mori]	repressor splicing factor 1		GO:0000381,GO:0001178,GO:0003723,GO:0003729,GO:0005634,GO:0010468,GO:0031440,GO:0045292	regulation of alternative mRNA splicing, via spliceosome|regulation of transcriptional start site selection at RNA polymerase II promoter|RNA binding|mRNA binding|nucleus|regulation of gene expression|regulation of mRNA 3'-end processing|mRNA cis splicing, via spliceosome
LOC101742817	0.0031373	0.334989	0.335	0.253	1	2	1.324	GeneID:101742817	protein_coding		KWMTBOMO08371	uncharacterized protein LOC101742817 [Bombyx mori]	PREDICTED:_uncharacterized_protein_LOC101736122_isoform_X1_[Bombyx_mori]	uncharacterized LOC101742817
Oaz	0.00324869	0.180295	0.715	0.677	1	2	1.056	GeneID:692580	protein_coding	Oda	KWMTBOMO00751	ornithine decarboxylase antizyme [Bombyx mori]	ornithine_decarboxylase_antizyme_[Bombyx_mori]	ornithine decarboxylase antizyme		GO:0008073	ornithine decarboxylase inhibitor activity
LOC101744399	0.00337567	0.386577	0.267	0.188	1	2	1.42	GeneID:101744399	protein_coding		KWMTBOMO03558	vegetative cell wall protein gp1-like isoform X1 [Bombyx mori]	PREDICTED:_lopap_[Papilio_machaon]	cyclin-dependent kinase inhibitor 1C-like
LOC101744823	0.003615	0.212737	0.663	0.559	1	2	1.186	GeneID:101744823	protein_coding		KWMTBOMO11876	venom serine protease [Bombyx mori]	silk_gland_derived_serine_protease_[Bombyx_mori]	venom serine protease		GO:0004252,GO:0005576	serine-type endopeptidase activity|extracellular region
RpS28	0.00423085	0.173011	0.776	0.721	1	2	1.076	GeneID:733144	protein_coding	RpS28				ribosomal protein S28		GO:0002181,GO:0003735,GO:0022627,GO:0042788,GO:0098556	cytoplasmic translation|structural constituent of ribosome|cytosolic small ribosomal subunit|polysomal ribosome|cytoplasmic side of rough endoplasmic reticulum membrane	ko03010	Ribosome
LOC101740694	0.00563798	0.212245	0.353	0.265	1	2	1.332	GeneID:101740694	protein_coding	ALDH1A1	KWMTBOMO05196	retinal dehydrogenase 1 [Bombyx mori]	PREDICTED:_retinal_dehydrogenase_1-like_[Amyelois_transitella]	retinal dehydrogenase 1		GO:0001523,GO:0001758,GO:0004029,GO:0005829,GO:0042572,GO:0055114	retinoid metabolic process|retinal dehydrogenase activity|aldehyde dehydrogenase (NAD) activity|cytosol|retinol metabolic process|oxidation-reduction process	ko00561,ko00071,ko00380,ko00310,ko00040,ko00410,ko00340,ko00620,ko00330,ko00903,ko00280,ko00625,ko00053,ko00010	Glycerolipid metabolism|Fatty acid degradation|Tryptophan metabolism|Lysine degradation|Pentose and glucuronate interconversions|beta-Alanine metabolism|Histidine metabolism|Pyruvate metabolism|Arginine and proline metabolism|Limonene and pinene degradation|Valine, leucine and isoleucine degradation|Chloroalkane and chloroalkene degradation|Ascorbate and aldarate metabolism|Glycolysis / Gluconeog…
RpL13A	0.00863096	0.14697	0.839	0.758	1	2	1.107	GeneID:692668	protein_coding	RpL13A	KWMTBOMO01273	ribosomal protein L13A [Bombyx mori]	ribosomal_protein_L13A_[Bombyx_mori]	ribosomal protein L13A		GO:0003735,GO:0006412,GO:0015934	structural constituent of ribosome|translation|large ribosomal subunit	ko03010	Ribosome
RpS9	0.00905494	0.199599	0.638	0.579	1	2	1.102	GeneID:692718	protein_coding	RpS9	KWMTBOMO11255	ribosomal protein S9 [Bombyx mori]	ribosomal_protein_S9_[Bombyx_mori]	ribosomal protein S9		GO:0002181,GO:0003735,GO:0005730,GO:0005737,GO:0005829,GO:0019843,GO:0022626,GO:0022627,GO:0045903	cytoplasmic translation|structural constituent of ribosome|nucleolus|cytoplasm|cytosol|rRNA binding|cytosolic ribosome|cytosolic small ribosomal subunit|positive regulation of translational fidelity	ko03010	Ribosome
RpL24	0.009485	0.198702	0.643	0.569	1	2	1.13	GeneID:692701	protein_coding	RpL24	KWMTBOMO05068	ribosomal protein L24 [Heliconius melpomene cythera]	ribosomal_protein_L24_[Bombyx_mori]	ribosomal protein L24		GO:0005840	ribosome	ko03010	Ribosome

## Sheet: sub-C9
gene	p_val	avg_logFC	pct.1	pct.2	p_val_adj	cluster	gene_diff	gene_Dbxref	gene_type	gene_symbol	silkbase_geneID	silkbase_description_blast	silkbase_description	description	TFs_Family	GO_id	GO_term	pathway	pathway_description
CPG6	3.45861e-64	2.04189	0.992	0.551	5.83814e-60	1	1.8	GeneID:100379516	protein_coding		KWMTBOMO10697	--	cuticular_protein_glycine-rich_6_precursor_[Bombyx_mori]	cuticular protein glycine-rich 6
CPR68	1.24084e-53	1.11525	1	0.989	2.09454e-49	1	1.011	GeneID:100379403	protein_coding		KWMTBOMO03936	cuticular protein RR-2 motif 68 precursor [Bombyx mori]	cuticular_protein_RR-2_motif_68_precursor_[Bombyx_mori]	cuticular protein RR-2 motif 68		GO:0042302	structural constituent of cuticle
LOC101738162	4.96294e-47	2.91081	0.926	0.393	8.37744e-43	1	2.356	GeneID:101738162	protein_coding		KWMTBOMO01542	fungal protease inhibitor F-like [Bombyx mori]	fungal_protease_inhibitor_[Bombyx_mori]	fungal protease inhibitor F-like		GO:0004867,GO:0005576	serine-type endopeptidase inhibitor activity|extracellular region
LOC101736821	9.79383e-31	0.536956	0.992	0.933	1.6532e-26	1	1.063	GeneID:101736821	protein_coding		KWMTBOMO12901	uncharacterized protein LOC101736821 isoform X2 [Bombyx mori]	PREDICTED:_uncharacterized_protein_LOC101736821_isoform_X2_[Bombyx_mori]	uncharacterized LOC101736821
CPR90	3.14741e-22	0.365212	0.992	0.955	5.31283e-18	1	1.039	GeneID:100379384	protein_coding		KWMTBOMO13009	cuticular protein RR-2 motif 90 isoform X1 [Bombyx mori]	PREDICTED:_cuticular_protein_RR-2_motif_90_isoform_X1_[Bombyx_mori]	cuticular protein RR-2 motif 90		GO:0042302	structural constituent of cuticle
LOC100862776	1.87343e-20	1.13697	0.634	0.146	3.16235e-16	1	4.342	GeneID:100862776	protein_coding	Ggt1	KWMTBOMO04501	gamma-glutamyl transpeptidase isoform X1 [Bombyx mori]	PREDICTED:_gamma-glutamyl_transpeptidase_isoform_X1_[Bombyx_mori]	gamma-glutamyl transpeptidase		GO:0000048,GO:0002682,GO:0005615,GO:0005886,GO:0005887,GO:0006520,GO:0006536,GO:0006749,GO:0006750,GO:0006751,GO:0007283,GO:0007568,GO:0016755,GO:0019344,GO:0031179,GO:0031638,GO:0032355,GO:0032496,GO:0034599,GO:0034612,GO:0036374,GO:0050727,GO:0102953,GO:0103068	peptidyltransferase activity|regulation of immune system process|extracellular space|plasma membrane|integral component of plasma membrane|cellular amino acid metabolic process|glutamate metabolic process|glutathione metabolic process|glutathione biosynthetic process|glutathione catabolic process|spermatogenesis|aging|transferase activity, transferring amino-acyl groups|cysteine biosynthetic proc…	ko00460,ko00480,ko00590,ko00430	Cyanoamino acid metabolism|Glutathione metabolism|Arachidonic acid metabolism|Taurine and hypotaurine metabolism
LOC101738434	4.50136e-19	0.886792	0.93	0.966	7.5983e-15	1	0.963	GeneID:101738434	protein_coding		KWMTBOMO01537	fungal protease inhibitor F-like [Bombyx mori]	fungal_protease_inhibitor_[Bombyx_mori]	fungal protease inhibitor F-like		GO:0004867,GO:0005576	serine-type endopeptidase inhibitor activity|extracellular region
LOC110384718	7.60362e-19	1.32234	0.595	0.124	1.28349e-14	1	4.798	GeneID:110384718	protein_coding	SETMAR	KWMTBOMO01545	fungal protease inhibitor F-like [Bombyx mori]	PREDICTED:_zonadhesin-like_isoform_X2_[Bombyx_mori]	fungal protease inhibitor F-like
Time	2.13376e-15	0.912253	0.685	0.461	3.60179e-11	1	1.486	GeneID:692772	protein_coding	sod1	KWMTBOMO05948	diapause bioclock protein [Bombyx mori]	diapause_bioclock_protein_[Bombyx_mori]	time interval measuring enzyme-esterase A4		GO:0004784,GO:0005507,GO:0005615,GO:0005634,GO:0005737,GO:0008270,GO:0009410,GO:0010038,GO:0016532,GO:0019430,GO:0051597,GO:0070050	superoxide dismutase activity|copper ion binding|extracellular space|nucleus|cytoplasm|zinc ion binding|response to xenobiotic stimulus|response to metal ion|superoxide dismutase copper chaperone activity|removal of superoxide radicals|response to methylmercury|neuron cellular homeostasis	ko04213,ko04146	Longevity regulating pathway - multiple species|Peroxisome
LOC101742338	2.21414e-15	0.716376	0.957	0.787	3.73746e-11	1	1.216	GeneID:101742338	protein_coding		KWMTBOMO12871	uncharacterized protein LOC101742338 [Bombyx mori]	hypothetical_protein_KGM_13715_[Danaus_plexippus]	uncharacterized LOC101742338
Hsp90	5.3166e-15	0.68494	0.918	0.798	8.97442e-11	1	1.15	GeneID:692420	protein_coding	Hsp83	KWMTBOMO16087	90-kDa heat shock protein [Bombyx mori]	heat_shock_protein_83_[Bombyx_mori]	90-kDa heat shock protein		GO:0005524,GO:0005737,GO:0006457,GO:0051082	ATP binding|cytoplasm|protein folding|unfolded protein binding	ko04914,ko04915,ko04621,ko04141,ko04626,ko04151,ko04612	Progesterone-mediated oocyte maturation|Estrogen signaling pathway|NOD-like receptor signaling pathway|Protein processing in endoplasmic reticulum|Plant-pathogen interaction|PI3K-Akt signaling pathway|Antigen processing and presentation
LOC101740721	8.05645e-15	1.70204	0.315	0.258	1.35993e-10	1	1.221	GeneID:101740721	protein_coding		KWMTBOMO06325	uncharacterized protein LOC101740721 [Bombyx mori]	PREDICTED:_uncharacterized_protein_LOC101740721_[Bombyx_mori]	uncharacterized LOC101740721
LOC101741882	3.70514e-14	0.798522	0.778	0.607	6.25428e-10	1	1.282	GeneID:101741882	protein_coding	SVIL	KWMTBOMO06501	supervillin isoform X6 [Bombyx mori]	PREDICTED:_supervillin-like_isoform_X2_[Bombyx_mori]	supervillin		GO:0002102,GO:0005737,GO:0007010,GO:0030054,GO:0030496,GO:0032154,GO:0032467,GO:0036449,GO:0051015,GO:0071437	podosome|cytoplasm|cytoskeleton organization|cell junction|midbody|cleavage furrow|positive regulation of cytokinesis|microtubule minus-end|actin filament binding|invadopodium
Ser2	1.43807e-13	0.95428	0.331	0.292	2.42747e-09	1	1.134	GeneID:100379325	protein_coding		KWMTBOMO06334	sericin 2 isoform 2 precursor [Bombyx mori]	sericin_2_isoform_1_precursor_[Bombyx_mori]	sericin 2
LOC101737749	1.5733e-13	0.896639	0.716	0.337	2.65574e-09	1	2.125	GeneID:101737749	protein_coding	Hspg2	KWMTBOMO00574	basement membrane-specific heparan sulfate proteoglycan core protein-like isoform X4 [Bombyx mori]	PREDICTED:_basement_membrane-specific_heparan_sulfate_proteoglycan_core_protein-like_isoform_X4_[Bombyx_mori]	basement membrane-specific heparan sulfate proteoglycan core protein-like		GO:0001525,GO:0001958,GO:0002020,GO:0002062,GO:0005509,GO:0005576,GO:0005604,GO:0005615,GO:0005796,GO:0006898,GO:0007420,GO:0008022,GO:0008104,GO:0030021,GO:0030198,GO:0031012,GO:0048704,GO:0048738,GO:0060351,GO:0062023	angiogenesis|endochondral ossification|protease binding|chondrocyte differentiation|calcium ion binding|extracellular region|basement membrane|extracellular space|Golgi lumen|receptor-mediated endocytosis|brain development|protein C-terminus binding|protein localization|extracellular matrix structural constituent conferring compression resistance|extracellular matrix organization|extracellular ma…
LOC101743739	4.46712e-13	0.97733	0.502	0.09	7.54049e-09	1	5.578	GeneID:101743739	protein_coding	obst-E	KWMTBOMO08845	protein obstructor-E [Bombyx mori]	PREDICTED:_uncharacterized_protein_LOC105381104_[Plutella_xylostella]	protein obstructor-E		GO:0005615,GO:0006030,GO:0008061,GO:0042302	extracellular space|chitin metabolic process|chitin binding|structural constituent of cuticle
LOC101746807	5.29691e-13	0.490565	0.875	0.899	8.94118e-09	1	0.973	GeneID:101746807	protein_coding	ACY1	KWMTBOMO07223	uncharacterized protein LOC101746807 [Bombyx mori]	PREDICTED:_aminoacylase-1-like_[Bombyx_mori]	uncharacterized LOC101746807		GO:0004046,GO:0005737,GO:0006520,GO:0008237,GO:0046872	aminoacylase activity|cytoplasm|cellular amino acid metabolic process|metallopeptidase activity|metal ion binding	ko01230,ko00220,ko01210	Biosynthesis of amino acids|Arginine biosynthesis|2-Oxocarboxylic acid metabolism
LOC101741789	1.51159e-12	1.45315	0.331	0.303	2.55156e-08	1	1.092	GeneID:101741789	protein_coding		KWMTBOMO15331	uncharacterized protein LOC101741789 [Bombyx mori]	PREDICTED:_uncharacterized_protein_LOC105841509_[Bombyx_mori]	uncharacterized LOC101741789
LOC101747092	6.9847e-12	0.827542	0.42	0.045	1.17902e-07	1	9.333	GeneID:101747092	protein_coding	Tret1	KWMTBOMO02621	facilitated trehalose transporter Tret1 [Bombyx mori]	PREDICTED:_facilitated_trehalose_transporter_Tret1-like_[Papilio_machaon]	facilitated trehalose transporter Tret1		GO:0005351,GO:0005355,GO:0005886,GO:0005887,GO:0008645,GO:0015574,GO:0015771	carbohydrate:proton symporter activity|glucose transmembrane transporter activity|plasma membrane|integral component of plasma membrane|hexose transmembrane transport|trehalose transmembrane transporter activity|trehalose transport
LOC110384740	4.94731e-11	0.681638	0.934	0.944	8.35105e-07	1	0.989	GeneID:110384740	protein_coding					uncharacterized LOC110384740
LOC101738172	9.49413e-11	0.727231	0.759	0.539	1.60261e-06	1	1.408	GeneID:101738172	protein_coding	SLC30A1	KWMTBOMO07768	zinc transporter 1 [Bombyx mori]	PREDICTED:_zinc_transporter_1_[Papilio_polytes]	zinc transporter 1		GO:0001701,GO:0005385,GO:0005737,GO:0005783,GO:0005794,GO:0005886,GO:0006829,GO:0006874,GO:0006882,GO:0019855,GO:0030315,GO:0031965,GO:0046929,GO:0070509,GO:0070574,GO:0071584,GO:0071585,GO:0090281,GO:0098685,GO:0099061	in utero embryonic development|zinc ion transmembrane transporter activity|cytoplasm|endoplasmic reticulum|Golgi apparatus|plasma membrane|zinc ion transport|cellular calcium ion homeostasis|cellular zinc ion homeostasis|calcium channel inhibitor activity|T-tubule|nuclear membrane|negative regulation of neurotransmitter secretion|calcium ion import|cadmium ion transmembrane transport|negative reg…	ko04978	Mineral absorption
LOC101740831	1.17103e-10	0.900131	0.401	0.135	1.97669e-06	1	2.97	GeneID:101740831	protein_coding	Shb	KWMTBOMO12566	uncharacterized protein LOC101740831 isoform X2 [Bombyx mori]	PREDICTED:_serine/arginine_repetitive_matrix_protein_1_[Plutella_xylostella]	uncharacterized LOC101740831		GO:0001525,GO:0001568,GO:0001784,GO:0005070,GO:0005654,GO:0005829,GO:0005886,GO:0006469,GO:0006915,GO:0030097,GO:0030154,GO:0036464,GO:0042100,GO:0045624,GO:0045931,GO:0048514,GO:0050852,GO:0071425,GO:1900194	angiogenesis|blood vessel development|phosphotyrosine residue binding|SH3/SH2 adaptor activity|nucleoplasm|cytosol|plasma membrane|negative regulation of protein kinase activity|apoptotic process|hemopoiesis|cell differentiation|cytoplasmic ribonucleoprotein granule|B cell proliferation|positive regulation of T-helper cell differentiation|positive regulation of mitotic cell cycle|blood vessel mor…
LOC101745995	2.36207e-10	0.7926	0.638	0.281	3.98717e-06	1	2.27	GeneID:101745995	protein_coding	FAS1	KWMTBOMO05101	fasciclin-1 isoform X4 [Bombyx mori]	PREDICTED:_fasciclin-1_isoform_X1_[Bombyx_mori]	fasciclin-1		GO:0005886,GO:0007155,GO:0031225	plasma membrane|cell adhesion|anchored component of membrane
Tua1	2.78679e-10	0.314019	0.996	1	4.70409e-06	1	0.996	GeneID:692428	protein_coding		KWMTBOMO15911	tubulin alpha chain [Papilio polytes]	GL12416_[Drosophila_persimilis]	alpha-tubulin		GO:0003924,GO:0005200,GO:0005525,GO:0005737,GO:0005874,GO:0007017	GTPase activity|structural constituent of cytoskeleton|GTP binding|cytoplasm|microtubule|microtubule-based process	ko04540,ko04210,ko04145	Gap junction|Apoptosis|Phagosome
LOC101742486	5.35998e-10	0.789288	0.307	0.011	9.04765e-06	1	27.909	GeneID:101742486	protein_coding	LPCAT	KWMTBOMO06418	lysophosphatidylcholine acyltransferase isoform X2 [Bombyx mori]	PREDICTED:_1-acylglycerophosphocholine_O-acyltransferase_1_isoform_X2_[Bombyx_mori]	lysophosphatidylcholine acyltransferase		GO:0000139,GO:0005509,GO:0005783,GO:0005789,GO:0005794,GO:0005811,GO:0008654,GO:0016021,GO:0030258,GO:0047184,GO:0071617	Golgi membrane|calcium ion binding|endoplasmic reticulum|endoplasmic reticulum membrane|Golgi apparatus|lipid droplet|phospholipid biosynthetic process|integral component of membrane|lipid modification|1-acylglycerophosphocholine O-acyltransferase activity|lysophospholipid acyltransferase activity	ko00564,ko00565	Glycerophospholipid metabolism|Ether lipid metabolism
Btl	9.35044e-10	0.788095	0.498	0.146	1.57835e-05	1	3.411	GeneID:732849	protein_coding	htl	KWMTBOMO03834	fibroblast growth factor receptor isoform X1 [Bombyx mori]	PREDICTED:_fibroblast_growth_factor_receptor_isoform_X1_[Bombyx_mori]	fibroblast growth factor receptor		GO:0001710,GO:0004713,GO:0004714,GO:0004888,GO:0005007,GO:0005524,GO:0005737,GO:0005887,GO:0006468,GO:0007272,GO:0007280,GO:0007417,GO:0007419,GO:0007431,GO:0007493,GO:0007500,GO:0007506,GO:0007507,GO:0007509,GO:0007522,GO:0007523,GO:0007525,GO:0008078,GO:0008284,GO:0008347,GO:0008354,GO:0008360,GO:0008406,GO:0008543,GO:0009968,GO:0010001,GO:0010002,GO:0016477,GO:0021782,GO:0030154,GO:0035169,GO:…	mesodermal cell fate commitment|protein tyrosine kinase activity|transmembrane receptor protein tyrosine kinase activity|transmembrane signaling receptor activity|fibroblast growth factor-activated receptor activity|ATP binding|cytoplasm|integral component of plasma membrane|protein phosphorylation|ensheathment of neurons|pole cell migration|central nervous system development|ventral cord develop…
LOC101742624	1.25004e-09	0.570082	0.961	0.955	2.11007e-05	1	1.006	GeneID:101742624	protein_coding	Macf1	KWMTBOMO11867	microtubule-actin cross-linking factor 1, isoforms 1/2/3/5 [Bombyx mori]	PREDICTED:_dystonin-like_[Bombyx_mori]	microtubule-actin cross-linking factor 1, isoforms 1/2/3/5	Homeobox	GO:0005198,GO:0005509,GO:0005737,GO:0005794,GO:0005874,GO:0005886,GO:0010632,GO:0015629,GO:0016020,GO:0016055,GO:0016887,GO:0030177,GO:0030334,GO:0032587,GO:0032886,GO:0042060,GO:0043001,GO:0045104,GO:0051011,GO:0051015,GO:0051893	structural molecule activity|calcium ion binding|cytoplasm|Golgi apparatus|microtubule|plasma membrane|regulation of epithelial cell migration|actin cytoskeleton|membrane|Wnt signaling pathway|ATPase activity|positive regulation of Wnt signaling pathway|regulation of cell migration|ruffle membrane|regulation of microtubule-based process|wound healing|Golgi to plasma membrane protein transport|int…
LOC101736960	2.00973e-09	0.651355	0.755	0.517	3.39242e-05	1	1.46	GeneID:101736960	protein_coding	FARP1	KWMTBOMO09284	FERM, RhoGEF and pleckstrin domain-containing protein 1 isoform X4 [Bombyx mori]	PREDICTED:_FERM,_RhoGEF_and_pleckstrin_domain-containing_protein_1-like_isoform_X4_[Bombyx_mori]	FERM, RhoGEF and pleckstrin domain-containing protein 1		GO:0005089,GO:0005829,GO:0005856,GO:0007416,GO:0008092,GO:0010923,GO:0030054,GO:0030175,GO:0030425,GO:0030676,GO:0031234,GO:0035023,GO:0043197,GO:0048813	Rho guanyl-nucleotide exchange factor activity|cytosol|cytoskeleton|synapse assembly|cytoskeletal protein binding|negative regulation of phosphatase activity|cell junction|filopodium|dendrite|Rac guanyl-nucleotide exchange factor activity|extrinsic component of cytoplasmic side of plasma membrane|regulation of Rho protein signal transduction|dendritic spine|dendrite morphogenesis	ko04015,ko04520	Rap1 signaling pathway|Adherens junction
LOC101742671	2.75624e-09	0.742821	0.693	0.404	4.65253e-05	1	1.715	GeneID:101742671	protein_coding	ALLC	KWMTBOMO04859	probable allantoicase isoform X1 [Bombyx mori]	PREDICTED:_allantoicase-like_[Amyelois_transitella]	probable allantoicase		GO:0000256,GO:0004037	allantoin catabolic process|allantoicase activity	ko00230	Purine metabolism
LOC101740108	6.44945e-09	0.632033	0.529	0.303	0.000108867	1	1.746	GeneID:101740108	protein_coding	CG2145	KWMTBOMO02807	poly(U)-specific endoribonuclease homolog [Bombyx mori]	poly(U)-specific_endoribonuclease_homolog_precursor_[Papilio_xuthus]	poly(U)-specific endoribonuclease homolog		GO:0003723,GO:0004521,GO:0005576,GO:0046872,GO:0090502	RNA binding|endoribonuclease activity|extracellular region|metal ion binding|RNA phosphodiester bond hydrolysis, endonucleolytic
LOC101738787	1.37862e-08	0.837092	0.658	0.404	0.00023271	1	1.629	GeneID:101738787	protein_coding		KWMTBOMO15943	nuclear factor interleukin-3-regulated protein [Bombyx mori]	vrille_[Antheraea_pernyi]	nuclear factor interleukin-3-regulated protein	TF_bZIP			ko04711	Circadian rhythm - fly
LOC100500932	1.84876e-08	0.623663	0.728	0.528	0.000312071	1	1.379	GeneID:100500932	protein_coding	Picot	KWMTBOMO04325	inorganic phosphate co-transporter isoform X1 [Bombyx mori]	inorganic_phosphate_co-transporter_[Bombyx_mori]	inorganic phosphate co-transporter		GO:0006814,GO:0015114,GO:0015293,GO:0016021	sodium ion transport|phosphate ion transmembrane transporter activity|symporter activity|integral component of membrane
LOC101740457	2.05354e-08	0.567202	0.451	0.337	0.000346638	1	1.338	GeneID:101740457	protein_coding	AFDN	KWMTBOMO13304	afadin isoform X3 [Bombyx mori]	PREDICTED:_afadin_[Bombyx_mori]	afadin				ko04024,ko04520,ko04670,ko04015,ko04530,ko04014	cAMP signaling pathway|Adherens junction|Leukocyte transendothelial migration|Rap1 signaling pathway|Tight junction|Ras signaling pathway
LOC101737257	2.43221e-08	0.587401	0.377	0.09	0.000410558	1	4.189	GeneID:101737257	protein_coding	Tis11	KWMTBOMO10947	protein TIS11 isoform X2 [Bombyx mori]	hypothetical_protein_KGM_19145_[Danaus_plexippus]	protein TIS11	Others	GO:0003677,GO:0003730,GO:0005634,GO:0005829,GO:0010629,GO:0016246,GO:0035925,GO:0046872,GO:0061158,GO:1900153	DNA binding|mRNA 3'-UTR binding|nucleus|cytosol|negative regulation of gene expression|RNA interference|mRNA 3'-UTR AU-rich region binding|metal ion binding|3'-UTR-mediated mRNA destabilization|positive regulation of nuclear-transcribed mRNA catabolic process, deadenylation-dependent decay
SRC.1	2.43292e-08	0.233704	0.401	0.483	0.000410676	1	0.83	--	--	--	--	--	--	--	--	--	--	--	--
DnaJ-5	3.88298e-08	0.483619	0.813	0.562	0.000655446	1	1.447	GeneID:692539	protein_coding	DnaJ-1	KWMTBOMO02394	DnaJ-5 [Bombyx mori]	DnaJ-5_[Bombyx_mori]	DnaJ (Hsp40) homolog 5	MYB	GO:0005829,GO:0006457,GO:0008134,GO:0009408,GO:0042691,GO:0045746,GO:0050821,GO:0051082,GO:0051085,GO:0051087	cytosol|protein folding|transcription factor binding|response to heat|positive regulation of crystal cell differentiation|negative regulation of Notch signaling pathway|protein stabilization|unfolded protein binding|chaperone cofactor-dependent protein refolding|chaperone binding
LOC101746931	5.33176e-08	1.41667	0.42	0.36	0.000900002	1	1.167	GeneID:101746931	protein_coding		KWMTBOMO06271	uncharacterized protein LOC101746790 [Bombyx mori]	PREDICTED:_uncharacterized_protein_LOC101746790_[Bombyx_mori]	balbiani ring protein 6
LOC101746958	5.52479e-08	0.598888	0.712	0.573	0.000932584	1	1.243	GeneID:101746958	protein_coding	Obp70	KWMTBOMO12920	general odorant-binding protein 70 [Bombyx mori]	PREDICTED:_general_odorant-binding_protein_70-like_[Amyelois_transitella]	general odorant-binding protein 70		GO:0005549,GO:0005576,GO:0007608,GO:0050896	odorant binding|extracellular region|sensory perception of smell|response to stimulus
LOC101744412	6.46029e-08	0.747826	0.518	0.236	0.0010905	1	2.195	GeneID:101744412	protein_coding	moody	KWMTBOMO11033	G-protein coupled receptor moody isoform X3 [Bombyx mori]	PREDICTED:_G-protein_coupled_receptor_moody_isoform_X2_[Bombyx_mori]	G-protein coupled receptor moody		GO:0004930,GO:0005886,GO:0005919,GO:0007186,GO:0007419,GO:0008366,GO:0016021,GO:0019991,GO:0030866,GO:0035095,GO:0048148,GO:0048149,GO:0060857	G protein-coupled receptor activity|plasma membrane|pleated septate junction|G protein-coupled receptor signaling pathway|ventral cord development|axon ensheathment|integral component of membrane|septate junction assembly|cortical actin cytoskeleton organization|behavioral response to nicotine|behavioral response to cocaine|behavioral response to ethanol|establishment of glial blood-brain barrier
LOC105842505	7.70041e-08	0.782592	0.42	0.157	0.00129983	1	2.675	GeneID:105842505	protein_coding		KWMTBOMO08324	uncharacterized protein LOC105842505 [Bombyx mori]	PREDICTED:_uncharacterized_protein_LOC105842505_[Bombyx_mori]	uncharacterized LOC105842505
LOC110385101	8.75152e-08	0.431004	0.934	0.944	0.00147726	1	0.989	GeneID:110385101	protein_coding		KWMTBOMO05000	uncharacterized protein LOC110385101 [Bombyx mori]	PREDICTED:_uncharacterized_protein_LOC106143247_[Amyelois_transitella]	uncharacterized LOC110385101
LOC101744039	1.06561e-07	0.526699	0.272	0.022	0.00179875	1	12.364	GeneID:101744039	protein_coding		KWMTBOMO03424	uncharacterized protein LOC101744039 [Bombyx mori]	Uncharacterized_protein_OBRU01_01696_[Operophtera_brumata]	uncharacterized LOC101744039
LOC101740657	1.09646e-07	0.416347	0.296	0.202	0.00185082	1	1.465	GeneID:101740657	protein_coding	Swip-1	KWMTBOMO01278	EF-hand domain-containing protein D2 homolog [Bombyx mori]	PREDICTED:_EF-hand_domain-containing_protein_D2_homolog_[Amyelois_transitella]	EF-hand domain-containing protein D2 homolog		GO:0005509,GO:0005886,GO:0005927,GO:0007498	calcium ion binding|plasma membrane|muscle tendon junction|mesoderm development
LOC105842954	1.35028e-07	0.725691	0.537	0.213	0.00227927	1	2.521	GeneID:105842954	protein_coding		KWMTBOMO09282	uncharacterized protein LOC105842954 [Bombyx mori]	PREDICTED:_uncharacterized_protein_LOC105842954_[Bombyx_mori]	uncharacterized LOC105842954				ko04015,ko04520	Rap1 signaling pathway|Adherens junction
LOC101737414	2.44035e-07	0.594942	0.506	0.191	0.00411932	1	2.649	GeneID:101737414	protein_coding	dpyd	KWMTBOMO10489	dihydropyrimidine dehydrogenase [NADP(+)] [Bombyx mori]	PREDICTED:_dihydropyrimidine_dehydrogenase_[NADP(+)]_[Papilio_machaon]	dihydropyrimidine dehydrogenase [NADP(+)]		GO:0002058,GO:0003954,GO:0004159,GO:0005737,GO:0005829,GO:0006210,GO:0006212,GO:0006214,GO:0017113,GO:0019483,GO:0042803,GO:0046872,GO:0050661,GO:0051536,GO:0051539	uracil binding|NADH dehydrogenase activity|dihydrouracil dehydrogenase (NAD+) activity|cytoplasm|cytosol|thymine catabolic process|uracil catabolic process|thymidine catabolic process|dihydropyrimidine dehydrogenase (NADP+) activity|beta-alanine biosynthetic process|protein homodimerization activity|metal ion binding|NADP binding|iron-sulfur cluster binding|4 iron, 4 sulfur cluster binding	ko00770,ko00240,ko00983,ko00410	Pantothenate and CoA biosynthesis|Pyrimidine metabolism|Drug metabolism - other enzymes|beta-Alanine metabolism
LOC101735495	2.64131e-07	0.419375	0.553	0.506	0.00445853	1	1.093	GeneID:101735495	protein_coding	BCAP31	KWMTBOMO04740	B-cell receptor-associated protein 31 [Bombyx mori]	B-cell_receptor-associated_protein_31_[Papilio_xuthus]	B-cell receptor-associated protein 31		GO:0005789,GO:0006886,GO:0006915,GO:0016021,GO:0016192,GO:0033116	endoplasmic reticulum membrane|intracellular protein transport|apoptotic process|integral component of membrane|vesicle-mediated transport|endoplasmic reticulum-Golgi intermediate compartment membrane	ko04141	Protein processing in endoplasmic reticulum
oxr1	2.66731e-07	0.323863	0.498	0.494	0.00450242	1	1.008	GeneID:100271726	protein_coding	NCOA7	KWMTBOMO09119	oxygen resistance gene 1 isoform X3 [Bombyx mori]	PREDICTED:_oxygen_resistance_gene_1_isoform_X3_[Bombyx_mori]	oxygen resistance gene 1		GO:0005622,GO:0005634,GO:0030374,GO:0035257,GO:0045944,GO:1902083,GO:1903204	intracellular|nucleus|nuclear receptor transcription coactivator activity|nuclear hormone receptor binding|positive regulation of transcription by RNA polymerase II|negative regulation of peptidyl-cysteine S-nitrosylation|negative regulation of oxidative stress-induced neuron death
LOC101742880	3.82856e-07	0.645939	0.704	0.483	0.00646261	1	1.458	GeneID:101742880	protein_coding		KWMTBOMO12045	uncharacterized protein LOC101742880 isoform X1 [Bombyx mori]	PREDICTED:_uncharacterized_protein_LOC101742880_isoform_X1_[Bombyx_mori]	uncharacterized LOC101742880
LOC101736086	5.2539e-07	0.818362	0.759	0.64	0.00886858	1	1.186	GeneID:101736086	protein_coding		KWMTBOMO14264	uncharacterized protein LOC101736086 [Bombyx mori]	Tetraspanin_[Operophtera_brumata]	uncharacterized LOC101736086
LOC101745248	5.57424e-07	0.483515	0.265	0.056	0.00940932	1	4.732	GeneID:101745248	protein_coding		KWMTBOMO02865	proline-rich receptor-like protein kinase PERK12 [Bombyx mori]	hypothetical_protein_KGM_19106_[Danaus_plexippus]	proline-rich receptor-like protein kinase PERK12
LOC101741374	7.15054e-07	0.467453	0.342	0.135	0.0120701	1	2.533	GeneID:101741374	protein_coding	pi4kb	KWMTBOMO04969	phosphatidylinositol 4-kinase beta isoform X1 [Bombyx mori]	PREDICTED:_phosphatidylinositol_4-kinase_beta_isoform_X2_[Bombyx_mori]	phosphatidylinositol 4-kinase beta		GO:0004430,GO:0005524,GO:0005741,GO:0030867,GO:0048015	1-phosphatidylinositol 4-kinase activity|ATP binding|mitochondrial outer membrane|rough endoplasmic reticulum membrane|phosphatidylinositol-mediated signaling	ko00562,ko04070	Inositol phosphate metabolism|Phosphatidylinositol signaling system
LOC101739424	8.96031e-07	0.516858	0.432	0.213	0.015125	1	2.028	GeneID:101739424	protein_coding	Slc7a8	KWMTBOMO02101	large neutral amino acids transporter small subunit 2 [Bombyx mori]	PREDICTED:_large_neutral_amino_acids_transporter_small_subunit_2_[Plutella_xylostella]	large neutral amino acids transporter small subunit 2		GO:0005275,GO:0005737,GO:0005886,GO:0006865,GO:0015101,GO:0015171,GO:0015175,GO:0015179,GO:0015804,GO:0015807,GO:0016021,GO:0016323,GO:0019534	amine transmembrane transporter activity|cytoplasm|plasma membrane|amino acid transport|organic cation transmembrane transporter activity|amino acid transmembrane transporter activity|neutral amino acid transmembrane transporter activity|L-amino acid transmembrane transporter activity|neutral amino acid transport|L-amino acid transport|integral component of membrane|basolateral plasma membrane|to…
EF1a	9.75848e-07	0.172176	0.996	1	0.0164723	1	0.996	GeneID:693059	protein_coding		KWMTBOMO03005	elongation factor 1 alpha [Bombyx mori]	PREDICTED:_elongation_factor_1-alpha_isoform_X1_[Bombyx_mori]	elongation factor 1 alpha		GO:0003746,GO:0003924,GO:0005525,GO:0005737	translation elongation factor activity|GTPase activity|GTP binding|cytoplasm	ko03013	RNA transport
LOC101741350	1.1045e-06	0.707583	0.782	0.674	0.018644	1	1.16	GeneID:101741350	protein_coding		KWMTBOMO01204	uncharacterized protein LOC101741350 [Bombyx mori]	Uncharacterized_protein_OBRU01_08609_[Operophtera_brumata]	uncharacterized LOC101741350
LOC732906	1.12576e-06	0.439201	0.607	0.517	0.0190029	1	1.174	GeneID:732906	protein_coding		KWMTBOMO10453	transgelin [Bombyx mori]	transgelin_[Bombyx_mori]	transgelin
LOC101743951	1.24747e-06	0.499931	0.342	0.157	0.0210573	1	2.178	GeneID:101743951	protein_coding		KWMTBOMO13161	uncharacterized protein LOC101743951 isoform X1 [Bombyx mori]	PREDICTED:_cuticular_protein_RR-1_motif_27_isoform_X1_[Bombyx_mori]	uncharacterized LOC101743951
LOC101745377	1.47528e-06	0.699157	0.494	0.517	0.0249028	1	0.956	GeneID:101745377	protein_coding		KWMTBOMO16156	uncharacterized protein LOC101745377 isoform X1 [Bombyx mori]	PREDICTED:_uncharacterized_protein_LOC101745377_[Bombyx_mori]	uncharacterized LOC101745377
LOC101743773	1.73047e-06	0.542097	0.377	0.213	0.0292103	1	1.77	GeneID:101743773	protein_coding	Nphs1	KWMTBOMO15443	hemicentin-2 isoform X2 [Bombyx mori]	PREDICTED:_hemicentin-2_isoform_X2_[Bombyx_mori]	hemicentin-2		GO:0000165,GO:0005622,GO:0005886,GO:0005887,GO:0007155,GO:0007254,GO:0007519,GO:0007520,GO:0016020,GO:0016021,GO:0017022,GO:0019904,GO:0030507,GO:0030838,GO:0032836,GO:0032991,GO:0035418,GO:0036057,GO:0042995,GO:0044062,GO:0045121,GO:0051393,GO:0072015	MAPK cascade|intracellular|plasma membrane|integral component of plasma membrane|cell adhesion|JNK cascade|skeletal muscle tissue development|myoblast fusion|membrane|integral component of membrane|myosin binding|protein domain specific binding|spectrin binding|positive regulation of actin filament polymerization|glomerular basement membrane development|protein-containing complex|protein localiza…
LOC101741617	1.85685e-06	0.0396544	0.171	0.258	0.0313437	1	0.663	GeneID:101741617	protein_coding	Sec13	KWMTBOMO15070	protein SEC13 homolog [Bombyx mori]	Protein_transport_protein_sec13_[Operophtera_brumata]	protein SEC13 homolog		GO:0000139,GO:0000785,GO:0003682,GO:0005198,GO:0005635,GO:0005654,GO:0005703,GO:0005765,GO:0005789,GO:0005815,GO:0006606,GO:0008363,GO:0010629,GO:0030127,GO:0030433,GO:0031080,GO:0031081,GO:0034605,GO:0035077,GO:0035293,GO:0035859,GO:0042802,GO:0043547,GO:0045893,GO:0045944,GO:0051028,GO:0060261,GO:0061700,GO:0090110,GO:0090114,GO:1904263	Golgi membrane|chromatin|chromatin binding|structural molecule activity|nuclear envelope|nucleoplasm|polytene chromosome puff|lysosomal membrane|endoplasmic reticulum membrane|microtubule organizing center|protein import into nucleus|larval chitin-based cuticle development|negative regulation of gene expression|COPII vesicle coat|ubiquitin-dependent ERAD pathway|nuclear pore outer ring|nuclear po…	ko04141,ko03013,ko04150	Protein processing in endoplasmic reticulum|RNA transport|mTOR signaling pathway
LOC101735428	1.85772e-06	0.531344	0.412	0.225	0.0313583	1	1.831	GeneID:101735428	protein_coding	Creb3l3	KWMTBOMO12525	uncharacterized protein LOC101735428 isoform X1 [Bombyx mori]	PREDICTED:_uncharacterized_protein_LOC101735428_isoform_X2_[Bombyx_mori]	cyclic AMP-responsive element-binding protein 3-like protein 3-B	TF_bZIP	GO:0000976,GO:0000977,GO:0001228,GO:0005634,GO:0005654,GO:0005783,GO:0005789,GO:0005829,GO:0016020,GO:0016021,GO:0030968,GO:0035497,GO:0042803,GO:0045944,GO:0046982,GO:1990440	transcription regulatory region sequence-specific DNA binding|RNA polymerase II regulatory region sequence-specific DNA binding|DNA-binding transcription activator activity, RNA polymerase II-specific|nucleus|nucleoplasm|endoplasmic reticulum|endoplasmic reticulum membrane|cytosol|membrane|integral component of membrane|endoplasmic reticulum unfolded protein response|cAMP response element binding…	ko04922,ko04211,ko04962,ko04916,ko04728,ko04668,ko04261,ko04925,ko04911,ko04151,ko04918,ko04024,ko04725,ko04152,ko04022,ko04915	Glucagon signaling pathway|Longevity regulating pathway|Vasopressin-regulated water reabsorption|Melanogenesis|Dopaminergic synapse|TNF signaling pathway|Adrenergic signaling in cardiomyocytes|Aldosterone synthesis and secretion|Insulin secretion|PI3K-Akt signaling pathway|Thyroid hormone synthesis|cAMP signaling pathway|Cholinergic synapse|AMPK signaling pathway|cGMP-PKG signaling pathway|Estrog…
LOC101745941	2.66113e-06	0.504036	0.926	0.899	0.0449199	1	1.03	GeneID:101745941	protein_coding		KWMTBOMO11517	LOW QUALITY PROTEIN: titin [Bombyx mori]	PREDICTED:_LOW_QUALITY_PROTEIN:_uncharacterized_protein_LOC101745941_[Bombyx_mori]	titin
LOC101744632	3.12446e-06	0.169987	0.393	0.461	0.0527409	1	0.852	GeneID:101744632	protein_coding	CG4692	KWMTBOMO10128	putative ATP synthase subunit f, mitochondrial [Bombyx mori]	Similar_to_CG4692_[Heliconius_melpomene]	putative ATP synthase subunit f, mitochondrial		GO:0000276,GO:0005739,GO:0006754,GO:1902600	mitochondrial proton-transporting ATP synthase complex, coupling factor F(o)|mitochondrion|ATP biosynthetic process|proton transmembrane transport	ko00190	Oxidative phosphorylation
LOC101747029	3.56188e-06	0.449208	0.307	0.124	0.0601245	1	2.476	GeneID:101747029	protein_coding	TGFB1I1	KWMTBOMO04249	transforming growth factor beta-1-induced transcript 1 protein isoform X1 [Bombyx mori]	PREDICTED:_transforming_growth_factor_beta-1-induced_transcript_1_protein_isoform_X1_[Bombyx_mori]	transforming growth factor beta-1-induced transcript 1 protein
Tub2	3.67495e-06	0.44745	0.79	0.708	0.0620331	1	1.116	GeneID:692511	protein_coding		KWMTBOMO12285	reverse transcriptase [Bombyx mori]	reverse_transcriptase_[Bombyx_mori]	beta-tubulin		GO:0003924,GO:0005200,GO:0005525,GO:0005737,GO:0005874,GO:0007017	GTPase activity|structural constituent of cytoskeleton|GTP binding|cytoplasm|microtubule|microtubule-based process	ko04540,ko04145	Gap junction|Phagosome
LOC101735553	3.78014e-06	0.429872	0.416	0.303	0.0638088	1	1.373	GeneID:101735553	protein_coding	Abcd2	KWMTBOMO16097	ATP-binding cassette sub-family D member 2 [Bombyx mori]	PREDICTED:_ATP-binding_cassette_sub-family_D_member_2_[Amyelois_transitella]	ATP-binding cassette sub-family D member 2		GO:0000038,GO:0005524,GO:0005739,GO:0005777,GO:0005778,GO:0006635,GO:0009617,GO:0016021,GO:0032000,GO:0042626,GO:0042760,GO:0042803,GO:0043217,GO:1900016,GO:1903427,GO:1990535,GO:2001280	very long-chain fatty acid metabolic process|ATP binding|mitochondrion|peroxisome|peroxisomal membrane|fatty acid beta-oxidation|response to bacterium|integral component of membrane|positive regulation of fatty acid beta-oxidation|ATPase activity, coupled to transmembrane movement of substances|very long-chain fatty acid catabolic process|protein homodimerization activity|myelin maintenance|negat…	ko04146,ko02010	Peroxisome|ABC transporters
LOC101744686	4.02397e-06	0.363579	0.335	0.236	0.0679245	1	1.419	GeneID:101744686	protein_coding	Hil	KWMTBOMO11691	hillarin [Bombyx mori]	PREDICTED:_uncharacterized_protein_LOC106137262_[Amyelois_transitella]	hillarin		GO:0005938,GO:0032154,GO:0046872	cell cortex|cleavage furrow|metal ion binding
LOC101739124	4.72156e-06	0.551838	0.482	0.247	0.0797	1	1.951	GeneID:101739124	protein_coding	SMSr	KWMTBOMO13294	sphingomyelin synthase-related 1 [Bombyx mori]	sphingomyelin_synthase-related_protein_[Chilo_suppressalis]	sphingomyelin synthase-related 1		GO:0005887,GO:0006686,GO:0007030,GO:0016021,GO:0030148,GO:0030173,GO:0030176,GO:0033188,GO:0046513,GO:0047493,GO:0060305,GO:2000303	integral component of plasma membrane|sphingomyelin biosynthetic process|Golgi organization|integral component of membrane|sphingolipid biosynthetic process|integral component of Golgi membrane|integral component of endoplasmic reticulum membrane|sphingomyelin synthase activity|ceramide biosynthetic process|ceramide cholinephosphotransferase activity|regulation of cell diameter|regulation of cera…
LOC101741638	5.88624e-06	0.394477	0.401	0.27	0.0993597	1	1.485	GeneID:101741638	protein_coding	SEMA-1A	KWMTBOMO02787	semaphorin-1A [Bombyx mori]	PREDICTED:_semaphorin-1A-like_[Amyelois_transitella]	semaphorin-1A		GO:0007399,GO:0016021,GO:0030154	nervous system development|integral component of membrane|cell differentiation	ko04360	Axon guidance
LOC110385772	5.9632e-06	0.201634	0.296	0.315	0.100659	1	0.94	GeneID:110385772	lncRNA		KWMTBOMO07107	uncharacterized protein LOC101742357 isoform X1 [Bombyx mori]	PREDICTED:_uncharacterized_protein_LOC101742357_[Bombyx_mori]
LOC101741684	6.71836e-06	0.105712	0.444	0.573	0.113406	1	0.775	GeneID:101741684	protein_coding	wapl	KWMTBOMO03385	protein wings apart-like [Bombyx mori]	PREDICTED:_protein_wings_apart-like_[Amyelois_transitella]	protein wings apart-like		GO:0005634,GO:0005700,GO:0006325,GO:0007062,GO:0016321,GO:0045132,GO:0060623,GO:0061781,GO:0071922	nucleus|polytene chromosome|chromatin organization|sister chromatid cohesion|female meiosis chromosome segregation|meiotic chromosome segregation|regulation of chromosome condensation|mitotic cohesin unloading|regulation of cohesin loading
LOC101742318	7.44776e-06	0.165641	0.393	0.449	0.125718	1	0.875	GeneID:101742318	protein_coding		KWMTBOMO00020	selenoprotein K [Bombyx mori]	PREDICTED:_selenoprotein_K-like_[Papilio_polytes]	selenoprotein K
RpP0	8.37297e-06	0.248482	0.992	0.989	0.141336	1	1.003	GeneID:692657	protein_coding	RpLP0	KWMTBOMO09300	ribosomal protein P0 [Bombyx mori]	ribosomal_protein_P0_[Bombyx_mori]	ribosomal protein P0		GO:0000027,GO:0000287,GO:0002181,GO:0003735,GO:0003906,GO:0004519,GO:0005509,GO:0005654,GO:0005829,GO:0005840,GO:0006284,GO:0016363,GO:0022625,GO:0022626,GO:0052720,GO:0070180,GO:0090305,GO:0140078	ribosomal large subunit assembly|magnesium ion binding|cytoplasmic translation|structural constituent of ribosome|DNA-(apurinic or apyrimidinic site) endonuclease activity|endonuclease activity|calcium ion binding|nucleoplasm|cytosol|ribosome|base-excision repair|nuclear matrix|cytosolic large ribosomal subunit|cytosolic ribosome|class II DNA-(apurinic or apyrimidinic site) endonuclease activity|…	ko03010	Ribosome
LOC101737054	9.12503e-06	0.940925	0.953	0.966	0.154031	1	0.987	GeneID:101737054	lncRNA		KWMTBOMO14361	--	hypothetical_protein_KGM_22104_[Danaus_plexippus]
LOC101737452	9.70671e-06	0.369046	0.743	0.73	0.163849	1	1.018	GeneID:101737452	protein_coding	HIVEP1	KWMTBOMO02834	LOW QUALITY PROTEIN: uncharacterized protein LOC101737452 [Bombyx mori]	PREDICTED:_LOW_QUALITY_PROTEIN:_uncharacterized_protein_LOC101737452_[Bombyx_mori]	uncharacterized LOC101737452	zf-C2H2	GO:0000122,GO:0000980,GO:0000981,GO:0001206,GO:0003677,GO:0005634,GO:0005654,GO:0005739,GO:0016604,GO:0046872	negative regulation of transcription by RNA polymerase II|RNA polymerase II distal enhancer sequence-specific DNA binding|DNA-binding transcription factor activity, RNA polymerase II-specific|distal enhancer DNA-binding transcription repressor activity, RNA polymerase II-specific|DNA binding|nucleus|nucleoplasm|mitochondrion|nuclear body|metal ion binding
LOC101739528	9.71802e-06	0.0796759	0.265	0.348	0.16404	1	0.761	GeneID:101739528	protein_coding	Ndufb9	KWMTBOMO11974	NADH dehydrogenase [ubiquinone] 1 beta subcomplex subunit 9 [Bombyx mori]	NADH_dehydrogenase_[Operophtera_brumata]	NADH dehydrogenase [ubiquinone] 1 beta subcomplex subunit 9		GO:0005739,GO:0005743,GO:0005747,GO:0006120,GO:0032981	mitochondrion|mitochondrial inner membrane|mitochondrial respiratory chain complex I|mitochondrial electron transport, NADH to ubiquinone|mitochondrial respiratory chain complex I assembly	ko00190	Oxidative phosphorylation
Tub1	1.01176e-05	0.336906	0.774	0.843	0.170784	1	0.918	GeneID:692431	protein_coding		KWMTBOMO12286	beta-tubulin [Bombyx mori]	beta-tubulin_[Bombyx_mori]	beta-tubulin		GO:0003924,GO:0005200,GO:0005525,GO:0005737,GO:0005874,GO:0007017	GTPase activity|structural constituent of cytoskeleton|GTP binding|cytoplasm|microtubule|microtubule-based process	ko04540,ko04145	Gap junction|Phagosome
LOC101735320	1.30513e-05	0.107181	0.23	0.292	0.220306	1	0.788	GeneID:101735320	protein_coding	Rpn6	KWMTBOMO04330	26S proteasome non-ATPase regulatory subunit 11 [Bombyx mori]	PREDICTED:_26S_proteasome_non-ATPase_regulatory_subunit_11_[Amyelois_transitella]	26S proteasome non-ATPase regulatory subunit 11		GO:0000502,GO:0005198,GO:0005654,GO:0005829,GO:0005838,GO:0006511,GO:0008541,GO:0043161,GO:0043248	proteasome complex|structural molecule activity|nucleoplasm|cytosol|proteasome regulatory particle|ubiquitin-dependent protein catabolic process|proteasome regulatory particle, lid subcomplex|proteasome-mediated ubiquitin-dependent protein catabolic process|proteasome assembly	ko03050	Proteasome
LOC101745099	1.40578e-05	0.329792	0.257	0.191	0.237295	1	1.346	GeneID:101745099	protein_coding	RpII215	KWMTBOMO02751	LOW QUALITY PROTEIN: DNA-directed RNA polymerase II subunit RPB1 [Bombyx mori]	PREDICTED:_LOW_QUALITY_PROTEIN:_DNA-directed_RNA_polymerase_II_subunit_RPB1_[Bombyx_mori]	DNA-directed RNA polymerase II subunit RPB1		GO:0003677,GO:0003899,GO:0005634,GO:0005665,GO:0005700,GO:0005703,GO:0006366,GO:0046872	DNA binding|DNA-directed 5'-3' RNA polymerase activity|nucleus|RNA polymerase II, core complex|polytene chromosome|polytene chromosome puff|transcription by RNA polymerase II|metal ion binding	ko03020,ko00230,ko00240	RNA polymerase|Purine metabolism|Pyrimidine metabolism
LOC101744885	1.41205e-05	0.367047	0.253	0.146	0.238355	1	1.733	GeneID:101744885	protein_coding	CDR2	KWMTBOMO05852	cerebellar degeneration-related protein 2-like isoform X1 [Bombyx mori]	PREDICTED:_cerebellar_degeneration-related_protein_2-like_isoform_X3_[Bombyx_mori]	cerebellar degeneration-related protein 2-like		GO:0005737	cytoplasm
Ck2a	1.42441e-05	0.277096	0.315	0.27	0.24044	1	1.167	GeneID:692502	protein_coding		KWMTBOMO02732	casein kinase 2 alpha subunit isoform X1 [Bombyx mori]	PREDICTED:_casein_kinase_2_alpha_subunit_isoform_X1_[Bombyx_mori]	casein kinase 2 alpha subunit		GO:0004674,GO:0005524,GO:0016055	protein serine/threonine kinase activity|ATP binding|Wnt signaling pathway	ko04520,ko04712,ko04139,ko03008,ko04530,ko04064,ko04310	Adherens junction|Circadian rhythm - plant|Regulation of mitophagy - yeast|Ribosome biogenesis in eukaryotes|Tight junction|NF-kappa B signaling pathway|Wnt signaling pathway
LOC101738141	1.52255e-05	0.377372	0.428	0.315	0.257006	1	1.359	GeneID:101738141	protein_coding	Atp6v0a1	KWMTBOMO05357	V-type proton ATPase 116 kDa subunit a [Bombyx mori]	PREDICTED:_V-type_proton_ATPase_116_kDa_subunit_a_isoform_1_[Bombyx_mori]	V-type proton ATPase 116 kDa subunit a		GO:0000220,GO:0005737,GO:0005794,GO:0005829,GO:0005886,GO:0007035,GO:0008021,GO:0015991,GO:0016241,GO:0016471,GO:0016607,GO:0030285,GO:0042470,GO:0043231,GO:0046961,GO:0051117,GO:1901998	vacuolar proton-transporting V-type ATPase, V0 domain|cytoplasm|Golgi apparatus|cytosol|plasma membrane|vacuolar acidification|synaptic vesicle|ATP hydrolysis coupled proton transport|regulation of macroautophagy|vacuolar proton-transporting V-type ATPase complex|nuclear speck|integral component of synaptic vesicle membrane|melanosome|intracellular membrane-bounded organelle|proton-transporting A…	ko04966,ko04145,ko00190,ko04142,ko04721	Collecting duct acid secretion|Phagosome|Oxidative phosphorylation|Lysosome|Synaptic vesicle cycle
LOC101743420	1.5805e-05	0.34039	0.973	1	0.266788	1	0.973	GeneID:101743420	protein_coding		KWMTBOMO01229	uncharacterized protein LOC101743420 [Bombyx mori]	PREDICTED:_uncharacterized_protein_LOC101743420_[Bombyx_mori]	uncharacterized LOC101743420
LOC101737447	1.59107e-05	0.274509	0.323	0.337	0.268572	1	0.958	GeneID:101737447	protein_coding	FTSJ3	KWMTBOMO05670	pre-rRNA processing protein FTSJ3 [Bombyx mori]	putative_ribosomal_RNA_methyltransferase_[Danaus_plexippus]	pre-rRNA processing protein FTSJ3		GO:0000453,GO:0000463,GO:0000466,GO:0005730,GO:0008650,GO:0016435,GO:0030687,GO:0030688,GO:0031167	enzyme-directed rRNA 2'-O-methylation|maturation of LSU-rRNA from tricistronic rRNA transcript (SSU-rRNA, 5.8S rRNA, LSU-rRNA)|maturation of 5.8S rRNA from tricistronic rRNA transcript (SSU-rRNA, 5.8S rRNA, LSU-rRNA)|nucleolus|rRNA (uridine-2'-O-)-methyltransferase activity|rRNA (guanine) methyltransferase activity|preribosome, large subunit precursor|preribosome, small subunit precursor|rRNA met…
LOC101739889	1.60349e-05	0.30662	0.385	0.371	0.270668	1	1.038	GeneID:101739889	protein_coding	ARHGAP20	KWMTBOMO01291	uncharacterized protein LOC101739889 [Bombyx mori]	PREDICTED:_uncharacterized_protein_LOC101739889_isoform_X1_[Bombyx_mori]	uncharacterized LOC101739889
LOC101738797	1.77659e-05	0.200003	0.37	0.382	0.299889	1	0.969	GeneID:101738797	protein_coding	Myo31DF	KWMTBOMO04259	myosin-IA isoform X1 [Spodoptera litura]	PREDICTED:_myosin-IA_[Papilio_xuthus]	myosin-IA-like		GO:0003774,GO:0003779,GO:0005516,GO:0005524,GO:0005938,GO:0007368,GO:0007498,GO:0016459,GO:0042623,GO:0048803,GO:0071907	motor activity|actin binding|calmodulin binding|ATP binding|cell cortex|determination of left/right symmetry|mesoderm development|myosin complex|ATPase activity, coupled|imaginal disc-derived male genitalia morphogenesis|determination of digestive tract left/right asymmetry
LOC101736292	1.81778e-05	0.805956	0.696	0.528	0.306842	1	1.318	GeneID:101736292	lncRNA		KWMTBOMO06666	neuropeptide-like precursor 4F [Bombyx mori]	neuropeptide-like_precursor_4F_[Bombyx_mori]
AnnIX	1.84303e-05	0.53229	0.821	0.674	0.311104	1	1.218	GeneID:692381	protein_coding	AnxB9	KWMTBOMO03986	Annexin IX isoform B [Bombyx mori]	Annexin_IX_isoform_B_[Bombyx_mori]	Annexin IX		GO:0003779,GO:0005509,GO:0005544,GO:0005938,GO:0010797,GO:0012505,GO:0030011,GO:0030507,GO:0032509,GO:0048190	actin binding|calcium ion binding|calcium-dependent phospholipid binding|cell cortex|regulation of multivesicular body size involved in endosome transport|endomembrane system|maintenance of cell polarity|spectrin binding|endosome transport via multivesicular body sorting pathway|wing disc dorsal/ventral pattern formation
LOC100127019	1.97433e-05	0.234468	0.389	0.427	0.333268	1	0.911	GeneID:100127019	protein_coding	CalpA	KWMTBOMO14431	calpain-A isoform X5 [Bombyx mori]	PREDICTED:_calpain-A_isoform_X2_[Bombyx_mori]	calpain protein	Others	GO:0004198,GO:0005509,GO:0005622,GO:0005737,GO:0006508,GO:0007520,GO:0008340,GO:0008345,GO:0009953,GO:0015629,GO:0016322,GO:0016540,GO:0021919,GO:0042335,GO:0043025,GO:0050832	calcium-dependent cysteine-type endopeptidase activity|calcium ion binding|intracellular|cytoplasm|proteolysis|myoblast fusion|determination of adult lifespan|larval locomotory behavior|dorsal/ventral pattern formation|actin cytoskeleton|neuron remodeling|protein autoprocessing|BMP signaling pathway involved in spinal cord dorsal/ventral patterning|cuticle development|neuronal cell body|defense r…
LOC100127100	2.51616e-05	0.365128	0.436	0.371	0.424728	1	1.175	GeneID:100127100	protein_coding	shg	KWMTBOMO04016	DE-cadherin isoform X4 [Bombyx mori]	PREDICTED:_DE-cadherin_isoform_X1_[Papilio_xuthus]	1-cadherin		GO:0000902,GO:0001738,GO:0001745,GO:0001748,GO:0002009,GO:0003151,GO:0005509,GO:0005886,GO:0005887,GO:0005912,GO:0005913,GO:0005914,GO:0005915,GO:0005938,GO:0007155,GO:0007156,GO:0007163,GO:0007280,GO:0007281,GO:0007297,GO:0007298,GO:0007314,GO:0007370,GO:0007379,GO:0007399,GO:0007409,GO:0007411,GO:0007420,GO:0007424,GO:0007435,GO:0007506,GO:0007507,GO:0008013,GO:0008258,GO:0008354,GO:0008356,GO:…	cell morphogenesis|morphogenesis of a polarized epithelium|compound eye morphogenesis|optic lobe placode development|morphogenesis of an epithelium|outflow tract morphogenesis|calcium ion binding|plasma membrane|integral component of plasma membrane|adherens junction|cell-cell adherens junction|spot adherens junction|zonula adherens|cell cortex|cell adhesion|homophilic cell adhesion via plasma me…
LOC101738991	2.51853e-05	0.263668	0.486	0.517	0.425127	1	0.94	GeneID:101738991	protein_coding	HNRNP	KWMTBOMO03337	heterogeneous nuclear ribonucleoprotein 87F [Bombyx mori]	Heterogeneous_nuclear_ribonucleoprotein_at_87F_[Operophtera_brumata]	heterogeneous nuclear ribonucleoprotein 87F	CSD	GO:0003723,GO:0005634	RNA binding|nucleus	ko03040	Spliceosome
LOC101744864	2.52708e-05	0.376121	0.331	0.202	0.426571	1	1.639	GeneID:101744864	protein_coding	Flacc	KWMTBOMO02171	zinc finger CCCH domain-containing protein 13 isoform X1 [Bombyx mori]	PREDICTED:_peptidyl-prolyl_cis-trans_isomerase_G-like_isoform_X3_[Bombyx_mori]	zinc finger CCCH domain-containing protein 13		GO:0000381,GO:0005634,GO:0006397,GO:0007275,GO:0007530,GO:0007548,GO:0008380,GO:0030154,GO:0036396,GO:0080009	regulation of alternative mRNA splicing, via spliceosome|nucleus|mRNA processing|multicellular organism development|sex determination|sex differentiation|RNA splicing|cell differentiation|RNA N6-methyladenosine methyltransferase complex|mRNA methylation
LOC101738360	2.57544e-05	0.317705	0.86	0.865	0.434734	1	0.994	GeneID:101738360	protein_coding		KWMTBOMO13167	uncharacterized protein LOC101738360 [Bombyx mori]	PREDICTED:_uncharacterized_protein_LOC101738360_[Bombyx_mori]	uncharacterized LOC101738360
LOC101745594	2.81144e-05	0.508769	0.401	0.169	0.474572	1	2.373	GeneID:101745594	protein_coding		KWMTBOMO12981	uncharacterized protein LOC101745594 [Bombyx mori]	PREDICTED:_uncharacterized_protein_LOC106132715_[Amyelois_transitella]	uncharacterized LOC101745594
NOS1	2.85345e-05	0.11788	0.304	0.416	0.481662	1	0.731	GeneID:692510	protein_coding	NOS	KWMTBOMO05877	nitric oxide synthase isoform X1 [Bombyx mori]	PREDICTED:_nitric_oxide_synthase_isoform_X1_[Bombyx_mori]	nitric oxide synthase 1		GO:0004517,GO:0005516,GO:0006809,GO:0010181,GO:0020037,GO:0046872,GO:0050660,GO:0050661	nitric-oxide synthase activity|calmodulin binding|nitric oxide biosynthetic process|FMN binding|heme binding|metal ion binding|flavin adenine dinucleotide binding|NADP binding	ko04145,ko04730,ko04970,ko00330,ko04020,ko00220,ko04713	Phagosome|Long-term depression|Salivary secretion|Arginine and proline metabolism|Calcium signaling pathway|Arginine biosynthesis|Circadian entrainment
LOC100313947	3.0544e-05	0.510147	0.553	0.416	0.515583	1	1.329	GeneID:100313947	protein_coding	mys	KWMTBOMO05743	integrin beta subunit 1 isoform X2 [Bombyx mori]	PREDICTED:_integrin_beta_subunit_1_isoform_X1_[Bombyx_mori]	integrin beta subunit 1		GO:0003344,GO:0005178,GO:0005886,GO:0005887,GO:0005925,GO:0005927,GO:0006930,GO:0007015,GO:0007157,GO:0007160,GO:0007229,GO:0007298,GO:0007377,GO:0007391,GO:0007411,GO:0007417,GO:0007419,GO:0007431,GO:0007475,GO:0007494,GO:0007508,GO:0007517,GO:0007601,GO:0007608,GO:0007629,GO:0008305,GO:0008340,GO:0008360,GO:0009925,GO:0009986,GO:0016203,GO:0016324,GO:0016328,GO:0016339,GO:0016340,GO:0016477,GO:…	pericardium morphogenesis|integrin binding|plasma membrane|integral component of plasma membrane|focal adhesion|muscle tendon junction|substrate-dependent cell migration, cell extension|actin filament organization|heterophilic cell-cell adhesion via plasma membrane cell adhesion molecules|cell-matrix adhesion|integrin-mediated signaling pathway|border follicle cell migration|germ-band extension|d…	ko04145,ko04670,ko04360,ko04015,ko04611,ko04512,ko04514,ko04151,ko04510,ko04810	Phagosome|Leukocyte transendothelial migration|Axon guidance|Rap1 signaling pathway|Platelet activation|ECM-receptor interaction|Cell adhesion molecules (CAMs)|PI3K-Akt signaling pathway|Focal adhesion|Regulation of actin cytoskeleton
Hsp21.4	3.11827e-05	0.329216	0.79	0.775	0.526364	1	1.019	GeneID:692534	protein_coding	HSPB1	KWMTBOMO07857	heat shock protein hsp21.4 [Bombyx mori]	heat_shock_protein_hsp21.4_[Bombyx_mori]	heat shock protein hsp21.4		GO:0005080,GO:0005622,GO:0005634,GO:0005737,GO:0005739,GO:0005819,GO:0005886,GO:0006469,GO:0008426,GO:0009408,GO:0030018,GO:0030837,GO:0032731,GO:0042535,GO:0042802,GO:0042803,GO:0043122,GO:0043292,GO:0044183,GO:0051016,GO:0061077,GO:0071901,GO:1902176,GO:2001234	protein kinase C binding|intracellular|nucleus|cytoplasm|mitochondrion|spindle|plasma membrane|negative regulation of protein kinase activity|protein kinase C inhibitor activity|response to heat|Z disc|negative regulation of actin filament polymerization|positive regulation of interleukin-1 beta production|positive regulation of tumor necrosis factor biosynthetic process|identical protein binding…
LOC101744736	3.21356e-05	0.622317	0.467	0.36	0.542449	1	1.297	GeneID:101744736	protein_coding		KWMTBOMO06272	clathrin coat assembly protein AP180 [Bombyx mori]	PREDICTED:_uncharacterized_protein_LOC101746790_[Bombyx_mori]	clathrin coat assembly protein AP180
LOC101735959	3.47918e-05	0.565728	0.494	0.258	0.587286	1	1.915	GeneID:101735959	protein_coding		KWMTBOMO14263	CD63 antigen-like [Bombyx mori]	PREDICTED:_CD151_antigen-like_[Papilio_polytes]	CD63 antigen-like	TEA
LOC101735388	3.51703e-05	0.547868	0.323	0.124	0.593675	1	2.605	GeneID:101735388	protein_coding		KWMTBOMO11074	uncharacterized protein LOC101735388 [Bombyx mori]	PREDICTED:_uncharacterized_protein_LOC106108964_[Papilio_polytes]	uncharacterized LOC101735388
LOC101738514	3.68068e-05	0.495761	0.401	0.247	0.621299	1	1.623	GeneID:101738514	protein_coding		KWMTBOMO15239	--	PREDICTED:_uncharacterized_protein_LOC101745792_[Bombyx_mori]	uncharacterized LOC101738514
CAP	3.9174e-05	0.332438	0.42	0.348	0.661257	1	1.207	GeneID:100307004	protein_coding	Sorbs2	KWMTBOMO05132	PREDICTED: uncharacterized protein LOC106134691 [Amyelois transitella]	PREDICTED:_uncharacterized_protein_LOC106134691_[Amyelois_transitella]	c-Cbl-associated protein		GO:0003676,GO:0005654,GO:0005856,GO:0005886,GO:0005925,GO:0007015,GO:0007219,GO:0014069,GO:0016324,GO:0019904,GO:0030018,GO:0030027,GO:0030425,GO:0043025,GO:0048471,GO:0061049	nucleic acid binding|nucleoplasm|cytoskeleton|plasma membrane|focal adhesion|actin filament organization|Notch signaling pathway|postsynaptic density|apical plasma membrane|protein domain specific binding|Z disc|lamellipodium|dendrite|neuronal cell body|perinuclear region of cytoplasm|cell growth involved in cardiac muscle cell development
LOC778509	4.06945e-05	0.287749	0.911	0.955	0.686923	1	0.954	GeneID:778509	protein_coding	Trx-2	KWMTBOMO14351	thioredoxin-like protein [Bombyx mori]	thioredoxin-like_protein_[Bombyx_mori]	thioredoxin-like protein		GO:0005623,GO:0006662,GO:0015035,GO:0045454	cell|glycerol ether metabolic process|protein disulfide oxidoreductase activity|cell redox homeostasis
LOC101743155	4.1781e-05	0.626578	0.704	0.506	0.705263	1	1.391	GeneID:101743155	protein_coding	kay	KWMTBOMO15317	transcription factor kayak isoform X3 [Bombyx mori]	PREDICTED:_transcription_factor_kayak,_isoforms_A/B/F_isoform_X3_[Papilio_xuthus]	transcription factor kayak	TF_bZIP	GO:0003677,GO:0003700,GO:0005634,GO:0006357,GO:0009792	DNA binding|DNA-binding transcription factor activity|nucleus|regulation of transcription by RNA polymerase II|embryo development ending in birth or egg hatching	ko04214,ko04013	Apoptosis - fly|MAPK signaling pathway - fly
serpin-5	4.21708e-05	0.277848	0.498	0.528	0.711843	1	0.943	GeneID:692688	protein_coding	Spn77Ba	KWMTBOMO16399	serpin 5 [Bombyx mandarina]	serpin_5_[Bombyx_mandarina]	serine protease inhibitor 5		GO:0004867,GO:0005615,GO:0010951,GO:0035009,GO:0042438,GO:0045861	serine-type endopeptidase inhibitor activity|extracellular space|negative regulation of endopeptidase activity|negative regulation of melanization defense response|melanin biosynthetic process|negative regulation of proteolysis
LOC101742586	4.67155e-05	0.355137	0.525	0.472	0.788558	1	1.112	GeneID:101742586	protein_coding		KWMTBOMO05727	uncharacterized protein LOC101746893 isoform X1 [Bombyx mori]	PREDICTED:_uncharacterized_protein_LOC106128252_isoform_X1_[Papilio_xuthus]	uncharacterized LOC101742586
LOC101738342	4.83706e-05	0.00373528	0.436	0.618	0.816496	1	0.706	GeneID:101738342	protein_coding		KWMTBOMO12194	uncharacterized protein LOC101738342 [Bombyx mori]	PREDICTED:_uncharacterized_protein_LOC101738342_[Bombyx_mori]	uncharacterized LOC101738342
LOC101740962	5.64662e-05	0.337452	0.265	0.213	0.95315	1	1.244	GeneID:101740962	protein_coding		KWMTBOMO00699	zinc finger CCCH domain-containing protein 13 [Bombyx mori]	PREDICTED:_zinc_finger_CCCH_domain-containing_protein_13_[Bombyx_mori]	zinc finger CCCH domain-containing protein 13
LOC101746063	5.73033e-05	0.319408	0.315	0.326	0.967279	1	0.966	GeneID:101746063	protein_coding		KWMTBOMO02747	uncharacterized protein LOC101746063 isoform X2 [Bombyx mori]	PREDICTED:_uncharacterized_protein_LOC101746063_isoform_X3_[Bombyx_mori]	uncharacterized LOC101746063
LOC101736544	5.74486e-05	0.521018	0.3	0.101	0.969732	1	2.97	GeneID:101736544	protein_coding	scaf	KWMTBOMO14032	scarface [Bombyx mori]	hypothetical_protein_KGM_02677_[Danaus_plexippus]	uncharacterized LOC101736544		GO:0005576,GO:0005615,GO:0005737,GO:0006508,GO:0007390,GO:0007391,GO:0007394,GO:0007560,GO:0045197,GO:0048802,GO:0048803,GO:0050793,GO:0090099	extracellular region|extracellular space|cytoplasm|proteolysis|germ-band shortening|dorsal closure|dorsal closure, elongation of leading edge cells|imaginal disc morphogenesis|establishment or maintenance of epithelial cell apical/basal polarity|notum morphogenesis|imaginal disc-derived male genitalia morphogenesis|regulation of developmental process|negative regulation of decapentaplegic signali…
LOC101739254	5.91645e-05	0.322542	0.261	0.146	0.998697	1	1.788	GeneID:101739254	protein_coding	Nlgn2	KWMTBOMO03105	neuroligin-2 isoform X1 [Bombyx mori]	PREDICTED:_neuroligin-2_isoform_X1_[Bombyx_mori]	neuroligin-2		GO:0001966,GO:0002087,GO:0005737,GO:0005886,GO:0005887,GO:0007158,GO:0007416,GO:0007630,GO:0008284,GO:0009986,GO:0019233,GO:0030054,GO:0032024,GO:0032230,GO:0035176,GO:0035418,GO:0035641,GO:0038023,GO:0042043,GO:0042734,GO:0042802,GO:0043198,GO:0045202,GO:0045211,GO:0048488,GO:0050804,GO:0050808,GO:0050839,GO:0050885,GO:0051965,GO:0051968,GO:0060076,GO:0060077,GO:0060999,GO:0072553,GO:0097104,GO:…	thigmotaxis|regulation of respiratory gaseous exchange by neurological system process|cytoplasm|plasma membrane|integral component of plasma membrane|neuron cell-cell adhesion|synapse assembly|jump response|positive regulation of cell proliferation|cell surface|sensory perception of pain|cell junction|positive regulation of insulin secretion|positive regulation of synaptic transmission, GABAergic…
LOC101745326	6.44925e-05	0.146795	0.276	0.292	1	1	0.945	GeneID:101745326	protein_coding	MBD6	KWMTBOMO05058	uncharacterized protein LOC101745326 [Bombyx mori]	PREDICTED:_uncharacterized_protein_LOC101745326_isoform_X2_[Bombyx_mori]	uncharacterized LOC101745326	MBD	GO:0001650,GO:0003682,GO:0005634,GO:0005654,GO:0010369,GO:0016579	fibrillar center|chromatin binding|nucleus|nucleoplasm|chromocenter|protein deubiquitination
LOC101745047	7.00693e-05	0.488793	0.494	0.315	1	1	1.568	GeneID:101745047	protein_coding	IGF2BP1	KWMTBOMO00366	insulin-like growth factor 2 mRNA-binding protein 1 isoform X3 [Bombyx mori]	PREDICTED:_insulin-like_growth_factor_2_mRNA-binding_protein_1_isoform_X1_[Bombyx_mori]	insulin-like growth factor 2 mRNA-binding protein 1	Others	GO:0003729,GO:0003730,GO:0005634,GO:0005654,GO:0005829,GO:0010494,GO:0010610,GO:0010976,GO:0017148,GO:0022013,GO:0030027,GO:0030175,GO:0030426,GO:0045182,GO:0048027,GO:0048471,GO:0051028,GO:0070934,GO:0070937,GO:0097150	mRNA binding|mRNA 3'-UTR binding|nucleus|nucleoplasm|cytosol|cytoplasmic stress granule|regulation of mRNA stability involved in response to stress|positive regulation of neuron projection development|negative regulation of translation|pallium cell proliferation in forebrain|lamellipodium|filopodium|growth cone|translation regulator activity|mRNA 5'-UTR binding|perinuclear region of cytoplasm|mRN…
LOC101735425	7.59538e-05	0.237323	0.284	0.258	1	1	1.101	GeneID:101735425	protein_coding	mig-15	KWMTBOMO08959	serine/threonine-protein kinase mig-15 isoform X1 [Bombyx mori]	PREDICTED:_LOW_QUALITY_PROTEIN:_serine/threonine-protein_kinase_mig-15_[Papilio_machaon]	serine/threonine-protein kinase mig-15		GO:0000003,GO:0000165,GO:0002119,GO:0004674,GO:0005524,GO:0005737,GO:0010171,GO:0023014,GO:0030334,GO:0031098,GO:0032147,GO:0032228,GO:0033563,GO:0048812	reproduction|MAPK cascade|nematode larval development|protein serine/threonine kinase activity|ATP binding|cytoplasm|body morphogenesis|signal transduction by protein phosphorylation|regulation of cell migration|stress-activated protein kinase signaling cascade|activation of protein kinase activity|regulation of synaptic transmission, GABAergic|dorsal/ventral axon guidance|neuron projection morph…	ko04013	MAPK signaling pathway - fly
LOC101740694	7.74129e-05	0.188488	0.681	0.764	1	1	0.891	GeneID:101740694	protein_coding	ALDH1A1	KWMTBOMO05196	retinal dehydrogenase 1 [Bombyx mori]	PREDICTED:_retinal_dehydrogenase_1-like_[Amyelois_transitella]	retinal dehydrogenase 1		GO:0001523,GO:0001758,GO:0004029,GO:0005829,GO:0042572,GO:0055114	retinoid metabolic process|retinal dehydrogenase activity|aldehyde dehydrogenase (NAD) activity|cytosol|retinol metabolic process|oxidation-reduction process	ko00561,ko00071,ko00380,ko00310,ko00040,ko00410,ko00340,ko00620,ko00330,ko00903,ko00280,ko00625,ko00053,ko00010	Glycerolipid metabolism|Fatty acid degradation|Tryptophan metabolism|Lysine degradation|Pentose and glucuronate interconversions|beta-Alanine metabolism|Histidine metabolism|Pyruvate metabolism|Arginine and proline metabolism|Limonene and pinene degradation|Valine, leucine and isoleucine degradation|Chloroalkane and chloroalkene degradation|Ascorbate and aldarate metabolism|Glycolysis / Gluconeog…
Crt	8.21757e-05	0.389548	0.482	0.416	1	1	1.159	GeneID:692629	protein_coding	crt	KWMTBOMO12902	calreticulin [Bombyx mori]	calreticulin_[Bombyx_mori]	calreticulin		GO:0005509,GO:0005788,GO:0006457,GO:0030246,GO:0051082	calcium ion binding|endoplasmic reticulum lumen|protein folding|carbohydrate binding|unfolded protein binding	ko04612,ko04141,ko04145	Antigen processing and presentation|Protein processing in endoplasmic reticulum|Phagosome
LOC101736520	8.39496e-05	0.213601	0.311	0.258	1	1	1.205	GeneID:101736520	protein_coding	Akap1	KWMTBOMO05673	A-kinase anchor protein 1, mitochondrial isoform X3 [Bombyx mori]	PREDICTED:_A-kinase_anchor_protein_1,_mitochondrial_isoform_X2_[Amyelois_transitella]	A-kinase anchor protein 1, mitochondrial		GO:0003723,GO:0005741,GO:0005811,GO:0008017,GO:0010614,GO:0010738,GO:0016021,GO:0019901,GO:0019903,GO:0030061,GO:0030346,GO:0031594,GO:0032947,GO:0034237,GO:0035308,GO:0042308,GO:0045211,GO:0048487,GO:0071320,GO:0071375	RNA binding|mitochondrial outer membrane|lipid droplet|microtubule binding|negative regulation of cardiac muscle hypertrophy|regulation of protein kinase A signaling|integral component of membrane|protein kinase binding|protein phosphatase binding|mitochondrial crista|protein phosphatase 2B binding|neuromuscular junction|protein-containing complex scaffold activity|protein kinase A regulatory sub…
LOC101746494	8.49645e-05	0.289898	0.3	0.225	1	1	1.333	GeneID:101746494	protein_coding	gus	KWMTBOMO01359	protein gustavus isoform X2 [Bombyx mori]	PREDICTED:_SPRY_domain-containing_SOCS_box_protein_4_isoform_X3_[Bombyx_mori]	protein gustavus		GO:0004842,GO:0005634,GO:0005737,GO:0005938,GO:0006511,GO:0007280,GO:0007281,GO:0007314,GO:0007315,GO:0007472,GO:0008104,GO:0019005,GO:0031466,GO:0035017,GO:0035556,GO:0043161,GO:0045495,GO:0045732,GO:0046843,GO:0048471,GO:0070449	ubiquitin-protein transferase activity|nucleus|cytoplasm|cell cortex|ubiquitin-dependent protein catabolic process|pole cell migration|germ cell development|oocyte anterior/posterior axis specification|pole plasm assembly|wing disc morphogenesis|protein localization|SCF ubiquitin ligase complex|Cul5-RING ubiquitin ligase complex|cuticle pattern formation|intracellular signal transduction|proteaso…
[truncated: 446 more rows]

## Sheet: sub-C10
gene	p_val	avg_logFC	pct.1	pct.2	p_val_adj	cluster	gene_diff	gene_Dbxref	gene_type	gene_symbol	silkbase_geneID	silkbase_description_blast	silkbase_description	description	TFs_Family	GO_id	GO_term	pathway	pathway_description
[truncated: 188 more rows]
