# Supplementary material for: A single-cell transcriptomic atlas characterizes the silk-producing organ in the silkworm
Source: Nat Commun. 2022 Jun 9;13:3316. doi: 10.1038/s41467-022-31003-1 (PMC9184679; doi:10.1038/s41467-022-31003-1)
Supplement: Supplementary file 4 — Supplementary Data 1 to 16 [file 41467_2022_31003_MOESM4_ESM.zip › Supplementary Data/Supplementary Data 5.xlsx]

## Sheet: main
Supplementary Data 5. The pseudotime heatmap gene module of the top 10 genes in each cluster in the SG
1	The pseudotime heatmap gene module of the top 10 genes of each cluster in ASG
2	The pseudotime heatmap gene module of the top 10 genes of each cluster in MSG
3	The pseudotime heatmap gene module of the top 10 genes of each cluster in PSG

## Sheet: ASG
gene	Gene_Module	gene_Dbxref	gene_type	gene_symbol	silkbase_geneID	silkbase_description_blast	silkbase_description	description	TFs_Family	GO_id	GO_term	pathway	pathway_description
CPG6	1	GeneID:100379516	protein_coding		KWMTBOMO10697	--	cuticular_protein_glycine-rich_6_precursor_[Bombyx_mori]	cuticular protein glycine-rich 6
CPH4	1	GeneID:100379492	protein_coding		KWMTBOMO00897	TPA: putative cuticle protein [Bombyx mori]	cuticular_protein_hypothetical_4_precursor_[Bombyx_mori]	cuticular protein hypothetical 4
LOC101736292	1	GeneID:101736292	lncRNA		KWMTBOMO06666	neuropeptide-like precursor 4F [Bombyx mori]	neuropeptide-like_precursor_4F_[Bombyx_mori]
LOC101736463	1	GeneID:101736463	protein_coding	SLC7A5	KWMTBOMO15533	large neutral amino acids transporter small subunit 1 isoform X2 [Bombyx mori]	Y+L_amino_acid_transporter_2_[Papilio_xuthus]	large neutral amino acids transporter small subunit 1		GO:0005829,GO:0005886,GO:0007399,GO:0015171,GO:0015804,GO:0016021,GO:0016324,GO:0030154,GO:0042605	cytosol|plasma membrane|nervous system development|amino acid transmembrane transporter activity|neutral amino acid transport|integral component of membrane|apical plasma membrane|cell differentiation|peptide antigen binding
LOC101736821	1	GeneID:101736821	protein_coding		KWMTBOMO12901	uncharacterized protein LOC101736821 isoform X2 [Bombyx mori]	PREDICTED:_uncharacterized_protein_LOC101736821_isoform_X2_[Bombyx_mori]	uncharacterized LOC101736821
LOC101738162	1	GeneID:101738162	protein_coding		KWMTBOMO01542	fungal protease inhibitor F-like [Bombyx mori]	fungal_protease_inhibitor_[Bombyx_mori]	fungal protease inhibitor F-like		GO:0004867,GO:0005576	serine-type endopeptidase inhibitor activity|extracellular region
LOC101738722	1	GeneID:101738722	protein_coding	Drc3	KWMTBOMO06522	dynein regulatory complex subunit 3 isoform X2 [Bombyx mori]	putative_protein_phosphatases_pp1_regulatory_subunit_[Danaus_plexippus]	dynein regulatory complex subunit 3		GO:0005930,GO:0031514	axoneme|motile cilium
LOC101740941	1	GeneID:101740941	protein_coding	OCA2	KWMTBOMO14107	P protein-like [Bicyclus anynana]	PREDICTED:_P_protein-like_[Amyelois_transitella]	P protein
LOC101741624	1	GeneID:101741624	protein_coding	Pcsk1	KWMTBOMO12393	neuroendocrine convertase 1 [Bombyx mori]	PREDICTED:_neuroendocrine_convertase_1-like,_partial_[Amyelois_transitella]	neuroendocrine convertase 1		GO:0004175,GO:0004252,GO:0005615,GO:0005791,GO:0005802,GO:0006508,GO:0009749,GO:0010035,GO:0010157,GO:0014070,GO:0016486,GO:0016540,GO:0021983,GO:0022008,GO:0030133,GO:0030141,GO:0030425,GO:0031016,GO:0031667,GO:0032496,GO:0034774,GO:0042493,GO:0043005,GO:0043025,GO:0043204,GO:0043278,GO:0043434,GO:0043559,GO:0043679,GO:0044877,GO:0048471,GO:0048678,GO:0050714,GO:0051087,GO:0051384,GO:0051592,GO:…	endopeptidase activity|serine-type endopeptidase activity|extracellular space|rough endoplasmic reticulum|trans-Golgi network|proteolysis|response to glucose|response to inorganic substance|response to chlorate|response to organic cyclic compound|peptide hormone processing|protein autoprocessing|pituitary gland development|neurogenesis|transport vesicle|secretory granule|dendrite|pancreas develop…
LOC101742177	1	GeneID:101742177	protein_coding		KWMTBOMO00018	uncharacterized protein LOC110386361 [Bombyx mori]	PREDICTED:_uncharacterized_protein_LOC106133815_[Amyelois_transitella]	paramyosin
LOC101743237	1	GeneID:101743237	protein_coding		KWMTBOMO05221	uncharacterized protein LOC101743237 [Bombyx mori]	PREDICTED:_uncharacterized_protein_LOC106142844_[Amyelois_transitella]	uncharacterized LOC101743237
LOC101744399	1	GeneID:101744399	protein_coding		KWMTBOMO03558	vegetative cell wall protein gp1-like isoform X1 [Bombyx mori]	PREDICTED:_lopap_[Papilio_machaon]	cyclin-dependent kinase inhibitor 1C-like
LOC101744472	1	GeneID:101744472	protein_coding		KWMTBOMO09707	apyrase isoform X1 [Bombyx mori]	PREDICTED:_apyrase-like_isoform_X2_[Bombyx_mori]	apyrase		GO:0005524,GO:0005576,GO:0009166,GO:0016788,GO:0046872,GO:0102485,GO:0102486,GO:0102487,GO:0102488,GO:0102489,GO:0102490,GO:0102491	ATP binding|extracellular region|nucleotide catabolic process|hydrolase activity, acting on ester bonds|metal ion binding|dATP phosphohydrolase activity|dCTP phosphohydrolase activity|dUTP phosphohydrolase activity|dTTP phosphohydrolase activity|GTP phosphohydrolase activity|8-oxo-dGTP phosphohydrolase activity|dGTP phosphohydrolase activity
LOC101745164	1	GeneID:101745164	lncRNA
LOC101745503	1	GeneID:101745503	protein_coding	Orct	KWMTBOMO13705	organic cation transporter protein isoform X2 [Bombyx mori]	PREDICTED:_organic_cation_transporter_protein-like_isoform_X2_[Bombyx_mori]	organic cation transporter protein		GO:0006811,GO:0006915,GO:0016021,GO:0022857	ion transport|apoptotic process|integral component of membrane|transmembrane transporter activity
LOC101745880	1	GeneID:101745880	protein_coding	RGN	KWMTBOMO03980	regucalcin [Bombyx mori]	PREDICTED:_regucalcin-like_isoform_X1_[Papilio_xuthus]	regucalcin		GO:0004341,GO:0005509,GO:0005737,GO:0008270,GO:0019853,GO:0030234	gluconolactonase activity|calcium ion binding|cytoplasm|zinc ion binding|L-ascorbic acid biosynthetic process|enzyme regulator activity	ko00930,ko00053,ko00030,ko01220,ko01200	Caprolactam degradation|Ascorbate and aldarate metabolism|Pentose phosphate pathway|Degradation of aromatic compounds|Carbon metabolism
LOC101746593	1	GeneID:101746593	protein_coding	ROS1	KWMTBOMO13778	proto-oncogene tyrosine-protein kinase ROS isoform X2 [Bombyx mori]	PREDICTED:_proto-oncogene_tyrosine-protein_kinase_ROS_isoform_X2_[Bombyx_mori]	proto-oncogene tyrosine-protein kinase ROS		GO:0001558,GO:0002066,GO:0004713,GO:0004714,GO:0004888,GO:0005524,GO:0005737,GO:0005887,GO:0006468,GO:0007169,GO:0008283,GO:0009968,GO:0030154,GO:0032006,GO:0043066,GO:0043235,GO:0070372,GO:0070374	regulation of cell growth|columnar/cuboidal epithelial cell development|protein tyrosine kinase activity|transmembrane receptor protein tyrosine kinase activity|transmembrane signaling receptor activity|ATP binding|cytoplasm|integral component of plasma membrane|protein phosphorylation|transmembrane receptor protein tyrosine kinase signaling pathway|cell proliferation|negative regulation of signa…	ko04013	MAPK signaling pathway - fly
LOC105841947	1	GeneID:105841947	protein_coding	Tret1	KWMTBOMO06199	facilitated trehalose transporter Tret1 [Bombyx mori]	PREDICTED:_facilitated_trehalose_transporter_Tret1-like_[Bombyx_mori]	facilitated trehalose transporter Tret1		GO:0005886,GO:0015574,GO:0015771,GO:0016021	plasma membrane|trehalose transmembrane transporter activity|trehalose transport|integral component of membrane
LOC110386791	1	GeneID:110386791	protein_coding		KWMTBOMO03742	reverse transcriptase [Bombyx mori]	reverse_transcriptase_[Bombyx_mori]	uncharacterized LOC110386791
LOC778506	1	GeneID:778506	protein_coding		KWMTBOMO04650	uncharacterized protein LOC778506 isoform X1 [Bombyx mori]	PREDICTED:_uncharacterized_protein_LOC778506_isoform_X1_[Bombyx_mori]	uncharacterized LOC778506
CPH19	2	GeneID:100379477	protein_coding		KWMTBOMO06685	TPA: putative cuticle protein [Bombyx mori]	cuticular_protein_hypothetical_19_precursor_[Bombyx_mori]	cuticular protein hypothetical 19
CSP14	2	GeneID:692682	protein_coding	EbpIII				chemosensory protein 14		GO:0005576,GO:0007552,GO:0009615,GO:0045297	extracellular region|metamorphosis|response to virus|post-mating behavior
LOC101740197	2	GeneID:101740197	protein_coding	obst-E	KWMTBOMO08752	protein obstructor-E [Bombyx mori]	PREDICTED:_peritrophin-1-like_[Amyelois_transitella]	protein obstructor-E		GO:0005615,GO:0006030,GO:0008061,GO:0042302	extracellular space|chitin metabolic process|chitin binding|structural constituent of cuticle
LOC101740726	2	GeneID:101740726	protein_coding		KWMTBOMO15816	uncharacterized protein LOC101740726 [Bombyx mori]	uncharacterized_LOC106106717_precursor_[Papilio_polytes]	uncharacterized LOC101740726
LOC101742240	2	GeneID:101742240	protein_coding					uncharacterized LOC101742240
LOC101745456	2	GeneID:101745456	protein_coding		KWMTBOMO06059	uncharacterized protein LOC101745456 [Bombyx mori]	Uncharacterized_protein_OBRU01_18367_[Operophtera_brumata]	uncharacterized LOC101745456
LOC101746489	2	GeneID:101746489	protein_coding	SULT1C4	KWMTBOMO05521	sulfotransferase 1C4 isoform X2 [Bombyx mori]	PREDICTED:_sulfotransferase_family_cytosolic_1B_member_1_[Amyelois_transitella]	sulfotransferase 1C4
LOC101747013	2	GeneID:101747013	protein_coding		KWMTBOMO16234	uncharacterized protein LOC101747013 [Bombyx mori]	PREDICTED:_uncharacterized_protein_LOC106110560_[Papilio_polytes]	uncharacterized LOC101747013
LOC105842274	2	GeneID:105842274	lncRNA		KWMTBOMO03299	hypothetical protein RR46_03773 [Papilio xuthus]	hypothetical_protein_RR46_03773_[Papilio_xuthus]					ko00982,ko00480,ko00980	Drug metabolism - cytochrome P450|Glutathione metabolism|Metabolism of xenobiotics by cytochrome P450
LOC110386264	2	GeneID:110386264	protein_coding		KWMTBOMO02594	uncharacterized protein LOC113399729 [Vanessa tameamea]	PREDICTED:_uncharacterized_protein_LOC101737971_[Bombyx_mori]	uncharacterized LOC110386264
LOC101737188	3	GeneID:101737188	protein_coding	MTSS1	KWMTBOMO16364	cell wall protein AWA1 isoform X1 [Spodoptera litura]	PREDICTED:_MTSS1-like_protein_[Amyelois_transitella]	MTSS1-like protein		GO:0001726,GO:0003785,GO:0005102,GO:0005737,GO:0007009,GO:0007155,GO:0007169,GO:0015629,GO:0030035,GO:0030036,GO:0030139,GO:0042802,GO:0050680,GO:0061333,GO:0071498,GO:0072102,GO:0072160,GO:2001013	ruffle|actin monomer binding|signaling receptor binding|cytoplasm|plasma membrane organization|cell adhesion|transmembrane receptor protein tyrosine kinase signaling pathway|actin cytoskeleton|microspike assembly|actin cytoskeleton organization|endocytic vesicle|identical protein binding|negative regulation of epithelial cell proliferation|renal tubule morphogenesis|cellular response to fluid she…
LOC101738354	3	GeneID:101738354	protein_coding	bab2	KWMTBOMO05533	uncharacterized protein LOC101738354 isoform X1 [Bombyx mori]	PREDICTED:_uncharacterized_protein_LOC101738354_isoform_X1_[Bombyx_mori]	protein abrupt	ZBTB	GO:0003680,GO:0003700,GO:0005634,GO:0005700,GO:0006351,GO:0006355,GO:0006357,GO:0007455,GO:0007478,GO:0061040,GO:2000736	AT DNA binding|DNA-binding transcription factor activity|nucleus|polytene chromosome|transcription, DNA-templated|regulation of transcription, DNA-templated|regulation of transcription by RNA polymerase II|eye-antennal disc morphogenesis|leg disc morphogenesis|female gonad morphogenesis|regulation of stem cell differentiation
LOC101739419	3	GeneID:101739419	protein_coding					uncharacterized LOC101739419
LOC101739739	3	GeneID:101739739	protein_coding	Pla1a	KWMTBOMO07271	phospholipase A1 member A [Bombyx mori]	PREDICTED:_phospholipase_A1_member_A-like_[Bombyx_mori]	phospholipase A1 member A		GO:0002080,GO:0005615,GO:0008970,GO:0016042	acrosomal membrane|extracellular space|phospholipase A1 activity|lipid catabolic process
LOC101742565	3	GeneID:101742565	protein_coding	Sb	KWMTBOMO13911	serine proteinase stubble [Bombyx mori]	PREDICTED:_serine_proteinase_stubble_[Bombyx_mori]	serine proteinase stubble		GO:0004252,GO:0005886,GO:0006508,GO:0007010,GO:0016021,GO:0035220,GO:0051017	serine-type endopeptidase activity|plasma membrane|proteolysis|cytoskeleton organization|integral component of membrane|wing disc development|actin filament bundle assembly
LOC101744717	3	GeneID:101744717	protein_coding	TANC2	KWMTBOMO13920	protein TANC2 isoform X1 [Bombyx mori]	PREDICTED:_protein_TANC2_[Bombyx_mori]	protein TANC2	Others	GO:0001701,GO:0098978,GO:0099092	in utero embryonic development|glutamatergic synapse|postsynaptic density, intracellular component
LOC101745125	3	GeneID:101745125	protein_coding	chp	KWMTBOMO03578	chaoptin [Bombyx mori]	PREDICTED:_chaoptin_[Bombyx_mori]	chaoptin		GO:0005886,GO:0007156,GO:0007601,GO:0016028,GO:0032528,GO:0035996,GO:0042052,GO:0046658,GO:0050896	plasma membrane|homophilic cell adhesion via plasma membrane adhesion molecules|visual perception|rhabdomere|microvillus organization|rhabdomere microvillus|rhabdomere development|anchored component of plasma membrane|response to stimulus
LOC101746180	3	GeneID:101746180	protein_coding	Gyc32E	KWMTBOMO05766	guanylate cyclase 32E [Bombyx mori]	PREDICTED:_guanylate_cyclase_32E-like_[Bombyx_mori]	guanylate cyclase 32E		GO:0004383,GO:0005524,GO:0005525,GO:0005622,GO:0005886,GO:0005887,GO:0006468,GO:0007165,GO:0019934,GO:0038023	guanylate cyclase activity|ATP binding|GTP binding|intracellular|plasma membrane|integral component of plasma membrane|protein phosphorylation|signal transduction|cGMP-mediated signaling|signaling receptor activity
LOC105842186	3	GeneID:105842186	protein_coding	rasp	KWMTBOMO02804	protein-cysteine N-palmitoyltransferase Rasp [Bombyx mori]	PREDICTED:_protein-cysteine_N-palmitoyltransferase_HHAT-like_[Bombyx_mori]	protein-cysteine N-palmitoyltransferase Rasp		GO:0005829,GO:0007224,GO:0007367,GO:0016021,GO:0016409,GO:0016746,GO:0018009,GO:0018345,GO:0046843	cytosol|smoothened signaling pathway|segment polarity determination|integral component of membrane|palmitoyltransferase activity|transferase activity, transferring acyl groups|N-terminal peptidyl-L-cysteine N-palmitoylation|protein palmitoylation|dorsal appendage formation
LOC110385476	3	GeneID:110385476	lncRNA		KWMTBOMO14492	endonuclease-reverse transcriptase [Bombyx mori]	endonuclease-reverse_transcriptase_[Bombyx_mori]

## Sheet: MSG
gene	Gene_Module	gene_Dbxref	gene_type	gene_symbol	silkbase_geneID	silkbase_description_blast	silkbase_description	description	TFs_Family	GO_id	GO_term	pathway	pathway_description
CPH21	2	GeneID:100379475	protein_coding		KWMTBOMO06684	--	cuticular_protein_hypothetical_21_precursor_[Bombyx_mori]	cuticular protein hypothetical 21
LOC101735652	2	GeneID:101735652	protein_coding		KWMTBOMO07946	ice-structuring glycoprotein-like [Bombyx mori]	hypothetical_protein_MYCGRDRAFT_34068,_partial_[Zymoseptoria_tritici_IPO323]	ice-structuring glycoprotein-like
LOC101740888	2	GeneID:101740888	lncRNA
LOC101741178	2	GeneID:101741178	protein_coding		KWMTBOMO02538	uncharacterized protein LOC101741178 isoform X2 [Bombyx mori]	PREDICTED:_uncharacterized_protein_LOC106124724_isoform_X5_[Papilio_xuthus]	uncharacterized LOC101741178
LOC101745935	2	GeneID:101745935	protein_coding		KWMTBOMO13619	--	PREDICTED:_uncharacterized_protein_LOC106720295_[Papilio_machaon]	suppressor protein SRP40-like
LOC101746063	2	GeneID:101746063	protein_coding		KWMTBOMO02747	uncharacterized protein LOC101746063 isoform X2 [Bombyx mori]	PREDICTED:_uncharacterized_protein_LOC101746063_isoform_X3_[Bombyx_mori]	uncharacterized LOC101746063
LOC101746878	2	GeneID:101746878	protein_coding		KWMTBOMO11378	uncharacterized protein LOC101746878 isoform X8 [Bombyx mori]	PREDICTED:_uncharacterized_protein_LOC101746878_isoform_X3_[Bombyx_mori]	uncharacterized LOC101746878
LOC692831	2	GeneID:692831	protein_coding	D11DS	KWMTBOMO15020	acyl-CoA delta-11 desaturase isoform 1 [Bombyx mori]	acyl-CoA_delta-11_desaturase_isoform_1_[Bombyx_mori]	acyl-CoA delta-11 desaturase		GO:0005789,GO:0006633,GO:0016021,GO:0017105,GO:0046872	endoplasmic reticulum membrane|fatty acid biosynthetic process|integral component of membrane|acyl-CoA delta11-desaturase activity|metal ion binding	ko04212,ko01040,ko01212,ko03320,ko04152	Longevity regulating pathway - worm|Biosynthesis of unsaturated fatty acids|Fatty acid metabolism|PPAR signaling pathway|AMPK signaling pathway
LOC733028	2	GeneID:733028	protein_coding		KWMTBOMO13982	thymosin isoform 2 [Bombyx mori]	thymosin_isoform_2_[Bombyx_mori]	thymosin
UGT33R2	2	GeneID:100862842	protein_coding	UGT2B31	KWMTBOMO00919	UDP-glycosyltransferase UGT33R2 [Bombyx mori]	UDP-glycosyltransferase_UGT33R2_precursor_[Bombyx_mori]	UDP-glycosyltransferase UGT33R2		GO:0005789,GO:0008194,GO:0015020,GO:0016021,GO:0031090,GO:0043231	endoplasmic reticulum membrane|UDP-glycosyltransferase activity|glucuronosyltransferase activity|integral component of membrane|organelle membrane|intracellular membrane-bounded organelle	ko00982,ko00980,ko00140,ko00040,ko00830,ko00860,ko00983,ko00053,ko00500	Drug metabolism - cytochrome P450|Metabolism of xenobiotics by cytochrome P450|Steroid hormone biosynthesis|Pentose and glucuronate interconversions|Retinol metabolism|Porphyrin and chlorophyll metabolism|Drug metabolism - other enzymes|Ascorbate and aldarate metabolism|Starch and sucrose metabolism
LOC101736919	3	GeneID:101736919	protein_coding	Dyrk3	KWMTBOMO15997	dual specificity tyrosine-phosphorylation-regulated kinase 2 isoform X4 [Bombyx mori]	PREDICTED:_dual_specificity_tyrosine-phosphorylation-regulated_kinase_2-like_[Bombyx_mori]	dual specificity tyrosine-phosphorylation-regulated kinase 2		GO:0004674,GO:0004712,GO:0004713,GO:0005524	protein serine/threonine kinase activity|protein serine/threonine/tyrosine kinase activity|protein tyrosine kinase activity|ATP binding	ko04111	Cell cycle - yeast
LOC101741809	3	GeneID:101741809	protein_coding		KWMTBOMO11803	uncharacterized protein LOC101741809 [Bombyx mori]	PREDICTED:_uncharacterized_protein_LOC101741809_[Bombyx_mori]	uncharacterized LOC101741809
LOC101744718	3	GeneID:101744718	protein_coding	SmydA-8	KWMTBOMO02173	protein msta [Bombyx mori]	PREDICTED:_protein_msta,_isoform_A-like_isoform_X1_[Bombyx_mori]	protein msta		GO:0000790,GO:0008757,GO:0010629,GO:0034968,GO:0042826	nuclear chromatin|S-adenosylmethionine-dependent methyltransferase activity|negative regulation of gene expression|histone lysine methylation|histone deacetylase binding
LOC101744727	3	GeneID:101744727	protein_coding	ncs-2	KWMTBOMO00513	neuronal calcium sensor 2 isoform X1 [Pieris rapae]	PREDICTED:_neuronal_calcium_sensor_2_[Bombyx_mori]	neuronal calcium sensor 2		GO:0005509	calcium ion binding
LOC110385100	3	GeneID:110385100	lncRNA		KWMTBOMO01864	reverse transcriptase [Bombyx mori]	reverse_transcriptase_[Bombyx_mori]
LOC110385571	3	GeneID:110385571	lncRNA		KWMTBOMO06938	syntaxin-1A [Bombyx mori]	putative_s-syntaxin_[Danaus_plexippus]
LOC110385782	3	GeneID:110385782	protein_coding		KWMTBOMO04359	uncharacterized protein LOC110385782 [Bombyx mori]	PREDICTED:_protein_unc-13_homolog_C-like_[Amyelois_transitella]	uncharacterized LOC110385782
LOC110385807	3	GeneID:110385807	lncRNA		KWMTBOMO04142	uncharacterized protein LOC113503567 [Trichoplusia ni]	PREDICTED:_uncharacterized_protein_LOC106716864_[Papilio_machaon]
LOC110385911	3	GeneID:110385911	protein_coding					uncharacterized LOC110385911
LOC110386053	3	GeneID:110386053	lncRNA		KWMTBOMO15696	uncharacterized protein LOC113521129, partial [Galleria mellonella]	PREDICTED:_uncharacterized_protein_LOC103311804_[Acyrthosiphon_pisum]
LOC101740733	1	GeneID:101740733	protein_coding		KWMTBOMO13243	protein PXR1 isoform X1 [Bombyx mori]	PREDICTED:_aspartic_and_glutamic_acid-rich_protein-like_isoform_X2_[Bombyx_mori]	protein PXR1
LOC101742223	1	GeneID:101742223	protein_coding	LCT	KWMTBOMO07102	lactase-phlorizin hydrolase [Bombyx mori]	PREDICTED:_lactase-phlorizin_hydrolase-like_[Bombyx_mori]	lactase-phlorizin hydrolase				ko04973,ko00052	Carbohydrate digestion and absorption|Galactose metabolism
LOC101743112	1	GeneID:101743112	protein_coding		KWMTBOMO04137	uncharacterized protein LOC101743112 [Bombyx mori]	PREDICTED:_uncharacterized_protein_LOC105841582_[Bombyx_mori]	uncharacterized LOC101743112
LOC101745053	1	GeneID:101745053	protein_coding		KWMTBOMO10447	uncharacterized protein LOC101745053 [Bombyx mori]	PREDICTED:_uncharacterized_protein_LOC101745053_[Bombyx_mori]	uncharacterized LOC101745053
LOC101745164	1	GeneID:101745164	lncRNA
LOC105841915	1	GeneID:105841915	lncRNA
LOC105842474	1	GeneID:105842474	protein_coding					uncharacterized LOC105842474
LOC110386547	1	GeneID:110386547	lncRNA
LOC110386924	1	GeneID:110386924	protein_coding		KWMTBOMO15087	autophagy-related protein 2 homolog A [Bombyx mori]	PREDICTED:_autophagy-related_protein_2_homolog_A-like_[Bombyx_mori]	trypsin inhibitor-like		GO:0004867,GO:0007275	serine-type endopeptidase inhibitor activity|multicellular organism development
Y-d	1	GeneID:692999	protein_coding	y	KWMTBOMO10317	yellow-d isoform X1 [Bombyx mori]	PREDICTED:_yellow-d_isoform_X1_[Bombyx_mori]	yellow-d		GO:0005576,GO:0007275,GO:0042438,GO:0060179	extracellular region|multicellular organism development|melanin biosynthetic process|male mating behavior

## Sheet: PSG
gene	Gene_Module	gene_Dbxref	gene_type	gene_symbol	silkbase_geneID	silkbase_description_blast	silkbase_description	description	TFs_Family	GO_id	GO_term	pathway	pathway_description
CPG6	1	GeneID:100379516	protein_coding		KWMTBOMO10697	--	cuticular_protein_glycine-rich_6_precursor_[Bombyx_mori]	cuticular protein glycine-rich 6
LOC101737070	1	GeneID:101737070	protein_coding	Tmed2	KWMTBOMO09631	transmembrane emp24 domain-containing protein 2 [Bombyx mori]	PREDICTED:_transmembrane_emp24_domain-containing_protein_2_[Plutella_xylostella]	transmembrane emp24 domain-containing protein 2		GO:0001843,GO:0001893,GO:0001947,GO:0005783,GO:0005789,GO:0005793,GO:0005794,GO:0006886,GO:0006888,GO:0006903,GO:0007030,GO:0010628,GO:0016021,GO:0030134,GO:0030137,GO:0030663,GO:0032525,GO:0032580,GO:0033116,GO:0034260,GO:0035264,GO:0036342,GO:0042589,GO:0060716,GO:0072659	neural tube closure|maternal placenta development|heart looping|endoplasmic reticulum|endoplasmic reticulum membrane|endoplasmic reticulum-Golgi intermediate compartment|Golgi apparatus|intracellular protein transport|ER to Golgi vesicle-mediated transport|vesicle targeting|Golgi organization|positive regulation of gene expression|integral component of membrane|COPII-coated ER to Golgi transport …
LOC101739385	1	GeneID:101739385	protein_coding		KWMTBOMO06082	uncharacterized protein LOC101739385 isoform X1 [Bombyx mori]	PREDICTED:_uncharacterized_protein_LOC106142738_[Amyelois_transitella]	uncharacterized LOC101739385
LOC101741178	1	GeneID:101741178	protein_coding		KWMTBOMO02538	uncharacterized protein LOC101741178 isoform X2 [Bombyx mori]	PREDICTED:_uncharacterized_protein_LOC106124724_isoform_X5_[Papilio_xuthus]	uncharacterized LOC101741178
LOC101741610	1	GeneID:101741610	protein_coding	actA3a	KWMTBOMO10174	PREDICTED: actin, cytoplasmic A3a isoform X1 [Bactrocera dorsalis]	PREDICTED:_actin,_cytoplasmic_A3a_isoform_X1_[Bactrocera_dorsalis]	actin, cytoplasmic A3a		GO:0005524,GO:0005737,GO:0005856	ATP binding|cytoplasm|cytoskeleton	ko04145,ko04520,ko04670,ko04015,ko04390,ko04611,ko04391,ko04510,ko04745,ko04810,ko04530,ko04919,ko04210,ko04921	Phagosome|Adherens junction|Leukocyte transendothelial migration|Rap1 signaling pathway|Hippo signaling pathway|Platelet activation|Hippo signaling pathway - fly|Focal adhesion|Phototransduction - fly|Regulation of actin cytoskeleton|Tight junction|Thyroid hormone signaling pathway|Apoptosis|Oxytocin signaling pathway
LOC101745164	1	GeneID:101745164	lncRNA
LOC101745332	1	GeneID:101745332	protein_coding		KWMTBOMO04383	reverse transcriptase [Bombyx mori]	reverse_transcriptase_[Bombyx_mori]	uncharacterized LOC101745332
LOC101746861	1	GeneID:101746861	protein_coding		KWMTBOMO00390	uncharacterized protein LOC101746861 [Bombyx mori]	Ankyrin_repeat_domain-containing_protein_11_[Papilio_machaon]	uncharacterized LOC101746861
LOC110385498	1	--	--	--	--	--	--	--	--	--	--	--	--
LOC733070	1	GeneID:733070	protein_coding	SEC61B	KWMTBOMO01918	transport protein Sec61 beta subunit [Bombyx mori]	transport_protein_Sec61_beta_subunit_[Bombyx_mori]	transport protein Sec61 beta subunit		GO:0000060,GO:0003723,GO:0005086,GO:0005783,GO:0005784,GO:0005789,GO:0005829,GO:0006616,GO:0016020,GO:0016021,GO:0030433,GO:0030970,GO:0031204,GO:0031205,GO:0048408	protein import into nucleus, translocation|RNA binding|ARF guanyl-nucleotide exchange factor activity|endoplasmic reticulum|Sec61 translocon complex|endoplasmic reticulum membrane|cytosol|SRP-dependent cotranslational protein targeting to membrane, translocation|membrane|integral component of membrane|ubiquitin-dependent ERAD pathway|retrograde protein transport, ER to cytosol|posttranslational p…	ko04145,ko04141,ko03060	Phagosome|Protein processing in endoplasmic reticulum|Protein export
CTL5	2	GeneID:692946	protein_coding		KWMTBOMO01829	C-type lectin 5 precursor [Bombyx mori]	C-type_lectin_5_precursor_[Bombyx_mori]	C-type lectin 5
LOC100272001	2	GeneID:100272001	protein_coding	SERPINB1	KWMTBOMO13891	mucin-17 [Bombyx mori]	serpin-27_[Bombyx_mori]	serine protease inhibitor 27		GO:0004867,GO:0005615,GO:0005737,GO:0010951	serine-type endopeptidase inhibitor activity|extracellular space|cytoplasm|negative regulation of endopeptidase activity
LOC101735700	2	GeneID:101735700	protein_coding	Tgfbi	KWMTBOMO01682	uncharacterized protein LOC101735700 [Bombyx mori]	uncharacterized_LOC106127760_precursor_[Papilio_xuthus]	uncharacterized LOC101735700		GO:0001525,GO:0002062,GO:0005178,GO:0005201,GO:0005518,GO:0005604,GO:0005615,GO:0005802,GO:0007155,GO:0008283,GO:0030198,GO:0031012,GO:0050839,GO:0050840,GO:0062023	angiogenesis|chondrocyte differentiation|integrin binding|extracellular matrix structural constituent|collagen binding|basement membrane|extracellular space|trans-Golgi network|cell adhesion|cell proliferation|extracellular matrix organization|extracellular matrix|cell adhesion molecule binding|extracellular matrix binding|collagen-containing extracellular matrix
LOC101736159	2	GeneID:101736159	protein_coding		KWMTBOMO02593	eisosome protein SEG2 [Bombyx mori]	PREDICTED:_eisosome_protein_SEG2_[Bombyx_mori]	eisosome protein SEG2
LOC101737213	2	GeneID:101737213	protein_coding		KWMTBOMO06993	protein mothers against dpp [Bombyx mori]	PREDICTED:_uncharacterized_protein_LOC101737213_[Bombyx_mori]	centromere protein F
LOC101739682	2	GeneID:101739682	protein_coding	PNLIP	KWMTBOMO13286	uncharacterized protein LOC101739682 [Bombyx mori]	PREDICTED:_uncharacterized_protein_LOC101739682_[Bombyx_mori]	uncharacterized LOC101739682		GO:0004806,GO:0005576,GO:0016042,GO:0046872	triglyceride lipase activity|extracellular region|lipid catabolic process|metal ion binding
LOC101740315	2	GeneID:101740315	protein_coding		KWMTBOMO06337	extensin-2 [Bombyx mori]	PREDICTED:_extensin-2-like_[Bombyx_mori]	extensin-2
LOC101740647	2	GeneID:101740647	protein_coding		KWMTBOMO01923	uncharacterized protein LOC101740647 [Bombyx mori]	PREDICTED:_uncharacterized_protein_LOC106143014_[Amyelois_transitella]	uncharacterized LOC101740647
LOC101743051	2	GeneID:101743051	protein_coding		KWMTBOMO10384	zinc finger protein hangover isoform X1 [Bombyx mori]	PREDICTED:_nucleolin_isoform_X2_[Bombyx_mori]	zinc finger protein hangover
LOC101745825	2	GeneID:101745825	protein_coding		KWMTBOMO07639	mucin-17 isoform X5 [Bombyx mori]	PREDICTED:_mucin-17-like_isoform_X8_[Bombyx_mori]	mucin-3A
LOC101736034	3	GeneID:101736034	protein_coding	PGBD4	KWMTBOMO01902	piggyBac transposable element-derived protein 4 isoform X1 [Bombyx mori]	PREDICTED:_piggyBac_transposable_element-derived_protein_4-like_[Bombyx_mori]	piggyBac transposable element-derived protein 4
LOC101737758	3	GeneID:101737758	protein_coding		KWMTBOMO06129	zinc finger protein 600-like [Bombyx mori]	PREDICTED:_zinc_finger_protein_600-like_[Bombyx_mori]	zinc finger protein 600-like	zf-C2H2
LOC101741809	3	GeneID:101741809	protein_coding		KWMTBOMO11803	uncharacterized protein LOC101741809 [Bombyx mori]	PREDICTED:_uncharacterized_protein_LOC101741809_[Bombyx_mori]	uncharacterized LOC101741809
LOC101743535	3	GeneID:101743535	protein_coding		KWMTBOMO08463	uncharacterized protein LOC101743535 isoform X1 [Bombyx mori]	PREDICTED:_uncharacterized_protein_LOC101743535_isoform_X2_[Bombyx_mori]	uncharacterized LOC101743535
LOC101745620	3	GeneID:101745620	protein_coding	sug	KWMTBOMO08827	zinc finger protein GLI1 [Bombyx mori]	PREDICTED:_zinc_finger_protein_GLIS3-like_[Amyelois_transitella]	zinc finger protein GLI1	zf-C2H2	GO:0000122,GO:0000977,GO:0000981,GO:0005634,GO:0007275,GO:0016607,GO:0031670,GO:0042594,GO:0045892,GO:0045893,GO:0046872	negative regulation of transcription by RNA polymerase II|RNA polymerase II regulatory region sequence-specific DNA binding|DNA-binding transcription factor activity, RNA polymerase II-specific|nucleus|multicellular organism development|nuclear speck|cellular response to nutrient|response to starvation|negative regulation of transcription, DNA-templated|positive regulation of transcription, DNA-t…
LOC105842375	3	GeneID:105842375	lncRNA		KWMTBOMO12354	chondroitin sulfate synthase 1 [Bombyx mori]	PREDICTED:_chondroitin_sulfate_synthase_1_[Bombyx_mori]
LOC105842671	3	GeneID:105842671	protein_coding	X-element\ORF2	KWMTBOMO09988	uncharacterized protein LOC105842671 [Bombyx mori]	PREDICTED:_uncharacterized_protein_LOC101735858_[Bombyx_mori]	uncharacterized LOC105842671		GO:0003964,GO:0006313	RNA-directed DNA polymerase activity|transposition, DNA-mediated
LOC110385571	3	GeneID:110385571	lncRNA		KWMTBOMO06938	syntaxin-1A [Bombyx mori]	putative_s-syntaxin_[Danaus_plexippus]
LOC110385807	3	GeneID:110385807	lncRNA		KWMTBOMO04142	uncharacterized protein LOC113503567 [Trichoplusia ni]	PREDICTED:_uncharacterized_protein_LOC106716864_[Papilio_machaon]
LOC110385928	3	GeneID:110385928	lncRNA		KWMTBOMO03517	endonuclease-reverse transcriptase [Bombyx mori]	endonuclease-reverse_transcriptase_[Bombyx_mori]
