# Supplementary material for: A single-cell transcriptomic atlas characterizes the silk-producing organ in the silkworm
Source: Nat Commun. 2022 Jun 9;13:3316. doi: 10.1038/s41467-022-31003-1 (PMC9184679; doi:10.1038/s41467-022-31003-1)
Supplement: Supplementary file 4 — Supplementary Data 1 to 16 [file 41467_2022_31003_MOESM4_ESM.zip › Supplementary Data/Supplementary Data 6.xlsx]

## Sheet: main
Supplementary Data 6. All switching genes detected in ASG cells
1	all_switching_gene_of_ASG
2	genes_of_ASG_up_and_down_at_early_stage
3	genes_of_ASG_up_and_down_at_middle_stage
4	genes_of_ASG_up_and_down_at_late_stage
5	data_summarization_of _up_and_down_genes

## Sheet: 1-all switching genes of ASG
GeneID	zerop_gene	switch_at_time	pseudoR2s	direction	FDR	switch_at_timeidx	gene_Dbxref	gene_type	gene_symbol	silkbase_geneID	silkbase_description_blast	silkbase_description	description	TFs_Family	GO_id	GO_term	pathway	pathway_description
CPT3	0.486797	12.8121	0.762708	up	1.25903e-245	36	GeneID:692497	protein_coding		KWMTBOMO04356	TPA: putative cuticle protein [Bombyx mori]	_putative_cuticle_protein_[Bombyx_mori]	cuticular protein tweedle motif 3
LOC101741738	0.996863	1.08829	0.762247	down	0.0395213	3	GeneID:101741738	protein_coding	CG4928	KWMTBOMO04684	UNC93-like protein [Bombyx mori]	PREDICTED:_UNC93-like_protein_[Papilio_xuthus]	UNC93-like protein		GO:0005886,GO:0006937,GO:0015459,GO:0016021,GO:0043266,GO:0055120	plasma membrane|regulation of muscle contraction|potassium channel regulator activity|integral component of membrane|regulation of potassium ion transport|striated muscle dense body
CTL4	0.522876	15.2547	0.687181	up	2.36613e-242	43	GeneID:100329158	protein_coding		KWMTBOMO01884	hypothetical protein B5X24_HaOG207360 [Helicoverpa armigera]	PREDICTED:_C-type_lectin_4_isoform_X1_[Bombyx_mori]	C-type lectin 4
LOC101736821	0.545359	11.0524	0.62938	down	2.00108e-265	31	GeneID:101736821	protein_coding		KWMTBOMO12901	uncharacterized protein LOC101736821 isoform X2 [Bombyx mori]	PREDICTED:_uncharacterized_protein_LOC101736821_isoform_X2_[Bombyx_mori]	uncharacterized LOC101736821
LOC733010	0.472418	12.179	0.620363	up	6.72524e-281	34	GeneID:733010	protein_coding	obst-E	KWMTBOMO08747	gasp precursor [Bombyx mori]	gasp_precursor_[Bombyx_mori]	gasp		GO:0005615,GO:0006030,GO:0008061,GO:0042302	extracellular space|chitin metabolic process|chitin binding|structural constituent of cuticle
LOC101742755	0.619346	20.5741	0.604056	up	9.79833e-195	57	GeneID:101742755	protein_coding	Pxdn	KWMTBOMO10383	uncharacterized protein LOC101742755 [Bombyx mori]	PREDICTED:_uncharacterized_protein_LOC101742755_[Bombyx_mori]	uncharacterized LOC101742755		GO:0004601,GO:0005201,GO:0005615,GO:0005783,GO:0006979,GO:0020037,GO:0030198,GO:0031012,GO:0042744,GO:0046872,GO:0055114,GO:0062023	peroxidase activity|extracellular matrix structural constituent|extracellular space|endoplasmic reticulum|response to oxidative stress|heme binding|extracellular matrix organization|extracellular matrix|hydrogen peroxide catabolic process|metal ion binding|oxidation-reduction process|collagen-containing extracellular matrix
LOC732885	0.555556	17.0639	0.564563	up	8.71021e-265	48	GeneID:732885	protein_coding	SSPO	KWMTBOMO01924	very low-density lipoprotein receptor precursor isoform 1 [Bombyx mori]	very_low-density_lipoprotein_receptor_isoform_1_precursor_[Bombyx_mori]	very low-density lipoprotein receptor		GO:0005615,GO:0007155,GO:0007399,GO:0030154,GO:0030414	extracellular space|cell adhesion|nervous system development|cell differentiation|peptidase inhibitor activity
LOC101742347	0.996863	31.7038	0.555607	up	0.0291065	88	GeneID:101742347	lncRNA
Ser2	0.369412	6.57796	0.552729	up	4.94872e-142	18	GeneID:100379325	protein_coding		KWMTBOMO06334	sericin 2 isoform 2 precursor [Bombyx mori]	sericin_2_isoform_1_precursor_[Bombyx_mori]	sericin 2
LOC101743237	0.557647	10.685	0.550004	down	7.77614e-266	30	GeneID:101743237	protein_coding		KWMTBOMO05221	uncharacterized protein LOC101743237 [Bombyx mori]	PREDICTED:_uncharacterized_protein_LOC106142844_[Amyelois_transitella]	uncharacterized LOC101743237
LOC101735321	0.995817	31.7755	0.547935	up	0.0276293	89	GeneID:101735321	protein_coding		KWMTBOMO12148	hypothetical protein B5V51_3917 [Heliothis virescens]	PREDICTED:_uncharacterized_protein_LOC101735321_[Bombyx_mori]	uncharacterized LOC101735321
LOC692390	0.433725	10.2197	0.545572	up	9.9095e-258	28	GeneID:692390	protein_coding	Ctsb	KWMTBOMO10376	cathepsin B [Bombyx mori]	cathepsin_B_precursor_[Bombyx_mori]	cathepsin B		GO:0004175,GO:0004197,GO:0005576,GO:0005615,GO:0005737,GO:0005739,GO:0005764,GO:0006508,GO:0006914,GO:0007283,GO:0007519,GO:0009611,GO:0009612,GO:0009749,GO:0009897,GO:0009986,GO:0014070,GO:0014075,GO:0016324,GO:0030984,GO:0034097,GO:0042277,GO:0042383,GO:0042470,GO:0043434,GO:0043621,GO:0044877,GO:0045471,GO:0050790,GO:0051603,GO:0060548,GO:0070670,GO:0071260	endopeptidase activity|cysteine-type endopeptidase activity|extracellular region|extracellular space|cytoplasm|mitochondrion|lysosome|proteolysis|autophagy|spermatogenesis|skeletal muscle tissue development|response to wounding|response to mechanical stimulus|response to glucose|external side of plasma membrane|cell surface|response to organic cyclic compound|response to amine|apical plasma membr…	ko04142,ko04924,ko04612,ko04210	Lysosome|Renin secretion|Antigen processing and presentation|Apoptosis
LOC101739696	0.548235	16.6619	0.53847	up	1.68101e-275	46	GeneID:101739696	protein_coding		KWMTBOMO02810	LOW QUALITY PROTEIN: uncharacterized protein LOC101739696 [Bombyx mori]	PREDICTED:_LOW_QUALITY_PROTEIN:_uncharacterized_protein_LOC101739696_[Bombyx_mori]	uncharacterized LOC101739696
LOC101746589	0.578824	18.3508	0.534722	up	1.2752e-258	51	GeneID:101746589	protein_coding	PPAF2	KWMTBOMO06700	uncharacterized protein LOC101746589 isoform X2 [Bombyx mori]	PREDICTED:_uncharacterized_protein_LOC106134916_[Amyelois_transitella]	uncharacterized LOC101746589		GO:0004252,GO:0005576,GO:0045087,GO:0046872	serine-type endopeptidase activity|extracellular region|innate immune response|metal ion binding
LOC101741954	0.591373	19.0372	0.531915	up	1.50528e-251	53	GeneID:101741954	protein_coding		KWMTBOMO15828	uncharacterized protein LOC101741954 isoform X1 [Bombyx mori]	PREDICTED:_uncharacterized_protein_LOC106130654_[Amyelois_transitella]	uncharacterized LOC101741954
LOC110385079	0.994771	30.547	0.528676	up	0.00285371	85	GeneID:110385079	protein_coding		KWMTBOMO07273	uncharacterized protein LOC110385079 [Bombyx mori]	Uncharacterized_protein_OBRU01_23022_[Operophtera_brumata]	uncharacterized LOC110385079
LOC101745825	0.631373	21.2018	0.524116	up	1.71564e-229	59	GeneID:101745825	protein_coding		KWMTBOMO07639	mucin-17 isoform X5 [Bombyx mori]	PREDICTED:_mucin-17-like_isoform_X8_[Bombyx_mori]	mucin-3A
LOC101741978	0.521307	15.1783	0.522934	up	1.38908e-287	42	GeneID:101741978	protein_coding		KWMTBOMO14137	uncharacterized protein LOC101741978 [Bombyx mori]	AF117598_1_unknown_[Manduca_sexta]	uncharacterized LOC101741978
LOC778506	0.564967	10.4069	0.51937	down	5.87709e-262	29	GeneID:778506	protein_coding		KWMTBOMO04650	uncharacterized protein LOC778506 isoform X1 [Bombyx mori]	PREDICTED:_uncharacterized_protein_LOC778506_isoform_X1_[Bombyx_mori]	uncharacterized LOC778506
LOC101741151	0.580654	18.4578	0.515564	up	1.74897e-262	51	GeneID:101741151	protein_coding		KWMTBOMO15819	uncharacterized protein LOC101741151 [Bombyx mori]	Osiris_9C_[Operophtera_brumata]	uncharacterized LOC101741151
LOC101741917	0.641569	21.7547	0.515154	up	7.03809e-227	61	GeneID:101741917	protein_coding		KWMTBOMO08013	uncharacterized protein LOC101741917 isoform X2 [Bombyx mori]	PREDICTED:_uncharacterized_protein_LOC101741917_isoform_X2_[Bombyx_mori]	uncharacterized LOC101741917
LOC101745786	0.996078	30.162	0.509717	up	0.00427831	84	GeneID:101745786	protein_coding	ADTRP	KWMTBOMO00828	androgen-dependent TFPI-regulating protein [Bombyx mori]	PREDICTED:_androgen-dependent_TFPI-regulating_protein-like_[Papilio_machaon]	androgen-dependent TFPI-regulating protein	MYB	GO:0001934,GO:0002042,GO:0002686,GO:0003332,GO:0005622,GO:0005901,GO:0009986,GO:0010628,GO:0012505,GO:0016020,GO:0016021,GO:0016787,GO:0030195,GO:0042758,GO:0043491,GO:0050709,GO:0071383,GO:0140052,GO:1903038,GO:2000402	positive regulation of protein phosphorylation|cell migration involved in sprouting angiogenesis|negative regulation of leukocyte migration|negative regulation of extracellular matrix constituent secretion|intracellular|caveola|cell surface|positive regulation of gene expression|endomembrane system|membrane|integral component of membrane|hydrolase activity|negative regulation of blood coagulation…
LOC101743000	0.633987	21.3526	0.509267	up	4.31089e-233	60	GeneID:101743000	protein_coding		KWMTBOMO00496	mucin-5AC isoform X3 [Bombyx mori]	PREDICTED:_mucin-5AC-like_[Amyelois_transitella]	mucin-5AC
LOC105842020	0.993464	31.6481	0.496526	up	0.00666773	88	GeneID:105842020	protein_coding	CSB-PGBD3	KWMTBOMO08681	piggyBac transposable element-derived protein 3-like [Helicoverpa armigera]	PREDICTED:_piggyBac_transposable_element-derived_protein_3-like_[Papilio_xuthus]	piggyBac transposable element-derived protein 3		GO:0005634	nucleus
CPR34	0.576209	18.2321	0.491898	up	6.11959e-269	51	GeneID:100379433	protein_coding		KWMTBOMO13151	TPA: putative cuticle protein [Bombyx mori]	cuticular_protein_RR-1_motif_34_precursor_[Bombyx_mori]	cuticular protein RR-1 motif 34		GO:0042302	structural constituent of cuticle
LOC101745293	0.993987	29.3029	0.469886	up	0.000285084	82	GeneID:101745293	protein_coding		KWMTBOMO01633	uncharacterized protein LOC101745293 [Bombyx mori]	PREDICTED:_uncharacterized_protein_LOC106110044_[Papilio_polytes]	uncharacterized LOC101745293
LOC101737966	0.993464	30.6887	0.466279	up	0.00175654	86	GeneID:101737966	protein_coding	QRICH2	KWMTBOMO13066	uncharacterized protein LOC101737966 isoform X2 [Bombyx mori]	hypothetical_protein_KGM_03983_[Danaus_plexippus]	uncharacterized LOC101737966
LOC110385586	0.994771	30.6763	0.463531	up	0.00500921	86	GeneID:110385586	lncRNA
LOC101744457	0.99451	31.3928	0.457085	up	0.00666211	88	GeneID:101744457	protein_coding	UQCRC2	KWMTBOMO12793	cytochrome b-c1 complex subunit 2, mitochondrial isoform X2 [Bombyx mori]	PREDICTED:_probable_mitochondrial-processing_peptidase_subunit_beta_isoform_X1_[Amyelois_transitella]	cytochrome b-c1 complex subunit 2, mitochondrial		GO:0004222,GO:0005654,GO:0005739,GO:0005743,GO:0005750,GO:0005751,GO:0006119,GO:0006627,GO:0009060,GO:0043209,GO:0044877,GO:0046872	metalloendopeptidase activity|nucleoplasm|mitochondrion|mitochondrial inner membrane|mitochondrial respiratory chain complex III|mitochondrial respiratory chain complex IV|oxidative phosphorylation|protein processing involved in protein targeting to mitochondrion|aerobic respiration|myelin sheath|protein-containing complex binding|metal ion binding	ko00190,ko04260	Oxidative phosphorylation|Cardiac muscle contraction
LOC110385181	0.992157	31.0116	0.455181	up	0.000265389	86	GeneID:110385181	protein_coding		KWMTBOMO15798	uncharacterized protein LOC110385181 [Bombyx mori]	PREDICTED:_uncharacterized_protein_LOC106106449_[Papilio_polytes]	uncharacterized LOC110385181		GO:0005576	extracellular region
LOC101738867	0.678954	23.8665	0.454787	up	7.26238e-221	67	GeneID:101738867	protein_coding		KWMTBOMO01009	uncharacterized protein LOC101738867 [Bombyx mori]	PREDICTED:_uncharacterized_protein_LOC101738867_[Bombyx_mori]	uncharacterized LOC101738867
LOC110386516	0.996078	29.5114	0.452271	up	0.00216377	82	GeneID:110386516	lncRNA		KWMTBOMO13708	mariner transposase [Bombyx mori]	mariner_transposase_[Bombyx_mori]
LOC101745915	0.993725	1.04205	0.452004	down	0.00507991	3	GeneID:101745915	protein_coding		KWMTBOMO09516	limulus clotting factor C isoform X2 [Bombyx mori]	hemolymph_proteinase_19_[Manduca_sexta]	limulus clotting factor C		GO:0004252,GO:0005576,GO:0007155,GO:0030246,GO:0042381	serine-type endopeptidase activity|extracellular region|cell adhesion|carbohydrate binding|hemolymph coagulation
LOC101738748	0.721307	25.6222	0.449967	up	3.59819e-190	71	GeneID:101738748	protein_coding	nrf-6	KWMTBOMO08605	uncharacterized protein LOC101738748 [Bombyx mori]	PREDICTED:_nose_resistant_to_fluoxetine_protein_6-like_[Amyelois_transitella]	uncharacterized LOC101738748		GO:0006869,GO:0007275,GO:0008289,GO:0016021,GO:0016747	lipid transport|multicellular organism development|lipid binding|integral component of membrane|transferase activity, transferring acyl groups other than amino-acyl groups
LOC105841947	0.689412	4.54916	0.446648	down	3.76069e-115	13	GeneID:105841947	protein_coding	Tret1	KWMTBOMO06199	facilitated trehalose transporter Tret1 [Bombyx mori]	PREDICTED:_facilitated_trehalose_transporter_Tret1-like_[Bombyx_mori]	facilitated trehalose transporter Tret1		GO:0005886,GO:0015574,GO:0015771,GO:0016021	plasma membrane|trehalose transmembrane transporter activity|trehalose transport|integral component of membrane
LOC101745323	0.99634	1.82111	0.441763	down	0.0491801	5	GeneID:101745323	protein_coding	slc46a1	KWMTBOMO13391	proton-coupled folate transporter [Bombyx mori]	PREDICTED:_proton-coupled_folate_transporter-like_[Papilio_machaon]	proton-coupled folate transporter		GO:0005542,GO:0016021,GO:0055085	folic acid binding|integral component of membrane|transmembrane transport
LOC101741430	0.996078	29.6354	0.441692	up	0.00235052	83	GeneID:101741430	protein_coding		KWMTBOMO02328	uncharacterized protein LOC101741430 [Bombyx mori]	PREDICTED:_uncharacterized_protein_LOC101741430_isoform_X1_[Bombyx_mori]	uncharacterized LOC101741430
LOC101737746	0.654379	22.571	0.439142	up	4.6503e-236	63	GeneID:101737746	protein_coding	PNLIP	KWMTBOMO13068	pancreatic triacylglycerol lipase isoform X2 [Bombyx mori]	PREDICTED:_pancreatic_triacylglycerol_lipase-like_[Amyelois_transitella]	pancreatic triacylglycerol lipase		GO:0004806,GO:0005576,GO:0016042,GO:0046872	triglyceride lipase activity|extracellular region|lipid catabolic process|metal ion binding	ko04977,ko04972,ko04975,ko00561	Vitamin digestion and absorption|Pancreatic secretion|Fat digestion and absorption|Glycerolipid metabolism
LOC101740474	0.993203	30.7202	0.436671	up	0.000185042	86	GeneID:101740474	protein_coding		KWMTBOMO14492	endonuclease-reverse transcriptase [Bombyx mori]	endonuclease-reverse_transcriptase_[Bombyx_mori]	uncharacterized LOC101740474		GO:0003964,GO:0006310,GO:0009036,GO:0032197,GO:0032199,GO:0046872,GO:0090305	RNA-directed DNA polymerase activity|DNA recombination|type II site-specific deoxyribonuclease activity|transposition, RNA-mediated|reverse transcription involved in RNA-mediated transposition|metal ion binding|nucleic acid phosphodiester bond hydrolysis
LOC101745570	0.642876	21.9528	0.435395	up	2.46662e-242	61	GeneID:101745570	protein_coding		KWMTBOMO10903	uncharacterized protein LOC101745570 isoform X1 [Bombyx mori]	reverse_transcriptase_[Bombyx_mori]	uncharacterized LOC101745570
LOC101742616	0.988497	29.4858	0.428345	up	2.44628e-07	82	GeneID:101742616	protein_coding	CBS	KWMTBOMO15165	cystathionine beta-synthase [Bombyx mori]	hypothetical_protein_KGM_18427_[Danaus_plexippus]	cystathionine beta-synthase				ko00260,ko01230,ko00270	Glycine, serine and threonine metabolism|Biosynthesis of amino acids|Cysteine and methionine metabolism
LOC110386271	0.996863	30.7308	0.426881	up	0.0106978	86	GeneID:110386271	lncRNA		KWMTBOMO16526	INO80 complex subunit C [Bombyx mori]	PREDICTED:_INO80_complex_subunit_C_[Amyelois_transitella]
LOC101741217	0.995294	31.0768	0.425904	up	0.0080061	87	GeneID:101741217	protein_coding	ABCG4	KWMTBOMO07165	hypothetical protein B5X24_HaOG200324 [Helicoverpa armigera]	PREDICTED:_ATP-binding_cassette_sub-family_G_member_1-like_[Papilio_xuthus]	ATP-binding cassette sub-family G member 4
LOC101737074	0.612026	20.2884	0.425798	up	3.34485e-257	57	GeneID:101737074	protein_coding		KWMTBOMO02979	uncharacterized protein LOC101737074 isoform X1 [Bombyx mori]	PREDICTED:_uncharacterized_protein_LOC101737074_isoform_X2_[Bombyx_mori]	uncharacterized LOC101737074	MH1
LOC101737188	0.852026	28.8641	0.424145	up	4.3736e-85	80	GeneID:101737188	protein_coding	MTSS1	KWMTBOMO16364	cell wall protein AWA1 isoform X1 [Spodoptera litura]	PREDICTED:_MTSS1-like_protein_[Amyelois_transitella]	MTSS1-like protein		GO:0001726,GO:0003785,GO:0005102,GO:0005737,GO:0007009,GO:0007155,GO:0007169,GO:0015629,GO:0030035,GO:0030036,GO:0030139,GO:0042802,GO:0050680,GO:0061333,GO:0071498,GO:0072102,GO:0072160,GO:2001013	ruffle|actin monomer binding|signaling receptor binding|cytoplasm|plasma membrane organization|cell adhesion|transmembrane receptor protein tyrosine kinase signaling pathway|actin cytoskeleton|microspike assembly|actin cytoskeleton organization|endocytic vesicle|identical protein binding|negative regulation of epithelial cell proliferation|renal tubule morphogenesis|cellular response to fluid she…
LOC110386108	0.996863	31.8082	0.42358	up	0.0308255	89	GeneID:110386108	lncRNA		KWMTBOMO07523	reverse transcriptase [Bombyx mori]	reverse_transcriptase_[Bombyx_mori]
LOC101737313	0.609935	20.1881	0.419634	up	6.58277e-258	56	GeneID:101737313	protein_coding	Doa	KWMTBOMO03306	probable serine/threonine-protein kinase dyrk2 isoform X1 [Bombyx mori]	PREDICTED:_probable_serine/threonine-protein_kinase_dyrk2_isoform_X1_[Bombyx_mori]	serine/threonine-protein kinase Doa		GO:0000381,GO:0004672,GO:0004674,GO:0004712,GO:0004713,GO:0005524,GO:0005634,GO:0005737,GO:0005783,GO:0005829,GO:0006468,GO:0007350,GO:0007399,GO:0007548,GO:0007601,GO:0009306,GO:0030717,GO:0034125,GO:0042051,GO:0046777,GO:0048477,GO:0048749,GO:0050896,GO:2000255	regulation of alternative mRNA splicing, via spliceosome|protein kinase activity|protein serine/threonine kinase activity|protein serine/threonine/tyrosine kinase activity|protein tyrosine kinase activity|ATP binding|nucleus|cytoplasm|endoplasmic reticulum|cytosol|protein phosphorylation|blastoderm segmentation|nervous system development|sex differentiation|visual perception|protein secretion|ooc…
LOC101741535	0.996863	31.2897	0.418199	up	0.0165554	87	GeneID:101741535	protein_coding	Gld	KWMTBOMO09586	glucose dehydrogenase [FAD, quinone] [Bombyx mori]	PREDICTED:_glucose_dehydrogenase_[FAD,_quinone]-like_[Bombyx_mori]	glucose dehydrogenase [FAD, quinone]		GO:0005576,GO:0016614,GO:0050660	extracellular region|oxidoreductase activity, acting on CH-OH group of donors|flavin adenine dinucleotide binding
LOC105841331	0.995033	30.3487	0.415987	up	0.00307912	85	GeneID:105841331	protein_coding		KWMTBOMO04401	uncharacterized protein LOC105841331 [Bombyx mori]	PREDICTED:_uncharacterized_protein_LOC105841331_[Bombyx_mori]	uncharacterized LOC105841331
LOC101739682	0.593464	19.2954	0.41524	up	6.68608e-264	54	GeneID:101739682	protein_coding	PNLIP	KWMTBOMO13286	uncharacterized protein LOC101739682 [Bombyx mori]	PREDICTED:_uncharacterized_protein_LOC101739682_[Bombyx_mori]	uncharacterized LOC101739682		GO:0004806,GO:0005576,GO:0016042,GO:0046872	triglyceride lipase activity|extracellular region|lipid catabolic process|metal ion binding
LOC101744399	0.52	13.1274	0.414237	down	3.70198e-275	37	GeneID:101744399	protein_coding		KWMTBOMO03558	vegetative cell wall protein gp1-like isoform X1 [Bombyx mori]	PREDICTED:_lopap_[Papilio_machaon]	cyclin-dependent kinase inhibitor 1C-like
LOC101739739	0.873725	29.2489	0.413642	up	4.99711e-72	82	GeneID:101739739	protein_coding	Pla1a	KWMTBOMO07271	phospholipase A1 member A [Bombyx mori]	PREDICTED:_phospholipase_A1_member_A-like_[Bombyx_mori]	phospholipase A1 member A		GO:0002080,GO:0005615,GO:0008970,GO:0016042	acrosomal membrane|extracellular space|phospholipase A1 activity|lipid catabolic process
LOC101737397	0.623268	20.9361	0.413167	up	4.84521e-252	58	GeneID:101737397	protein_coding		KWMTBOMO01140	uncharacterized protein LOC101737397 [Bombyx mori]	putative_secreted_protein_[Operophtera_brumata]	uncharacterized LOC101737397
LOC101736123	0.993987	29.38	0.412166	up	0.000181044	82	GeneID:101736123	protein_coding	Gld	KWMTBOMO09984	glucose dehydrogenase [FAD, quinone] [Bombyx mori]	PREDICTED:_glucose_dehydrogenase_[FAD,_quinone]_[Bombyx_mori]	glucose dehydrogenase [FAD, quinone]		GO:0005576,GO:0006006,GO:0008364,GO:0016614,GO:0046693,GO:0050660	extracellular region|glucose metabolic process|pupal chitin-based cuticle development|oxidoreductase activity, acting on CH-OH group of donors|sperm storage|flavin adenine dinucleotide binding	ko00260	Glycine, serine and threonine metabolism
LOC110384913	0.993987	30.0877	0.412089	up	0.000454367	84	GeneID:110384913	lncRNA	RTase	KWMTBOMO08481	piggyBac transposable element-derived protein 3-like [Helicoverpa armigera]	PREDICTED:_piggyBac_transposable_element-derived_protein_3-like_[Papilio_xuthus]			GO:0003964,GO:0006313	RNA-directed DNA polymerase activity|transposition, DNA-mediated
LOC101741222	0.611242	20.2806	0.411262	up	4.9173e-257	57	GeneID:101741222	protein_coding		KWMTBOMO13925	uncharacterized protein LOC101741222 isoform X3 [Bombyx mori]	PREDICTED:_uncharacterized_protein_LOC101741222_isoform_X2_[Bombyx_mori]	uncharacterized LOC101741222
LOC101738890	0.99634	32.1512	0.411209	up	0.0206037	90	GeneID:101738890	protein_coding	POL				uncharacterized LOC101738890		GO:0003676,GO:0003964,GO:0004190,GO:0004519,GO:0015074	nucleic acid binding|RNA-directed DNA polymerase activity|aspartic-type endopeptidase activity|endonuclease activity|DNA integration
LOC110386082	0.994771	31.3916	0.410876	up	0.00489539	88	GeneID:110386082	protein_coding		KWMTBOMO05316	piggyBac transposable element-derived protein 1-like [Bombyx mori]	transposase_[Chilo_suppressalis]	piggyBac transposable element-derived protein 1-like
LOC110386015	0.990588	31.3256	0.407479	up	3.89931e-05	87	GeneID:110386015	lncRNA		KWMTBOMO08919	endonuclease-reverse transcriptase [Bombyx mori]	endonuclease-reverse_transcriptase_[Bombyx_mori]
LOC101740654	0.689673	24.6137	0.406464	up	7.73581e-219	69	GeneID:101740654	protein_coding	wat	KWMTBOMO14100	hypothetical protein B5V51_3492 [Heliothis virescens]	fatty_acyl-CoA_reductase_12,_partial_[Helicoverpa_assulta]	fatty acyl-CoA reductase wat		GO:0005737,GO:0005777,GO:0006629,GO:0010025,GO:0016021,GO:0016324,GO:0035002,GO:0035149,GO:0035336,GO:0045177,GO:0050062,GO:0055114,GO:0080019	cytoplasm|peroxisome|lipid metabolic process|wax biosynthetic process|integral component of membrane|apical plasma membrane|liquid clearance, open tracheal system|lumen formation, open tracheal system|long-chain fatty-acyl-CoA metabolic process|apical part of cell|long-chain-fatty-acyl-CoA reductase activity|oxidation-reduction process|fatty-acyl-CoA reductase (alcohol-forming) activity	ko04212,ko00073,ko04146	Longevity regulating pathway - worm|Cutin, suberine and wax biosynthesis|Peroxisome
LOC110385634	0.993464	31.2147	0.406109	up	0.000879437	87	GeneID:110385634	protein_coding		KWMTBOMO08680	uncharacterized protein LOC111354295 isoform X2 [Spodoptera litura]	PREDICTED:_uncharacterized_protein_LOC101741920_[Bombyx_mori]	uncharacterized LOC110385634
LOC110385510	0.992941	31.2519	0.403989	up	0.000642856	87	GeneID:110385510	lncRNA
LOC105842112	0.993987	29.9025	0.403385	up	0.000494233	83	GeneID:105842112	protein_coding		KWMTBOMO14711	reverse transcriptase [Bombyx mori]	reverse_transcriptase_[Bombyx_mori]	actin cytoskeleton-regulatory complex protein pan1
Or-64	0.97098	1.73165	0.402204	down	2.0097e-06	5	GeneID:100379316	protein_coding	OR2	KWMTBOMO05220	olfactory receptor 64 [Bombyx mori]	olfactory_receptor_64_[Bombyx_mori]	olfactory receptor 64		GO:0004984,GO:0005549,GO:0005886,GO:0007165,GO:0007608,GO:0016021,GO:0042048,GO:0050911	olfactory receptor activity|odorant binding|plasma membrane|signal transduction|sensory perception of smell|integral component of membrane|olfactory behavior|detection of chemical stimulus involved in sensory perception of smell
LOC101738309	0.746405	26.33	0.401879	up	1.2217e-169	73	GeneID:101738309	protein_coding		KWMTBOMO11046	uncharacterized protein LOC101738309 [Bombyx mori]	PREDICTED:_uncharacterized_protein_LOC106136342_isoform_X1_[Amyelois_transitella]	uncharacterized LOC101738309
LOC101737873	0.938039	30.2234	0.401388	up	1.345e-31	84	GeneID:101737873	protein_coding		KWMTBOMO02813	protein flightless-1 homolog [Bombyx mori]	PREDICTED:_protein_flightless-1_homolog_[Bombyx_mori]	protein flightless-1 homolog
LOC101746180	0.847059	28.7605	0.399649	up	5.3659e-90	80	GeneID:101746180	protein_coding	Gyc32E	KWMTBOMO05766	guanylate cyclase 32E [Bombyx mori]	PREDICTED:_guanylate_cyclase_32E-like_[Bombyx_mori]	guanylate cyclase 32E		GO:0004383,GO:0005524,GO:0005525,GO:0005622,GO:0005886,GO:0005887,GO:0006468,GO:0007165,GO:0019934,GO:0038023	guanylate cyclase activity|ATP binding|GTP binding|intracellular|plasma membrane|integral component of plasma membrane|protein phosphorylation|signal transduction|cGMP-mediated signaling|signaling receptor activity
LOC105841945	0.935686	29.979	0.398855	up	1.89121e-34	84	GeneID:105841945	protein_coding		KWMTBOMO10902	mariner transposase [Bombyx mori]	mariner_transposase_[Bombyx_mori]	uncharacterized LOC105841945
LOC692894	0.429281	10.4799	0.398436	up	1.53155e-252	29	GeneID:692894	protein_coding	ADGRE2	KWMTBOMO05696	LOW QUALITY PROTEIN: notch-like protein isoform X1 [Bombyx mori]	PREDICTED:_LOW_QUALITY_PROTEIN:_notch-like_protein_isoform_X1_[Bombyx_mori]	notch-like protein		GO:0004930,GO:0005509,GO:0005622,GO:0005887,GO:0006954,GO:0007155,GO:0007166,GO:0007189,GO:0016477,GO:0031256,GO:0032587,GO:0035374,GO:0071621	G protein-coupled receptor activity|calcium ion binding|intracellular|integral component of plasma membrane|inflammatory response|cell adhesion|cell surface receptor signaling pathway|adenylate cyclase-activating G protein-coupled receptor signaling pathway|cell migration|leading edge membrane|ruffle membrane|chondroitin sulfate binding|granulocyte chemotaxis
LOC101744505	0.96732	32.0203	0.397965	up	1.06938e-13	89	GeneID:101744505	protein_coding		KWMTBOMO15829	hypothetical protein B5V51_12500, partial [Heliothis virescens]	putative_Osiris,_partial_[Operophtera_brumata]	uncharacterized LOC101744505
LOC110385476	0.891242	29.3932	0.397958	up	1.45576e-61	82	GeneID:110385476	lncRNA		KWMTBOMO14492	endonuclease-reverse transcriptase [Bombyx mori]	endonuclease-reverse_transcriptase_[Bombyx_mori]
LOC101738507	0.640523	21.9324	0.397927	up	1.24906e-243	61	GeneID:101738507	protein_coding		KWMTBOMO13162	endocuticle structural glycoprotein ABD-5-like [Spodoptera litura]	PREDICTED:_uncharacterized_protein_LOC106132757_[Amyelois_transitella]	larval cuticle protein 5-like
LOC101745199	0.995817	30.1131	0.396642	up	0.0039236	84	GeneID:101745199	protein_coding		KWMTBOMO04509	uncharacterized protein LOC101745199 [Bombyx mori]	PREDICTED:_uncharacterized_protein_LOC101745199_[Bombyx_mori]	uncharacterized LOC101745199
LOC101736774	0.753987	26.5617	0.396575	up	1.11773e-163	74	GeneID:101736774	protein_coding		KWMTBOMO05313	uncharacterized protein LOC101736774 isoform X1 [Bombyx mori]	PREDICTED:_uncharacterized_protein_LOC101736774_[Bombyx_mori]	uncharacterized LOC101736774
LOC101742559	0.99451	31.4309	0.395696	up	0.00381308	88	GeneID:101742559	protein_coding	insv	KWMTBOMO01401	uncharacterized protein LOC101742559 [Bombyx mori]	Uncharacterized_protein_OBRU01_10577_[Operophtera_brumata]	uncharacterized LOC101742559		GO:0003714,GO:0005634,GO:0043035,GO:0043565,GO:0045746,GO:0045892	transcription corepressor activity|nucleus|chromatin insulator sequence binding|sequence-specific DNA binding|negative regulation of Notch signaling pathway|negative regulation of transcription, DNA-templated
LOC101742992	0.989542	2.18164	0.394209	down	0.029296	6	GeneID:101742992	protein_coding	Ttpa	KWMTBOMO02192	alpha-tocopherol transfer protein [Bombyx mori]	CRAL-TRIO_domain-containing_protein,_partial_[Manduca_sexta]	alpha-tocopherol transfer protein		GO:0001892,GO:0005546,GO:0005770,GO:0005829,GO:0007584,GO:0008431,GO:0009268,GO:0009636,GO:0019842,GO:0032502,GO:0042360,GO:0043325,GO:0051180,GO:0051452,GO:0060548,GO:0090212,GO:0120009,GO:0120013	embryonic placenta development|phosphatidylinositol-4,5-bisphosphate binding|late endosome|cytosol|response to nutrient|vitamin E binding|response to pH|response to toxic substance|vitamin binding|developmental process|vitamin E metabolic process|phosphatidylinositol-3,4-bisphosphate binding|vitamin transport|intracellular pH reduction|negative regulation of cell death|negative regulation of esta…
LOC105842317	0.59451	19.4063	0.393904	up	2.83069e-261	54	GeneID:105842317	lncRNA
LOC101744542	0.996863	30.6656	0.393753	up	0.0123313	86	GeneID:101744542	protein_coding		KWMTBOMO09221	uncharacterized protein LOC101744925 [Bombyx mori]	Uncharacterized_protein_OBRU01_20202,_partial_[Operophtera_brumata]	uncharacterized LOC101744542
LOC101742982	0.994248	28.5243	0.393217	up	0.000164925	80	GeneID:101742982	protein_coding		KWMTBOMO10860	LOW QUALITY PROTEIN: uncharacterized protein LOC101742982 [Bombyx mori]	PREDICTED:_uncharacterized_protein_LOC101742982_[Bombyx_mori]	uncharacterized LOC101742982
LOC101736713	0.996078	31.3447	0.392064	up	0.00999543	87	GeneID:101736713	protein_coding	Snx7	KWMTBOMO14684	sorting nexin-7-like [Spodoptera litura]	putative_sorting_nexin_family_member_30_[Operophtera_brumata]	sorting nexin-7		GO:0015031,GO:0030659,GO:0035091	protein transport|cytoplasmic vesicle membrane|phosphatidylinositol binding
LOC101744837	0.69098	24.759	0.390238	up	4.89794e-218	69	GeneID:101744837	protein_coding	SCARB1	KWMTBOMO14231	scavenger receptor class B member 1 isoform X2 [Bombyx mori]	PREDICTED:_scavenger_receptor_class_B_member_1_isoform_X2_[Bombyx_mori]	scavenger receptor class B member 1		GO:0001530,GO:0001540,GO:0001875,GO:0001935,GO:0005737,GO:0005887,GO:0005901,GO:0006707,GO:0008035,GO:0009986,GO:0010867,GO:0010886,GO:0010899,GO:0015914,GO:0015920,GO:0030169,GO:0032497,GO:0033344,GO:0034186,GO:0034375,GO:0034383,GO:0034384,GO:0035461,GO:0042632,GO:0043231,GO:0043534,GO:0043654,GO:0043691,GO:0044406,GO:0050892,GO:0051000,GO:0070328,GO:0070506,GO:0070508	lipopolysaccharide binding|amyloid-beta binding|lipopolysaccharide receptor activity|endothelial cell proliferation|cytoplasm|integral component of plasma membrane|caveola|cholesterol catabolic process|high-density lipoprotein particle binding|cell surface|positive regulation of triglyceride biosynthetic process|positive regulation of cholesterol storage|regulation of phosphatidylcholine cataboli…
LOC110386365	0.995556	31.1417	0.38928	up	0.00677406	87	GeneID:110386365	protein_coding		KWMTBOMO13322	reverse transcriptase [Bombyx mori]	PREDICTED:_uncharacterized_protein_LOC101737183_[Bombyx_mori]	uncharacterized LOC110386365
CPH28	0.594771	19.4338	0.389209	up	1.66953e-260	54	GeneID:100379468	protein_coding		KWMTBOMO06989	TPA: putative cuticle protein [Bombyx mori]	cuticular_protein_hypothetical_28_precursor_[Bombyx_mori]	cuticular protein hypothetical 28
LOC101735565	0.991895	30.1262	0.388658	up	3.66188e-05	84	GeneID:101735565	protein_coding	Cacna2d4	KWMTBOMO02897	voltage-dependent calcium channel subunit alpha-2/delta-3 isoform X1 [Bombyx mori]	PREDICTED:_voltage-dependent_calcium_channel_subunit_alpha-2/delta-3_[Bombyx_mori]	voltage-dependent calcium channel subunit alpha-2/delta-3		GO:0005245,GO:0005891,GO:0034765,GO:0046872,GO:0050908,GO:0070588	voltage-gated calcium channel activity|voltage-gated calcium channel complex|regulation of ion transmembrane transport|metal ion binding|detection of light stimulus involved in visual perception|calcium ion transmembrane transport
LOC101743456	0.929673	30.0568	0.387689	up	5.12354e-38	84	GeneID:101743456	protein_coding	ft	KWMTBOMO07268	cadherin-related tumor suppressor [Bombyx mori]	PREDICTED:_cadherin-related_tumor_suppressor-like,_partial_[Bombyx_mori]	cadherin-related tumor suppressor		GO:0000904,GO:0001736,GO:0001737,GO:0005509,GO:0005739,GO:0005886,GO:0005887,GO:0007156,GO:0007157,GO:0007164,GO:0007446,GO:0007447,GO:0007476,GO:0008283,GO:0008285,GO:0009888,GO:0010629,GO:0016021,GO:0016324,GO:0016327,GO:0016336,GO:0016339,GO:0018149,GO:0032880,GO:0035159,GO:0035209,GO:0035220,GO:0035332,GO:0040008,GO:0042067,GO:0043065,GO:0044331,GO:0045198,GO:0045296,GO:0045317,GO:0045570,GO:…	cell morphogenesis involved in differentiation|establishment of planar polarity|establishment of imaginal disc-derived wing hair orientation|calcium ion binding|mitochondrion|plasma membrane|integral component of plasma membrane|homophilic cell adhesion via plasma membrane adhesion molecules|heterophilic cell-cell adhesion via plasma membrane cell adhesion molecules|establishment of tissue polari…	ko04392,ko04391	Hippo signaling pathway -multiple species|Hippo signaling pathway - fly
LOC101735908	0.708235	25.4566	0.386415	up	2.73011e-205	71	GeneID:101735908	protein_coding		KWMTBOMO11711	alpha-protein kinase 1 [Bombyx mori]	PREDICTED:_alpha-protein_kinase_1_[Bombyx_mori]	alpha-protein kinase 1
LOC110386070	0.995033	29.8874	0.385859	up	0.0014585	83	GeneID:110386070	protein_coding		KWMTBOMO05316	piggyBac transposable element-derived protein 1-like [Bombyx mori]	transposase_[Chilo_suppressalis]	uncharacterized LOC110386070
LOC101737039	0.993203	28.9654	0.385053	up	4.40416e-05	81	GeneID:101737039	protein_coding	AHCYL2	KWMTBOMO00954	S-adenosylhomocysteine hydrolase-like protein 1 isoform X4 [Bombyx mori]	PREDICTED:_putative_adenosylhomocysteinase_3_isoform_X1_[Bombyx_mori]	S-adenosylhomocysteine hydrolase-like protein 1		GO:0005783,GO:0005829,GO:0006730,GO:0016787,GO:0043005	endoplasmic reticulum|cytosol|one-carbon metabolic process|hydrolase activity|neuron projection	ko00270	Cysteine and methionine metabolism
LOC101740171	0.678431	24.0889	0.384298	up	1.92346e-224	67	GeneID:101740171	protein_coding	Ush1g	KWMTBOMO10184	Usher syndrome type-1G protein homolog [Bombyx mori]	PREDICTED:_Usher_syndrome_type-1G_protein_homolog_[Amyelois_transitella]	Usher syndrome type-1G protein homolog	Others	GO:0001917,GO:0005737,GO:0005829,GO:0005886,GO:0007605,GO:0015629,GO:0016020,GO:0030507,GO:0032391,GO:0036064,GO:0042472,GO:0042802,GO:0042803,GO:0045494,GO:0050953,GO:0050957,GO:0060113,GO:0060122	photoreceptor inner segment|cytoplasm|cytosol|plasma membrane|sensory perception of sound|actin cytoskeleton|membrane|spectrin binding|photoreceptor connecting cilium|ciliary basal body|inner ear morphogenesis|identical protein binding|protein homodimerization activity|photoreceptor cell maintenance|sensory perception of light stimulus|equilibrioception|inner ear receptor cell differentiation|inn…
LOC110385727	0.964183	31.2467	0.38413	up	2.05838e-17	87	GeneID:110385727	lncRNA		KWMTBOMO01864	reverse transcriptase [Bombyx mori]	reverse_transcriptase_[Bombyx_mori]
LOC101746112	0.993725	30.2709	0.383727	up	0.000571021	84	GeneID:101746112	protein_coding	Smox	KWMTBOMO01845	peroxisomal N(1)-acetyl-spermine/spermidine oxidase-like [Bombyx mori]	PREDICTED:_peroxisomal_N(1)-acetyl-spermine/spermidine_oxidase-like_[Amyelois_transitella]	peroxisomal N(1)-acetyl-spermine/spermidine oxidase-like		GO:0005634,GO:0005654,GO:0005737,GO:0006598,GO:0016491,GO:0031965,GO:0043231,GO:0046208,GO:0046592,GO:0052894,GO:0052895,GO:0052901	nucleus|nucleoplasm|cytoplasm|polyamine catabolic process|oxidoreductase activity|nuclear membrane|intracellular membrane-bounded organelle|spermine catabolic process|polyamine oxidase activity|norspermine:oxygen oxidoreductase activity|N1-acetylspermine:oxygen oxidoreductase (N1-acetylspermidine-forming) activity|spermine:oxygen oxidoreductase (spermidine-forming) activity	ko00330,ko00410	Arginine and proline metabolism|beta-Alanine metabolism
LOC110385036	0.401569	9.08379	0.382879	up	2.40641e-233	25	GeneID:110385036	protein_coding		KWMTBOMO15239	--	PREDICTED:_uncharacterized_protein_LOC101745792_[Bombyx_mori]	uncharacterized LOC110385036
LOC101744649	0.99634	31.6545	0.38237	up	0.01383	88	GeneID:101744649	protein_coding		KWMTBOMO15830	uncharacterized protein LOC113232607 [Hyposmocoma kahamanoa]	PREDICTED:_uncharacterized_protein_LOC106130652_[Amyelois_transitella]	transcription factor Sox-1
LOC110386004	0.993987	30.4442	0.380125	up	0.000639724	85	GeneID:110386004	lncRNA
LOC101745614	0.832157	2.36676	0.379891	down	2.1459e-24	7	GeneID:101745614	protein_coding		KWMTBOMO14765	uncharacterized protein LOC101745614 isoform X2 [Bombyx mori]	PREDICTED:_uncharacterized_protein_LOC105841668_[Bombyx_mori]	uncharacterized LOC101745614
LOC110386359	0.982745	31.1379	0.378871	up	6.27739e-09	87	GeneID:110386359	protein_coding	CalpC	KWMTBOMO00102	calpain-C [Bombyx mori]	PREDICTED:_calpain-C_[Bombyx_mori]	calpain-C-like		GO:0004198,GO:0005509,GO:0005737,GO:0006508	calcium-dependent cysteine-type endopeptidase activity|calcium ion binding|cytoplasm|proteolysis
LOC101745125	0.795817	27.4711	0.378438	up	2.68497e-130	77	GeneID:101745125	protein_coding	chp	KWMTBOMO03578	chaoptin [Bombyx mori]	PREDICTED:_chaoptin_[Bombyx_mori]	chaoptin		GO:0005886,GO:0007156,GO:0007601,GO:0016028,GO:0032528,GO:0035996,GO:0042052,GO:0046658,GO:0050896	plasma membrane|homophilic cell adhesion via plasma membrane adhesion molecules|visual perception|rhabdomere|microvillus organization|rhabdomere microvillus|rhabdomere development|anchored component of plasma membrane|response to stimulus
LOC101739399	0.960261	31.3402	0.377749	up	7.59007e-19	87	GeneID:101739399	protein_coding		KWMTBOMO15801	uncharacterized protein LOC101739399 [Bombyx mori]	Uncharacterized_protein_OBRU01_22642,_partial_[Operophtera_brumata]	uncharacterized LOC101739399
LOC101736919	0.946667	30.4666	0.377332	up	6.64333e-27	85	GeneID:101736919	protein_coding	Dyrk3	KWMTBOMO15997	dual specificity tyrosine-phosphorylation-regulated kinase 2 isoform X4 [Bombyx mori]	PREDICTED:_dual_specificity_tyrosine-phosphorylation-regulated_kinase_2-like_[Bombyx_mori]	dual specificity tyrosine-phosphorylation-regulated kinase 2		GO:0004674,GO:0004712,GO:0004713,GO:0005524	protein serine/threonine kinase activity|protein serine/threonine/tyrosine kinase activity|protein tyrosine kinase activity|ATP binding	ko04111	Cell cycle - yeast
LOC101740043	0.996863	31.3821	0.376904	up	0.02252	88	GeneID:101740043	protein_coding	Dscam2	KWMTBOMO16360	Down syndrome cell adhesion molecule-like protein Dscam2 isoform X1 [Bombyx mori]	PREDICTED:_Down_syndrome_cell_adhesion_molecule-like_protein_Dscam2_[Amyelois_transitella]	Down syndrome cell adhesion molecule-like protein Dscam2		GO:0005886,GO:0005887,GO:0007156,GO:0007411,GO:0030424,GO:0042802,GO:0048812,GO:0070593,GO:0098632	plasma membrane|integral component of plasma membrane|homophilic cell adhesion via plasma membrane adhesion molecules|axon guidance|axon|identical protein binding|neuron projection morphogenesis|dendrite self-avoidance|cell-cell adhesion mediator activity
C/EBP	0.684183	24.4497	0.376216	up	5.73469e-221	68	GeneID:692780	protein_coding	slbo	KWMTBOMO11827	chorion specific C/EBP [Bombyx mori]	chorion_specific_C/EBP_[Bombyx_mori]	chorion specific C/EBP	C/EBP	GO:0003677,GO:0003700,GO:0005634	DNA binding|DNA-binding transcription factor activity|nucleus
LOC110385541	0.995294	30.9096	0.373942	up	0.0035418	86	GeneID:110385541	protein_coding		KWMTBOMO16244	reverse transcriptase [Bombyx mori]	reverse_transcriptase_[Bombyx_mori]	uncharacterized LOC110385541
Tst	0.993987	31.3349	0.373823	up	0.00159859	87	GeneID:692417	protein_coding	TEKT4	KWMTBOMO16172	testis specific tektin [Bombyx mori]	testis_specific_tektin_[Bombyx_mori]	testis specific tektin		GO:0030317,GO:0036126,GO:0060271,GO:0060294	flagellated sperm motility|sperm flagellum|cilium assembly|cilium movement involved in cell motility
CPG6	0.534118	12.454	0.373796	down	1.08079e-261	35	GeneID:100379516	protein_coding		KWMTBOMO10697	--	cuticular_protein_glycine-rich_6_precursor_[Bombyx_mori]	cuticular protein glycine-rich 6
LOC101741586	0.994771	30.0569	0.373703	up	0.00128414	84	GeneID:101741586	lncRNA		KWMTBOMO00170	uncharacterized protein LOC110375775 [Helicoverpa armigera]	PREDICTED:_uncharacterized_protein_LOC106133963_[Amyelois_transitella]
LOC101746415	0.988758	29.6185	0.371067	up	3.91753e-07	83	GeneID:101746415	protein_coding	Ift81	KWMTBOMO05778	intraflagellar transport protein 81 homolog isoform X1 [Bombyx mori]	PREDICTED:_intraflagellar_transport_protein_81_homolog_[Bombyx_mori]	intraflagellar transport protein 81 homolog		GO:0005813,GO:0005929,GO:0007283,GO:0008589,GO:0015631,GO:0030992,GO:0035735,GO:0042073,GO:0060271	centrosome|cilium|spermatogenesis|regulation of smoothened signaling pathway|tubulin binding|intraciliary transport particle B|intraciliary transport involved in cilium assembly|intraciliary transport|cilium assembly
LOC110385801	0.995294	30.5674	0.370463	up	0.001511	85	GeneID:110385801	lncRNA	Sh3rf3						GO:0046330,GO:0046872,GO:0051865,GO:0061630	positive regulation of JNK cascade|metal ion binding|protein autoubiquitination|ubiquitin protein ligase activity
LOC101742565	0.858301	28.5196	0.369762	up	8.13823e-85	80	GeneID:101742565	protein_coding	Sb	KWMTBOMO13911	serine proteinase stubble [Bombyx mori]	PREDICTED:_serine_proteinase_stubble_[Bombyx_mori]	serine proteinase stubble		GO:0004252,GO:0005886,GO:0006508,GO:0007010,GO:0016021,GO:0035220,GO:0051017	serine-type endopeptidase activity|plasma membrane|proteolysis|cytoskeleton organization|integral component of membrane|wing disc development|actin filament bundle assembly
LOC101736314	0.959739	30.8432	0.36944	up	2.80189e-20	86	GeneID:101736314	protein_coding	CYP6B1	KWMTBOMO12722	LOW QUALITY PROTEIN: cytochrome P450 6B1 [Bombyx mori]	PREDICTED:_LOW_QUALITY_PROTEIN:_cytochrome_P450_6B1-like_[Bombyx_mori]	cytochrome P450 6B1		GO:0005506,GO:0005789,GO:0020037,GO:0031090,GO:0070330	iron ion binding|endoplasmic reticulum membrane|heme binding|organelle membrane|aromatase activity
LOC110385948	0.99085	31.214	0.368818	up	3.84961e-05	87	GeneID:110385948	lncRNA
LOC101739419	0.896471	29.5499	0.368444	up	3.65501e-57	82	GeneID:101739419	protein_coding					uncharacterized LOC101739419
LOC101736015	0.996078	31.8977	0.367731	up	0.0143913	89	GeneID:101736015	protein_coding	hlh-13	KWMTBOMO00402	achaete-scute homolog 3 isoform X1 [Bombyx mori]	PREDICTED:_achaete-scute_homolog_3_[Bombyx_mori]	achaete-scute homolog 3	bHLH	GO:0003677,GO:0005634,GO:0005737,GO:0006979,GO:0008134,GO:0008286,GO:0030154,GO:0043054,GO:0046983	DNA binding|nucleus|cytoplasm|response to oxidative stress|transcription factor binding|insulin receptor signaling pathway|cell differentiation|dauer exit|protein dimerization activity
LOC101744397	0.996078	32.3689	0.366537	up	0.0190135	90	GeneID:101744397	protein_coding		KWMTBOMO03802	uncharacterized protein LOC101744397 isoform X1 [Bombyx mori]	PREDICTED:_protein_TolA-like_[Papilio_machaon]	protein TolA
LOC101741710	0.992941	31.1358	0.366101	up	0.000434396	87	GeneID:101741710	protein_coding	CG1139	KWMTBOMO00662	proton-coupled amino acid transporter-like protein CG1139 [Bombyx mori]	PREDICTED:_proton-coupled_amino_acid_transporter_4-like_[Papilio_xuthus]	proton-coupled amino acid transporter-like protein CG1139		GO:0003333,GO:0005886,GO:0015171,GO:0016021,GO:0040008	amino acid transmembrane transport|plasma membrane|amino acid transmembrane transporter activity|integral component of membrane|regulation of growth
LOC101742180	0.656993	22.9782	0.365817	up	4.31089e-233	64	GeneID:101742180	protein_coding		KWMTBOMO02300	uncharacterized protein LOC101737536 isoform X1 [Bombyx mori]	PREDICTED:_myb-like_protein_AA_[Papilio_machaon]	transcription factor SPT20 homolog
LOC101746227	0.99634	32.724	0.361374	up	0.0284877	91	GeneID:101746227	protein_coding	SLC5A8	KWMTBOMO15735	sodium-coupled monocarboxylate transporter 1 [Bombyx mori]	PREDICTED:_sodium-coupled_monocarboxylate_transporter_1_[Bombyx_mori]	sodium-coupled monocarboxylate transporter 1
LOC101736159	0.681046	24.3579	0.36062	up	4.70885e-221	68	GeneID:101736159	protein_coding		KWMTBOMO02593	eisosome protein SEG2 [Bombyx mori]	PREDICTED:_eisosome_protein_SEG2_[Bombyx_mori]	eisosome protein SEG2
LOC101741124	0.997908	30.3064	0.359543	up	0.0373956	85	GeneID:101741124	protein_coding	GRIN3A	KWMTBOMO13065	uncharacterized protein LOC101741124 isoform X1 [Bombyx mori]	PREDICTED:_uncharacterized_protein_LOC101741124_[Bombyx_mori]	uncharacterized LOC101741124	zf-LITAF-like	GO:0004972,GO:0005262,GO:0005886,GO:0006816,GO:0014069,GO:0016020,GO:0016021,GO:0016358,GO:0016594,GO:0017146,GO:0030054,GO:0042802,GO:0043005,GO:0043025,GO:0045202,GO:0045211,GO:0045471,GO:0051721,GO:0060134,GO:0098978,GO:1904315,GO:2000300	NMDA glutamate receptor activity|calcium channel activity|plasma membrane|calcium ion transport|postsynaptic density|membrane|integral component of membrane|dendrite development|glycine binding|NMDA selective glutamate receptor complex|cell junction|identical protein binding|neuron projection|neuronal cell body|synapse|postsynaptic membrane|response to ethanol|protein phosphatase 2A binding|prepu…	ko04024,ko04080,ko04724	cAMP signaling pathway|Neuroactive ligand-receptor interaction|Glutamatergic synapse
LOC105842326	0.979346	30.8876	0.359281	up	1.09204e-10	86	GeneID:105842326	protein_coding		KWMTBOMO05315	uncharacterized protein LOC105842326 [Bombyx mori]	PREDICTED:_uncharacterized_protein_LOC105842325_[Bombyx_mori]	uncharacterized LOC105842326
LOC101735578	0.938562	30.0849	0.359202	up	1.21593e-32	84	GeneID:101735578	protein_coding	Fkrp	KWMTBOMO11417	fukutin-related protein [Bombyx mori]	PREDICTED:_fukutin-related_protein_[Amyelois_transitella]	fukutin-related protein		GO:0000139,GO:0002162,GO:0005615,GO:0005634,GO:0005791,GO:0005794,GO:0005829,GO:0009101,GO:0016021,GO:0016485,GO:0016740,GO:0035269,GO:0042383	Golgi membrane|dystroglycan binding|extracellular space|nucleus|rough endoplasmic reticulum|Golgi apparatus|cytosol|glycoprotein biosynthetic process|integral component of membrane|protein processing|transferase activity|protein O-linked mannosylation|sarcolemma
LOC101741339	0.408889	9.49018	0.358971	up	4.85061e-234	26	GeneID:101741339	protein_coding	RPS6KA5	KWMTBOMO14464	ribosomal protein S6 kinase alpha-5 isoform X1 [Bombyx mori]	PREDICTED:_ribosomal_protein_S6_kinase_alpha-5_isoform_X1_[Amyelois_transitella]	ribosomal protein S6 kinase alpha-5		GO:0000287,GO:0004674,GO:0005524,GO:0005634,GO:0005654,GO:0005737,GO:0006468,GO:0033129,GO:0035066,GO:0035556,GO:0043987,GO:0043988,GO:0043990,GO:0045892,GO:0045944,GO:0051092,GO:0070498	magnesium ion binding|protein serine/threonine kinase activity|ATP binding|nucleus|nucleoplasm|cytoplasm|protein phosphorylation|positive regulation of histone phosphorylation|positive regulation of histone acetylation|intracellular signal transduction|histone H3-S10 phosphorylation|histone H3-S28 phosphorylation|histone H2A-S1 phosphorylation|negative regulation of transcription, DNA-templated|p…	ko04722,ko04010,ko04668,ko04261,ko04713	Neurotrophin signaling pathway|MAPK signaling pathway|TNF signaling pathway|Adrenergic signaling in cardiomyocytes|Circadian entrainment
LOC101738462	0.992157	30.0675	0.358657	up	1.93462e-05	84	GeneID:101738462	protein_coding		KWMTBOMO11314	uncharacterized protein LOC101738462 isoform X1 [Bombyx mori]	PREDICTED:_uncharacterized_protein_LOC101738462_isoform_X1_[Bombyx_mori]	uncharacterized LOC101738462
LOC101736190	0.983007	30.0873	0.3581	up	5.86638e-10	84	GeneID:101736190	protein_coding	RHBDL3	KWMTBOMO09488	rhomboid-related protein 2 isoform X1 [Bombyx mori]	PREDICTED:_rhomboid-related_protein_2_isoform_X1_[Bombyx_mori]	rhomboid-related protein 2		GO:0004252,GO:0005509,GO:0016021	serine-type endopeptidase activity|calcium ion binding|integral component of membrane
LOC101736691	0.992418	30.0155	0.357502	up	1.89527e-05	84	GeneID:101736691	protein_coding	kn	KWMTBOMO13837	transcription factor collier, partial [Bombyx mori]	PREDICTED:_transcription_factor_collier_[Amyelois_transitella]	transcription factor collier	COE	GO:0001077,GO:0001700,GO:0003677,GO:0005634,GO:0006355,GO:0007350,GO:0007367,GO:0007419,GO:0007474,GO:0007476,GO:0007526,GO:0009608,GO:0010468,GO:0016204,GO:0035203,GO:0035287,GO:0035288,GO:0035289,GO:0035291,GO:0042694,GO:0045087,GO:0045944,GO:0046872,GO:0046983,GO:0048813,GO:0048814	proximal promoter DNA-binding transcription activator activity, RNA polymerase II-specific|embryonic development via the syncytial blastoderm|DNA binding|nucleus|regulation of transcription, DNA-templated|blastoderm segmentation|segment polarity determination|ventral cord development|imaginal disc-derived wing vein specification|imaginal disc-derived wing morphogenesis|larval somatic muscle devel…
LOC105841897	0.992157	29.888	0.355465	up	2.82675e-05	83	GeneID:105841897	lncRNA
CPH4	0.646797	6.70792	0.355215	down	1.37509e-195	19	GeneID:100379492	protein_coding		KWMTBOMO00897	TPA: putative cuticle protein [Bombyx mori]	cuticular_protein_hypothetical_4_precursor_[Bombyx_mori]	cuticular protein hypothetical 4
LOC105842880	0.995817	31.2127	0.353521	up	0.0100136	87	GeneID:105842880	protein_coding		KWMTBOMO10657	rho GTPase-activating protein 4-like isoform X2 [Vanessa tameamea]	PREDICTED:_SLIT-ROBO_Rho_GTPase-activating_protein_3-like,_partial_[Bombyx_mori]	uncharacterized LOC105842880
LOC105841927	0.99634	32.8011	0.353281	up	0.0277254	91	GeneID:105841927	protein_coding		KWMTBOMO08012	uncharacterized protein LOC105841927 [Bombyx mori]	PREDICTED:_uncharacterized_protein_LOC105841927_[Bombyx_mori]	uncharacterized LOC105841927
LOC101735943	0.996078	30.3404	0.353228	up	0.00373965	85	GeneID:101735943	protein_coding	ZDHHC11	KWMTBOMO05668	probable palmitoyltransferase ZDHHC11 [Bombyx mori]	Palmitoyltransferase_[Operophtera_brumata]	probable palmitoyltransferase ZDHHC11		GO:0005783,GO:0005794,GO:0006612,GO:0016021,GO:0018230,GO:0019706	endoplasmic reticulum|Golgi apparatus|protein targeting to membrane|integral component of membrane|peptidyl-L-cysteine S-palmitoylation|protein-cysteine S-palmitoyltransferase activity
LOC101741674	0.993725	31.2717	0.352466	up	0.00063124	87	GeneID:101741674	protein_coding	Gld	KWMTBOMO09589	glucose dehydrogenase [FAD, quinone]-like isoform X1 [Bombyx mori]	glucose_dehydrogenase_[FAD,_quinone]-like_[Bombyx_mori]	glucose dehydrogenase [FAD, quinone]-like		GO:0005576,GO:0016614,GO:0050660	extracellular region|oxidoreductase activity, acting on CH-OH group of donors|flavin adenine dinucleotide binding
LOC101739063	0.995294	30.5321	0.352415	up	0.00192943	85	GeneID:101739063	lncRNA		KWMTBOMO11712	endonuclease-reverse transcriptase [Bombyx mori]	endonuclease-reverse_transcriptase_[Bombyx_mori]
CPH15	0.968105	1.62834	0.351129	down	0.000251787	5	GeneID:100379481	protein_coding		KWMTBOMO06689	TPA: putative cuticle protein [Bombyx mori]	cuticular_protein_hypothetical_15_precursor_[Bombyx_mori]	cuticular protein hypothetical 15
LOC110384737	0.961569	30.3912	0.350921	up	5.18845e-20	85	GeneID:110384737	protein_coding	Gld	KWMTBOMO09590	Glucose dehydrogenase [acceptor], partial [Operophtera brumata]	Glucose_dehydrogenase_[acceptor],_partial_[Operophtera_brumata]	glucose dehydrogenase [FAD, quinone]-like		GO:0005576,GO:0016614,GO:0050660	extracellular region|oxidoreductase activity, acting on CH-OH group of donors|flavin adenine dinucleotide binding	ko00030	Pentose phosphate pathway
LOC110386432	0.993987	29.4966	0.350687	up	0.00019176	82	GeneID:110386432	lncRNA
serpin-6	0.657255	23.0706	0.350463	up	1.54089e-230	64	GeneID:100126553	protein_coding	Spn88Ea	KWMTBOMO08957	serine protease inhibitor 6 isoform X1 [Bombyx mori]	PREDICTED:_serine_protease_inhibitor_6_isoform_X1_[Bombyx_mori]	serine protease inhibitor 6		GO:0002376,GO:0004867,GO:0005576,GO:0005615,GO:0010951,GO:0042438,GO:0045751,GO:0045861,GO:0048526	immune system process|serine-type endopeptidase inhibitor activity|extracellular region|extracellular space|negative regulation of endopeptidase activity|melanin biosynthetic process|negative regulation of Toll signaling pathway|negative regulation of proteolysis|imaginal disc-derived wing expansion
LOC101742671	0.834771	2.49071	0.349832	down	4.91385e-38	7	GeneID:101742671	protein_coding	ALLC	KWMTBOMO04859	probable allantoicase isoform X1 [Bombyx mori]	PREDICTED:_allantoicase-like_[Amyelois_transitella]	probable allantoicase		GO:0000256,GO:0004037	allantoin catabolic process|allantoicase activity	ko00230	Purine metabolism
LOC105842183	0.970719	31.2034	0.349722	up	4.04218e-14	87	GeneID:105842183	protein_coding	ADGRG4	KWMTBOMO02867	uncharacterized protein LOC105842183 [Bombyx mori]	PREDICTED:_uncharacterized_protein_LOC105842183_[Bombyx_mori]	uncharacterized LOC105842183		GO:0004930,GO:0005622,GO:0005887,GO:0007166,GO:0007186,GO:0007189,GO:0016021	G protein-coupled receptor activity|intracellular|integral component of plasma membrane|cell surface receptor signaling pathway|G protein-coupled receptor signaling pathway|adenylate cyclase-activating G protein-coupled receptor signaling pathway|integral component of membrane
LOC101739437	0.990327	32.7792	0.349193	up	0.000771812	91	GeneID:101739437	protein_coding		KWMTBOMO09160	uncharacterized protein LOC101739437 [Bombyx mori]	unknown_unsecreted_protein_[Papilio_xuthus]	uncharacterized LOC101739437
LOC101739664	0.993987	30.762	0.348805	up	0.000322224	86	GeneID:101739664	protein_coding	Iqcg	KWMTBOMO15349	IQ domain-containing protein G isoform X2 [Bombyx mori]	PREDICTED:_IQ_domain-containing_protein_G-like_[Amyelois_transitella]	IQ domain-containing protein G		GO:0002177,GO:0005516,GO:0005737,GO:0007286,GO:0007288,GO:0031514,GO:0036126,GO:0044782	manchette|calmodulin binding|cytoplasm|spermatid development|sperm axoneme assembly|motile cilium|sperm flagellum|cilium organization
LOC105842186	0.813072	28.0253	0.34832	up	5.14804e-116	78	GeneID:105842186	protein_coding	rasp	KWMTBOMO02804	protein-cysteine N-palmitoyltransferase Rasp [Bombyx mori]	PREDICTED:_protein-cysteine_N-palmitoyltransferase_HHAT-like_[Bombyx_mori]	protein-cysteine N-palmitoyltransferase Rasp		GO:0005829,GO:0007224,GO:0007367,GO:0016021,GO:0016409,GO:0016746,GO:0018009,GO:0018345,GO:0046843	cytosol|smoothened signaling pathway|segment polarity determination|integral component of membrane|palmitoyltransferase activity|transferase activity, transferring acyl groups|N-terminal peptidyl-L-cysteine N-palmitoylation|protein palmitoylation|dorsal appendage formation
LOC105841781	0.996078	30.3861	0.347746	up	0.00398722	85	GeneID:105841781	protein_coding	F11	KWMTBOMO15684	uncharacterized protein LOC105841781 [Bombyx mori]	PREDICTED:_uncharacterized_protein_LOC105841781_[Bombyx_mori]	uncharacterized LOC105841781		GO:0004252,GO:0005576,GO:0007596,GO:0008201	serine-type endopeptidase activity|extracellular region|blood coagulation|heparin binding
LOC101745735	0.744314	26.5835	0.347059	up	6.93361e-170	74	GeneID:101745735	protein_coding	pip	KWMTBOMO06571	heparan sulfate 2-O-sulfotransferase pipe isoform X1 [Bombyx mori]	PREDICTED:_heparan_sulfate_2-O-sulfotransferase_pipe_isoform_X2_[Bombyx_mori]	heparan sulfate 2-O-sulfotransferase pipe		GO:0004394,GO:0005634,GO:0005694,GO:0005794,GO:0008146,GO:0009880,GO:0009950,GO:0016485,GO:0030173,GO:0040014,GO:0048477	heparan sulfate 2-O-sulfotransferase activity|nucleus|chromosome|Golgi apparatus|sulfotransferase activity|embryonic pattern specification|dorsal/ventral axis specification|protein processing|integral component of Golgi membrane|regulation of multicellular organism growth|oogenesis
LOC101735593	0.997124	32.149	0.347011	up	0.0384875	90	GeneID:101735593	protein_coding	Grik4	KWMTBOMO05161	uncharacterized protein LOC101735593 [Bombyx mori]	PREDICTED:_uncharacterized_protein_LOC101735733_[Bombyx_mori]	uncharacterized LOC101735593		GO:0005634,GO:0005886,GO:0008066,GO:0015277,GO:0016020,GO:0030054,GO:0030424,GO:0030425,GO:0032983,GO:0035249,GO:0042734,GO:0043195,GO:0043204,GO:0045202,GO:0045211,GO:0050804,GO:0098686,GO:0098978,GO:0099055,GO:0099056	nucleus|plasma membrane|glutamate receptor activity|kainate selective glutamate receptor activity|membrane|cell junction|axon|dendrite|kainate selective glutamate receptor complex|synaptic transmission, glutamatergic|presynaptic membrane|terminal bouton|perikaryon|synapse|postsynaptic membrane|modulation of chemical synaptic transmission|hippocampal mossy fiber to CA3 synapse|glutamatergic synaps…
LOC101745994	0.994248	27.739	0.346747	up	0.000207169	77	GeneID:101745994	protein_coding		KWMTBOMO03599	uncharacterized protein LOC101745994 [Bombyx mori]	PREDICTED:_uncharacterized_protein_LOC101745994_[Bombyx_mori]	uncharacterized LOC101745994
LOC110385641	0.973856	30.931	0.345221	up	6.81208e-14	86	GeneID:110385641	lncRNA		KWMTBOMO01702	endonuclease-reverse transcriptase [Bombyx mori]	endonuclease-reverse_transcriptase_[Bombyx_mori]
LOC101739690	0.995294	30.5521	0.345176	up	0.00181365	85	GeneID:101739690	protein_coding	4cl1	KWMTBOMO11071	4-coumarate--CoA ligase 1, partial [Bombyx mori]	PREDICTED:_4-coumarate--CoA_ligase_1-like_[Bombyx_mori]	4-coumarate--CoA ligase 1		GO:0005524,GO:0009698,GO:0016207	ATP binding|phenylpropanoid metabolic process|4-coumarate-CoA ligase activity
LOC101736292	0.81281	2.77356	0.345137	down	7.84788e-55	8	GeneID:101736292	lncRNA		KWMTBOMO06666	neuropeptide-like precursor 4F [Bombyx mori]	neuropeptide-like_precursor_4F_[Bombyx_mori]
LOC101746426	0.993464	30.1701	0.344326	up	0.000131097	84	GeneID:101746426	protein_coding		KWMTBOMO00981	uncharacterized protein LOC101746426 [Bombyx mori]	PREDICTED:_uncharacterized_protein_LOC106106971_isoform_X2_[Papilio_polytes]	uncharacterized LOC101746426
LOC101735582	0.992418	30.5488	0.344212	up	4.16549e-05	85	GeneID:101735582	protein_coding	SLC35F2	KWMTBOMO13638	solute carrier family 35 member F2-like [Spodoptera litura]	PREDICTED:_solute_carrier_family_35_member_F1-like_[Papilio_polytes]	solute carrier family 35 member F2-like		GO:0016021,GO:0022857	integral component of membrane|transmembrane transporter activity
LOC105842950	0.954248	30.0001	0.343926	up	3.34627e-25	84	GeneID:105842950	lncRNA		KWMTBOMO01792	uncharacterized protein LOC110997792 [Pieris rapae]	putative_myb_transcription_factor_[Operophtera_brumata]
LOC101745387	0.715556	25.934	0.343747	up	3.82294e-195	72	GeneID:101745387	protein_coding	crb	KWMTBOMO08589	protein crumbs [Bombyx mori]	PREDICTED:_protein_crumbs_[Bombyx_mori]	protein crumbs		GO:0001745,GO:0003383,GO:0005080,GO:0005509,GO:0005737,GO:0005819,GO:0005886,GO:0007163,GO:0007391,GO:0007399,GO:0007424,GO:0007435,GO:0007443,GO:0008284,GO:0016021,GO:0016028,GO:0016324,GO:0016327,GO:0016332,GO:0016334,GO:0030507,GO:0032435,GO:0032880,GO:0033157,GO:0034332,GO:0035002,GO:0035003,GO:0035088,GO:0035090,GO:0035239,GO:0035332,GO:0042051,GO:0042052,GO:0045176,GO:0045186,GO:0045218,GO:…	compound eye morphogenesis|apical constriction|protein kinase C binding|calcium ion binding|cytoplasm|spindle|plasma membrane|establishment or maintenance of cell polarity|dorsal closure|nervous system development|open tracheal system development|salivary gland morphogenesis|Malpighian tubule morphogenesis|positive regulation of cell proliferation|integral component of membrane|rhabdomere|apical …	ko04390,ko04391	Hippo signaling pathway|Hippo signaling pathway - fly
LOC101743051	0.731765	26.2293	0.343701	up	3.37861e-181	73	GeneID:101743051	protein_coding		KWMTBOMO10384	zinc finger protein hangover isoform X1 [Bombyx mori]	PREDICTED:_nucleolin_isoform_X2_[Bombyx_mori]	zinc finger protein hangover
LOC101736080	0.726275	26.0857	0.342735	up	2.60202e-186	73	GeneID:101736080	protein_coding	Cht10	KWMTBOMO10066	probable chitinase 10 isoform X1 [Bombyx mori]	putative_chitinase_3_[Papilio_xuthus]	probable chitinase 10		GO:0000272,GO:0004568,GO:0005576,GO:0006032,GO:0008061	polysaccharide catabolic process|chitinase activity|extracellular region|chitin catabolic process|chitin binding	ko00520	Amino sugar and nucleotide sugar metabolism
CPR128	0.687582	24.8401	0.342661	up	2.7521e-215	69	GeneID:100379351	protein_coding		KWMTBOMO12979	TPA: putative cuticle protein [Bombyx mori]	cuticular_protein_RR-2_motif_128_precursor_[Bombyx_mori]	cuticular protein RR-2 motif 128		GO:0042302	structural constituent of cuticle
LOC101738967	0.951895	30.208	0.34206	up	2.98246e-26	84	GeneID:101738967	protein_coding		KWMTBOMO03553	uncharacterized protein LOC101738967 [Bombyx mori]	PREDICTED:_uncharacterized_protein_LOC106137767_[Amyelois_transitella]	uncharacterized LOC101738967
LOC101741344	0.816471	27.8984	0.342037	up	1.10638e-114	78	GeneID:101741344	protein_coding	PDSS2	KWMTBOMO12879	decaprenyl-diphosphate synthase subunit 2 [Bombyx mori]	PREDICTED:_decaprenyl-diphosphate_synthase_subunit_2_[Amyelois_transitella]	decaprenyl-diphosphate synthase subunit 2		GO:0000010,GO:0005759,GO:0005829,GO:0006744,GO:0008299,GO:0046982,GO:0050347,GO:0050878,GO:0051290,GO:1990234	trans-hexaprenyltranstransferase activity|mitochondrial matrix|cytosol|ubiquinone biosynthetic process|isoprenoid biosynthetic process|protein heterodimerization activity|trans-octaprenyltranstransferase activity|regulation of body fluid levels|protein heterotetramerization|transferase complex	ko00900	Terpenoid backbone biosynthesis
LOC101743647	0.67085	23.891	0.341904	up	5.61049e-223	67	GeneID:101743647	protein_coding	Kif13a	KWMTBOMO02991	LOW QUALITY PROTEIN: kinesin-like protein KIF13A [Bombyx mori]	PREDICTED:_kinesin-like_protein_KIF13B_[Amyelois_transitella]	kinesin-like protein KIF13A	ZBTB	GO:0003777,GO:0005524,GO:0005813,GO:0005871,GO:0005874,GO:0006886,GO:0007018,GO:0007049,GO:0008017,GO:0008333,GO:0010008,GO:0016887,GO:0030496,GO:0032438,GO:0032465,GO:0032588,GO:0035459,GO:0043001,GO:0051301,GO:0072383	microtubule motor activity|ATP binding|centrosome|kinesin complex|microtubule|intracellular protein transport|microtubule-based movement|cell cycle|microtubule binding|endosome to lysosome transport|endosome membrane|ATPase activity|midbody|melanosome organization|regulation of cytokinesis|trans-Golgi network membrane|cargo loading into vesicle|Golgi to plasma membrane protein transport|cell divi…
LOC101743425	0.953203	30.7703	0.341815	up	1.70848e-24	86	GeneID:101743425	protein_coding	CalpC	KWMTBOMO00102	calpain-C [Bombyx mori]	PREDICTED:_calpain-C_[Bombyx_mori]	calpain-C	Others	GO:0004198,GO:0005509,GO:0005737,GO:0006508	calcium-dependent cysteine-type endopeptidase activity|calcium ion binding|cytoplasm|proteolysis
LOC100272001	0.707451	25.712	0.341648	up	1.95967e-202	72	GeneID:100272001	protein_coding	SERPINB1	KWMTBOMO13891	mucin-17 [Bombyx mori]	serpin-27_[Bombyx_mori]	serine protease inhibitor 27		GO:0004867,GO:0005615,GO:0005737,GO:0010951	serine-type endopeptidase inhibitor activity|extracellular space|cytoplasm|negative regulation of endopeptidase activity
LOC101743793	0.989542	32.1807	0.340285	up	1.65407e-05	90	GeneID:101743793	protein_coding		KWMTBOMO02989	LOW QUALITY PROTEIN: dynein beta chain, ciliary [Bombyx mori]	PREDICTED:_LOW_QUALITY_PROTEIN:_dynein_beta_chain,_ciliary-like_[Bombyx_mori]	dynein beta chain, ciliary		GO:0003777,GO:0005524,GO:0005737,GO:0005874,GO:0007018,GO:0016887,GO:0030030,GO:0030286,GO:0031514	microtubule motor activity|ATP binding|cytoplasm|microtubule|microtubule-based movement|ATPase activity|cell projection organization|dynein complex|motile cilium
LOC101739311	0.896993	29.4047	0.339774	up	1.24745e-58	82	GeneID:101739311	protein_coding	ft	KWMTBOMO07269	LOW QUALITY PROTEIN: cadherin-related tumor suppressor [Bombyx mori]	Cadherin-like_protein_[Operophtera_brumata]	cadherin-related tumor suppressor		GO:0000904,GO:0001736,GO:0001737,GO:0005509,GO:0005739,GO:0005886,GO:0005887,GO:0007156,GO:0007157,GO:0007164,GO:0007446,GO:0007447,GO:0007476,GO:0008283,GO:0008285,GO:0009888,GO:0010629,GO:0016021,GO:0016324,GO:0016327,GO:0016336,GO:0016339,GO:0018149,GO:0032880,GO:0035159,GO:0035209,GO:0035220,GO:0035332,GO:0040008,GO:0042067,GO:0043065,GO:0044331,GO:0045198,GO:0045296,GO:0045317,GO:0045570,GO:…	cell morphogenesis involved in differentiation|establishment of planar polarity|establishment of imaginal disc-derived wing hair orientation|calcium ion binding|mitochondrion|plasma membrane|integral component of plasma membrane|homophilic cell adhesion via plasma membrane adhesion molecules|heterophilic cell-cell adhesion via plasma membrane cell adhesion molecules|establishment of tissue polari…	ko04392,ko04391	Hippo signaling pathway -multiple species|Hippo signaling pathway - fly
LOC101738722	0.951373	1.67863	0.338716	down	2.10379e-07	5	GeneID:101738722	protein_coding	Drc3	KWMTBOMO06522	dynein regulatory complex subunit 3 isoform X2 [Bombyx mori]	putative_protein_phosphatases_pp1_regulatory_subunit_[Danaus_plexippus]	dynein regulatory complex subunit 3		GO:0005930,GO:0031514	axoneme|motile cilium
LOC101738354	0.871634	29.3389	0.337398	up	6.20501e-74	82	GeneID:101738354	protein_coding	bab2	KWMTBOMO05533	uncharacterized protein LOC101738354 isoform X1 [Bombyx mori]	PREDICTED:_uncharacterized_protein_LOC101738354_isoform_X1_[Bombyx_mori]	protein abrupt	ZBTB	GO:0003680,GO:0003700,GO:0005634,GO:0005700,GO:0006351,GO:0006355,GO:0006357,GO:0007455,GO:0007478,GO:0061040,GO:2000736	AT DNA binding|DNA-binding transcription factor activity|nucleus|polytene chromosome|transcription, DNA-templated|regulation of transcription, DNA-templated|regulation of transcription by RNA polymerase II|eye-antennal disc morphogenesis|leg disc morphogenesis|female gonad morphogenesis|regulation of stem cell differentiation
LOC101746257	0.957908	30.6104	0.336717	up	1.25342e-22	85	GeneID:101746257	protein_coding		KWMTBOMO07206	uncharacterized protein LOC101746257 [Bombyx mori]	PREDICTED:_uncharacterized_protein_LOC101746257_[Bombyx_mori]	uncharacterized LOC101746257
LOC101745576	0.882614	2.17289	0.33647	down	4.0585e-26	6	GeneID:101745576	protein_coding	ACPP	KWMTBOMO01834	prostatic acid phosphatase [Bombyx mori]	PREDICTED:_venom_acid_phosphatase_Acph-1-like_[Papilio_polytes]	prostatic acid phosphatase		GO:0003993,GO:0005615,GO:0005622,GO:0005886,GO:0006144,GO:0006772,GO:0008253,GO:0009117,GO:0012506,GO:0016021,GO:0016311,GO:0016791,GO:0030175,GO:0042131,GO:0042803,GO:0046085,GO:0051289,GO:0051930,GO:0052642,GO:0060168	acid phosphatase activity|extracellular space|intracellular|plasma membrane|purine nucleobase metabolic process|thiamine metabolic process|5'-nucleotidase activity|nucleotide metabolic process|vesicle membrane|integral component of membrane|dephosphorylation|phosphatase activity|filopodium|thiamine phosphate phosphatase activity|protein homodimerization activity|adenosine metabolic process|protei…
LOC101737552	0.993203	31.5223	0.336049	up	0.000252996	88	GeneID:101737552	protein_coding		KWMTBOMO04028	serine/threonine-protein kinase PRP4 homolog isoform X2 [Bombyx mori]	hypothetical_protein_KGM_12580_[Danaus_plexippus]	serine/threonine-protein kinase PRP4 homolog
LOC101739815	0.977255	31.4974	0.335811	up	4.41167e-11	88	GeneID:101739815	protein_coding		KWMTBOMO13479	uncharacterized protein LOC101739815 [Bombyx mori]	Uncharacterized_protein_OBRU01_09871_[Operophtera_brumata]	uncharacterized LOC101739815
LOC101742265	0.61098	20.5315	0.335425	up	1.24906e-243	57	GeneID:101742265	protein_coding	specc1la	KWMTBOMO09534	uncharacterized protein LOC101742265 [Bombyx mori]	PREDICTED:_uncharacterized_protein_LOC101742265_isoform_X2_[Bombyx_mori]	uncharacterized LOC101742265	Homeobox	GO:0005737,GO:0005815,GO:0005819,GO:0005921,GO:0007049,GO:0030036,GO:0031941,GO:0051301,GO:0060325	cytoplasm|microtubule organizing center|spindle|gap junction|cell cycle|actin cytoskeleton organization|filamentous actin|cell division|face morphogenesis
UGT41A2	0.828497	2.52285	0.335311	down	1.36473e-48	7	GeneID:100862815	protein_coding	Ugt2b	KWMTBOMO14759	UDP-glycosyltransferase UGT41A2 precursor [Bombyx mori]	UDP-glycosyltransferase_UGT41A2_precursor_[Bombyx_mori]	UDP-glycosyltransferase UGT41A2		GO:0005789,GO:0008194,GO:0015020,GO:0016021,GO:0031090,GO:0043231	endoplasmic reticulum membrane|UDP-glycosyltransferase activity|glucuronosyltransferase activity|integral component of membrane|organelle membrane|intracellular membrane-bounded organelle
LOC101746349	0.689412	24.9979	0.335052	up	4.55097e-213	70	GeneID:101746349	protein_coding		KWMTBOMO05519	uncharacterized protein LOC101746349 [Bombyx mori]	Uncharacterized_protein_OBRU01_16470_[Operophtera_brumata]	uncharacterized LOC101746349
LOC105842698	0.994248	30.3097	0.33427	up	0.000314038	85	GeneID:105842698	protein_coding		KWMTBOMO14572	uncharacterized protein LOC113510074 [Galleria mellonella]	putative_zinc_finger_protein_91_[Danaus_plexippus]	zinc finger protein 2-like	zf-C2H2
LOC101744389	0.875033	29.0407	0.333675	up	1.84431e-73	81	GeneID:101744389	protein_coding	Sb	KWMTBOMO00805	plasminogen isoform X2 [Bombyx mori]	PREDICTED:_serine_proteinase_stubble_isoform_X2_[Papilio_machaon]	plasminogen		GO:0004252,GO:0005886,GO:0006508,GO:0007010,GO:0016021,GO:0035220,GO:0051017	serine-type endopeptidase activity|plasma membrane|proteolysis|cytoskeleton organization|integral component of membrane|wing disc development|actin filament bundle assembly
LOC101737202	0.955294	31.2248	0.333555	up	4.52172e-22	87	GeneID:101737202	protein_coding		KWMTBOMO10352	uncharacterized protein LOC111359690 isoform X3 [Spodoptera litura]	PREDICTED:_uncharacterized_protein_LOC106142695_[Amyelois_transitella]	pollen-specific leucine-rich repeat extensin-like protein 4
LOC101746387	0.839216	28.4899	0.33317	up	2.30547e-97	79	GeneID:101746387	protein_coding	Tret1	KWMTBOMO16094	facilitated trehalose transporter Tret1 [Bombyx mori]	PREDICTED:_facilitated_trehalose_transporter_Tret1-like_[Papilio_polytes]	facilitated trehalose transporter Tret1		GO:0005886,GO:0015574,GO:0015771,GO:0016021	plasma membrane|trehalose transmembrane transporter activity|trehalose transport|integral component of membrane
LOC105841647	0.996078	29.7352	0.332383	up	0.00407566	83	GeneID:105841647	protein_coding		KWMTBOMO14305	reverse transcriptase [Bombyx mori]	reverse_transcriptase_[Bombyx_mori]	uncharacterized LOC105841647
an-0128	0.984575	1.88271	0.331988	down	0.000569759	5	GeneID:692491	protein_coding	to	KWMTBOMO13529	juvenile hormone binding protein an-0128 precursor [Bombyx mori]	juvenile_hormone_binding_protein_an-0128_precursor_[Bombyx_mori]	juvenile hormone binding protein an-0128		GO:0005576,GO:0005615,GO:0007617,GO:0007622,GO:0007623,GO:0007631,GO:0008049,GO:0008343,GO:0042594,GO:0042595	extracellular region|extracellular space|mating behavior|rhythmic behavior|circadian rhythm|feeding behavior|male courtship behavior|adult feeding behavior|response to starvation|behavioral response to starvation
LOC101745502	0.996078	29.6741	0.331553	up	0.00465982	83	GeneID:101745502	protein_coding		KWMTBOMO13610	uncharacterized protein LOC101745502 [Bombyx mori]	PREDICTED:_uncharacterized_protein_LOC106137331_[Amyelois_transitella]	uncharacterized LOC101745502
LOC101739695	0.981961	31.8181	0.33118	up	3.86026e-08	89	GeneID:101739695	protein_coding	NDUFS8	KWMTBOMO00307	NADH-ubiquinone oxidoreductase subunit 8 [Bombyx mori]	PREDICTED:_NADH_dehydrogenase_[ubiquinone]_iron-sulfur_protein_8,_mitochondrial-like_[Amyelois_transitella]	NADH-ubiquinone oxidoreductase subunit 8		GO:0005747,GO:0006120,GO:0006979,GO:0008137,GO:0009060,GO:0032981,GO:0046872,GO:0051539	mitochondrial respiratory chain complex I|mitochondrial electron transport, NADH to ubiquinone|response to oxidative stress|NADH dehydrogenase (ubiquinone) activity|aerobic respiration|mitochondrial respiratory chain complex I assembly|metal ion binding|4 iron, 4 sulfur cluster binding	ko00190	Oxidative phosphorylation
LOC101742858	0.880523	29.1504	0.331039	up	4.79243e-70	81	GeneID:101742858	protein_coding		KWMTBOMO00490	angiopoietin-related protein 2 [Bombyx mori]	PREDICTED:_fibrinogen_alpha_chain_[Papilio_xuthus]	angiopoietin-related protein 2		GO:0005576,GO:0030246,GO:0046872,GO:0098609	extracellular region|carbohydrate binding|metal ion binding|cell-cell adhesion
LOC101746977	0.904052	29.712	0.330661	up	4.84294e-54	83	GeneID:101746977	protein_coding	rnf19b	KWMTBOMO03618	E3 ubiquitin-protein ligase RNF19B [Bombyx mori]	PREDICTED:_E3_ubiquitin-protein_ligase_RNF19B-like_[Bombyx_mori]	E3 ubiquitin-protein ligase RNF19B		GO:0000151,GO:0000209,GO:0005737,GO:0005789,GO:0006511,GO:0016021,GO:0031624,GO:0032436,GO:0046872,GO:0061630	ubiquitin ligase complex|protein polyubiquitination|cytoplasm|endoplasmic reticulum membrane|ubiquitin-dependent protein catabolic process|integral component of membrane|ubiquitin conjugating enzyme binding|positive regulation of proteasomal ubiquitin-dependent protein catabolic process|metal ion binding|ubiquitin protein ligase activity
LOC105841974	0.994248	30.1878	0.329862	up	0.000252049	84	GeneID:105841974	protein_coding		KWMTBOMO10826	uncharacterized protein LOC105841974 [Bombyx mori]	PREDICTED:_uncharacterized_protein_LOC105841974_[Bombyx_mori]	uncharacterized LOC105841974
LOC101744717	0.88915	29.757	0.328912	up	7.08162e-62	83	GeneID:101744717	protein_coding	TANC2	KWMTBOMO13920	protein TANC2 isoform X1 [Bombyx mori]	PREDICTED:_protein_TANC2_[Bombyx_mori]	protein TANC2	Others	GO:0001701,GO:0098978,GO:0099092	in utero embryonic development|glutamatergic synapse|postsynaptic density, intracellular component
UGT39C1	0.99085	31.6855	0.32864	up	9.98644e-05	88	GeneID:100862811	protein_coding	UGT2B19	KWMTBOMO04487	UDP-glycosyltransferase UGT39C1 precursor [Bombyx mori]	UDP-glycosyltransferase_UGT39C1_precursor_[Bombyx_mori]	UDP-glycosyltransferase UGT39C1		GO:0005789,GO:0015020,GO:0016021,GO:0031090	endoplasmic reticulum membrane|glucuronosyltransferase activity|integral component of membrane|organelle membrane	ko00982,ko00980,ko00140,ko00040,ko00830,ko00860,ko00983,ko00053,ko00500	Drug metabolism - cytochrome P450|Metabolism of xenobiotics by cytochrome P450|Steroid hormone biosynthesis|Pentose and glucuronate interconversions|Retinol metabolism|Porphyrin and chlorophyll metabolism|Drug metabolism - other enzymes|Ascorbate and aldarate metabolism|Starch and sucrose metabolism
LOC101737830	0.933072	29.9143	0.328248	up	1.09187e-36	83	GeneID:101737830	protein_coding	Traf4	KWMTBOMO05412	TNF receptor-associated factor 4 isoform X5 [Bombyx mori]	PREDICTED:_TNF_receptor-associated_factor_4_isoform_X3_[Bombyx_mori]	TNF receptor-associated factor 4	DM	GO:0005164,GO:0005634,GO:0005737,GO:0005856,GO:0005886,GO:0005923,GO:0006915,GO:0007250,GO:0007585,GO:0008270,GO:0019901,GO:0030323,GO:0031625,GO:0031996,GO:0042802,GO:0042981,GO:0045860,GO:0046330,GO:0048471,GO:0050699,GO:0090073	tumor necrosis factor receptor binding|nucleus|cytoplasm|cytoskeleton|plasma membrane|bicellular tight junction|apoptotic process|activation of NF-kappaB-inducing kinase activity|respiratory gaseous exchange|zinc ion binding|protein kinase binding|respiratory tube development|ubiquitin protein ligase binding|thioesterase binding|identical protein binding|regulation of apoptotic process|positive r…	ko04214	Apoptosis - fly
LOC101744736	0.302484	4.2897	0.328181	up	5.38859e-155	12	GeneID:101744736	protein_coding		KWMTBOMO06272	clathrin coat assembly protein AP180 [Bombyx mori]	PREDICTED:_uncharacterized_protein_LOC101746790_[Bombyx_mori]	clathrin coat assembly protein AP180
LOC101738184	0.993203	30.5236	0.328147	up	0.000305777	85	GeneID:101738184	protein_coding		KWMTBOMO12444	mariner transposase [Bombyx mori]	mariner_transposase_[Bombyx_mori]	uncharacterized LOC101738184
LOC101735345	0.511373	15.0032	0.32791	up	2.97291e-253	42	GeneID:101735345	protein_coding	Bcorl1	KWMTBOMO05271	protein piccolo [Bombyx mori]	PREDICTED:_protein_piccolo-like_[Bombyx_mori]	protein piccolo	Others	GO:0005654,GO:0005886,GO:0006325	nucleoplasm|plasma membrane|chromatin organization
LOC110384994	0.993464	28.9069	0.327438	up	0.000106651	81	GeneID:110384994	lncRNA
LOC105841519	0.96549	30.4641	0.326059	up	1.11178e-18	85	GeneID:105841519	protein_coding	Lip1	KWMTBOMO04255	lipase 1-like [Bombyx mori]	PREDICTED:_lipase_1-like_[Bombyx_mori]	lipase 1-like		GO:0005576,GO:0007586,GO:0016042,GO:0016298,GO:0044255	extracellular region|digestion|lipid catabolic process|lipase activity|cellular lipid metabolic process	ko04142,ko00100	Lysosome|Steroid biosynthesis
LOC101744556	0.461176	12.2762	0.326052	up	6.01114e-245	34	GeneID:101744556	protein_coding		KWMTBOMO13319	uncharacterized protein LOC101744556 isoform X3 [Bombyx mori]	PREDICTED:_uncharacterized_protein_LOC101744556_[Bombyx_mori]	uncharacterized LOC101744556
LOC101743415	0.99634	31.2861	0.325816	up	0.00876783	87	GeneID:101743415	protein_coding		KWMTBOMO00350	uncharacterized protein LOC101743415 isoform X1 [Bombyx mori]	PREDICTED:_uncharacterized_protein_LOC101743415_[Bombyx_mori]	uncharacterized LOC101743415
ce-0330	0.968105	1.74644	0.325453	down	8.84269e-06	5	GeneID:692492	protein_coding	anon-3B1.2	KWMTBOMO13815	juvenile hormone binding protein ce-0330 isoform X3 [Bombyx mori]	juvenile_hormone_binding_protein_wdS3-0639_precursor_[Bombyx_mori]	juvenile hormone binding protein ce-0330		GO:0005615,GO:0007623	extracellular space|circadian rhythm
LOC110384719	0.923922	29.7379	0.324965	up	4.61386e-43	83	GeneID:110384719	protein_coding	PDSS1	KWMTBOMO05047	decaprenyl-diphosphate synthase subunit 1-like [Bombyx mori]	PREDICTED:_decaprenyl-diphosphate_synthase_subunit_1_isoform_X1_[Papilio_xuthus]	decaprenyl-diphosphate synthase subunit 1-like		GO:0000010,GO:0005759,GO:0006744,GO:0008299,GO:0046872,GO:0046982,GO:0050347,GO:0051290,GO:1990234	trans-hexaprenyltranstransferase activity|mitochondrial matrix|ubiquinone biosynthetic process|isoprenoid biosynthetic process|metal ion binding|protein heterodimerization activity|trans-octaprenyltranstransferase activity|protein heterotetramerization|transferase complex	ko00900	Terpenoid backbone biosynthesis
LOC101735700	0.717908	26.0727	0.32475	up	1.75429e-190	73	GeneID:101735700	protein_coding	Tgfbi	KWMTBOMO01682	uncharacterized protein LOC101735700 [Bombyx mori]	uncharacterized_LOC106127760_precursor_[Papilio_xuthus]	uncharacterized LOC101735700		GO:0001525,GO:0002062,GO:0005178,GO:0005201,GO:0005518,GO:0005604,GO:0005615,GO:0005802,GO:0007155,GO:0008283,GO:0030198,GO:0031012,GO:0050839,GO:0050840,GO:0062023	angiogenesis|chondrocyte differentiation|integrin binding|extracellular matrix structural constituent|collagen binding|basement membrane|extracellular space|trans-Golgi network|cell adhesion|cell proliferation|extracellular matrix organization|extracellular matrix|cell adhesion molecule binding|extracellular matrix binding|collagen-containing extracellular matrix
LOC101744121	0.997647	31.4513	0.324535	up	0.0489391	88	GeneID:101744121	lncRNA
LOC101740962	0.602614	20.1119	0.323842	up	3.13575e-242	56	GeneID:101740962	protein_coding		KWMTBOMO00699	zinc finger CCCH domain-containing protein 13 [Bombyx mori]	PREDICTED:_zinc_finger_CCCH_domain-containing_protein_13_[Bombyx_mori]	zinc finger CCCH domain-containing protein 13
LOC101738349	0.993725	29.6369	0.323088	up	0.000219411	83	GeneID:101738349	lncRNA
LOC110385544	0.993987	30.2873	0.322915	up	0.000254534	84	GeneID:110385544	lncRNA		KWMTBOMO14392	reverse transcriptase [Bombyx mori]	reverse_transcriptase_[Bombyx_mori]
LOC101740733	0.983268	1.77729	0.322881	down	0.0072246	5	GeneID:101740733	protein_coding		KWMTBOMO13243	protein PXR1 isoform X1 [Bombyx mori]	PREDICTED:_aspartic_and_glutamic_acid-rich_protein-like_isoform_X2_[Bombyx_mori]	protein PXR1
LOC101740247	0.939869	30.9054	0.321968	up	1.96125e-30	86	GeneID:101740247	protein_coding	Klkb1	KWMTBOMO14096	trypsin [Bombyx mori]	PREDICTED:_trypsin-like_[Bombyx_mori]	trypsin		GO:0004252,GO:0005615,GO:0006954,GO:0007597,GO:0042730,GO:0097421	serine-type endopeptidase activity|extracellular space|inflammatory response|blood coagulation, intrinsic pathway|fibrinolysis|liver regeneration
LOC101736686	0.994771	31.1309	0.321425	up	0.00147984	87	GeneID:101736686	protein_coding		KWMTBOMO01336	uncharacterized protein LOC101736686 [Bombyx mori]	Uncharacterized_protein_OBRU01_13176_[Operophtera_brumata]	uncharacterized LOC101736686
LOC110385021	0.992941	31.3533	0.321297	up	0.000311249	87	GeneID:110385021	lncRNA		KWMTBOMO10234	reverse transcriptase [Bombyx mori]	reverse_transcriptase_[Bombyx_mori]
LOC101739154	0.996863	29.3608	0.320672	up	0.0104017	82	GeneID:101739154	protein_coding		KWMTBOMO09159	uncharacterized protein LOC101739154 [Bombyx mori]	unknown_unsecreted_protein_[Papilio_xuthus]	uncharacterized LOC101739154
LOC105842711	0.969935	31.1989	0.320408	up	1.68019e-15	87	GeneID:105842711	protein_coding	kto	KWMTBOMO09134	mediator of RNA polymerase II transcription subunit 12 [Bombyx mori]	PREDICTED:_mediator_of_RNA_polymerase_II_transcription_subunit_12-like_isoform_X1_[Papilio_xuthus]	mediator of RNA polymerase II transcription subunit 12		GO:0003712,GO:0003713,GO:0005634,GO:0005700,GO:0006357,GO:0007406,GO:0016592,GO:0022416,GO:0035072,GO:0036011,GO:0045498,GO:0048749,GO:0070847,GO:0090263	transcription coregulator activity|transcription coactivator activity|nucleus|polytene chromosome|regulation of transcription by RNA polymerase II|negative regulation of neuroblast proliferation|mediator complex|chaeta development|ecdysone-mediated induction of salivary gland cell autophagic cell death|imaginal disc-derived leg segmentation|sex comb development|compound eye development|core media…
LOC101737469	0.983791	31.8991	0.319691	up	2.47001e-08	89	GeneID:101737469	protein_coding	PDSS1	KWMTBOMO05047	decaprenyl-diphosphate synthase subunit 1-like [Bombyx mori]	PREDICTED:_decaprenyl-diphosphate_synthase_subunit_1_isoform_X1_[Papilio_xuthus]	decaprenyl-diphosphate synthase subunit 1-like		GO:0000010,GO:0005759,GO:0006744,GO:0008299,GO:0046872,GO:0046982,GO:0050347,GO:0051290,GO:1990234	trans-hexaprenyltranstransferase activity|mitochondrial matrix|ubiquinone biosynthetic process|isoprenoid biosynthetic process|metal ion binding|protein heterodimerization activity|trans-octaprenyltranstransferase activity|protein heterotetramerization|transferase complex	ko00900	Terpenoid backbone biosynthesis
LOC101739952	0.99268	31.2059	0.319665	up	0.000143863	87	GeneID:101739952	protein_coding		KWMTBOMO13475	glycine-rich cell wall structural protein [Bombyx mori]	PREDICTED:_neuropeptide-like_protein_31_[Bombyx_mori]	putative cuticle protein CPG40
LOC110386273	0.993464	28.2969	0.319663	up	7.93422e-05	79	GeneID:110386273	protein_coding		KWMTBOMO11823	uncharacterized protein LOC110373622 [Helicoverpa armigera]	hypothetical_protein_RF55_12429_[Lasius_niger]	uncharacterized LOC110386273
LOC101746814	0.984314	1.83389	0.319486	down	0.000219235	5	GeneID:101746814	protein_coding		KWMTBOMO04053	hypothetical protein B5V51_11487 [Heliothis virescens]	Apyrase,_partial_[Operophtera_brumata]	apyrase		GO:0005524,GO:0005576,GO:0009166,GO:0016788,GO:0046872,GO:0102485,GO:0102486,GO:0102487,GO:0102488,GO:0102489,GO:0102490,GO:0102491	ATP binding|extracellular region|nucleotide catabolic process|hydrolase activity, acting on ester bonds|metal ion binding|dATP phosphohydrolase activity|dCTP phosphohydrolase activity|dUTP phosphohydrolase activity|dTTP phosphohydrolase activity|GTP phosphohydrolase activity|8-oxo-dGTP phosphohydrolase activity|dGTP phosphohydrolase activity
LOC101743521	0.607843	20.4301	0.319391	up	2.20217e-239	57	GeneID:101743521	protein_coding		KWMTBOMO00498	myristoylated alanine-rich C-kinase substrate [Bombyx mori]	PREDICTED:_uncharacterized_protein_LOC106717135_isoform_X1_[Papilio_machaon]	myristoylated alanine-rich C-kinase substrate
LOC101738030	0.991634	31.5019	0.319252	up	7.91292e-05	88	GeneID:101738030	protein_coding	ESPL1	KWMTBOMO09965	LOW QUALITY PROTEIN: uncharacterized protein LOC101741849 [Bombyx mori]	PREDICTED:_LOW_QUALITY_PROTEIN:_uncharacterized_protein_LOC101741849_[Bombyx_mori]	separin		GO:0000070,GO:0000212,GO:0000281,GO:0003824,GO:0004197,GO:0005634,GO:0005737,GO:0005813,GO:0005829,GO:0006915,GO:0008234,GO:0040001,GO:0045143,GO:0045842,GO:0045875,GO:0051307,GO:0072686	mitotic sister chromatid segregation|meiotic spindle organization|mitotic cytokinesis|catalytic activity|cysteine-type endopeptidase activity|nucleus|cytoplasm|centrosome|cytosol|apoptotic process|cysteine-type peptidase activity|establishment of mitotic spindle localization|homologous chromosome segregation|positive regulation of mitotic metaphase/anaphase transition|negative regulation of siste…	ko04113,ko04111,ko04114,ko04110	Meiosis - yeast|Cell cycle - yeast|Oocyte meiosis|Cell cycle
LOC101735440	0.957647	30.8137	0.319191	up	4.69143e-22	86	GeneID:101735440	protein_coding	TG	KWMTBOMO00841	uncharacterized protein LOC101735440 isoform X2 [Bombyx mori]	PREDICTED:_uncharacterized_protein_LOC101735440_isoform_X2_[Bombyx_mori]	uncharacterized LOC101735440		GO:0005179,GO:0005576,GO:0042393,GO:0042446	hormone activity|extracellular region|histone binding|hormone biosynthetic process
LOC101740088	0.946928	30.0126	0.319179	up	1.53005e-29	84	GeneID:101740088	protein_coding	NT1	KWMTBOMO13472	neurotrophin 1 [Bombyx mori]	PREDICTED:_uncharacterized_protein_LOC106130797_[Amyelois_transitella]	neurotrophin 1		GO:0005121,GO:0005576,GO:0007399,GO:0007411,GO:0008045,GO:0008063,GO:0008083,GO:0008592,GO:0010941,GO:0021556,GO:0031637,GO:0045087	Toll binding|extracellular region|nervous system development|axon guidance|motor neuron axon guidance|Toll signaling pathway|growth factor activity|regulation of Toll signaling pathway|regulation of cell death|central nervous system formation|regulation of neuronal synaptic plasticity in response to neurotrophin|innate immune response
LOC101742177	0.952941	1.55548	0.319046	down	3.96939e-08	4	GeneID:101742177	protein_coding		KWMTBOMO00018	uncharacterized protein LOC110386361 [Bombyx mori]	PREDICTED:_uncharacterized_protein_LOC106133815_[Amyelois_transitella]	paramyosin
LOC101746447	0.912418	30.009	0.318998	up	4.58968e-49	84	GeneID:101746447	protein_coding	ABCG8	KWMTBOMO12911	ATP-binding cassette sub-family G member 8 [Bombyx mori]	PREDICTED:_ATP-binding_cassette_sub-family_G_member_8_[Bombyx_mori]	ATP-binding cassette sub-family G member 8
LOC101739818	0.997647	30.2847	0.318819	up	0.0403261	84	GeneID:101739818	protein_coding		KWMTBOMO16200	reverse transcriptase [Bombyx mori]	reverse_transcriptase_[Bombyx_mori]	uncharacterized LOC101739818
LOC110385831	0.958431	30.3502	0.318696	up	3.19532e-22	85	GeneID:110385831	protein_coding		KWMTBOMO14493	PREDICTED: uncharacterized protein LOC105380103 [Plutella xylostella]	PREDICTED:_uncharacterized_protein_LOC105385758_[Plutella_xylostella]	uncharacterized LOC110385831
LOC101736969	0.993987	1.1553	0.318476	down	0.0489472	3	--	--	--	--	--	--	--	--	--	--	--	--
LOC101743303	0.851503	28.5033	0.317765	up	3.18006e-88	79	GeneID:101743303	protein_coding		KWMTBOMO15955	uncharacterized protein LOC101743303 [Bombyx mori]	PREDICTED:_LOW_QUALITY_PROTEIN:_uncharacterized_protein_LOC101743303_[Bombyx_mori]	uncharacterized LOC101743303		GO:0005509,GO:0005886,GO:0031225,GO:0031514	calcium ion binding|plasma membrane|anchored component of membrane|motile cilium
LOC110384960	0.993464	28.9207	0.317539	up	0.00019551	81	GeneID:110384960	protein_coding		KWMTBOMO09037	uncharacterized protein LOC110384960 [Bombyx mori]	PREDICTED:_uncharacterized_protein_LOC106718269_[Papilio_machaon]	uncharacterized LOC110384960
LOC101738455	0.975686	1.76624	0.317479	down	0.000125398	5	GeneID:101738455	protein_coding		KWMTBOMO05183	myrosinase 1 [Bombyx mori]	PREDICTED:_myrosinase_1-like_[Plutella_xylostella]	myrosinase 1		GO:0005975,GO:0019137,GO:0046872,GO:0102799	carbohydrate metabolic process|thioglucosidase activity|metal ion binding|glucosinolate glucohydrolase activity
LOC101739328	0.994248	27.8877	0.31606	up	0.000183817	78	GeneID:101739328	protein_coding	CG5065	KWMTBOMO14083	putative fatty acyl-CoA reductase CG5065 [Bombyx mori]	PREDICTED:_putative_fatty_acyl-CoA_reductase_CG5065_isoform_X1_[Plutella_xylostella]	putative fatty acyl-CoA reductase CG5065		GO:0005777,GO:0005778,GO:0005779,GO:0008611,GO:0010025,GO:0035336,GO:0080019,GO:0102965	peroxisome|peroxisomal membrane|integral component of peroxisomal membrane|ether lipid biosynthetic process|wax biosynthetic process|long-chain fatty-acyl-CoA metabolic process|fatty-acyl-CoA reductase (alcohol-forming) activity|alcohol-forming fatty acyl-CoA reductase activity	ko04212,ko00073,ko04146	Longevity regulating pathway - worm|Cutin, suberine and wax biosynthesis|Peroxisome
LOC101739347	0.992157	29.5808	0.315301	up	1.52138e-05	82	GeneID:101739347	protein_coding	Rit2	KWMTBOMO11674	hypothetical protein B5V51_13994 [Heliothis virescens]	PREDICTED:_GTP-binding_protein_Rit2,_partial_[Papilio_polytes]	GTP-binding protein Rit2		GO:0001932,GO:0003682,GO:0003924,GO:0005516,GO:0005525,GO:0005634,GO:0005737,GO:0005886,GO:0007189,GO:0007265,GO:0010976,GO:0010977,GO:0030100,GO:0030215,GO:0032489,GO:0032507,GO:0043410,GO:0044297,GO:0045121,GO:0045944,GO:0050848,GO:0097447	regulation of protein phosphorylation|chromatin binding|GTPase activity|calmodulin binding|GTP binding|nucleus|cytoplasm|plasma membrane|adenylate cyclase-activating G protein-coupled receptor signaling pathway|Ras protein signal transduction|positive regulation of neuron projection development|negative regulation of neuron projection development|regulation of endocytosis|semaphorin receptor bind…
LOC101742040	0.98902	31.6835	0.314656	up	8.98272e-06	88	GeneID:101742040	protein_coding		KWMTBOMO14510	uncharacterized protein LOC111517833 [Leptinotarsa decemlineata]	PREDICTED:_uncharacterized_protein_LOC107073003_[Polistes_dominula]	uncharacterized LOC101742040
LOC101739883	0.988497	29.0972	0.314611	up	1.07314e-07	81	GeneID:101739883	protein_coding	ck	KWMTBOMO01798	myosin-VIIa isoform X1 [Bombyx mori]	PREDICTED:_myosin-VIIa-like_isoform_X1_[Bombyx_mori]	myosin-VIIa		GO:0003774,GO:0003779,GO:0005524,GO:0005737,GO:0005902,GO:0005938,GO:0007015,GO:0007423,GO:0007469,GO:0007605,GO:0008407,GO:0008586,GO:0016459,GO:0016461,GO:0030048,GO:0030898,GO:0031477,GO:0032027,GO:0032529,GO:0035182,GO:0035293,GO:0035317,GO:0042623,GO:0045179,GO:0045180,GO:0045296,GO:0048800,GO:0051015,GO:0070825	motor activity|actin binding|ATP binding|cytoplasm|microvillus|cell cortex|actin filament organization|sensory organ development|antennal development|sensory perception of sound|chaeta morphogenesis|imaginal disc-derived wing vein morphogenesis|myosin complex|unconventional myosin complex|actin filament-based movement|actin-dependent ATPase activity|myosin VII complex|myosin light chain binding|f…
LOC101735972	0.979869	1.78059	0.31458	down	0.000555594	5	GeneID:101735972	protein_coding	GGCT	KWMTBOMO02887	gamma-glutamylcyclotransferase-like [Bombyx mori]	PREDICTED:_gamma-glutamylcyclotransferase-like_[Bombyx_mori]	gamma-glutamylcyclotransferase-like		GO:0001836,GO:0003839,GO:0005829,GO:0042803	release of cytochrome c from mitochondria|gamma-glutamylcyclotransferase activity|cytosol|protein homodimerization activity
LOC101737536	0.917908	29.703	0.314497	up	2.80262e-47	83	GeneID:101737536	protein_coding		KWMTBOMO02300	uncharacterized protein LOC101737536 isoform X1 [Bombyx mori]	PREDICTED:_myb-like_protein_AA_[Papilio_machaon]	uncharacterized LOC101737536
LOC101744888	0.975163	31.044	0.314247	up	1.89186e-13	87	GeneID:101744888	protein_coding		KWMTBOMO13476	--	PREDICTED:_LOW_QUALITY_PROTEIN:_formin-like_protein_5_[Papilio_machaon]	leucine-rich repeat extensin-like protein 3
LOC101745505	0.31634	4.87603	0.313593	up	3.73948e-167	14	GeneID:101745505	protein_coding					trichohyalin-like
Obp2	0.996863	30.039	0.313476	up	0.012906	84	GeneID:100286760	protein_coding		KWMTBOMO08488	odorant-binding protein 2 precursor [Bombyx mori]	odorant-binding_protein_2_precursor_[Bombyx_mori]	odorant-binding protein 2
LOC101746852	0.957124	1.59288	0.313346	down	2.59359e-06	4	GeneID:101746852	protein_coding	RERG	KWMTBOMO07875	ras-related and estrogen-regulated growth inhibitor isoform X2 [Bombyx mori]	PREDICTED:_ras-related_and_estrogen-regulated_growth_inhibitor_[Amyelois_transitella]	ras-related and estrogen-regulated growth inhibitor		GO:0003924,GO:0005525,GO:0005634,GO:0005829,GO:0007264,GO:0008285,GO:0009725,GO:0016020,GO:0019003,GO:0030308,GO:0030331	GTPase activity|GTP binding|nucleus|cytosol|small GTPase mediated signal transduction|negative regulation of cell proliferation|response to hormone|membrane|GDP binding|negative regulation of cell growth|estrogen receptor binding
LOC105842524	0.996863	31.0767	0.31325	up	0.014067	87	GeneID:105842524	protein_coding		KWMTBOMO06738	uncharacterized protein LOC105842524 [Bombyx mori]	PREDICTED:_uncharacterized_protein_LOC105842524_[Bombyx_mori]	uncharacterized LOC105842524
LOC105842573	0.991373	30.5299	0.313204	up	4.08736e-05	85	GeneID:105842573	protein_coding		KWMTBOMO01661	uncharacterized protein LOC110386797 [Bombyx mori]	PREDICTED:_uncharacterized_protein_LOC105842082_[Bombyx_mori]	uncharacterized LOC105842573
LOC101735575	0.992941	31.0935	0.312628	up	0.000235132	87	GeneID:101735575	protein_coding					uncharacterized LOC101735575
LOC101745605	0.783791	27.6033	0.312622	up	9.58535e-137	77	GeneID:101745605	protein_coding	Cad96Ca	KWMTBOMO13469	PREDICTED: uncharacterized protein LOC106709925 [Papilio machaon]	PREDICTED:_dual_specificity_protein_kinase_splB_[Amyelois_transitella]	ephrin type-A receptor 3		GO:0004713,GO:0004714,GO:0004888,GO:0005509,GO:0005524,GO:0005737,GO:0005887,GO:0006468,GO:0007030,GO:0007156,GO:0008284,GO:0009968,GO:0016339,GO:0030154,GO:0042060,GO:0043066,GO:0043235,GO:0045177,GO:0045792,GO:0070374,GO:0090303	protein tyrosine kinase activity|transmembrane receptor protein tyrosine kinase activity|transmembrane signaling receptor activity|calcium ion binding|ATP binding|cytoplasm|integral component of plasma membrane|protein phosphorylation|Golgi organization|homophilic cell adhesion via plasma membrane adhesion molecules|positive regulation of cell proliferation|negative regulation of signal transduct…
LOC101742234	0.93098	29.9232	0.312566	up	1.09302e-38	83	GeneID:101742234	protein_coding	Duox	KWMTBOMO04576	dual oxidase-like precursor [Bombyx mori]	Dual_oxidase_[Papilio_machaon]	dual oxidase-like		GO:0002385,GO:0004601,GO:0005509,GO:0006979,GO:0007476,GO:0008365,GO:0012505,GO:0016021,GO:0016174,GO:0019221,GO:0020037,GO:0035220,GO:0042335,GO:0042742,GO:0042744,GO:0043066,GO:0048085,GO:0050665,GO:0051591,GO:0072593	mucosal immune response|peroxidase activity|calcium ion binding|response to oxidative stress|imaginal disc-derived wing morphogenesis|adult chitin-based cuticle development|endomembrane system|integral component of membrane|NAD(P)H oxidase activity|cytokine-mediated signaling pathway|heme binding|wing disc development|cuticle development|defense response to bacterium|hydrogen peroxide catabolic p…	ko04013	MAPK signaling pathway - fly
LOC105842997	0.936732	1.84916	0.312178	down	3.33269e-13	5	GeneID:105842997	lncRNA
LOC101743452	0.809935	27.8897	0.312076	up	1.4465e-117	78	GeneID:101743452	protein_coding	D11DS	KWMTBOMO07352	stearoyl-CoA desaturase 5 [Bombyx mori]	PREDICTED:_stearoyl-CoA_desaturase_5_isoform_X2_[Amyelois_transitella]	stearoyl-CoA desaturase 5		GO:0005789,GO:0006633,GO:0016021,GO:0017105,GO:0046872	endoplasmic reticulum membrane|fatty acid biosynthetic process|integral component of membrane|acyl-CoA delta11-desaturase activity|metal ion binding	ko04212,ko01040,ko01212,ko03320,ko04152	Longevity regulating pathway - worm|Biosynthesis of unsaturated fatty acids|Fatty acid metabolism|PPAR signaling pathway|AMPK signaling pathway
LOC105842658	0.993987	29.7303	0.311698	up	0.00010197	83	GeneID:105842658	lncRNA
LOC101747176	0.810719	2.71838	0.311561	down	2.83742e-68	8	GeneID:101747176	protein_coding	hgo	KWMTBOMO01189	homogentisate 1,2-dioxygenase [Bombyx mori]	PREDICTED:_homogentisate_1,2-dioxygenase_[Amyelois_transitella]	homogentisate 1,2-dioxygenase		GO:0004411,GO:0006520,GO:0006559,GO:0006572,GO:0046872	homogentisate 1,2-dioxygenase activity|cellular amino acid metabolic process|L-phenylalanine catabolic process|tyrosine catabolic process|metal ion binding	ko00350,ko00643	Tyrosine metabolism|Styrene degradation
LOC101735785	0.769673	27.0988	0.31143	up	9.42423e-147	76	GeneID:101735785	protein_coding		KWMTBOMO04161	proclotting enzyme [Bombyx mori]	PREDICTED:_proclotting_enzyme_[Bombyx_mori]	proclotting enzyme		GO:0004252,GO:0005576,GO:0030133,GO:0042381,GO:0046872	serine-type endopeptidase activity|extracellular region|transport vesicle|hemolymph coagulation|metal ion binding
LOC110386421	0.996863	31.0743	0.311339	up	0.0154865	87	GeneID:110386421	lncRNA		KWMTBOMO07124	transposase [Bombyx mori]	AF461149_1_transposase_[Bombyx_mori]
LOC110384991	0.995556	30.8297	0.311016	up	0.00318452	86	GeneID:110384991	protein_coding					uncharacterized LOC110384991
LOC105842185	0.978824	30.9951	0.310544	up	5.71444e-11	86	GeneID:105842185	protein_coding		KWMTBOMO15841	Pol protein [Bombyx mori]	PREDICTED:_LOW_QUALITY_PROTEIN:_uncharacterized_protein_LOC106708942_[Papilio_machaon]	uncharacterized LOC105842185
LOC101742387	0.932288	30.3904	0.31033	up	5.29815e-36	85	GeneID:101742387	protein_coding		KWMTBOMO14821	golgin subfamily A member 6-like protein 22 isoform X2 [Bombyx mori]	PREDICTED:_golgin_subfamily_A_member_6-like_protein_22_isoform_X3_[Bombyx_mori]	golgin subfamily A member 6-like protein 22
LOC101740564	0.977255	31.2701	0.310214	up	3.05453e-11	87	GeneID:101740564	protein_coding	Ir21a	KWMTBOMO02517	LOW QUALITY PROTEIN: ionotropic receptor 21a, partial [Bombyx mori]	PREDICTED:_LOW_QUALITY_PROTEIN:_uncharacterized_protein_LOC101740564_[Bombyx_mori]	ionotropic receptor 21a		GO:0004970,GO:0005886,GO:0007610,GO:0008066,GO:0015276,GO:0016021,GO:0035249,GO:0045211,GO:0050804,GO:0050907	ionotropic glutamate receptor activity|plasma membrane|behavior|glutamate receptor activity|ligand-gated ion channel activity|integral component of membrane|synaptic transmission, glutamatergic|postsynaptic membrane|modulation of chemical synaptic transmission|detection of chemical stimulus involved in sensory perception
LOC101743525	0.995817	30.1005	0.309877	up	0.00326269	84	GeneID:101743525	protein_coding	tor	KWMTBOMO11683	tyrosine-protein kinase receptor torso-like [Bombyx mori]	tyrosine-protein_kinase_receptor_torso_[Bombyx_mori]	tyrosine-protein kinase receptor torso-like		GO:0004714,GO:0005524,GO:0005886,GO:0007275,GO:0016021,GO:0046872	transmembrane receptor protein tyrosine kinase activity|ATP binding|plasma membrane|multicellular organism development|integral component of membrane|metal ion binding	ko04013	MAPK signaling pathway - fly
LOC101741384	0.68	24.6479	0.309748	up	1.37127e-211	69	GeneID:101741384	protein_coding		KWMTBOMO15820	uncharacterized protein LOC101741384 [Bombyx mori]	Osiris_9B_[Operophtera_brumata]	uncharacterized LOC101741384
LOC101743536	0.891242	29.398	0.309499	up	9.90848e-63	82	GeneID:101743536	protein_coding	CG6966	KWMTBOMO12432	protein fem-1 homolog CG6966 isoform X1 [Bombyx mori]	PREDICTED:_protein_fem-1_homolog_CG6966_isoform_X1_[Bombyx_mori]	protein fem-1 homolog CG6966	Others	GO:0004842,GO:0051438	ubiquitin-protein transferase activity|regulation of ubiquitin-protein transferase activity
LOC110385724	0.992418	30.8056	0.309285	up	5.76666e-05	86	GeneID:110385724	lncRNA		KWMTBOMO15642	endonuclease and reverse transcriptase-like protein [Bombyx mori]	reverse_transcriptase_[Bombyx_mori]
LOC101746031	0.997647	30.9428	0.309195	up	0.0377531	86	GeneID:101746031	protein_coding		KWMTBOMO02521	hypothetical protein B5X24_HaOG206534 [Helicoverpa armigera]	hypothetical_protein_ALC57_15604_[Trachymyrmex_cornetzi]	uncharacterized LOC101746031
LOC110385229	0.993464	30.5346	0.309181	up	0.000109627	85	GeneID:110385229	lncRNA
LOC101736174	0.789542	27.814	0.308959	up	2.16596e-131	78	GeneID:101736174	protein_coding	kto	KWMTBOMO09134	mediator of RNA polymerase II transcription subunit 12 [Bombyx mori]	PREDICTED:_mediator_of_RNA_polymerase_II_transcription_subunit_12-like_isoform_X1_[Papilio_xuthus]	mediator of RNA polymerase II transcription subunit 12		GO:0003712,GO:0003713,GO:0005634,GO:0005700,GO:0006357,GO:0007406,GO:0016592,GO:0022416,GO:0035072,GO:0036011,GO:0045498,GO:0048749,GO:0070847,GO:0090263	transcription coregulator activity|transcription coactivator activity|nucleus|polytene chromosome|regulation of transcription by RNA polymerase II|negative regulation of neuroblast proliferation|mediator complex|chaeta development|ecdysone-mediated induction of salivary gland cell autophagic cell death|imaginal disc-derived leg segmentation|sex comb development|compound eye development|core media…	ko04919	Thyroid hormone signaling pathway
LOC101745695	0.905621	29.7157	0.308073	up	1.24485e-52	83	GeneID:101745695	protein_coding	Sb	KWMTBOMO00836	serine proteinase stubble [Bombyx mori]	PREDICTED:_mucin-5AC-like_[Bombyx_mori]	mucin-5AC		GO:0004252,GO:0005886,GO:0006508,GO:0007010,GO:0016021,GO:0035220,GO:0051017	serine-type endopeptidase activity|plasma membrane|proteolysis|cytoskeleton organization|integral component of membrane|wing disc development|actin filament bundle assembly
LOC101743551	0.983268	31.2728	0.308016	up	1.17875e-08	87	GeneID:101743551	protein_coding		KWMTBOMO09482	probable inactive serine/threonine-protein kinase scy2 [Bombyx mori]	PREDICTED:_probable_inactive_serine/threonine-protein_kinase_scy2_[Bombyx_mori]	probable inactive serine/threonine-protein kinase scy2
LOC101743453	0.985098	31.9136	0.30753	up	1.41386e-07	89	GeneID:101743453	protein_coding	SLCO4A1	KWMTBOMO02400	solute carrier organic anion transporter family member 4A1 isoform X1 [Bombyx mori]	PREDICTED:_solute_carrier_organic_anion_transporter_family_member_4A1_[Bombyx_mori]	solute carrier organic anion transporter family member 4A1		GO:0005886,GO:0005887,GO:0015347,GO:0015349,GO:0043252	plasma membrane|integral component of plasma membrane|sodium-independent organic anion transmembrane transporter activity|thyroid hormone transmembrane transporter activity|sodium-independent organic anion transport
LOC101737969	0.995817	31.267	0.307383	up	0.00690633	87	GeneID:101737969	protein_coding		KWMTBOMO04655	beta-3 adrenergic receptor [Bombyx mori]	PREDICTED:_beta-3_adrenergic_receptor-like_[Bombyx_mori]	beta-3 adrenergic receptor
LOC101736535	0.761046	27.0285	0.307348	up	1.89077e-152	75	GeneID:101736535	protein_coding		KWMTBOMO11094	uncharacterized protein LOC101736535 [Bombyx mori]	PREDICTED:_uncharacterized_protein_LOC106121823_[Papilio_xuthus]	uncharacterized LOC101736535
LOC101742384	0.635556	22.0901	0.306679	up	4.0337e-227	62	GeneID:101742384	protein_coding	rdx	KWMTBOMO05152	speckle-type POZ protein isoform X1 [Bombyx mori]	PREDICTED:_speckle-type_POZ_protein_isoform_X1_[Amyelois_transitella]	protein roadkill	Others	GO:0001654,GO:0005634,GO:0005654,GO:0005737,GO:0006511,GO:0007367,GO:0016567,GO:0030162,GO:0031625,GO:0031648,GO:0042067,GO:0042308,GO:0042802,GO:0042803,GO:0043065,GO:0043161,GO:0045879,GO:0046330,GO:0048592,GO:0051865,GO:1901044	eye development|nucleus|nucleoplasm|cytoplasm|ubiquitin-dependent protein catabolic process|segment polarity determination|protein ubiquitination|regulation of proteolysis|ubiquitin protein ligase binding|protein destabilization|establishment of ommatidial planar polarity|negative regulation of protein import into nucleus|identical protein binding|protein homodimerization activity|positive regula…	ko04341,ko04340	Hedgehog signaling pathway - fly|Hedgehog signaling pathway
LOC105842816	0.995556	31.7445	0.306242	up	0.00510575	89	GeneID:105842816	lncRNA
LOC101740620	0.99451	30.9097	0.305774	up	0.000765175	86	GeneID:101740620	protein_coding		KWMTBOMO16571	zinc finger protein 684 isoform X1 [Bombyx mori]	PREDICTED:_zinc_finger_protein_684-like_isoform_X1_[Bombyx_mori]	zinc finger protein 551	zf-C2H2
LOC101740936	0.996601	2.34294	0.305634	down	0.0330456	7	GeneID:101740936	protein_coding		KWMTBOMO02676	uncharacterized protein LOC101740936 [Bombyx mori]	hypothetical_protein_KGM_15286_[Danaus_plexippus]	uncharacterized LOC101740936
LOC105841537	0.994248	30.4508	0.305309	up	0.000365908	85	GeneID:105841537	protein_coding		KWMTBOMO13608	axoneme-associated protein mst101(2) isoform X3 [Bombyx mori]	PREDICTED:_axoneme-associated_protein_mst101(2)_[Bombyx_mori]	uncharacterized LOC105841537
LOC110385300	0.995556	30.7694	0.305252	up	0.00244948	86	GeneID:110385300	lncRNA	HARBI1	KWMTBOMO07455	putative nuclease HARBI1 [Bombyx mori]	Uncharacterized_protein_OBRU01_24295,_partial_[Operophtera_brumata]			GO:0004518,GO:0005634,GO:0005815,GO:0005829,GO:0005886,GO:0046872	nuclease activity|nucleus|microtubule organizing center|cytosol|plasma membrane|metal ion binding
Hr3	0.713725	26.1519	0.305223	up	4.41222e-190	73	GeneID:692562	protein_coding	HR3	KWMTBOMO00829	probable nuclear hormone receptor HR3 isoform X1 [Helicoverpa armigera]	putative_nuclear_hormone_receptor_HR3_[Papilio_xuthus]	hormone receptor 3	THR-like	GO:0003707,GO:0004887,GO:0005634,GO:0008270,GO:0043565	steroid hormone receptor activity|thyroid hormone receptor activity|nucleus|zinc ion binding|sequence-specific DNA binding
LOC101738588	0.993203	31.3248	0.305157	up	0.00024318	87	GeneID:101738588	protein_coding		KWMTBOMO01259	arylphorin subunit beta [Bombyx mori]	PREDICTED:_arylphorin_subunit_beta-like_[Bombyx_mori]	arylphorin subunit beta		GO:0005615,GO:0045735	extracellular space|nutrient reservoir activity
LOC101736422	0.704052	25.9489	0.30496	up	4.50099e-198	72	GeneID:101736422	protein_coding		KWMTBOMO02592	uncharacterized protein LOC101736422 [Bombyx mori]	PREDICTED:_uncharacterized_protein_LOC106714391_[Papilio_machaon]	uncharacterized LOC101736422
LOC101740250	0.518431	15.4494	0.304852	up	7.65244e-244	43	GeneID:101740250	protein_coding	anc-1	KWMTBOMO03862	uncharacterized protein LOC101740250 isoform X1 [Bombyx mori]	PREDICTED:_uncharacterized_protein_LOC101740250_isoform_X2_[Bombyx_mori]	uncharacterized LOC101740250		GO:0003779,GO:0005635,GO:0005640,GO:0005737,GO:0005856,GO:0006997,GO:0007010,GO:0016021,GO:0035046,GO:0048471,GO:0051087,GO:0051179,GO:0051647	actin binding|nuclear envelope|nuclear outer membrane|cytoplasm|cytoskeleton|nucleus organization|cytoskeleton organization|integral component of membrane|pronuclear migration|perinuclear region of cytoplasm|chaperone binding|localization|nucleus localization
LOC101740699	0.974641	30.9429	0.304272	up	1.58711e-13	86	GeneID:101740699	protein_coding		KWMTBOMO00503	uncharacterized protein LOC101740699 isoform X1 [Bombyx mori]	PREDICTED:_uncharacterized_protein_LOC101740840_[Bombyx_mori]	uncharacterized LOC101740699
LOC105842223	0.990065	32.0821	0.303934	up	2.045e-05	89	GeneID:105842223	lncRNA		KWMTBOMO01057	inositol polyphosphate multikinase [Bombyx mori]	PREDICTED:_inositol_polyphosphate_multikinase_[Papilio_xuthus]
LOC100884166	0.677647	24.5608	0.303691	up	7.00949e-211	68	GeneID:100884166	protein_coding	chs-2	KWMTBOMO02041	chitin synthase A isoform X1 [Bombyx mori]	PREDICTED:_chitin_synthase_A_isoform_X3_[Bombyx_mori]	chitin synthase A		GO:0004100,GO:0005886,GO:0006031,GO:0007275,GO:0016021,GO:0061063	chitin synthase activity|plasma membrane|chitin biosynthetic process|multicellular organism development|integral component of membrane|positive regulation of nematode larval development	ko00520	Amino sugar and nucleotide sugar metabolism
LOC101737648	0.99451	30.0322	0.303646	up	0.000555594	84	GeneID:101737648	protein_coding					uncharacterized LOC101737648
LOC110384841	0.995033	29.5852	0.303573	up	0.00127719	83	GeneID:110384841	lncRNA
Nuc	0.987974	32.3171	0.303283	up	7.04828e-06	90	GeneID:767621	protein_coding		KWMTBOMO07918	alkaline nuclease isoform X1 [Bombyx mori]	PREDICTED:_alkaline_nuclease_isoform_X1_[Bombyx_mori]	alkaline nuclease
LOC101741297	0.993725	28.5289	0.302933	up	9.26301e-05	80	GeneID:101741297	protein_coding		KWMTBOMO13198	TPA: putative cuticle protein [Bombyx mori]	_putative_cuticle_protein_[Bombyx_mori]	uncharacterized LOC101741297
LOC101736577	0.918431	29.4605	0.302601	up	6.33394e-47	82	GeneID:101736577	protein_coding	TTPAL	KWMTBOMO09481	alpha-tocopherol transfer protein-like isoform X2 [Bombyx mori]	CRAL-TRIO_domain-containing_protein,_partial_[Manduca_sexta]	alpha-tocopherol transfer protein-like		GO:0016020	membrane
LOC101735901	0.995033	30.6184	0.30184	up	0.00118708	85	GeneID:101735901	protein_coding	Tpgs2				tubulin polyglutamylase complex subunit 2		GO:0005737,GO:0005874,GO:0018095	cytoplasm|microtubule|protein polyglutamylation
LOC101743046	0.614641	20.9162	0.301425	up	4.04654e-231	58	GeneID:101743046	protein_coding	RNF144A	KWMTBOMO06460	uncharacterized protein LOC101743046 [Bombyx mori]	PREDICTED:_uncharacterized_protein_LOC101743046_[Bombyx_mori]	uncharacterized LOC101743046		GO:0000151,GO:0000209,GO:0005737,GO:0005794,GO:0005886,GO:0006511,GO:0010008,GO:0016021,GO:0016567,GO:0030659,GO:0031624,GO:0032436,GO:0043231,GO:0046872,GO:0061630	ubiquitin ligase complex|protein polyubiquitination|cytoplasm|Golgi apparatus|plasma membrane|ubiquitin-dependent protein catabolic process|endosome membrane|integral component of membrane|protein ubiquitination|cytoplasmic vesicle membrane|ubiquitin conjugating enzyme binding|positive regulation of proteasomal ubiquitin-dependent protein catabolic process|intracellular membrane-bounded organelle…
LOC105841243	0.993203	30.5759	0.301202	up	0.000184916	85	GeneID:105841243	protein_coding	Abcg1	KWMTBOMO07165	hypothetical protein B5X24_HaOG200324 [Helicoverpa armigera]	PREDICTED:_ATP-binding_cassette_sub-family_G_member_1-like_[Papilio_xuthus]	ATP-binding cassette sub-family G member 1-like		GO:0005524,GO:0005548,GO:0005739,GO:0005768,GO:0005886,GO:0006355,GO:0008203,GO:0009897,GO:0010033,GO:0010745,GO:0010872,GO:0010875,GO:0010888,GO:0016021,GO:0017127,GO:0019534,GO:0030301,GO:0032367,GO:0033344,GO:0033700,GO:0033993,GO:0034041,GO:0034374,GO:0034375,GO:0034436,GO:0034437,GO:0042626,GO:0042632,GO:0042803,GO:0042987,GO:0043531,GO:0043691,GO:0045542,GO:0046982,GO:0055037,GO:0055085,GO:…	ATP binding|phospholipid transporter activity|mitochondrion|endosome|plasma membrane|regulation of transcription, DNA-templated|cholesterol metabolic process|external side of plasma membrane|response to organic substance|negative regulation of macrophage derived foam cell differentiation|regulation of cholesterol esterification|positive regulation of cholesterol efflux|negative regulation of lipi…
LOC101746401	0.994248	29.6183	0.301182	up	0.000220095	83	GeneID:101746401	protein_coding	TULP4	KWMTBOMO05255	tubby-related protein 4 [Bombyx mori]	PREDICTED:_tubby-related_protein_4_[Bombyx_mori]	tubby-related protein 4	Tub	GO:0005737,GO:0005829,GO:0005929,GO:0016567,GO:0035091,GO:0043687,GO:0061512	cytoplasm|cytosol|cilium|protein ubiquitination|phosphatidylinositol binding|post-translational protein modification|protein localization to cilium
LOC101741678	0.983268	31.4063	0.300249	up	1.34863e-08	88	GeneID:101741678	protein_coding	Adamts7	KWMTBOMO12585	A disintegrin and metalloproteinase with thrombospondin motifs 7 [Bombyx mori]	PREDICTED:_A_disintegrin_and_metalloproteinase_with_thrombospondin_motifs_7_[Papilio_xuthus]	A disintegrin and metalloproteinase with thrombospondin motifs 7		GO:0004222,GO:0005576,GO:0032331,GO:0046872,GO:0051603,GO:0071347,GO:0071356,GO:0071773	metalloendopeptidase activity|extracellular region|negative regulation of chondrocyte differentiation|metal ion binding|proteolysis involved in cellular protein catabolic process|cellular response to interleukin-1|cellular response to tumor necrosis factor|cellular response to BMP stimulus
LOC101744414	0.944575	30.1464	0.300025	up	1.46459e-30	84	GeneID:101744414	protein_coding	ich	KWMTBOMO08958	asparagine-rich zinc finger protein AZF1 [Bombyx mori]	PREDICTED:_zinc-responsive_transcriptional_regulator_ZAP1-like_[Papilio_polytes]	asparagine-rich zinc finger protein AZF1	zf-C2H2	GO:0000122,GO:0003677,GO:0005634,GO:0010628,GO:0035149,GO:0045944,GO:0046872,GO:0060439,GO:1901148	negative regulation of transcription by RNA polymerase II|DNA binding|nucleus|positive regulation of gene expression|lumen formation, open tracheal system|positive regulation of transcription by RNA polymerase II|metal ion binding|trachea morphogenesis|gene expression involved in extracellular matrix organization
LOC101740647	0.687843	25.1932	0.299954	up	1.58341e-205	70	GeneID:101740647	protein_coding		KWMTBOMO01923	uncharacterized protein LOC101740647 [Bombyx mori]	PREDICTED:_uncharacterized_protein_LOC106143014_[Amyelois_transitella]	uncharacterized LOC101740647
LOC101743955	0.861176	28.6366	0.299708	up	3.20947e-82	80	GeneID:101743955	protein_coding	Skeletor	KWMTBOMO15469	protein Skeletor, isoforms D/E isoform X1 [Bombyx mori]	PREDICTED:_protein_Skeletor,_isoforms_D/E_isoform_X1_[Bombyx_mori]	protein Skeletor, isoforms B/C		GO:0005198,GO:0005634,GO:0005700,GO:0005730,GO:0005737,GO:0005819,GO:0005874,GO:0006997,GO:0051225,GO:0051301,GO:0051321	structural molecule activity|nucleus|polytene chromosome|nucleolus|cytoplasm|spindle|microtubule|nucleus organization|spindle assembly|cell division|meiotic cell cycle
LOC101741356	0.934902	30.4181	0.299176	up	8.44957e-36	85	GeneID:101741356	protein_coding		KWMTBOMO08698	uncharacterized protein LOC101741356 [Bombyx mori]	PREDICTED:_uncharacterized_protein_LOC106129350_[Amyelois_transitella]	uncharacterized LOC101741356
LOC101740249	0.996078	30.3584	0.299061	up	0.00506277	85	GeneID:101740249	protein_coding	drpr	KWMTBOMO05346	mucin-5AC isoform X1 [Bombyx mori]	PREDICTED:_uncharacterized_protein_LOC101740249_isoform_X3_[Bombyx_mori]	mucin-5AC		GO:0001786,GO:0001891,GO:0005737,GO:0005886,GO:0005938,GO:0006909,GO:0006911,GO:0008345,GO:0016021,GO:0016322,GO:0030054,GO:0030424,GO:0031224,GO:0035071,GO:0035212,GO:0042742,GO:0043277,GO:0043652,GO:0045211,GO:0045335,GO:0048190,GO:0048678,GO:0060100,GO:0098794,GO:1904396	phosphatidylserine binding|phagocytic cup|cytoplasm|plasma membrane|cell cortex|phagocytosis|phagocytosis, engulfment|larval locomotory behavior|integral component of membrane|neuron remodeling|cell junction|axon|intrinsic component of membrane|salivary gland cell autophagic cell death|cell competition in a multicellular organism|defense response to bacterium|apoptotic cell clearance|engulfment o…
LOC101741348	0.886013	29.156	0.299059	up	2.5127e-66	81	GeneID:101741348	protein_coding	Cad99C	KWMTBOMO03533	cadherin-99C [Bombyx mori]	PREDICTED:_protocadherin-15_[Bombyx_mori]	cadherin-99C		GO:0002385,GO:0005509,GO:0005887,GO:0005902,GO:0007156,GO:0007224,GO:0007304,GO:0007305,GO:0010008,GO:0016324,GO:0016339,GO:0017022,GO:0019722,GO:0031528,GO:0032529,GO:0032533,GO:0035239,GO:0044331,GO:0045176,GO:2000370	mucosal immune response|calcium ion binding|integral component of plasma membrane|microvillus|homophilic cell adhesion via plasma membrane adhesion molecules|smoothened signaling pathway|chorion-containing eggshell formation|vitelline membrane formation involved in chorion-containing eggshell formation|endosome membrane|apical plasma membrane|calcium-dependent cell-cell adhesion via plasma membra…
LOC101740547	0.96549	30.6548	0.298882	up	1.85388e-18	85	GeneID:101740547	protein_coding		KWMTBOMO14393	uncharacterized protein LOC101740547 [Bombyx mori]	PREDICTED:_uncharacterized_protein_LOC101740547_[Bombyx_mori]	uncharacterized LOC101740547
LOC105841863	0.990065	32.0503	0.297625	up	1.74176e-05	89	GeneID:105841863	protein_coding		KWMTBOMO09143	hypothetical protein B5X24_HaOG209515 [Helicoverpa armigera]	retroelement_polyprotein_[Glyptapanteles_flavicoxis]	uncharacterized LOC105841863
LOC101740578	0.952418	30.5448	0.297484	up	1.68212e-25	85	GeneID:101740578	protein_coding		KWMTBOMO16378	uncharacterized protein LOC101740578 [Bombyx mori]	PREDICTED:_uncharacterized_protein_LOC106132000_[Amyelois_transitella]	uncharacterized LOC101740578
LOC105842075	0.862222	2.23879	0.297333	down	1.94609e-45	6	GeneID:105842075	lncRNA		KWMTBOMO01656	--	PREDICTED:_inactive_hydroxysteroid_dehydrogenase-like_protein_1_[Bombyx_mori]
LOC101735720	0.996863	31.8541	0.29727	up	0.0181068	89	GeneID:101735720	protein_coding		KWMTBOMO00082	uncharacterized protein LOC101735720 [Bombyx mori]	PREDICTED:_uncharacterized_protein_LOC105842396_[Bombyx_mori]	uncharacterized LOC101735720
LOC105841419	0.99268	31.559	0.296725	up	0.00021764	88	GeneID:105841419	protein_coding	CFDP2	KWMTBOMO13331	uncharacterized protein LOC105841419 [Bombyx mori]	PREDICTED:_uncharacterized_protein_LOC105841419_[Bombyx_mori]	uncharacterized LOC105841419		GO:0005634,GO:0005737	nucleus|cytoplasm
Ero1	0.897516	29.7718	0.296586	up	1.01757e-57	83	GeneID:100270768	protein_coding	Ero1L	KWMTBOMO05932	endoplasmic reticulum oxidoreduction 1-like precursor [Bombyx mori]	endoplasmic_reticulum_oxidoreduction_1-like_precursor_[Bombyx_mori]	endoplasmic reticulum oxidoreduction 1-like		GO:0003756,GO:0005783,GO:0005789,GO:0008593,GO:0015035,GO:0016491,GO:0016671,GO:0034975,GO:0051085	protein disulfide isomerase activity|endoplasmic reticulum|endoplasmic reticulum membrane|regulation of Notch signaling pathway|protein disulfide oxidoreductase activity|oxidoreductase activity|oxidoreductase activity, acting on a sulfur group of donors, disulfide as acceptor|protein folding in endoplasmic reticulum|chaperone cofactor-dependent protein refolding	ko04141	Protein processing in endoplasmic reticulum
serpin-32	0.953203	1.60214	0.296321	down	9.32079e-11	4	GeneID:100272196	protein_coding		KWMTBOMO16398	serpin-32 [Bombyx mori]	serine_protease_inhibitor_32_precursor_[Bombyx_mori]	serine protease inhibitor 32		GO:0004867,GO:0005615	serine-type endopeptidase inhibitor activity|extracellular space
LOC101744551	0.991895	29.1933	0.295885	up	1.35399e-05	81	GeneID:101744551	protein_coding	Rfx2	KWMTBOMO12859	DNA-binding protein RFX2 [Bombyx mori]	PREDICTED:_DNA-binding_protein_RFX2_[Bombyx_mori]	DNA-binding protein RFX2	RFX	GO:0000978,GO:0001675,GO:0003700,GO:0005634,GO:0005737,GO:0006357,GO:0007286,GO:0060271	RNA polymerase II proximal promoter sequence-specific DNA binding|acrosome assembly|DNA-binding transcription factor activity|nucleus|cytoplasm|regulation of transcription by RNA polymerase II|spermatid development|cilium assembly
LOC101744603	0.995817	31.0886	0.295563	up	0.00348847	87	GeneID:101744603	protein_coding		KWMTBOMO00727	uncharacterized protein LOC111349947 isoform X1 [Spodoptera litura]	PREDICTED:_uncharacterized_protein_LOC106131084_[Amyelois_transitella]	uncharacterized LOC101744603
LOC101739634	0.991895	29.9456	0.295453	up	1.22893e-05	84	GeneID:101739634	protein_coding	btbd17	KWMTBOMO03217	BTB/POZ domain-containing protein 17 isoform X1 [Bombyx mori]	PREDICTED:_BTB/POZ_domain-containing_protein_17-like_[Bombyx_mori]	BTB/POZ domain-containing protein 17		GO:0005576	extracellular region
LOC105842377	0.923922	30.0972	0.295065	up	1.23135e-41	84	GeneID:105842377	protein_coding	HARBI1	KWMTBOMO05424	protein KIAA0100 [Bombyx mori]	PREDICTED:_protein_KIAA0100_[Bombyx_mori]	putative nuclease HARBI1		GO:0004518,GO:0005634,GO:0005815,GO:0005829,GO:0005886,GO:0046872	nuclease activity|nucleus|microtubule organizing center|cytosol|plasma membrane|metal ion binding
LOC110385702	0.995556	29.9929	0.294761	up	0.00243561	84	GeneID:110385702	lncRNA		KWMTBOMO08919	endonuclease-reverse transcriptase [Bombyx mori]	endonuclease-reverse_transcriptase_[Bombyx_mori]
LOC101743284	0.996078	31.9057	0.294726	up	0.00731052	89	GeneID:101743284	protein_coding	Hmcn1	KWMTBOMO00100	synaptogenesis protein syg-2-like [Bombyx mori]	hypothetical_protein_KGM_18647_[Danaus_plexippus]	synaptogenesis protein syg-2-like		GO:0005201,GO:0005509,GO:0005576,GO:0005604,GO:0005913,GO:0005938,GO:0007049,GO:0007156,GO:0007157,GO:0009617,GO:0030054,GO:0032154,GO:0038023,GO:0042803,GO:0050839,GO:0051301,GO:0062023	extracellular matrix structural constituent|calcium ion binding|extracellular region|basement membrane|cell-cell adherens junction|cell cortex|cell cycle|homophilic cell adhesion via plasma membrane adhesion molecules|heterophilic cell-cell adhesion via plasma membrane cell adhesion molecules|response to bacterium|cell junction|cleavage furrow|signaling receptor activity|protein homodimerization …
LOC110386755	0.993987	29.0887	0.294286	up	0.000201795	81	GeneID:110386755	protein_coding		KWMTBOMO10234	reverse transcriptase [Bombyx mori]	reverse_transcriptase_[Bombyx_mori]	uncharacterized LOC110386755
LOC105841388	0.989281	31.9595	0.294221	up	1.0502e-05	89	GeneID:105841388	protein_coding		KWMTBOMO03885	Pol protein [Bombyx mori]	PREDICTED:_uncharacterized_protein_LOC106113369_[Papilio_xuthus]	uncharacterized LOC105841388
LOC101745723	0.721569	26.4003	0.293205	up	3.10477e-181	74	GeneID:101745723	protein_coding		KWMTBOMO08911	mucin-5AC [Bombyx mori]	PREDICTED:_mucin-5AC_[Amyelois_transitella]	mucin-5AC
LOC110386234	0.928105	30.1297	0.292975	up	4.02874e-40	84	GeneID:110386234	lncRNA
LOC101740010	0.995294	28.9178	0.292667	up	0.00114638	81	GeneID:101740010	protein_coding	CG42265	KWMTBOMO07744	otopetrin-2 isoform X2 [Bombyx mori]	PREDICTED:_otopetrin-2_isoform_X2_[Papilio_machaon]	otopetrin-2		GO:0005886,GO:0015252,GO:0016021,GO:1902600	plasma membrane|proton channel activity|integral component of membrane|proton transmembrane transport
LOC110385873	0.984575	31.9556	0.29262	up	1.67381e-07	89	GeneID:110385873	lncRNA
LOC101735733	0.993987	28.2626	0.292596	up	0.000113558	79	GeneID:101735733	protein_coding		KWMTBOMO05161	uncharacterized protein LOC101735593 [Bombyx mori]	PREDICTED:_uncharacterized_protein_LOC101735733_[Bombyx_mori]	uncharacterized LOC101735733
LOC101741817	0.907712	29.9999	0.292446	up	3.89533e-51	84	GeneID:101741817	protein_coding	Gld	KWMTBOMO09590	Glucose dehydrogenase [acceptor], partial [Operophtera brumata]	Glucose_dehydrogenase_[acceptor],_partial_[Operophtera_brumata]	glucose dehydrogenase [FAD, quinone]		GO:0005576,GO:0016614,GO:0050660	extracellular region|oxidoreductase activity, acting on CH-OH group of donors|flavin adenine dinucleotide binding
LOC101736446	0.921569	29.8077	0.292034	up	1.74738e-43	83	GeneID:101736446	protein_coding	DAAM2	KWMTBOMO10797	disheveled-associated activator of morphogenesis 1 isoform X1 [Bombyx mori]	PREDICTED:_disheveled-associated_activator_of_morphogenesis_1_isoform_X2_[Bombyx_mori]	disheveled-associated activator of morphogenesis 1		GO:0003779,GO:0007368,GO:0016055,GO:0017048,GO:0021516,GO:0030036,GO:0048715,GO:0060828,GO:0070062,GO:0090263,GO:2000050	actin binding|determination of left/right symmetry|Wnt signaling pathway|Rho GTPase binding|dorsal spinal cord development|actin cytoskeleton organization|negative regulation of oligodendrocyte differentiation|regulation of canonical Wnt signaling pathway|extracellular exosome|positive regulation of canonical Wnt signaling pathway|regulation of non-canonical Wnt signaling pathway	ko04310	Wnt signaling pathway
Chi-h	0.995817	30.9445	0.290743	up	0.00555971	86	GeneID:100141460	protein_coding	Cht2	KWMTBOMO04135	chitinase [Bombyx mori]	PREDICTED:_chitinase_isoform_X1_[Bombyx_mori]	chitinase		GO:0000272,GO:0004568,GO:0005576,GO:0005615,GO:0006032,GO:0008061,GO:0008362,GO:0008363,GO:0018990,GO:0040003,GO:0042060	polysaccharide catabolic process|chitinase activity|extracellular region|extracellular space|chitin catabolic process|chitin binding|chitin-based embryonic cuticle biosynthetic process|larval chitin-based cuticle development|ecdysis, chitin-based cuticle|chitin-based cuticle development|wound healing
LOC101740818	0.68	24.8166	0.290611	up	6.8627e-206	69	GeneID:101740818	protein_coding	UBL3	KWMTBOMO08434	ubiquitin-like protein 3 [Bombyx mori]	Ubiquitin-like_protein_3_[Papilio_xuthus]	ubiquitin-like protein 3		GO:0005622,GO:0005886,GO:0070062	intracellular|plasma membrane|extracellular exosome
LOC101741350	0.781438	3.05394	0.290267	down	1.43935e-95	9	GeneID:101741350	protein_coding		KWMTBOMO01204	uncharacterized protein LOC101741350 [Bombyx mori]	Uncharacterized_protein_OBRU01_08609_[Operophtera_brumata]	uncharacterized LOC101741350
LOC101737318	0.829542	28.6815	0.290051	up	1.1215e-101	80	GeneID:101737318	protein_coding	TBL2	KWMTBOMO04518	putative exonuclease GOR-like protein [Operophtera brumata]	putative_exonuclease_GOR-like_protein_[Operophtera_brumata]	transducin beta-like protein 2		GO:0003723,GO:0005783,GO:0019901,GO:0030176,GO:0030968,GO:0031369,GO:0042149,GO:0051219,GO:0071456	RNA binding|endoplasmic reticulum|protein kinase binding|integral component of endoplasmic reticulum membrane|endoplasmic reticulum unfolded protein response|translation initiation factor binding|cellular response to glucose starvation|phosphoprotein binding|cellular response to hypoxia
LOC101747189	0.977516	32.3047	0.289763	up	1.13146e-10	90	GeneID:101747189	protein_coding	Cuedc1	KWMTBOMO04582	CUE domain-containing protein 1 isoform X1 [Bombyx mori]	PREDICTED:_CUE_domain-containing_protein_1_[Amyelois_transitella]	CUE domain-containing protein 1
LOC110385471	0.970196	31.347	0.289386	up	5.01215e-15	87	GeneID:110385471	lncRNA
LOC101746655	0.997124	32.4401	0.28925	up	0.0387913	90	GeneID:101746655	protein_coding	kel	KWMTBOMO01034	ring canal kelch homolog [Bombyx mori]	PREDICTED:_ring_canal_kelch_homolog_[Bombyx_mori]	ring canal kelch homolog	ZBTB	GO:0003779,GO:0005737,GO:0005856	actin binding|cytoplasm|cytoskeleton
LOC101738162	0.64366	6.74864	0.288755	down	5.97815e-190	19	GeneID:101738162	protein_coding		KWMTBOMO01542	fungal protease inhibitor F-like [Bombyx mori]	fungal_protease_inhibitor_[Bombyx_mori]	fungal protease inhibitor F-like		GO:0004867,GO:0005576	serine-type endopeptidase inhibitor activity|extracellular region
LOC101741191	0.667712	24.1088	0.288431	up	7.73189e-210	67	GeneID:101741191	protein_coding	Ppn	KWMTBOMO15352	kielin/chordin-like protein isoform X1 [Bombyx mori]	PREDICTED:_uncharacterized_protein_LOC101741191_isoform_X1_[Bombyx_mori]	kielin/chordin-like protein		GO:0004867,GO:0005201,GO:0005604,GO:0007275,GO:0008233,GO:0030198	serine-type endopeptidase inhibitor activity|extracellular matrix structural constituent|basement membrane|multicellular organism development|peptidase activity|extracellular matrix organization
CTL17	0.997647	30.7373	0.288221	up	0.0411507	86	GeneID:100174845	protein_coding		KWMTBOMO09176	low-expression lectin 1 [Bombyx mori]	C-type_lectin_17_[Bombyx_mori]	C-type lectin 17		GO:0005576,GO:0030246	extracellular region|carbohydrate binding
LOC101740315	0.738039	26.7573	0.287885	up	6.10799e-166	75	GeneID:101740315	protein_coding		KWMTBOMO06337	extensin-2 [Bombyx mori]	PREDICTED:_extensin-2-like_[Bombyx_mori]	extensin-2
LOC101738769	0.805229	28.0503	0.287828	up	2.18467e-117	78	GeneID:101738769	protein_coding		KWMTBOMO13864	uncharacterized protein LOC101738769 [Bombyx mori]	PREDICTED:_uncharacterized_protein_LOC106135696_[Amyelois_transitella]	uncharacterized LOC101738769
LOC101740121	0.621438	21.3977	0.287554	up	7.52672e-224	60	GeneID:101740121	protein_coding					proline-rich extensin-like protein EPR1
LOC110386861	0.973333	31.7443	0.287333	up	1.01081e-12	89	GeneID:110386861	lncRNA	ARHGEF26	KWMTBOMO05959	reverse transcriptase [Bombyx mori]	reverse_transcriptase_[Bombyx_mori]		zf-BED	GO:0001726,GO:0001886,GO:0005085,GO:0005089,GO:0005829,GO:0007186,GO:0035023,GO:0043065,GO:0051056,GO:0097178	ruffle|endothelial cell morphogenesis|guanyl-nucleotide exchange factor activity|Rho guanyl-nucleotide exchange factor activity|cytosol|G protein-coupled receptor signaling pathway|regulation of Rho protein signal transduction|positive regulation of apoptotic process|regulation of small GTPase mediated signal transduction|ruffle assembly
LOC110386677	0.978824	30.4538	0.286746	up	7.05694e-12	85	GeneID:110386677	protein_coding					uncharacterized LOC110386677
LOC110384854	0.996863	32.1819	0.286381	up	0.0275127	90	GeneID:110384854	lncRNA
LOC101745884	0.924183	29.6352	0.28624	up	5.92456e-43	83	GeneID:101745884	protein_coding	stan	KWMTBOMO12932	protocadherin-like wing polarity protein stan [Bombyx mori]	PREDICTED:_protocadherin-like_wing_polarity_protein_stan_[Bombyx_mori]	protocadherin-like wing polarity protein stan		GO:0001736,GO:0001738,GO:0004888,GO:0004930,GO:0005509,GO:0005886,GO:0005887,GO:0005911,GO:0007156,GO:0007367,GO:0007409,GO:0007411,GO:0007464,GO:0016021,GO:0016318,GO:0016319,GO:0016339,GO:0016358,GO:0035159,GO:0042067,GO:0045746,GO:0045773,GO:0048057,GO:0048813,GO:0050770,GO:0050839,GO:0051963,GO:0060071,GO:0070593,GO:0090175,GO:1902669	establishment of planar polarity|morphogenesis of a polarized epithelium|transmembrane signaling receptor activity|G protein-coupled receptor activity|calcium ion binding|plasma membrane|integral component of plasma membrane|cell-cell junction|homophilic cell adhesion via plasma membrane adhesion molecules|segment polarity determination|axonogenesis|axon guidance|R3/R4 cell fate commitment|integr…
LOC101736262	0.988758	29.4927	0.286131	up	3.36475e-07	82	GeneID:101736262	protein_coding	CEP290	KWMTBOMO05134	centrosomal protein of 290 kDa-like [Bombyx mori]	PREDICTED:_centrosomal_protein_of_290_kDa-like_[Bombyx_mori]	centrosomal protein of 290 kDa-like		GO:0005634,GO:0005813,GO:0005814,GO:0005829,GO:0015031,GO:0031410,GO:0032391,GO:0034451,GO:0036038,GO:0045893,GO:0060271,GO:0090316	nucleus|centrosome|centriole|cytosol|protein transport|cytoplasmic vesicle|photoreceptor connecting cilium|centriolar satellite|MKS complex|positive regulation of transcription, DNA-templated|cilium assembly|positive regulation of intracellular protein transport
LOC101741158	0.897516	29.5916	0.286072	up	1.77475e-57	83	GeneID:101741158	protein_coding	Fur2	KWMTBOMO12443	furin-like protease 2 [Bombyx mori]	Endoprotease_FURIN_[Spodoptera_frugiperda]	furin-like protease 2		GO:0004252,GO:0005886,GO:0016021,GO:0051048	serine-type endopeptidase activity|plasma membrane|integral component of membrane|negative regulation of secretion
LOC101737222	0.973072	31.623	0.285497	up	1.58642e-13	88	GeneID:101737222	protein_coding	Scarb1	KWMTBOMO14011	scavenger receptor class B member 1 [Bombyx mori]	PREDICTED:_scavenger_receptor_class_B_member_1_[Amyelois_transitella]	scavenger receptor class B member 1		GO:0001530,GO:0001540,GO:0001786,GO:0001875,GO:0001935,GO:0005319,GO:0005737,GO:0005886,GO:0005887,GO:0005901,GO:0006694,GO:0006702,GO:0006707,GO:0006869,GO:0006910,GO:0008035,GO:0009986,GO:0010867,GO:0010886,GO:0010899,GO:0015914,GO:0015920,GO:0030169,GO:0031528,GO:0032497,GO:0033344,GO:0034186,GO:0034375,GO:0034383,GO:0034384,GO:0035461,GO:0042632,GO:0042803,GO:0043231,GO:0043534,GO:0043654,GO:…	lipopolysaccharide binding|amyloid-beta binding|phosphatidylserine binding|lipopolysaccharide receptor activity|endothelial cell proliferation|lipid transporter activity|cytoplasm|plasma membrane|integral component of plasma membrane|caveola|steroid biosynthetic process|androgen biosynthetic process|cholesterol catabolic process|lipid transport|phagocytosis, recognition|high-density lipoprotein p…
LOC101736742	0.995817	31.8646	0.285439	up	0.00738796	89	--	--	--	--	--	--	--	--	--	--	--	--
LOC101744743	0.95268	30.8161	0.285298	up	8.98071e-25	86	GeneID:101744743	protein_coding	Cad87A	KWMTBOMO13480	LOW QUALITY PROTEIN: cadherin-87A [Bombyx mori]	PREDICTED:_LOW_QUALITY_PROTEIN:_cadherin-87A_[Bombyx_mori]	cadherin-87A		GO:0005509,GO:0005887,GO:0007155,GO:0007156,GO:0016339,GO:0044331	calcium ion binding|integral component of plasma membrane|cell adhesion|homophilic cell adhesion via plasma membrane adhesion molecules|calcium-dependent cell-cell adhesion via plasma membrane cell adhesion molecules|cell-cell adhesion mediated by cadherin
CPG9	0.685229	25.1805	0.285208	up	4.73444e-202	70	GeneID:100379513	protein_coding		KWMTBOMO10865	cuticular protein glycine-rich 9 precursor [Bombyx mori]	cuticular_protein_glycine-rich_9_precursor_[Bombyx_mori]	cuticular protein glycine-rich 9
LOC101741838	0.98902	31.1939	0.285083	up	2.66122e-06	87	GeneID:101741838	protein_coding	ARFGAP1	KWMTBOMO00057	ADP-ribosylation factor GTPase-activating protein 1 [Bombyx mori]	PREDICTED:_ADP-ribosylation_factor_GTPase-activating_protein_1-like_[Bombyx_mori]	ADP-ribosylation factor GTPase-activating protein 1		GO:0000139,GO:0005096,GO:0005829,GO:0006888,GO:0006890,GO:0014069,GO:0015031,GO:0030100,GO:0032012,GO:0036498,GO:0045202,GO:0046872	Golgi membrane|GTPase activator activity|cytosol|ER to Golgi vesicle-mediated transport|retrograde vesicle-mediated transport, Golgi to ER|postsynaptic density|protein transport|regulation of endocytosis|regulation of ARF protein signal transduction|IRE1-mediated unfolded protein response|synapse|metal ion binding	ko04144	Endocytosis
LOC101736156	0.243399	29.5015	0.285082	down	3.27771e-168	82	GeneID:101736156	protein_coding		KWMTBOMO06667	putative cuticle protein CPG43 [Bombyx mori]	PREDICTED:_cuticle_protein_6.4_[Bombyx_mori]	cuticle protein 6.4
LOC101745563	0.988497	30.7273	0.285047	up	2.44279e-07	86	GeneID:101745563	protein_coding					uncharacterized LOC101745563
LOC101737967	0.997647	31.0172	0.284838	up	0.0451714	86	GeneID:101737967	protein_coding	Nach	KWMTBOMO13174	sodium channel protein Nach-like [Trichoplusia ni]	PREDICTED:_sodium_channel_protein_Nach-like_[Bombyx_mori]	sodium channel protein Nach		GO:0005272,GO:0016021,GO:0035002	sodium channel activity|integral component of membrane|liquid clearance, open tracheal system
LOC100862776	0.923399	1.60654	0.284756	down	1.04276e-18	4	GeneID:100862776	protein_coding	Ggt1	KWMTBOMO04501	gamma-glutamyl transpeptidase isoform X1 [Bombyx mori]	PREDICTED:_gamma-glutamyl_transpeptidase_isoform_X1_[Bombyx_mori]	gamma-glutamyl transpeptidase		GO:0000048,GO:0002682,GO:0005615,GO:0005886,GO:0005887,GO:0006520,GO:0006536,GO:0006749,GO:0006750,GO:0006751,GO:0007283,GO:0007568,GO:0016755,GO:0019344,GO:0031179,GO:0031638,GO:0032355,GO:0032496,GO:0034599,GO:0034612,GO:0036374,GO:0050727,GO:0102953,GO:0103068	peptidyltransferase activity|regulation of immune system process|extracellular space|plasma membrane|integral component of plasma membrane|cellular amino acid metabolic process|glutamate metabolic process|glutathione metabolic process|glutathione biosynthetic process|glutathione catabolic process|spermatogenesis|aging|transferase activity, transferring amino-acyl groups|cysteine biosynthetic proc…	ko00460,ko00480,ko00590,ko00430	Cyanoamino acid metabolism|Glutathione metabolism|Arachidonic acid metabolism|Taurine and hypotaurine metabolism
LOC101744212	0.546144	17.0745	0.284255	up	5.83372e-234	48	GeneID:101744212	protein_coding	TRIP11	KWMTBOMO14282	thyroid receptor-interacting protein 11 [Bombyx mori]	PREDICTED:_thyroid_receptor-interacting_protein_11-like_[Bombyx_mori]	thyroid receptor-interacting protein 11
CSP16	0.718954	26.4104	0.284025	up	1.79615e-180	74	GeneID:778487	protein_coding		KWMTBOMO12492	chemosensory protein 16 isoform X2 [Bombyx mori]	PREDICTED:_ejaculatory_bulb-specific_protein_3-like_[Papilio_polytes]	chemosensory protein 16
LOC101741691	0.994771	31.4744	0.283242	up	0.00118584	88	GeneID:101741691	protein_coding	Map3k12	KWMTBOMO00056	mitogen-activated protein kinase kinase kinase 12 [Bombyx mori]	PREDICTED:_mitogen-activated_protein_kinase_kinase_kinase_12-like_[Bombyx_mori]	mitogen-activated protein kinase kinase kinase 12		GO:0000165,GO:0004674,GO:0004706,GO:0005524,GO:0005829,GO:0005886,GO:0006468,GO:0007257,GO:0016572,GO:0018105,GO:0018107,GO:0042803,GO:0046777	MAPK cascade|protein serine/threonine kinase activity|JUN kinase kinase kinase activity|ATP binding|cytosol|plasma membrane|protein phosphorylation|activation of JUN kinase activity|histone phosphorylation|peptidyl-serine phosphorylation|peptidyl-threonine phosphorylation|protein homodimerization activity|protein autophosphorylation	ko04010	MAPK signaling pathway
LOC101741004	0.957647	30.1722	0.282956	up	1.62431e-23	84	GeneID:101741004	protein_coding		KWMTBOMO15818	uncharacterized protein LOC101741004 [Bombyx mori]	PREDICTED:_uncharacterized_protein_LOC101741004_[Bombyx_mori]	uncharacterized LOC101741004
CPR89	0.989281	31.1559	0.282872	up	6.73619e-06	87	GeneID:100379385	protein_coding		KWMTBOMO13011	histidine-rich protein PFHRP-II-like [Spodoptera litura]	Cuticle_protein_19_[Papilio_machaon]	cuticular protein RR-2 motif 89		GO:0042302	structural constituent of cuticle
LOC101740342	0.993987	30.4365	0.282427	up	0.000194977	85	GeneID:101740342	protein_coding	PIF6	KWMTBOMO11873	PREDICTED: uncharacterized protein LOC106720810 [Papilio machaon]	PREDICTED:_uncharacterized_protein_LOC106720810_[Papilio_machaon]	ATP-dependent DNA helicase PIF6		GO:0000287,GO:0000723,GO:0003677,GO:0004003,GO:0005524,GO:0005634,GO:0005657,GO:0006260,GO:0006281,GO:0006310,GO:0032508,GO:0043141,GO:0051276	magnesium ion binding|telomere maintenance|DNA binding|ATP-dependent DNA helicase activity|ATP binding|nucleus|replication fork|DNA replication|DNA repair|DNA recombination|DNA duplex unwinding|ATP-dependent 5'-3' DNA helicase activity|chromosome organization
LOC105842409	0.761046	3.18419	0.282313	down	1.50103e-109	9	GeneID:105842409	lncRNA		KWMTBOMO12957	hypothetical protein B5X24_HaOG216320 [Helicoverpa armigera]	protease_inhibitor_5_[Lonomia_obliqua]
LOC110386834	0.95634	30.5881	0.280793	up	1.07209e-23	85	GeneID:110386834	lncRNA		KWMTBOMO12762	reverse transcriptase [Bombyx mori]	reverse_transcriptase_[Bombyx_mori]
LOC101738514	0.683137	25.1023	0.280632	up	2.53748e-201	70	GeneID:101738514	protein_coding		KWMTBOMO15239	--	PREDICTED:_uncharacterized_protein_LOC101745792_[Bombyx_mori]	uncharacterized LOC101738514
LOC101739904	0.987974	1.22543	0.280463	down	0.000835201	3	GeneID:101739904	protein_coding		KWMTBOMO05945	juvenile hormone esterase [Bombyx mori]	PREDICTED:_esterase_FE4-like_[Bombyx_mori]	23 kDa integral membrane protein		GO:0016021	integral component of membrane
LOC101744363	0.978301	30.6681	0.280022	up	3.69677e-12	86	GeneID:101744363	protein_coding		KWMTBOMO15823	uncharacterized protein LOC101744363 [Bombyx mori]	PREDICTED:_uncharacterized_protein_LOC105391597_[Plutella_xylostella]	uncharacterized LOC101744363
LOC101735715	0.847059	28.604	0.280016	up	5.68537e-89	80	GeneID:101735715	protein_coding	Sb	KWMTBOMO00848	LOW QUALITY PROTEIN: serine proteinase stubble [Bombyx mori]	PREDICTED:_LOW_QUALITY_PROTEIN:_serine_proteinase_stubble-like_[Bombyx_mori]	serine proteinase stubble		GO:0004252,GO:0005886,GO:0006508,GO:0007010,GO:0016021,GO:0035220,GO:0051017	serine-type endopeptidase activity|plasma membrane|proteolysis|cytoskeleton organization|integral component of membrane|wing disc development|actin filament bundle assembly
LOC110385698	0.996863	31.1749	0.27935	up	0.0172763	87	GeneID:110385698	lncRNA
LOC110386678	0.997386	30.9284	0.279184	up	0.0400523	86	GeneID:110386678	protein_coding	Dys	KWMTBOMO04212	dystrophin, isoforms A/C/F/G/H-like [Bicyclus anynana]	PREDICTED:_dystrophin,_isoforms_A/C/F/G/H-like,_partial_[Bombyx_mori]	H/ACA ribonucleoprotein complex subunit 1-like		GO:0003779,GO:0005198,GO:0005737,GO:0005856,GO:0005938,GO:0007274,GO:0007474,GO:0008092,GO:0008270,GO:0008307,GO:0008586,GO:0016010,GO:0030010,GO:0042383,GO:0045202,GO:0046716,GO:0046928,GO:0048172,GO:0050699	actin binding|structural molecule activity|cytoplasm|cytoskeleton|cell cortex|neuromuscular synaptic transmission|imaginal disc-derived wing vein specification|cytoskeletal protein binding|zinc ion binding|structural constituent of muscle|imaginal disc-derived wing vein morphogenesis|dystrophin-associated glycoprotein complex|establishment of cell polarity|sarcolemma|synapse|muscle cell cellular …
LOC101743131	0.99451	29.573	0.278929	up	0.000466742	82	GeneID:101743131	protein_coding		KWMTBOMO00306	insulin-like growth factor-binding protein complex acid labile subunit isoform X1 [Bombyx mori]	PREDICTED:_insulin-like_growth_factor-binding_protein_complex_acid_labile_subunit_isoform_X1_[Bombyx_mori]	insulin-like growth factor-binding protein complex acid labile subunit
LOC101747175	0.945359	30.465	0.278562	up	3.75477e-30	85	GeneID:101747175	protein_coding		KWMTBOMO10351	uncharacterized protein LOC101742038 [Bombyx mori]	PREDICTED:_uncharacterized_protein_LOC101742038_[Bombyx_mori]	dynein intermediate chain 3, ciliary		GO:0003774,GO:0005737,GO:0005874,GO:0005929,GO:0030286	motor activity|cytoplasm|microtubule|cilium|dynein complex
LOC110386353	0.993203	29.7788	0.278018	up	0.000122348	83	GeneID:110386353	protein_coding		KWMTBOMO00066	uncharacterized protein LOC110386353 [Bombyx mori]	hypothetical_protein_KGM_18594_[Danaus_plexippus]	uncharacterized LOC110386353
LOC100101225	0.97281	30.9741	0.277877	up	3.86051e-14	86	GeneID:100101225	protein_coding		KWMTBOMO12058	collagen alpha-1(IX) chain [Bombyx mori]	PREDICTED:_collagen_alpha-1(IX)_chain-like_[Papilio_xuthus]	methylated DNA-protein cysteine methyltransferase
LOC101739725	0.991373	30.2175	0.277294	up	3.72967e-05	84	GeneID:101739725	protein_coding	FAT1	KWMTBOMO09363	protocadherin-16, partial [Bombyx mori]	PREDICTED:_protocadherin-16_[Bombyx_mori]	protocadherin-16
LOC101738869	0.993464	29.6434	0.277266	up	7.97964e-05	83	GeneID:101738869	protein_coding	pgant2	KWMTBOMO07494	hypothetical protein B5X24_HaOG202838 [Helicoverpa armigera]	PREDICTED:_polypeptide_N-acetylgalactosaminyltransferase_2-like_isoform_X2_[Papilio_machaon]	polypeptide N-acetylgalactosaminyltransferase 2		GO:0000139,GO:0004653,GO:0005794,GO:0005795,GO:0006486,GO:0009312,GO:0016021,GO:0030246,GO:0046872	Golgi membrane|polypeptide N-acetylgalactosaminyltransferase activity|Golgi apparatus|Golgi stack|protein glycosylation|oligosaccharide biosynthetic process|integral component of membrane|carbohydrate binding|metal ion binding	ko00512	Mucin type O-Glycan biosynthesis
LOC101744170	0.861961	28.9562	0.277096	up	1.668e-79	81	GeneID:101744170	protein_coding	futsch	KWMTBOMO12781	microtubule-associated protein futsch-like [Bombyx mori]	PREDICTED:_microtubule-associated_protein_futsch-like_[Bombyx_mori]	microtubule-associated protein futsch		GO:0000226,GO:0003779,GO:0005829,GO:0005874,GO:0005875,GO:0007017,GO:0007399,GO:0007409,GO:0007528,GO:0008017,GO:0008088,GO:0008355,GO:0008582,GO:0015630,GO:0015631,GO:0016358,GO:0019900,GO:0030424,GO:0030425,GO:0042995,GO:0043025,GO:0043524,GO:0045202,GO:0048749,GO:0048813,GO:0060052,GO:1901215	microtubule cytoskeleton organization|actin binding|cytosol|microtubule|microtubule associated complex|microtubule-based process|nervous system development|axonogenesis|neuromuscular junction development|microtubule binding|axo-dendritic transport|olfactory learning|regulation of synaptic growth at neuromuscular junction|microtubule cytoskeleton|tubulin binding|dendrite development|kinase binding…
LOC101741278	0.817255	28.4949	0.276716	up	8.63676e-109	79	GeneID:101741278	protein_coding	Pik3cd	KWMTBOMO05909	phosphatidylinositol 4,5-bisphosphate 3-kinase catalytic subunit delta isoform [Bombyx mori]	PREDICTED:_phosphatidylinositol_4,5-bisphosphate_3-kinase_catalytic_subunit_delta_isoform_[Papilio_xuthus]	phosphatidylinositol 4,5-bisphosphate 3-kinase catalytic subunit delta isoform		GO:0001782,GO:0002250,GO:0005524,GO:0005737,GO:0005886,GO:0005942,GO:0006468,GO:0006935,GO:0006954,GO:0007166,GO:0010628,GO:0010629,GO:0014065,GO:0016020,GO:0016301,GO:0016303,GO:0016310,GO:0016477,GO:0030154,GO:0030168,GO:0030335,GO:0033031,GO:0035005,GO:0036092,GO:0042113,GO:0045087,GO:0046854,GO:0046934,GO:0048015,GO:0048872,GO:0050832	B cell homeostasis|adaptive immune response|ATP binding|cytoplasm|plasma membrane|phosphatidylinositol 3-kinase complex|protein phosphorylation|chemotaxis|inflammatory response|cell surface receptor signaling pathway|positive regulation of gene expression|negative regulation of gene expression|phosphatidylinositol 3-kinase signaling|membrane|kinase activity|1-phosphatidylinositol-3-kinase activit…	ko04066,ko04910,ko04670,ko04360,ko04015,ko04722,ko04211,ko04620,ko04611,ko04071,ko04660,ko04550,ko00562,ko04914,ko04923,ko04650,ko04973,ko04960,ko04668,ko04380,ko04261,ko04014,ko04151,ko04510,ko04070,ko04024,ko04725,ko04630,ko04072,ko04152,ko04370,ko04666,ko04068,ko04919,ko04810,ko04022,ko04917,ko04062,ko04915,ko04212,ko04210,ko04662,ko04012,ko04664,ko04921,ko04750,ko04213,ko04150	HIF-1 signaling pathway|Insulin signaling pathway|Leukocyte transendothelial migration|Axon guidance|Rap1 signaling pathway|Neurotrophin signaling pathway|Longevity regulating pathway|Toll-like receptor signaling pathway|Platelet activation|Sphingolipid signaling pathway|T cell receptor signaling pathway|Signaling pathways regulating pluripotency of stem cells|Inositol phosphate metabolism|Proges…
LOC692834	0.990327	32.0063	0.276662	up	6.15024e-05	89	GeneID:692834	protein_coding	PLSCR2				phospholipid scramblase		GO:0001077,GO:0005154,GO:0005509,GO:0005730,GO:0005794,GO:0005829,GO:0005886,GO:0005887,GO:0006915,GO:0017121,GO:0017124,GO:0017128,GO:0019899,GO:0035456,GO:0042609,GO:0045071,GO:0045089,GO:0045121,GO:0048471,GO:0051607,GO:0062023,GO:2000373	proximal promoter DNA-binding transcription activator activity, RNA polymerase II-specific|epidermal growth factor receptor binding|calcium ion binding|nucleolus|Golgi apparatus|cytosol|plasma membrane|integral component of plasma membrane|apoptotic process|phospholipid scrambling|SH3 domain binding|phospholipid scramblase activity|enzyme binding|response to interferon-beta|CD4 receptor binding|n…
LOC101741015	0.947974	30.1855	0.276272	up	1.6892e-28	84	GeneID:101741015	protein_coding		KWMTBOMO12143	hypothetical protein ALC57_15604 [Trachymyrmex cornetzi]	hypothetical_protein_ALC57_15604_[Trachymyrmex_cornetzi]	uncharacterized LOC101741015
LOC101744821	0.959739	30.9012	0.275104	up	7.73133e-21	86	GeneID:101744821	protein_coding	Cht2	KWMTBOMO00803	probable chitinase 2 [Bombyx mori]	PREDICTED:_probable_chitinase_2_[Plutella_xylostella]	probable chitinase 2		GO:0000272,GO:0004568,GO:0005576,GO:0005615,GO:0006032,GO:0008061,GO:0008362,GO:0008363,GO:0018990,GO:0040003,GO:0042060	polysaccharide catabolic process|chitinase activity|extracellular region|extracellular space|chitin catabolic process|chitin binding|chitin-based embryonic cuticle biosynthetic process|larval chitin-based cuticle development|ecdysis, chitin-based cuticle|chitin-based cuticle development|wound healing	ko00520	Amino sugar and nucleotide sugar metabolism
LOC101744481	0.979346	1.38848	0.274951	down	8.17879e-05	4	GeneID:101744481	protein_coding	swi2	KWMTBOMO04495	uncharacterized protein LOC101744481 [Bombyx mori]	PREDICTED:_uncharacterized_protein_LOC101744481_[Bombyx_mori]	uncharacterized LOC101744481		GO:0005622,GO:0035073,GO:0035075,GO:0035556	intracellular|pupariation|response to ecdysone|intracellular signal transduction
LOC101742408	0.941176	30.5565	0.27473	up	9.04758e-32	85	GeneID:101742408	protein_coding	Daglb	KWMTBOMO05626	sn1-specific diacylglycerol lipase beta isoform X4 [Bombyx mori]	PREDICTED:_sn1-specific_diacylglycerol_lipase_beta_isoform_X2_[Plutella_xylostella]	sn1-specific diacylglycerol lipase beta		GO:0005634,GO:0005886,GO:0007216,GO:0007405,GO:0016021,GO:0016787,GO:0019369,GO:0022008,GO:0042136,GO:0045211,GO:0046340,GO:0046872,GO:0071926	nucleus|plasma membrane|G protein-coupled glutamate receptor signaling pathway|neuroblast proliferation|integral component of membrane|hydrolase activity|arachidonic acid metabolic process|neurogenesis|neurotransmitter biosynthetic process|postsynaptic membrane|diacylglycerol catabolic process|metal ion binding|endocannabinoid signaling pathway	ko04745,ko04925,ko04723	Phototransduction - fly|Aldosterone synthesis and secretion|Retrograde endocannabinoid signaling
LOC101746073	0.809673	28.0477	0.274455	up	3.62859e-113	78	GeneID:101746073	protein_coding	Cht10	KWMTBOMO10503	uncharacterized protein LOC101746073 [Bombyx mori]	PREDICTED:_uncharacterized_protein_LOC101746073_[Bombyx_mori]	uncharacterized LOC101746073		GO:0000272,GO:0004568,GO:0005576,GO:0006032,GO:0008061	polysaccharide catabolic process|chitinase activity|extracellular region|chitin catabolic process|chitin binding
LOC101739926	0.719477	26.5555	0.274363	up	1.68759e-177	74	GeneID:101739926	protein_coding	obst-E	KWMTBOMO08754	protein obstructor-E [Bombyx mori]	peritrophin-1-like_precursor_[Papilio_xuthus]	protein obstructor-E		GO:0005615,GO:0006030,GO:0008061,GO:0042302	extracellular space|chitin metabolic process|chitin binding|structural constituent of cuticle
LOC101746357	0.976471	32.3913	0.274166	up	2.27932e-10	90	GeneID:101746357	protein_coding					uncharacterized LOC101746357
LOC101744933	0.995294	30.6938	0.27289	up	0.00155711	86	GeneID:101744933	protein_coding	Indy	KWMTBOMO10266	protein I'm not dead yet [Bombyx mori]	PREDICTED:_protein_I'm_not_dead_yet-like_[Plutella_xylostella]	protein I'm not dead yet		GO:0005886,GO:0005887,GO:0006814,GO:0006848,GO:0008340,GO:0010889,GO:0015137,GO:0015141,GO:0015744,GO:0015746,GO:0016021,GO:0016323,GO:0050833	plasma membrane|integral component of plasma membrane|sodium ion transport|pyruvate transport|determination of adult lifespan|regulation of sequestering of triglyceride|citrate transmembrane transporter activity|succinate transmembrane transporter activity|succinate transport|citrate transport|integral component of membrane|basolateral plasma membrane|pyruvate transmembrane transporter activity
LOC692876	0.941961	30.2129	0.272889	up	3.30614e-32	84	GeneID:692876	protein_coding	CA1	KWMTBOMO02642	erythrocyte carbonic anhydrase [Bombyx mori]	erythrocyte_carbonic_anhydrase_[Bombyx_mori]	erythrocyte carbonic anhydrase		GO:0004064,GO:0004089,GO:0005737,GO:0006730,GO:0008270	arylesterase activity|carbonate dehydratase activity|cytoplasm|one-carbon metabolic process|zinc ion binding	ko00910	Nitrogen metabolism
LOC105841762	0.928105	29.9744	0.272385	up	6.07182e-39	84	GeneID:105841762	protein_coding		KWMTBOMO15959	reverse transcriptase [Bombyx mori]	PREDICTED:_uncharacterized_protein_LOC105841762_[Bombyx_mori]	uncharacterized LOC105841762
LOC110385946	0.989542	32.3876	0.272284	up	2.82918e-05	90	GeneID:110385946	lncRNA		KWMTBOMO03304	progestin and adipoQ receptor family member 4 [Bombyx mori]	PREDICTED:_progestin_and_adipoQ_receptor_family_member_4_[Papilio_xuthus]
LOC101746645	0.980915	32.0753	0.272277	up	2.50069e-09	89	GeneID:101746645	protein_coding					histone H1-like		GO:0000786,GO:0003677,GO:0005634,GO:0006334	nucleosome|DNA binding|nucleus|nucleosome assembly
LOC110385655	0.960523	31.3771	0.272166	up	3.20705e-20	87	GeneID:110385655	protein_coding		KWMTBOMO15511	endonuclease-reverse transcriptase [Bombyx mori]	endonuclease-reverse_transcriptase_[Bombyx_mori]	uncharacterized LOC110385655
LOC101745134	0.976993	31.4451	0.272132	up	1.60844e-11	88	GeneID:101745134	protein_coding		KWMTBOMO04101	uncharacterized protein LOC101745134 [Bombyx mori]	PREDICTED:_uncharacterized_protein_LOC106134409_[Amyelois_transitella]	uncharacterized LOC101745134
LOC101737507	0.868497	28.8941	0.270913	up	1.72102e-74	81	GeneID:101737507	protein_coding	TMPRSS15	KWMTBOMO02826	LOW QUALITY PROTEIN: uncharacterized protein LOC101737507 [Bombyx mori]	PREDICTED:_LOW_QUALITY_PROTEIN:_uncharacterized_protein_LOC101737507_[Bombyx_mori]	uncharacterized LOC101737507		GO:0004252,GO:0005044,GO:0005903,GO:0016020,GO:0016021	serine-type endopeptidase activity|scavenger receptor activity|brush border|membrane|integral component of membrane
LOC101739042	0.980131	31.2045	0.270876	up	2.48077e-10	87	GeneID:101739042	protein_coding		KWMTBOMO05431	leucine-rich repeat-containing protein 74B [Bombyx mori]	Uncharacterized_protein_OBRU01_02299_[Operophtera_brumata]	leucine-rich repeat-containing protein 74B
CTL16	0.72183	26.5321	0.270765	up	1.57788e-174	74	GeneID:767624	protein_coding		KWMTBOMO09136	C-type lectin 16 precursor [Bombyx mori]	C-type_lectin_16_precursor_[Bombyx_mori]	C-type lectin 16
CTL5	0.694902	25.9232	0.270648	up	3.59374e-193	72	GeneID:692946	protein_coding		KWMTBOMO01829	C-type lectin 5 precursor [Bombyx mori]	C-type_lectin_5_precursor_[Bombyx_mori]	C-type lectin 5
LOC101736031	0.854379	28.8241	0.270361	up	1.21376e-83	80	GeneID:101736031	protein_coding	NAGA	KWMTBOMO08248	LOW QUALITY PROTEIN: alpha-N-acetylgalactosaminidase [Bombyx mori]	PREDICTED:_LOW_QUALITY_PROTEIN:_alpha-N-acetylgalactosaminidase-like_[Bombyx_mori]	alpha-N-acetylgalactosaminidase		GO:0004557,GO:0005737,GO:0005764,GO:0008456,GO:0009311,GO:0016139,GO:0046477	alpha-galactosidase activity|cytoplasm|lysosome|alpha-N-acetylgalactosaminidase activity|oligosaccharide metabolic process|glycoside catabolic process|glycosylceramide catabolic process	ko00603,ko04142	Glycosphingolipid biosynthesis - globo series|Lysosome
LOC101740212	0.959477	30.5205	0.270251	up	6.82296e-22	85	GeneID:101740212	protein_coding		KWMTBOMO10029	uncharacterized protein LOC101740212 [Bombyx mori]	PREDICTED:_uncharacterized_protein_LOC101740212_[Bombyx_mori]	uncharacterized LOC101740212
LOC105841939	0.966797	31.3441	0.270053	up	1.47842e-16	87	GeneID:105841939	protein_coding		KWMTBOMO14394	hypothetical protein B5X24_HaOG202399 [Helicoverpa armigera]	endonuclease-reverse_transcriptase_[Bombyx_mori]	uncharacterized LOC105841939
LOC105842338	0.986144	31.1064	0.269835	up	8.23821e-08	87	GeneID:105842338	protein_coding					uncharacterized LOC105842338
LOC101736546	0.97281	1.5042	0.269456	down	6.34088e-09	4	GeneID:101736546	protein_coding	Ttpal	KWMTBOMO04012	alpha-tocopherol transfer protein-like [Bombyx mori]	PREDICTED:_uncharacterized_protein_LOC101736683_isoform_X2_[Bombyx_mori]	alpha-tocopherol transfer protein-like
LOC101737783	0.977516	32.0393	0.269378	up	5.05503e-11	89	GeneID:101737783	protein_coding	CG42684				uncharacterized LOC101737783		GO:0005096,GO:0007165,GO:0045179,GO:0046580	GTPase activator activity|signal transduction|apical cortex|negative regulation of Ras protein signal transduction
LOC101746970	0.585359	19.4095	0.269068	up	1.56432e-222	54	GeneID:101746970	protein_coding	Hipk2	KWMTBOMO08333	homeodomain-interacting protein kinase 2 [Bombyx mori]	PREDICTED:_homeodomain-interacting_protein_kinase_2_[Bombyx_mori]	homeodomain-interacting protein kinase 2		GO:0000122,GO:0001102,GO:0001934,GO:0003714,GO:0004672,GO:0004674,GO:0005524,GO:0005634,GO:0005737,GO:0006468,GO:0006978,GO:0007179,GO:0007224,GO:0007628,GO:0008284,GO:0008344,GO:0009952,GO:0010842,GO:0016604,GO:0016605,GO:0018105,GO:0018107,GO:0030182,GO:0030511,GO:0030514,GO:0032092,GO:0042771,GO:0043388,GO:0043524,GO:0045766,GO:0045893,GO:0045944,GO:0046330,GO:0046332,GO:0046790,GO:0048596,GO:…	negative regulation of transcription by RNA polymerase II|RNA polymerase II activating transcription factor binding|positive regulation of protein phosphorylation|transcription corepressor activity|protein kinase activity|protein serine/threonine kinase activity|ATP binding|nucleus|cytoplasm|protein phosphorylation|DNA damage response, signal transduction by p53 class mediator resulting in transc…
Ugt3	0.989281	1.13381	0.268971	down	0.00185288	3	GeneID:100313492	protein_coding	Ugt2b1	KWMTBOMO04051	UDP-glucosyltransferase [Bombyx mori]	UDP-glucosyltransferase_precursor_[Bombyx_mori]	UDP-glucosyltransferase protein 3		GO:0005789,GO:0008194,GO:0015020,GO:0016021,GO:0017144,GO:0031090,GO:0032496,GO:0043231,GO:0070980,GO:0071361,GO:0071378,GO:0071385,GO:0071394	endoplasmic reticulum membrane|UDP-glycosyltransferase activity|glucuronosyltransferase activity|integral component of membrane|drug metabolic process|organelle membrane|response to lipopolysaccharide|intracellular membrane-bounded organelle|biphenyl catabolic process|cellular response to ethanol|cellular response to growth hormone stimulus|cellular response to glucocorticoid stimulus|cellular re…
LOC110385978	0.99634	31.6087	0.268807	up	0.012483	88	GeneID:110385978	lncRNA
LOC101747212	0.969412	1.56649	0.268675	down	2.90363e-10	4	GeneID:101747212	protein_coding	CG42265	KWMTBOMO07803	otopetrin-2 [Bombyx mori]	PREDICTED:_otopetrin-2-like_isoform_X1_[Bombyx_mori]	otopetrin-2		GO:0005886,GO:0015252,GO:0016021,GO:1902600	plasma membrane|proton channel activity|integral component of membrane|proton transmembrane transport
LOC110385118	0.933595	30.0605	0.268216	up	8.73459e-37	84	GeneID:110385118	lncRNA		KWMTBOMO04112	--	reverse_transcriptase_[Bombyx_mori]
LOC101740429	0.711895	26.4757	0.26775	up	6.05039e-181	74	GeneID:101740429	protein_coding		KWMTBOMO02519	uncharacterized protein LOC101740429 [Bombyx mori]	PREDICTED:_uncharacterized_protein_LOC101740429_[Bombyx_mori]	uncharacterized LOC101740429
LOC101742035	0.982484	31.817	0.267247	up	4.43666e-09	89	GeneID:101742035	lncRNA	Lar	KWMTBOMO06814	tyrosine-protein phosphatase Lar isoform X6 [Spodoptera litura]	PREDICTED:_tyrosine-protein_phosphatase_Lar_isoform_X5_[Papilio_xuthus]			GO:0004725,GO:0005001,GO:0005925,GO:0007155,GO:0007283,GO:0007399,GO:0007411,GO:0007412,GO:0008045,GO:0008201,GO:0008594,GO:0009925,GO:0016021,GO:0030424,GO:0031252,GO:0031290,GO:0032093,GO:0035335,GO:0045467,GO:0048477,GO:0048675,GO:0048841,GO:0051124,GO:0051491,GO:0060269,GO:0120034,GO:1903386	protein tyrosine phosphatase activity|transmembrane receptor protein tyrosine phosphatase activity|focal adhesion|cell adhesion|spermatogenesis|nervous system development|axon guidance|axon target recognition|motor neuron axon guidance|heparin binding|photoreceptor cell morphogenesis|basal plasma membrane|integral component of membrane|axon|cell leading edge|retinal ganglion cell axon guidance|SA…	ko04514,ko04520,ko04910	Cell adhesion molecules (CAMs)|Adherens junction|Insulin signaling pathway
LOC101744951	0.995294	30.3302	0.266486	up	0.0015296	85	GeneID:101744951	protein_coding		KWMTBOMO12481	bumetanide-sensitive sodium-(potassium)-chloride cotransporter [Bombyx mori]	PREDICTED:_bumetanide-sensitive_sodium-(potassium)-chloride_cotransporter-like_[Bombyx_mori]	bumetanide-sensitive sodium-(potassium)-chloride cotransporter		GO:0006813,GO:0006814,GO:0015377,GO:0016021	potassium ion transport|sodium ion transport|cation:chloride symporter activity|integral component of membrane	ko04972,ko04970	Pancreatic secretion|Salivary secretion
LOC101735524	0.697255	26.1203	0.266248	up	1.24131e-190	73	GeneID:101735524	protein_coding	SLCO5A1	KWMTBOMO02846	solute carrier organic anion transporter family member 5A1 [Bombyx mori]	PREDICTED:_solute_carrier_organic_anion_transporter_family_member_5A1_isoform_X2_[Bombyx_mori]	solute carrier organic anion transporter family member 5A1		GO:0005887,GO:0015347,GO:0043252	integral component of plasma membrane|sodium-independent organic anion transmembrane transporter activity|sodium-independent organic anion transport
LOC110385009	0.851503	29.0022	0.266147	up	2.89575e-84	81	GeneID:110385009	protein_coding	futsch	KWMTBOMO12781	microtubule-associated protein futsch-like [Bombyx mori]	PREDICTED:_microtubule-associated_protein_futsch-like_[Bombyx_mori]	microtubule-associated protein futsch-like		GO:0000226,GO:0003779,GO:0005829,GO:0005874,GO:0005875,GO:0007017,GO:0007399,GO:0007409,GO:0007528,GO:0008017,GO:0008088,GO:0008355,GO:0008582,GO:0015630,GO:0015631,GO:0016358,GO:0019900,GO:0030424,GO:0030425,GO:0042995,GO:0043025,GO:0043524,GO:0045202,GO:0048749,GO:0048813,GO:0060052,GO:1901215	microtubule cytoskeleton organization|actin binding|cytosol|microtubule|microtubule associated complex|microtubule-based process|nervous system development|axonogenesis|neuromuscular junction development|microtubule binding|axo-dendritic transport|olfactory learning|regulation of synaptic growth at neuromuscular junction|microtubule cytoskeleton|tubulin binding|dendrite development|kinase binding…
LOC101740576	0.984314	1.60516	0.265656	down	1.14657e-06	4	GeneID:101740576	protein_coding	Abca4	KWMTBOMO08222	uncharacterized protein LOC101740576 [Bombyx mori]	PREDICTED:_uncharacterized_protein_LOC101740576_[Bombyx_mori]	uncharacterized LOC101740576		GO:0001750,GO:0004012,GO:0005524,GO:0005548,GO:0005887,GO:0006649,GO:0006869,GO:0007601,GO:0016887,GO:0042626,GO:0043231,GO:0045332,GO:0045494,GO:0050896,GO:0090555	photoreceptor outer segment|phospholipid-translocating ATPase activity|ATP binding|phospholipid transporter activity|integral component of plasma membrane|phospholipid transfer to membrane|lipid transport|visual perception|ATPase activity|ATPase activity, coupled to transmembrane movement of substances|intracellular membrane-bounded organelle|phospholipid translocation|photoreceptor cell maintena…	ko04975,ko02010	Fat digestion and absorption|ABC transporters
CPH27	0.758693	3.1242	0.265587	down	1.57275e-112	9	GeneID:100379469	protein_coding		KWMTBOMO06668	cuticular protein hypothetical 27 precursor [Bombyx mori]	cuticular_protein_hypothetical_27_precursor_[Bombyx_mori]	cuticular protein hypothetical 27
LOC101746185	0.749804	27.3864	0.265284	up	7.17067e-153	76	GeneID:101746185	protein_coding	Cad87A	KWMTBOMO03197	cadherin-87A [Bombyx mori]	PREDICTED:_cadherin-87A_[Bombyx_mori]	cadherin-87A		GO:0005509,GO:0005887,GO:0007155,GO:0007156,GO:0016339,GO:0044331	calcium ion binding|integral component of plasma membrane|cell adhesion|homophilic cell adhesion via plasma membrane adhesion molecules|calcium-dependent cell-cell adhesion via plasma membrane cell adhesion molecules|cell-cell adhesion mediated by cadherin
LOC101742844	0.922876	29.7995	0.265277	up	1.64048e-42	83	GeneID:101742844	protein_coding	atk	KWMTBOMO01801	protein artichoke [Bombyx mori]	PREDICTED:_toll-like_receptor_8_[Bombyx_mori]	protein artichoke		GO:0005737,GO:0007423,GO:0031012,GO:0040011,GO:0050896,GO:0060271	cytoplasm|sensory organ development|extracellular matrix|locomotion|response to stimulus|cilium assembly
LOC693064	0.992157	29.1071	0.264979	up	1.80488e-05	81	GeneID:693064	protein_coding	HR38	KWMTBOMO02046	probable nuclear hormone receptor HR38 [Bombyx mori]	PREDICTED:_probable_nuclear_hormone_receptor_HR38_[Amyelois_transitella]	nuclear hormone receptor HR38	NGFIB-like	GO:0003707,GO:0004879,GO:0005634,GO:0008270,GO:0043565	steroid hormone receptor activity|nuclear receptor activity|nucleus|zinc ion binding|sequence-specific DNA binding	ko04925	Aldosterone synthesis and secretion
LOC101736889	0.938562	30.2059	0.264893	up	2.89853e-33	84	GeneID:101736889	protein_coding	rst	KWMTBOMO04704	hemicentin-2 [Bombyx mori]	PREDICTED:_hemicentin-1_[Bombyx_mori]	hemicentin-2		GO:0001745,GO:0005886,GO:0005913,GO:0007156,GO:0007520,GO:0016021,GO:0016202,GO:0016324,GO:0030165,GO:0042802,GO:0045177,GO:0046666,GO:0046667,GO:0048749	compound eye morphogenesis|plasma membrane|cell-cell adherens junction|homophilic cell adhesion via plasma membrane adhesion molecules|myoblast fusion|integral component of membrane|regulation of striated muscle tissue development|apical plasma membrane|PDZ domain binding|identical protein binding|apical part of cell|retinal cell programmed cell death|compound eye retinal cell programmed cell dea…
LOC105841455	0.990588	31.7075	0.264846	up	3.99397e-05	88	GeneID:105841455	lncRNA
LOC101741018	0.996078	32.0582	0.264793	up	0.00924832	89	GeneID:101741018	protein_coding	RASGEF1B	KWMTBOMO00321	ras-GEF domain-containing family member 1B [Bombyx mori]	PREDICTED:_ras-GEF_domain-containing_family_member_1B-like_[Bombyx_mori]	ras-GEF domain-containing family member 1B		GO:0005088,GO:0005769,GO:0005770,GO:0007264,GO:0030496,GO:0043547	Ras guanyl-nucleotide exchange factor activity|early endosome|late endosome|small GTPase mediated signal transduction|midbody|positive regulation of GTPase activity
LOC101746094	0.99085	1.04443	0.264659	down	0.0035022	3	GeneID:101746094	protein_coding	HRH2	KWMTBOMO06368	5-hydroxytryptamine receptor 1A isoform X1 [Bombyx mori]	PREDICTED:_D(3)_dopamine_receptor-like_[Amyelois_transitella]	5-hydroxytryptamine receptor 1A		GO:0001696,GO:0004930,GO:0004969,GO:0004993,GO:0005887,GO:0007187,GO:0007268,GO:0030425,GO:0030594,GO:0045907	gastric acid secretion|G protein-coupled receptor activity|histamine receptor activity|G protein-coupled serotonin receptor activity|integral component of plasma membrane|G protein-coupled receptor signaling pathway, coupled to cyclic nucleotide second messenger|chemical synaptic transmission|dendrite|neurotransmitter receptor activity|positive regulation of vasoconstriction
LOC110386244	0.99451	29.8723	0.264544	up	0.00048112	83	GeneID:110386244	protein_coding		KWMTBOMO10956	uncharacterized protein LOC110383558 [Helicoverpa armigera]	PREDICTED:_uncharacterized_protein_LOC106133664_[Amyelois_transitella]	uncharacterized LOC110386244
LOC101737048	0.990065	32.579	0.264109	up	1.73392e-05	91	GeneID:101737048	protein_coding	CG4585	KWMTBOMO14501	ceramide phosphoethanolamine synthase [Bombyx mori]	Pre-mRNA-splicing_factor_ATP-dependent_RNA_helicase-like_protein_cdc28_[Papilio_xuthus]	ceramide phosphoethanolamine synthase		GO:0000139,GO:0005886,GO:0006665,GO:0016021,GO:0016740	Golgi membrane|plasma membrane|sphingolipid metabolic process|integral component of membrane|transferase activity
LOC101736088	0.824837	28.4504	0.263971	up	3.08373e-102	79	GeneID:101736088	protein_coding	pgant9	KWMTBOMO04386	putative polypeptide N-acetylgalactosaminyltransferase 9 isoform X3 [Bombyx mori]	PREDICTED:_putative_polypeptide_N-acetylgalactosaminyltransferase_9_isoform_X1_[Bombyx_mori]	putative polypeptide N-acetylgalactosaminyltransferase 9		GO:0000139,GO:0004653,GO:0005794,GO:0005829,GO:0006493,GO:0016021,GO:0030246,GO:0031985,GO:0032504,GO:0046872	Golgi membrane|polypeptide N-acetylgalactosaminyltransferase activity|Golgi apparatus|cytosol|protein O-linked glycosylation|integral component of membrane|carbohydrate binding|Golgi cisterna|multicellular organism reproduction|metal ion binding	ko00512	Mucin type O-Glycan biosynthesis
LOC100101209	0.638693	22.6025	0.263852	up	5.05446e-209	63	GeneID:100101209	protein_coding	Adarb1	KWMTBOMO14843	double-stranded RNA-specific editase Adar isoform X1 [Bombyx mori]	PREDICTED:_double-stranded_RNA-specific_editase_Adar_isoform_X1_[Bombyx_mori]	double-stranded RNA-specific editase 1		GO:0003723,GO:0003725,GO:0003726,GO:0005634,GO:0005654,GO:0005730,GO:0005737,GO:0006382,GO:0006396,GO:0006397,GO:0007420,GO:0008251,GO:0008285,GO:0016553,GO:0016556,GO:0030336,GO:0042803,GO:0044387,GO:0045070,GO:0046872,GO:0050685,GO:0051726	RNA binding|double-stranded RNA binding|double-stranded RNA adenosine deaminase activity|nucleus|nucleoplasm|nucleolus|cytoplasm|adenosine to inosine editing|RNA processing|mRNA processing|brain development|tRNA-specific adenosine deaminase activity|negative regulation of cell proliferation|base conversion or substitution editing|mRNA modification|negative regulation of cell migration|protein hom…
LOC101738461	0.996078	31.8913	0.26365	up	0.00851476	89	GeneID:101738461	protein_coding		KWMTBOMO06447	uncharacterized protein LOC111358170 [Spodoptera litura]	hypothetical_protein_AB894_15365,_partial_[Piscirickettsia_salmonis_LF-89_=_ATCC_VR-1361]	uncharacterized LOC101738461
LOC105841412	0.978039	31.442	0.263462	up	1.74689e-11	88	GeneID:105841412	protein_coding	pgant2	KWMTBOMO07494	hypothetical protein B5X24_HaOG202838 [Helicoverpa armigera]	PREDICTED:_polypeptide_N-acetylgalactosaminyltransferase_2-like_isoform_X2_[Papilio_machaon]	polypeptide N-acetylgalactosaminyltransferase 2		GO:0000139,GO:0004653,GO:0005794,GO:0005795,GO:0006486,GO:0009312,GO:0016021,GO:0030246,GO:0046872	Golgi membrane|polypeptide N-acetylgalactosaminyltransferase activity|Golgi apparatus|Golgi stack|protein glycosylation|oligosaccharide biosynthetic process|integral component of membrane|carbohydrate binding|metal ion binding	ko00512	Mucin type O-Glycan biosynthesis
18w	0.995294	31.1121	0.262894	up	0.00157195	87	GeneID:100144599	protein_coding	Toll-7	KWMTBOMO13649	18 wheeler [Bombyx mori]	18_wheeler_[Operophtera_brumata]	18 wheeler		GO:0002752,GO:0005030,GO:0005615,GO:0007411,GO:0008329,GO:0009897,GO:0010508,GO:0016021,GO:0031012,GO:0045087,GO:0046790,GO:0050688,GO:0051607	cell surface pattern recognition receptor signaling pathway|neurotrophin receptor activity|extracellular space|axon guidance|signaling pattern recognition receptor activity|external side of plasma membrane|positive regulation of autophagy|integral component of membrane|extracellular matrix|innate immune response|virion binding|regulation of defense response to virus|defense response to virus
LOC101744029	0.995817	31.2659	0.262628	up	0.00400552	87	GeneID:101744029	protein_coding	ORF1	KWMTBOMO00357	serine/arginine repetitive matrix protein 1-like [Bombyx mori]	PREDICTED:_nascent_polypeptide-associated_complex_subunit_alpha,_muscle-specific_form-like_[Bombyx_mori]	nascent polypeptide-associated complex subunit alpha, muscle-specific form-like		GO:0003676,GO:0006313,GO:0008270	nucleic acid binding|transposition, DNA-mediated|zinc ion binding
LOC101740251	0.997124	2.18124	0.261793	down	0.035714	6	GeneID:101740251	protein_coding	SLC17A5	KWMTBOMO01285	sialin [Bombyx mori]	PREDICTED:_uncharacterized_transporter_slc-17.2-like_[Papilio_xuthus]	sialin		GO:0005351,GO:0005764,GO:0005765,GO:0005829,GO:0005886,GO:0005887,GO:0006811,GO:0006820,GO:0006865,GO:0009617,GO:0015136,GO:0015538,GO:0015739,GO:0016020,GO:0016021,GO:0030054,GO:0030672	carbohydrate:proton symporter activity|lysosome|lysosomal membrane|cytosol|plasma membrane|integral component of plasma membrane|ion transport|anion transport|amino acid transport|response to bacterium|sialic acid transmembrane transporter activity|sialic acid:proton symporter activity|sialic acid transport|membrane|integral component of membrane|cell junction|synaptic vesicle membrane
LOC101738497	0.982745	1.3379	0.26173	down	5.80258e-06	4	GeneID:101738497	protein_coding	CarT	KWMTBOMO14066	carcinine transporter isoform X3 [Bombyx mori]	PREDICTED:_solute_carrier_family_22_member_13-like_[Papilio_xuthus]	carcinine transporter		GO:0001504,GO:0005326,GO:0005886,GO:0007601,GO:0016021,GO:0043679,GO:0046956,GO:0050908,GO:1905130,GO:1905131	neurotransmitter uptake|neurotransmitter transporter activity|plasma membrane|visual perception|integral component of membrane|axon terminus|positive phototaxis|detection of light stimulus involved in visual perception|carcinine import across plasma membrane|carcinine transmembrane transporter activity
LOC101744302	0.990588	31.1177	0.261483	up	1.64386e-05	87	GeneID:101744302	protein_coding		KWMTBOMO03964	LOW QUALITY PROTEIN: uncharacterized protein LOC101738815 [Bombyx mori]	PREDICTED:_LOW_QUALITY_PROTEIN:_uncharacterized_protein_LOC101738815_[Bombyx_mori]	uncharacterized LOC101744302
ITP	0.943007	30.571	0.26148	up	1.31278e-30	85	GeneID:100127118	protein_coding	CHHL	KWMTBOMO11718	CHH-like protein isoform X2 [Bombyx mori]	CHH-like_protein_precursor_[Bombyx_mori]	ion-transport peptide		GO:0005184,GO:0005576,GO:0007218	neuropeptide hormone activity|extracellular region|neuropeptide signaling pathway
LOC101737975	0.996078	31.2278	0.261369	up	0.0066099	87	GeneID:101737975	protein_coding		KWMTBOMO03885	Pol protein [Bombyx mori]	PREDICTED:_uncharacterized_protein_LOC106113369_[Papilio_xuthus]	uncharacterized LOC101737975
serpin-13.1	0.993987	28.9551	0.260733	up	0.000181077	81	--	--	--	--	--	--	--	--	--	--	--	--
LOC105841443	0.951895	30.4428	0.26071	up	7.64279e-26	85	GeneID:105841443	protein_coding		KWMTBOMO08919	endonuclease-reverse transcriptase [Bombyx mori]	endonuclease-reverse_transcriptase_[Bombyx_mori]	uncharacterized LOC105841443
LOC101743847	0.98719	31.2119	0.260652	up	3.36379e-07	87	GeneID:101743847	protein_coding	PGRP	KWMTBOMO00208	peptidoglycan-recognition protein 2 [Bombyx mori]	PREDICTED:_peptidoglycan-recognition_protein_1-like_isoform_X2_[Papilio_machaon]	peptidoglycan-recognition protein 2		GO:0008270,GO:0008745,GO:0009253,GO:0042834,GO:0045087	zinc ion binding|N-acetylmuramoyl-L-alanine amidase activity|peptidoglycan catabolic process|peptidoglycan binding|innate immune response
LOC101736772	0.994771	29.5472	0.260078	up	0.000655818	82	GeneID:101736772	protein_coding		KWMTBOMO02868	uncharacterized protein LOC101736772 [Bombyx mori]	PREDICTED:_uncharacterized_protein_LOC101736772_[Bombyx_mori]	uncharacterized LOC101736772
LOC101744260	0.995294	29.6404	0.259864	up	0.00137998	83	GeneID:101744260	protein_coding	CG5065	KWMTBOMO14222	putative fatty acyl-CoA reductase CG5065 [Bombyx mori]	PREDICTED:_putative_fatty_acyl-CoA_reductase_CG5065_[Papilio_machaon]	putative fatty acyl-CoA reductase CG5065		GO:0005777,GO:0005778,GO:0005779,GO:0008611,GO:0010025,GO:0035336,GO:0080019,GO:0102965	peroxisome|peroxisomal membrane|integral component of peroxisomal membrane|ether lipid biosynthetic process|wax biosynthetic process|long-chain fatty-acyl-CoA metabolic process|fatty-acyl-CoA reductase (alcohol-forming) activity|alcohol-forming fatty acyl-CoA reductase activity	ko04212,ko00073,ko04146	Longevity regulating pathway - worm|Cutin, suberine and wax biosynthesis|Peroxisome
LOC101743112	0.990327	2.08077	0.25967	down	0.000216024	6	GeneID:101743112	protein_coding		KWMTBOMO04137	uncharacterized protein LOC101743112 [Bombyx mori]	PREDICTED:_uncharacterized_protein_LOC105841582_[Bombyx_mori]	uncharacterized LOC101743112
LOC101742154	0.993725	30.1182	0.259568	up	0.000187618	84	GeneID:101742154	protein_coding	ROS1	KWMTBOMO02346	uncharacterized protein LOC101742154 isoform X2 [Bombyx mori]	PREDICTED:_uncharacterized_protein_LOC101742154_[Bombyx_mori]	uncharacterized LOC101742154		GO:0001558,GO:0002066,GO:0004713,GO:0004714,GO:0004888,GO:0005524,GO:0005737,GO:0005887,GO:0006468,GO:0007169,GO:0008283,GO:0009968,GO:0030154,GO:0032006,GO:0043066,GO:0043235,GO:0070372,GO:0070374	regulation of cell growth|columnar/cuboidal epithelial cell development|protein tyrosine kinase activity|transmembrane receptor protein tyrosine kinase activity|transmembrane signaling receptor activity|ATP binding|cytoplasm|integral component of plasma membrane|protein phosphorylation|transmembrane receptor protein tyrosine kinase signaling pathway|cell proliferation|negative regulation of signa…
UGT42A1	0.99268	31.9009	0.259319	up	0.000164191	89	GeneID:100862817	protein_coding	UGT2B9	KWMTBOMO10971	UDP-glycosyltransferase UGT42A1 [Bombyx mori]	UDP-glycosyltransferase_UGT42A1_[Bombyx_mori]	UDP-glycosyltransferase UGT42A1		GO:0005789,GO:0015020,GO:0016021,GO:0016042,GO:0030573,GO:0031090	endoplasmic reticulum membrane|glucuronosyltransferase activity|integral component of membrane|lipid catabolic process|bile acid catabolic process|organelle membrane	ko00982,ko00980,ko00140,ko00040,ko00830,ko00860,ko00983,ko00053,ko00500	Drug metabolism - cytochrome P450|Metabolism of xenobiotics by cytochrome P450|Steroid hormone biosynthesis|Pentose and glucuronate interconversions|Retinol metabolism|Porphyrin and chlorophyll metabolism|Drug metabolism - other enzymes|Ascorbate and aldarate metabolism|Starch and sucrose metabolism
LOC101741163	0.996078	32.5364	0.259289	up	0.010971	91	GeneID:101741163	protein_coding		KWMTBOMO10995	myosin heavy chain, cardiac muscle isoform [Bombyx mori]	putative_Ofd1_protein_[Operophtera_brumata]	myosin heavy chain, cardiac muscle isoform
LOC101741517	0.952941	30.1951	0.259277	up	1.25905e-25	84	GeneID:101741517	protein_coding	FAAH2	KWMTBOMO05163	fatty-acid amide hydrolase 2 isoform X1 [Bombyx mori]	PREDICTED:_fatty-acid_amide_hydrolase_2-B_isoform_X1_[Amyelois_transitella]	fatty-acid amide hydrolase 2		GO:0005811,GO:0016021,GO:0017064,GO:0019369,GO:0102077,GO:0103073	lipid droplet|integral component of membrane|fatty acid amide hydrolase activity|arachidonic acid metabolic process|oleamide hydrolase activity|anandamide amidohydrolase activity
LOC110385687	0.97098	31.7474	0.258496	up	1.65049e-14	89	GeneID:110385687	lncRNA
LOC101739225	0.947451	1.48495	0.258255	down	3.9065e-15	4	GeneID:101739225	protein_coding	PYCR1	KWMTBOMO15987	pyrroline-5-carboxylate reductase isoform X1 [Bombyx mori]	PREDICTED:_pyrroline-5-carboxylate_reductase-like_isoform_X1_[Papilio_xuthus]	pyrroline-5-carboxylate reductase		GO:0004735,GO:0005739,GO:0006561,GO:0034599,GO:0042802,GO:0051881,GO:0055129,GO:1903206	pyrroline-5-carboxylate reductase activity|mitochondrion|proline biosynthetic process|cellular response to oxidative stress|identical protein binding|regulation of mitochondrial membrane potential|L-proline biosynthetic process|negative regulation of hydrogen peroxide-induced cell death	ko01230,ko00330	Biosynthesis of amino acids|Arginine and proline metabolism
LOC101743796	0.991373	31.8054	0.258236	up	0.000105061	89	GeneID:101743796	protein_coding	ANO4	KWMTBOMO14172	anoctamin-4 isoform X2 [Bombyx mori]	PREDICTED:_anoctamin-4-like_isoform_X2_[Bombyx_mori]	anoctamin-4		GO:0005229,GO:0005622,GO:0005886,GO:0006821,GO:0016021,GO:0017128,GO:0034220,GO:0046983,GO:0061589,GO:0061590,GO:0061591	intracellular calcium activated chloride channel activity|intracellular|plasma membrane|chloride transport|integral component of membrane|phospholipid scramblase activity|ion transmembrane transport|protein dimerization activity|calcium activated phosphatidylserine scrambling|calcium activated phosphatidylcholine scrambling|calcium activated galactosylceramide scrambling
LOC101736597	0.906928	30.2228	0.258201	up	8.04336e-51	84	GeneID:101736597	protein_coding		KWMTBOMO14183	ankyrin repeat domain-containing protein 50 [Helicoverpa armigera]	PREDICTED:_uncharacterized_protein_LOC106707304,_partial_[Papilio_machaon]	pre-mRNA-splicing factor CWC25-like
LOC110386795	0.858562	28.8862	0.257966	up	1.56121e-79	81	GeneID:110386795	protein_coding		KWMTBOMO08263	uncharacterized protein LOC110386795 [Bombyx mori]	PREDICTED:_mucin-2-like_isoform_X1_[Plutella_xylostella]	uncharacterized LOC110386795
LOC100862792	0.855686	28.9535	0.257883	up	5.37867e-81	81	GeneID:100862792	protein_coding	spz4	KWMTBOMO01568	spatzle-like protein isoform X1 [Bombyx mori]	PREDICTED:_spatzle-like_protein_isoform_X1_[Bombyx_mori]	spatzle-like protein		GO:0005121,GO:0005576,GO:0007399,GO:0008063,GO:0008083,GO:0008592,GO:0021556,GO:0045087	Toll binding|extracellular region|nervous system development|Toll signaling pathway|growth factor activity|regulation of Toll signaling pathway|central nervous system formation|innate immune response
LOC101740354	0.584052	19.4012	0.257854	up	6.14707e-217	54	GeneID:101740354	protein_coding	MTMR3	KWMTBOMO09918	myotubularin-related protein 3 [Bombyx mori]	PREDICTED:_myotubularin-related_protein_3_[Bombyx_mori]	myotubularin-related protein 3		GO:0004438,GO:0004722,GO:0004725,GO:0005737,GO:0005829,GO:0006470,GO:0006661,GO:0016020,GO:0016236,GO:0019898,GO:0019903,GO:0042149,GO:0046856,GO:0046872,GO:0052629,GO:0060304,GO:1904562,GO:2000785	phosphatidylinositol-3-phosphatase activity|protein serine/threonine phosphatase activity|protein tyrosine phosphatase activity|cytoplasm|cytosol|protein dephosphorylation|phosphatidylinositol biosynthetic process|membrane|macroautophagy|extrinsic component of membrane|protein phosphatase binding|cellular response to glucose starvation|phosphatidylinositol dephosphorylation|metal ion binding|phos…	ko00562,ko04070	Inositol phosphate metabolism|Phosphatidylinositol signaling system
LOC101739289	0.868497	29.1853	0.257554	up	1.21042e-73	81	GeneID:101739289	protein_coding	ATP6AP1	KWMTBOMO15718	uncharacterized protein LOC101739289 isoform X1 [Bombyx mori]	PREDICTED:_uncharacterized_protein_LOC101739289_[Bombyx_mori]	uncharacterized LOC101739289		GO:0005524,GO:0005789,GO:0006879,GO:0015991,GO:0016021,GO:0017137,GO:0033116,GO:0033180,GO:0036295,GO:0045669,GO:0045780,GO:0045851,GO:0045921,GO:0046933,GO:0046961,GO:0051656,GO:0070374,GO:2001206	ATP binding|endoplasmic reticulum membrane|cellular iron ion homeostasis|ATP hydrolysis coupled proton transport|integral component of membrane|Rab GTPase binding|endoplasmic reticulum-Golgi intermediate compartment membrane|proton-transporting V-type ATPase, V1 domain|cellular response to increased oxygen levels|positive regulation of osteoblast differentiation|positive regulation of bone resorp…
LOC101747179	0.901699	30.0552	0.257364	up	7.47539e-53	84	GeneID:101747179	protein_coding	path	KWMTBOMO07632	proton-coupled amino acid transporter-like protein pathetic [Bombyx mori]	PREDICTED:_proton-coupled_amino_acid_transporter_4-like_[Bombyx_mori]	proton-coupled amino acid transporter-like protein pathetic		GO:0003333,GO:0005765,GO:0005886,GO:0015171,GO:0016021,GO:0030424,GO:0030425,GO:0031902,GO:0032536,GO:0036019,GO:0040008,GO:0043025,GO:0043204,GO:0044719,GO:0048813,GO:0097484	amino acid transmembrane transport|lysosomal membrane|plasma membrane|amino acid transmembrane transporter activity|integral component of membrane|axon|dendrite|late endosome membrane|regulation of cell projection size|endolysosome|regulation of growth|neuronal cell body|perikaryon|regulation of imaginal disc-derived wing size|dendrite morphogenesis|dendrite extension
Igflp	0.991373	31.473	0.257349	up	8.29673e-05	88	GeneID:100270769	protein_coding	BBXE1				IGF-like peptide		GO:0005179,GO:0005615,GO:0008083	hormone activity|extracellular space|growth factor activity	ko04066,ko04015,ko04730,ko04211,ko04913,ko04550,ko04914,ko04960,ko04115,ko04014,ko04151,ko04510,ko04114,ko04152,ko04068,ko04750,ko04213,ko04150	HIF-1 signaling pathway|Rap1 signaling pathway|Long-term depression|Longevity regulating pathway|Ovarian steroidogenesis|Signaling pathways regulating pluripotency of stem cells|Progesterone-mediated oocyte maturation|Aldosterone-regulated sodium reabsorption|p53 signaling pathway|Ras signaling pathway|PI3K-Akt signaling pathway|Focal adhesion|Oocyte meiosis|AMPK signaling pathway|FoxO signaling …
LOC101738568	0.991895	29.6377	0.257187	up	1.98387e-05	83	GeneID:101738568	protein_coding	rho-5	KWMTBOMO10252	inactive rhomboid protein 1 isoform X2 [Trichoplusia ni]	PREDICTED:_inactive_rhomboid_protein_1,_partial_[Bombyx_mori]	inactive rhomboid protein 1		GO:0005783,GO:0005789,GO:0006508,GO:0010841,GO:0015031,GO:0016021,GO:0042058,GO:0042059,GO:0050708	endoplasmic reticulum|endoplasmic reticulum membrane|proteolysis|positive regulation of circadian sleep/wake cycle, wakefulness|protein transport|integral component of membrane|regulation of epidermal growth factor receptor signaling pathway|negative regulation of epidermal growth factor receptor signaling pathway|regulation of protein secretion
LOC101746998	0.989804	32.1468	0.256269	up	1.92349e-05	90	GeneID:101746998	protein_coding	fibcd1-a	KWMTBOMO00381	angiopoietin-related protein 4-like isoform X2 [Trichoplusia ni]	PREDICTED:_fibrinogen_C_domain-containing_protein_1-B-like_[Bombyx_mori]	microfibril-associated glycoprotein 4		GO:0008061,GO:0016021,GO:0046872	chitin binding|integral component of membrane|metal ion binding
LOC105842935	0.926536	30.325	0.256096	up	1.4323e-39	85	GeneID:105842935	lncRNA		KWMTBOMO08232	uncharacterized protein LOC105842934 isoform X1 [Bombyx mori]	PREDICTED:_uncharacterized_protein_LOC105842934_isoform_X2_[Bombyx_mori]
LOC101740011	0.882876	29.8343	0.255697	up	1.98731e-64	83	GeneID:101740011	protein_coding	Atp10d	KWMTBOMO08059	LOW QUALITY PROTEIN: probable phospholipid-transporting ATPase VD [Bombyx mori]	PREDICTED:_LOW_QUALITY_PROTEIN:_probable_phospholipid-transporting_ATPase_VD_[Bombyx_mori]	probable phospholipid-transporting ATPase VD		GO:0000287,GO:0004012,GO:0005524,GO:0005789,GO:0005886,GO:0006812,GO:0016021,GO:0045332	magnesium ion binding|phospholipid-translocating ATPase activity|ATP binding|endoplasmic reticulum membrane|plasma membrane|cation transport|integral component of membrane|phospholipid translocation
LOC101745192	0.993203	31.6244	0.255396	up	0.000294361	88	GeneID:101745192	protein_coding	miox	KWMTBOMO09532	inositol oxygenase-like [Bombyx mori]	PREDICTED:_inositol_oxygenase-like_[Bombyx_mori]	inositol oxygenase-like		GO:0005737,GO:0008199,GO:0019310,GO:0050113	cytoplasm|ferric iron binding|inositol catabolic process|inositol oxygenase activity	ko00562,ko00053	Inositol phosphate metabolism|Ascorbate and aldarate metabolism
LOC101744108	0.986667	1.39243	0.25532	down	2.96031e-05	4	GeneID:101744108	protein_coding	Anpep	KWMTBOMO04885	aminopeptidase N [Bombyx mori]	protease_m1_zinc_metalloprotease_[Danaus_plexippus]	aminopeptidase N		GO:0001525,GO:0004177,GO:0005737,GO:0005886,GO:0006508,GO:0008270,GO:0016021,GO:0030154,GO:0031526,GO:0035814,GO:0042277,GO:0043171,GO:0070006	angiogenesis|aminopeptidase activity|cytoplasm|plasma membrane|proteolysis|zinc ion binding|integral component of membrane|cell differentiation|brush border membrane|negative regulation of renal sodium excretion|peptide binding|peptide catabolic process|metalloaminopeptidase activity	ko00480,ko04640,ko04614	Glutathione metabolism|Hematopoietic cell lineage|Renin-angiotensin system
LOC101735690	0.968889	30.8899	0.255152	up	3.50827e-16	86	GeneID:101735690	protein_coding		KWMTBOMO15163	venom carboxylesterase-6 [Bombyx mori]	Venom_carboxylesterase-6_[Papilio_xuthus]	venom carboxylesterase-6		GO:0005576,GO:0052689	extracellular region|carboxylic ester hydrolase activity
LOC101736768	0.970196	1.44939	0.25507	down	2.86038e-10	4	GeneID:101736768	protein_coding	SLC6A3	KWMTBOMO07088	sodium-dependent nutrient amino acid transporter 1 [Bombyx mori]	PREDICTED:_sodium-dependent_nutrient_amino_acid_transporter_1-like_isoform_X1_[Amyelois_transitella]	sodium-dependent nutrient amino acid transporter 1		GO:0005328,GO:0005330,GO:0005886,GO:0005887,GO:0009986,GO:0015872,GO:0030424,GO:0035240,GO:0043005,GO:0046872	neurotransmitter:sodium symporter activity|dopamine:sodium symporter activity|plasma membrane|integral component of plasma membrane|cell surface|dopamine transport|axon|dopamine binding|neuron projection|metal ion binding
LOC101745213	0.955817	30.8191	0.254919	up	1.76407e-23	86	GeneID:101745213	protein_coding	wun	KWMTBOMO11695	putative phosphatidate phosphatase [Bombyx mori]	PREDICTED:_putative_phosphatidate_phosphatase_[Papilio_xuthus]	putative phosphatidate phosphatase		GO:0005887,GO:0005918,GO:0006644,GO:0007280,GO:0007424,GO:0008195,GO:0008354,GO:0009880,GO:0016311,GO:0016791,GO:0019991,GO:0035233,GO:0035234,GO:0042577,GO:0042803,GO:0045177,GO:0045824,GO:0046839,GO:0050829	integral component of plasma membrane|septate junction|phospholipid metabolic process|pole cell migration|open tracheal system development|phosphatidate phosphatase activity|germ cell migration|embryonic pattern specification|dephosphorylation|phosphatase activity|septate junction assembly|germ cell repulsion|ectopic germ cell programmed cell death|lipid phosphatase activity|protein homodimerizat…	ko00564,ko00561,ko00565,ko04072,ko00600,ko04666,ko04975	Glycerophospholipid metabolism|Glycerolipid metabolism|Ether lipid metabolism|Phospholipase D signaling pathway|Sphingolipid metabolism|Fc gamma R-mediated phagocytosis|Fat digestion and absorption
Aqp	0.910588	1.61752	0.254902	down	3.44117e-31	5	GeneID:100301493	protein_coding	AQP	KWMTBOMO09008	aquaporin [Bombyx mori]	aquaporin_[Bombyx_mori]	aquaporin
LOC101740381	0.993203	31.2061	0.254777	up	0.000242588	87	GeneID:101740381	protein_coding	jar	KWMTBOMO04877	myosin heavy chain 95F isoform X1 [Spodoptera litura]	PREDICTED:_myosin_heavy_chain_95F_isoform_X2_[Papilio_polytes]	myosin heavy chain 95F		GO:0000146,GO:0003774,GO:0003779,GO:0005516,GO:0005524,GO:0005737,GO:0005829,GO:0005875,GO:0005938,GO:0006997,GO:0007015,GO:0007051,GO:0007283,GO:0007291,GO:0007297,GO:0007298,GO:0007391,GO:0007552,GO:0007560,GO:0008017,GO:0008104,GO:0008363,GO:0016333,GO:0016459,GO:0016461,GO:0019749,GO:0030036,GO:0030048,GO:0030139,GO:0030317,GO:0030426,GO:0030589,GO:0031476,GO:0032027,GO:0032880,GO:0032956,GO:…	microfilament motor activity|motor activity|actin binding|calmodulin binding|ATP binding|cytoplasm|cytosol|microtubule associated complex|cell cortex|nucleus organization|actin filament organization|spindle organization|spermatogenesis|sperm individualization|ovarian follicle cell migration|border follicle cell migration|dorsal closure|metamorphosis|imaginal disc morphogenesis|microtubule binding…
LOC101746475	0.996078	32.631	0.254599	up	0.00925862	91	GeneID:101746475	protein_coding	ANKRD50	KWMTBOMO14181	LOW QUALITY PROTEIN: ankyrin repeat domain-containing protein 50 [Bombyx mori]	PREDICTED:_LOW_QUALITY_PROTEIN:_ankyrin_repeat_domain-containing_protein_50-like_[Bombyx_mori]	ankyrin repeat domain-containing protein 50		GO:0005768,GO:0015031,GO:1990126	endosome|protein transport|retrograde transport, endosome to plasma membrane
LOC101739182	0.992418	1.91458	0.254487	down	0.00668305	5	GeneID:101739182	protein_coding	PGRP-LB	KWMTBOMO09652	peptidoglycan-recognition protein LB [Bombyx mori]	PREDICTED:_peptidoglycan-recognition_protein_LB-like_[Bombyx_mori]	peptidoglycan-recognition protein LB		GO:0000270,GO:0004040,GO:0005576,GO:0005615,GO:0006955,GO:0008270,GO:0008745,GO:0009253,GO:0016019,GO:0019730,GO:0032827,GO:0042834,GO:0045087,GO:0050830,GO:0061060	peptidoglycan metabolic process|amidase activity|extracellular region|extracellular space|immune response|zinc ion binding|N-acetylmuramoyl-L-alanine amidase activity|peptidoglycan catabolic process|peptidoglycan receptor activity|antimicrobial humoral response|negative regulation of natural killer cell differentiation involved in immune response|peptidoglycan binding|innate immune response|defen…
LOC101741857	0.783791	28.0167	0.25367	up	2.34653e-126	78	GeneID:101741857	protein_coding	Sh2d4b	KWMTBOMO01494	SH2 domain-containing protein 4B [Bombyx mori]	PREDICTED:_SH2_domain-containing_protein_4A-like_[Amyelois_transitella]	SH2 domain-containing protein 4B		GO:0005737	cytoplasm
LOC101736663	0.99451	29.092	0.253631	up	0.000415604	81	GeneID:101736663	protein_coding	bdl	KWMTBOMO07565	protein borderless [Bombyx mori]	PREDICTED:_protein_turtle_[Bombyx_mori]	protein borderless		GO:0005886,GO:0005887,GO:0007156,GO:0007158,GO:0007411,GO:0008366,GO:0030424,GO:0042065,GO:0045467,GO:0070593,GO:0098632	plasma membrane|integral component of plasma membrane|homophilic cell adhesion via plasma membrane adhesion molecules|neuron cell-cell adhesion|axon guidance|axon ensheathment|axon|glial cell growth|R7 cell development|dendrite self-avoidance|cell-cell adhesion mediator activity
LOC110385109	0.987974	32.1146	0.253611	up	3.03133e-06	90	GeneID:110385109	protein_coding					uncharacterized LOC110385109
LOC105841272	0.981176	1.47071	0.253611	down	1.18272e-07	4	GeneID:105841272	protein_coding	snk	KWMTBOMO06279	uncharacterized protein LOC105841272 [Bombyx mori]	PREDICTED:_uncharacterized_protein_LOC105841272_[Bombyx_mori]	uncharacterized LOC105841272		GO:0004252,GO:0005576,GO:0006508,GO:0007311,GO:0008063,GO:0008233,GO:0008236,GO:0009950,GO:0016485	serine-type endopeptidase activity|extracellular region|proteolysis|maternal specification of dorsal/ventral axis, oocyte, germ-line encoded|Toll signaling pathway|peptidase activity|serine-type peptidase activity|dorsal/ventral axis specification|protein processing
LOC101737407	0.92366	29.5474	0.253566	up	7.90928e-42	82	GeneID:101737407	protein_coding		KWMTBOMO03717	uncharacterized protein LOC101737407 [Bombyx mori]	PREDICTED:_uncharacterized_protein_LOC101737407_[Bombyx_mori]	uncharacterized LOC101737407
LOC101745169	0.825882	28.626	0.25344	up	8.55492e-99	80	GeneID:101745169	protein_coding	mthl1	KWMTBOMO06069	probable G-protein coupled receptor Mth-like 1 [Bombyx mori]	PREDICTED:_probable_G-protein_coupled_receptor_Mth-like_1_[Amyelois_transitella]	probable G-protein coupled receptor Mth-like 1		GO:0004930,GO:0005886,GO:0007166,GO:0007186,GO:0007369,GO:0007472,GO:0007476,GO:0007509,GO:0008340,GO:0016021,GO:0042594,GO:0043519,GO:0048383,GO:0070252	G protein-coupled receptor activity|plasma membrane|cell surface receptor signaling pathway|G protein-coupled receptor signaling pathway|gastrulation|wing disc morphogenesis|imaginal disc-derived wing morphogenesis|mesoderm migration involved in gastrulation|determination of adult lifespan|integral component of membrane|response to starvation|regulation of myosin II filament organization|mesectod…
LOC101736440	0.963399	31.0012	0.253059	up	1.28681e-18	86	GeneID:101736440	protein_coding	mas	KWMTBOMO04177	serine proteinase stubble [Bombyx mori]	Chymotrypsinogen_B_[Operophtera_brumata]	serine proteinase stubble		GO:0005615,GO:0005737,GO:0005886,GO:0006508,GO:0007417,GO:0007422,GO:0010976,GO:0016203,GO:0030424,GO:0043025,GO:0061564,GO:0106030	extracellular space|cytoplasm|plasma membrane|proteolysis|central nervous system development|peripheral nervous system development|positive regulation of neuron projection development|muscle attachment|axon|neuronal cell body|axon development|neuron projection fasciculation
LOC105841459	0.995556	31.0086	0.252991	up	0.00268943	86	GeneID:105841459	protein_coding		KWMTBOMO05825	uncharacterized protein LOC113504680 [Trichoplusia ni]	PREDICTED:_uncharacterized_protein_LOC106136784_[Amyelois_transitella]	uncharacterized LOC105841459
LOC105842793	0.996078	30.7086	0.252241	up	0.00547158	86	GeneID:105842793	lncRNA
LOC101741602	0.988235	32.6136	0.252199	up	4.91386e-06	91	GeneID:101741602	protein_coding	Orct	KWMTBOMO04186	organic cation transporter protein [Bombyx mori]	PREDICTED:_organic_cation_transporter_protein-like_[Bombyx_mori]	organic cation transporter protein		GO:0006811,GO:0006915,GO:0016021,GO:0022857	ion transport|apoptotic process|integral component of membrane|transmembrane transporter activity
LOC101736693	0.971765	30.2676	0.251846	up	5.66848e-15	84	GeneID:101736693	protein_coding		KWMTBOMO07371	protein turtle [Bombyx mori]	hypothetical_protein_KGM_15726_[Danaus_plexippus]	vegetative cell wall protein gp1
LOC101735553	0.601046	20.4516	0.251783	up	3.81487e-211	57	GeneID:101735553	protein_coding	Abcd2	KWMTBOMO16097	ATP-binding cassette sub-family D member 2 [Bombyx mori]	PREDICTED:_ATP-binding_cassette_sub-family_D_member_2_[Amyelois_transitella]	ATP-binding cassette sub-family D member 2		GO:0000038,GO:0005524,GO:0005739,GO:0005777,GO:0005778,GO:0006635,GO:0009617,GO:0016021,GO:0032000,GO:0042626,GO:0042760,GO:0042803,GO:0043217,GO:1900016,GO:1903427,GO:1990535,GO:2001280	very long-chain fatty acid metabolic process|ATP binding|mitochondrion|peroxisome|peroxisomal membrane|fatty acid beta-oxidation|response to bacterium|integral component of membrane|positive regulation of fatty acid beta-oxidation|ATPase activity, coupled to transmembrane movement of substances|very long-chain fatty acid catabolic process|protein homodimerization activity|myelin maintenance|negat…	ko04146,ko02010	Peroxisome|ABC transporters
LOC105841677	0.98719	31.636	0.251517	up	5.75134e-07	88	GeneID:105841677	lncRNA
LOC101742583	0.996078	31.4366	0.251039	up	0.00725892	88	GeneID:101742583	protein_coding	ZDHHC5	KWMTBOMO04743	palmitoyltransferase ZDHHC5 [Hyposmocoma kahamanoa]	PREDICTED:_palmitoyltransferase_ZDHHC5_[Bombyx_mori]	palmitoyltransferase ZDHHC5		GO:0005886,GO:0016021,GO:0016409,GO:0018345,GO:0019706,GO:0030425	plasma membrane|integral component of membrane|palmitoyltransferase activity|protein palmitoylation|protein-cysteine S-palmitoyltransferase activity|dendrite
LOC101735967	0.992941	29.6037	0.250882	up	0.000138415	83	GeneID:101735967	protein_coding	PNLIPRP2	KWMTBOMO13717	pancreatic lipase-related protein 2 [Bombyx mori]	PREDICTED:_pancreatic_lipase-related_protein_2-like_[Bombyx_mori]	pancreatic lipase-related protein 2		GO:0004620,GO:0004806,GO:0005509,GO:0005615,GO:0009395,GO:0019376,GO:0047372,GO:0047714,GO:0102549	phospholipase activity|triglyceride lipase activity|calcium ion binding|extracellular space|phospholipid catabolic process|galactolipid catabolic process|acylglycerol lipase activity|galactolipase activity|1-18:1-2-16:0-monogalactosyldiacylglycerol lipase activity
LOC110385135	0.995817	29.5976	0.250847	up	0.00368999	83	GeneID:110385135	protein_coding					uncharacterized LOC110385135
LOC110385024	0.977516	31.5019	0.250813	up	2.1735e-11	88	GeneID:110385024	lncRNA
LOC101741809	0.975948	31.2136	0.250802	up	1.06113e-12	87	GeneID:101741809	protein_coding		KWMTBOMO11803	uncharacterized protein LOC101741809 [Bombyx mori]	PREDICTED:_uncharacterized_protein_LOC101741809_[Bombyx_mori]	uncharacterized LOC101741809
IBP2	0.987451	1.27204	0.250738	down	3.93466e-05	4	GeneID:100846979	protein_coding	ImpL2	KWMTBOMO14288	IBP2 [Bombyx mori]	IBP2_[Bombyx_mori]	insulin-related peptide binding protein		GO:0005520,GO:0005615,GO:0005886,GO:0007156,GO:0007411,GO:0008340,GO:0010888,GO:0014067,GO:0030424,GO:0042594,GO:0043559,GO:0046627,GO:0046628,GO:0055116,GO:0070593,GO:0098632	insulin-like growth factor binding|extracellular space|plasma membrane|homophilic cell adhesion via plasma membrane adhesion molecules|axon guidance|determination of adult lifespan|negative regulation of lipid storage|negative regulation of phosphatidylinositol 3-kinase signaling|axon|response to starvation|insulin binding|negative regulation of insulin receptor signaling pathway|positive regulat…
LOC101747089	0.997124	32.4788	0.250593	up	0.0425956	91	GeneID:101747089	protein_coding	BAIAP3	KWMTBOMO06651	BAI1-associated protein 3 [Bombyx mori]	PREDICTED:_BAI1-associated_protein_3_[Amyelois_transitella]	BAI1-associated protein 3		GO:0000149,GO:0001956,GO:0005509,GO:0005543,GO:0005829,GO:0005886,GO:0006887,GO:0007186,GO:0019905,GO:0031902,GO:0032228,GO:0032588,GO:0035774,GO:0042147,GO:0055038,GO:0098793,GO:1905413,GO:1990502	SNARE binding|positive regulation of neurotransmitter secretion|calcium ion binding|phospholipid binding|cytosol|plasma membrane|exocytosis|G protein-coupled receptor signaling pathway|syntaxin binding|late endosome membrane|regulation of synaptic transmission, GABAergic|trans-Golgi network membrane|positive regulation of insulin secretion involved in cellular response to glucose stimulus|retrogr…
LOC692570	0.702484	26.5659	0.25059	up	1.03622e-181	74	GeneID:692570	protein_coding	ABCG1	KWMTBOMO07164	ATP-binding cassette sub-family G member 1 [Bombyx mori]	PREDICTED:_ATP-binding_cassette_sub-family_G_member_1_[Bombyx_mori]	ATP-binding cassette sub-family G member 1
LOC110386361	0.973856	1.56203	0.250245	down	1.92524e-10	4	GeneID:110386361	protein_coding		KWMTBOMO00018	uncharacterized protein LOC110386361 [Bombyx mori]	PREDICTED:_uncharacterized_protein_LOC106133815_[Amyelois_transitella]	uncharacterized LOC110386361
LOC105841659	0.987712	32.6426	0.249817	up	3.36755e-06	91	GeneID:105841659	protein_coding		KWMTBOMO08384	PREDICTED: uncharacterized protein LOC105456676 [Wasmannia auropunctata]	PREDICTED:_uncharacterized_protein_LOC105456676_[Wasmannia_auropunctata]	uncharacterized LOC105841659
LOC101746944	0.993725	29.5465	0.249798	up	0.000181277	82	GeneID:101746944	protein_coding	Tret1	KWMTBOMO16102	LOW QUALITY PROTEIN: facilitated trehalose transporter Tret1 [Bombyx mori]	PREDICTED:_LOW_QUALITY_PROTEIN:_facilitated_trehalose_transporter_Tret1-like_[Bombyx_mori]	facilitated trehalose transporter Tret1		GO:0005886,GO:0015574,GO:0015771,GO:0016021	plasma membrane|trehalose transmembrane transporter activity|trehalose transport|integral component of membrane
Adamts-like	0.75451	27.6129	0.249552	up	6.54155e-145	77	GeneID:692481	protein_coding	ADAMTS16	KWMTBOMO12002	A disintegrin and metalloproteinase with thrombospondin motifs like [Bombyx mori]	A_disintegrin_and_metalloproteinase_with_thrombospondin_motifs_like_precursor_[Bombyx_mori]	A disintegrin and metalloproteinase with thrombospondin motifs like		GO:0001658,GO:0003073,GO:0004222,GO:0005576,GO:0046872,GO:0048232,GO:1902017	branching involved in ureteric bud morphogenesis|regulation of systemic arterial blood pressure|metalloendopeptidase activity|extracellular region|metal ion binding|male gamete generation|regulation of cilium assembly
LOC101743430	0.994248	28.4721	0.248963	up	0.000281614	79	GeneID:101743430	protein_coding	Tret1	KWMTBOMO16189	facilitated trehalose transporter Tret1 [Bombyx mori]	PREDICTED:_facilitated_trehalose_transporter_Tret1-like_[Bombyx_mori]	facilitated trehalose transporter Tret1		GO:0005886,GO:0015574,GO:0015771,GO:0016021	plasma membrane|trehalose transmembrane transporter activity|trehalose transport|integral component of membrane
LOC101745378	0.989804	32.4525	0.248891	up	1.92917e-05	90	GeneID:101745378	protein_coding	Mitofilin	KWMTBOMO15847	MICOS complex subunit Mic60 [Bombyx mori]	PREDICTED:_uncharacterized_protein_LOC101745378_[Bombyx_mori]	MICOS complex subunit Mic60		GO:0005739,GO:0005743,GO:0016021,GO:0070584	mitochondrion|mitochondrial inner membrane|integral component of membrane|mitochondrion morphogenesis
LOC101736552	0.909542	29.7183	0.248725	up	1.26997e-48	83	GeneID:101736552	protein_coding	adt-1	KWMTBOMO11347	A disintegrin and metalloproteinase with thrombospondin motifs 16 [Bombyx mori]	PREDICTED:_A_disintegrin_and_metalloproteinase_with_thrombospondin_motifs_16_[Bombyx_mori]	A disintegrin and metalloproteinase with thrombospondin motifs 16		GO:0004222,GO:0005576,GO:0046872	metalloendopeptidase activity|extracellular region|metal ion binding
LOC101746807	0.809412	2.42586	0.248514	down	2.98234e-81	7	GeneID:101746807	protein_coding	ACY1	KWMTBOMO07223	uncharacterized protein LOC101746807 [Bombyx mori]	PREDICTED:_aminoacylase-1-like_[Bombyx_mori]	uncharacterized LOC101746807		GO:0004046,GO:0005737,GO:0006520,GO:0008237,GO:0046872	aminoacylase activity|cytoplasm|cellular amino acid metabolic process|metallopeptidase activity|metal ion binding	ko01230,ko00220,ko01210	Biosynthesis of amino acids|Arginine biosynthesis|2-Oxocarboxylic acid metabolism
LOC101746344	0.981438	31.9477	0.248486	up	5.44888e-09	89	GeneID:101746344	protein_coding	tutl	KWMTBOMO07371	protein turtle [Bombyx mori]	hypothetical_protein_KGM_15726_[Danaus_plexippus]	protein turtle		GO:0005886,GO:0005887,GO:0007156,GO:0007411,GO:0007414,GO:0007629,GO:0007638,GO:0008039,GO:0008344,GO:0016199,GO:0030424,GO:0030537,GO:0045467,GO:0048814,GO:0070593,GO:0098632	plasma membrane|integral component of plasma membrane|homophilic cell adhesion via plasma membrane adhesion molecules|axon guidance|axonal defasciculation|flight behavior|mechanosensory behavior|synaptic target recognition|adult locomotory behavior|axon midline choice point recognition|axon|larval behavior|R7 cell development|regulation of dendrite morphogenesis|dendrite self-avoidance|cell-cell …
LOC101744402	0.995294	29.5719	0.248043	up	0.00107549	82	GeneID:101744402	protein_coding	DCAF15	KWMTBOMO12861	uncharacterized protein LOC113502266 [Trichoplusia ni]	PREDICTED:_uncharacterized_protein_LOC101744402_[Bombyx_mori]	uncharacterized LOC101744402		GO:0016567,GO:0032991,GO:0080008	protein ubiquitination|protein-containing complex|Cul4-RING E3 ubiquitin ligase complex
LOC101741610	0.655163	5.93262	0.247899	down	4.65839e-173	17	GeneID:101741610	protein_coding	actA3a	KWMTBOMO10174	PREDICTED: actin, cytoplasmic A3a isoform X1 [Bactrocera dorsalis]	PREDICTED:_actin,_cytoplasmic_A3a_isoform_X1_[Bactrocera_dorsalis]	actin, cytoplasmic A3a		GO:0005524,GO:0005737,GO:0005856	ATP binding|cytoplasm|cytoskeleton	ko04145,ko04520,ko04670,ko04015,ko04390,ko04611,ko04391,ko04510,ko04745,ko04810,ko04530,ko04919,ko04210,ko04921	Phagosome|Adherens junction|Leukocyte transendothelial migration|Rap1 signaling pathway|Hippo signaling pathway|Platelet activation|Hippo signaling pathway - fly|Focal adhesion|Phototransduction - fly|Regulation of actin cytoskeleton|Tight junction|Thyroid hormone signaling pathway|Apoptosis|Oxytocin signaling pathway
LOC101741058	0.683922	25.539	0.247603	up	4.76277e-188	71	GeneID:101741058	protein_coding	CLPX	KWMTBOMO12791	ATP-dependent Clp protease ATP-binding subunit clpX-like, mitochondrial [Bombyx mori]	PREDICTED:_ATP-dependent_Clp_protease_ATP-binding_subunit_clpX-like,_mitochondrial_isoform_X3_[Amyelois_transitella]	ATP-dependent Clp protease ATP-binding subunit clpX-like, mitochondrial		GO:0004176,GO:0005524,GO:0005654,GO:0005739,GO:0005743,GO:0005759,GO:0005829,GO:0006457,GO:0009368,GO:0009841,GO:0016504,GO:0016887,GO:0030163,GO:0042645,GO:0046034,GO:0046872,GO:0051082,GO:0051603	ATP-dependent peptidase activity|ATP binding|nucleoplasm|mitochondrion|mitochondrial inner membrane|mitochondrial matrix|cytosol|protein folding|endopeptidase Clp complex|mitochondrial endopeptidase Clp complex|peptidase activator activity|ATPase activity|protein catabolic process|mitochondrial nucleoid|ATP metabolic process|metal ion binding|unfolded protein binding|proteolysis involved in cellu…	ko04112	Cell cycle - Caulobacter
LOC101746583	0.872941	28.8899	0.24734	up	2.55968e-70	81	GeneID:101746583	protein_coding	SMPD1	KWMTBOMO02741	sphingomyelin phosphodiesterase isoform X1 [Bombyx mori]	PREDICTED:_sphingomyelin_phosphodiesterase_isoform_X1_[Bombyx_mori]	sphingomyelin phosphodiesterase		GO:0004767,GO:0005615,GO:0005764,GO:0005765,GO:0005768,GO:0005886,GO:0006685,GO:0008081,GO:0008270,GO:0016798,GO:0023021,GO:0035307,GO:0043407,GO:0045121,GO:0046513,GO:0061750	sphingomyelin phosphodiesterase activity|extracellular space|lysosome|lysosomal membrane|endosome|plasma membrane|sphingomyelin catabolic process|phosphoric diester hydrolase activity|zinc ion binding|hydrolase activity, acting on glycosyl bonds|termination of signal transduction|positive regulation of protein dephosphorylation|negative regulation of MAP kinase activity|membrane raft|ceramide bio…	ko04071,ko04142,ko00600	Sphingolipid signaling pathway|Lysosome|Sphingolipid metabolism
LOC101737289	0.996078	32.6326	0.247124	up	0.0107348	91	GeneID:101737289	protein_coding		KWMTBOMO01111	espin [Bombyx mori]	PREDICTED:_espin_[Bombyx_mori]	espin	Others
LOC101746597	0.866667	28.8779	0.246807	up	1.85427e-73	81	GeneID:101746597	protein_coding	Sb	KWMTBOMO00836	serine proteinase stubble [Bombyx mori]	PREDICTED:_mucin-5AC-like_[Bombyx_mori]	serine proteinase stubble		GO:0004252,GO:0005886,GO:0006508,GO:0007010,GO:0016021,GO:0035220,GO:0051017	serine-type endopeptidase activity|plasma membrane|proteolysis|cytoskeleton organization|integral component of membrane|wing disc development|actin filament bundle assembly
LOC101745061	0.997647	31.1288	0.246583	up	0.0386614	87	GeneID:101745061	protein_coding	Sirt7	KWMTBOMO10050	NAD-dependent protein deacetylase sirtuin-6 [Bombyx mori]	PREDICTED:_NAD-dependent_protein_deacetylase_sirtuin-6_[Bombyx_mori]	NAD-dependent protein deacetylase sirtuin-6		GO:0005634,GO:0016787,GO:0046872,GO:0070403	nucleus|hydrolase activity|metal ion binding|NAD+ binding
LOC101736367	0.908235	1.63626	0.246529	down	2.1122e-31	5	GeneID:101736367	protein_coding	AK1	KWMTBOMO01694	adenylate kinase isoenzyme 1 isoform X3 [Bombyx mori]	PREDICTED:_adenylate_kinase_isoenzyme_1_isoform_X3_[Bombyx_mori]	adenylate kinase isoenzyme 1		GO:0004017,GO:0004550,GO:0005524,GO:0005829,GO:0005886,GO:0006165,GO:0006172,GO:0007050,GO:0009142,GO:0036126,GO:0046033,GO:0046034	adenylate kinase activity|nucleoside diphosphate kinase activity|ATP binding|cytosol|plasma membrane|nucleoside diphosphate phosphorylation|ADP biosynthetic process|cell cycle arrest|nucleoside triphosphate biosynthetic process|sperm flagellum|AMP metabolic process|ATP metabolic process	ko00230	Purine metabolism
LOC101736167	0.997386	30.009	0.246321	up	0.0272137	84	GeneID:101736167	protein_coding		KWMTBOMO11915	uncharacterized protein LOC101736167 [Bombyx mori]	PREDICTED:_uncharacterized_protein_LOC106135978_[Amyelois_transitella]	uncharacterized LOC101736167
LOC110385630	0.978039	31.1665	0.246159	up	1.83467e-11	87	GeneID:110385630	lncRNA		KWMTBOMO08804	uncharacterized protein LOC101737360 [Bombyx mori]	PREDICTED:_uncharacterized_protein_LOC106129348_[Amyelois_transitella]
LOC101737535	0.685752	25.6732	0.246094	up	9.00977e-187	72	GeneID:101737535	protein_coding	Ptpn7	KWMTBOMO12367	uncharacterized protein LOC101737535 [Bombyx mori]	PREDICTED:_probable_GPI-anchored_adhesin-like_protein_PGA55_[Bombyx_mori]	serine-rich adhesin for platelets		GO:0004725,GO:0005737,GO:0005829,GO:0005856,GO:0006470,GO:0009898	protein tyrosine phosphatase activity|cytoplasm|cytosol|cytoskeleton|protein dephosphorylation|cytoplasmic side of plasma membrane
LOC110386924	0.99268	1.60912	0.245977	down	0.00952965	4	GeneID:110386924	protein_coding		KWMTBOMO15087	autophagy-related protein 2 homolog A [Bombyx mori]	PREDICTED:_autophagy-related_protein_2_homolog_A-like_[Bombyx_mori]	trypsin inhibitor-like		GO:0004867,GO:0007275	serine-type endopeptidase inhibitor activity|multicellular organism development
LOC101747003	0.986144	31.8022	0.245808	up	3.92618e-07	89	GeneID:101747003	protein_coding	bab2	KWMTBOMO05269	uncharacterized protein LOC101747003 [Bombyx mori]	putative_fruitless_[Danaus_plexippus]	uncharacterized LOC101747003	ZBTB	GO:0003680,GO:0003700,GO:0005634,GO:0005700,GO:0006351,GO:0006355,GO:0006357,GO:0007455,GO:0007478,GO:0061040,GO:2000736	AT DNA binding|DNA-binding transcription factor activity|nucleus|polytene chromosome|transcription, DNA-templated|regulation of transcription, DNA-templated|regulation of transcription by RNA polymerase II|eye-antennal disc morphogenesis|leg disc morphogenesis|female gonad morphogenesis|regulation of stem cell differentiation
LOC100301507	0.992157	1.07119	0.24567	down	0.00694666	3	GeneID:100301507	protein_coding	TMPRSS9	KWMTBOMO03328	serine protease like protein [Bombyx mandarina]	serine_protease_like_protein_[Bombyx_mandarina]	male reproductive organ serine protease 2		GO:0004252,GO:0005887	serine-type endopeptidase activity|integral component of plasma membrane
cce-6	0.993203	1.44489	0.245076	down	0.00980222	4	GeneID:100500760	protein_coding		KWMTBOMO14918	carboxyl/cholinesterase 6 precursor [Bombyx mori]	carboxyl/cholinesterase_6_precursor_[Bombyx_mori]	carboxyl/cholinesterase 6		GO:0004453	juvenile-hormone esterase activity
LOC101737866	0.906144	30.3151	0.245054	up	3.89156e-50	85	GeneID:101737866	protein_coding	FHDC1	KWMTBOMO04196	inverted formin-2-like [Bombyx mori]	PREDICTED:_inverted_formin-2-like_[Bombyx_mori]	inverted formin-2-like		GO:0003779,GO:0005794,GO:0005874,GO:0005881,GO:0005929,GO:0008017,GO:0043149,GO:0060271,GO:0090161	actin binding|Golgi apparatus|microtubule|cytoplasmic microtubule|cilium|microtubule binding|stress fiber assembly|cilium assembly|Golgi ribbon formation
LOC101741255	0.944575	29.428	0.2449	up	5.01762e-30	82	GeneID:101741255	protein_coding		KWMTBOMO09583	glucose dehydrogenase [FAD, quinone] [Bombyx mori]	PREDICTED:_glucose_dehydrogenase_[FAD,_quinone]_[Bombyx_mori]	uncharacterized LOC101741255
LOC101747053	0.937778	30.3116	0.244319	up	5.19966e-33	85	GeneID:101747053	protein_coding	tty	KWMTBOMO10552	protein tweety isoform X1 [Bombyx mori]	PREDICTED:_protein_tweety-like_[Bombyx_mori]	protein tweety		GO:0005229,GO:0005254,GO:0005886,GO:0006821,GO:0016021,GO:0034707,GO:0072320	intracellular calcium activated chloride channel activity|chloride channel activity|plasma membrane|chloride transport|integral component of membrane|chloride channel complex|volume-sensitive chloride channel activity
LOC101743806	0.934641	29.7694	0.244285	up	1.63327e-35	83	GeneID:101743806	protein_coding	Skeletor	KWMTBOMO15468	protein Skeletor, isoforms B/C [Bombyx mori]	PREDICTED:_protein_Skeletor,_isoforms_B/C_[Bombyx_mori]	protein Skeletor, isoforms B/C		GO:0004500,GO:0005634,GO:0005700,GO:0005730,GO:0005737,GO:0005819,GO:0005874,GO:0006584,GO:0006997,GO:0051225,GO:0051301,GO:0051321	dopamine beta-monooxygenase activity|nucleus|polytene chromosome|nucleolus|cytoplasm|spindle|microtubule|catecholamine metabolic process|nucleus organization|spindle assembly|cell division|meiotic cell cycle
LOC101739665	0.939346	30.6685	0.244239	up	8.79485e-32	86	GeneID:101739665	protein_coding		KWMTBOMO15393	uncharacterized protein LOC101739665 isoform X1 [Bombyx mori]	PREDICTED:_uncharacterized_protein_LOC101739665_isoform_X1_[Bombyx_mori]	uncharacterized LOC101739665
LOC101741272	0.987712	31.5027	0.2441	up	1.58936e-06	88	GeneID:101741272	protein_coding		KWMTBOMO06261	uncharacterized protein LOC101741272 [Bombyx mori]	PREDICTED:_uncharacterized_protein_LOC101741272_[Bombyx_mori]	uncharacterized LOC101741272
LOC101742987	0.818301	28.8598	0.243997	up	2.35592e-103	80	GeneID:101742987	protein_coding	PLEKHG4B	KWMTBOMO01866	FYVE, RhoGEF and PH domain-containing protein 3 [Bombyx mori]	PREDICTED:_FYVE,_RhoGEF_and_PH_domain-containing_protein_3-like_[Bombyx_mori]	FYVE, RhoGEF and PH domain-containing protein 3		GO:0005089,GO:0035023	Rho guanyl-nucleotide exchange factor activity|regulation of Rho protein signal transduction
LOC101747070	0.997647	29.7203	0.243666	up	0.0417262	83	GeneID:101747070	protein_coding		KWMTBOMO01490	sarcoplasmic calcium-binding protein 1 [Bombyx mori]	PREDICTED:_sarcoplasmic_calcium-binding_protein_1_[Bombyx_mori]	sarcoplasmic calcium-binding protein 1		GO:0005509	calcium ion binding
LOC101737983	0.890196	29.3692	0.243639	up	5.03358e-60	82	GeneID:101737983	protein_coding		KWMTBOMO15904	uncharacterized protein LOC101737983 isoform X3 [Bombyx mori]	PREDICTED:_uncharacterized_protein_LOC101737983_isoform_X3_[Bombyx_mori]	uncharacterized LOC101737983
LOC101742718	0.994248	29.353	0.243177	up	0.000298143	82	GeneID:101742718	protein_coding		KWMTBOMO09938	uncharacterized protein LOC101742718 isoform X1 [Bombyx mori]	hypothetical_protein_KGM_14445_[Danaus_plexippus]	uncharacterized LOC101742718
LOC101740333	0.99634	30.1686	0.243113	up	0.0073268	84	GeneID:101740333	protein_coding		KWMTBOMO05599	pollen-specific leucine-rich repeat extensin-like protein 3 [Bombyx mori]	PREDICTED:_uncharacterized_protein_LOC106139059_[Amyelois_transitella]	pollen-specific leucine-rich repeat extensin-like protein 3
aqp.1	0.818562	2.24326	0.242488	down	1.15904e-75	6	--	--	--	--	--	--	--	--	--	--	--	--
LOC101741920	0.920261	30.2356	0.242211	up	1.92759e-42	84	GeneID:101741920	protein_coding		KWMTBOMO08682	uncharacterized protein LOC101741920, partial [Bombyx mori]	PREDICTED:_uncharacterized_protein_LOC101741920_[Bombyx_mori]	uncharacterized LOC101741920
LOC101735559	0.982745	31.5066	0.241776	up	6.48593e-09	88	GeneID:101735559	protein_coding	CERS5	KWMTBOMO09500	ceramide synthase 6 isoform X2 [Bombyx mori]	PREDICTED:_ceramide_synthase_6-like_isoform_X1_[Bombyx_mori]	ceramide synthase 6	Homeobox	GO:0003677,GO:0005783,GO:0005789,GO:0016021,GO:0030148,GO:0031965,GO:0046513,GO:0050291	DNA binding|endoplasmic reticulum|endoplasmic reticulum membrane|integral component of membrane|sphingolipid biosynthetic process|nuclear membrane|ceramide biosynthetic process|sphingosine N-acyltransferase activity	ko04071,ko00600	Sphingolipid signaling pathway|Sphingolipid metabolism
LOC105842232	0.988235	32.188	0.241773	up	4.6933e-06	90	GeneID:105842232	lncRNA		KWMTBOMO03440	proton-coupled folate transporter-like [Bombyx mori]	PREDICTED:_proton-coupled_folate_transporter-like_[Papilio_xuthus]
LOC101742560	0.91451	30.181	0.241555	up	4.90002e-45	84	GeneID:101742560	protein_coding	Acsl5	KWMTBOMO01247	long-chain-fatty-acid--CoA ligase 5 isoform X1 [Bombyx mori]	PREDICTED:_long-chain-fatty-acid--CoA_ligase_5_isoform_X2_[Bombyx_mori]	long-chain-fatty-acid--CoA ligase 5		GO:0001676,GO:0004467,GO:0005524,GO:0005634,GO:0005730,GO:0005739,GO:0005741,GO:0005743,GO:0005783,GO:0005789,GO:0008654,GO:0010747,GO:0010867,GO:0015908,GO:0016021,GO:0032000,GO:0035338,GO:0102391,GO:2001236	long-chain fatty acid metabolic process|long-chain fatty acid-CoA ligase activity|ATP binding|nucleus|nucleolus|mitochondrion|mitochondrial outer membrane|mitochondrial inner membrane|endoplasmic reticulum|endoplasmic reticulum membrane|phospholipid biosynthetic process|positive regulation of plasma membrane long-chain fatty acid transport|positive regulation of triglyceride biosynthetic process|…	ko00071,ko00061,ko04146,ko04920,ko03320,ko02024,ko01212	Fatty acid degradation|Fatty acid biosynthesis|Peroxisome|Adipocytokine signaling pathway|PPAR signaling pathway|Quorum sensing|Fatty acid metabolism
LOC105842729	0.986928	31.9424	0.241519	up	7.90634e-07	89	GeneID:105842729	protein_coding	PGBD4	KWMTBOMO13258	reverse transcriptase [Bombyx mori]	reverse_transcriptase_[Bombyx_mori]	piggyBac transposable element-derived protein 3-like	THAP
LOC110386778	0.994771	31.8956	0.241375	up	0.00112689	89	GeneID:110386778	lncRNA
LOC105842615	0.990327	32.7412	0.240984	up	5.94104e-05	91	GeneID:105842615	protein_coding	TEKT4	KWMTBOMO16173	tektin-4 [Bombyx mori]	PREDICTED:_tektin-4-like_[Bombyx_mori]	tektin-4		GO:0030317,GO:0036126,GO:0060271,GO:0060294	flagellated sperm motility|sperm flagellum|cilium assembly|cilium movement involved in cell motility
LOC110386831	0.982222	32.0323	0.240817	up	6.18496e-09	89	GeneID:110386831	lncRNA		KWMTBOMO11400	uncharacterized protein LOC112057290, partial [Bicyclus anynana]	PREDICTED:_uncharacterized_protein_LOC105386400_[Plutella_xylostella]
LOC101744938	0.966275	1.15757	0.240574	down	5.71611e-12	3	GeneID:101744938	protein_coding	Slc23a2	KWMTBOMO10612	solute carrier family 23 member 2 isoform X2 [Bombyx mori]	PREDICTED:_solute_carrier_family_23_member_2_isoform_X2_[Bombyx_mori]	solute carrier family 23 member 2		GO:0005215,GO:0005737,GO:0005886,GO:0005887,GO:0006979,GO:0008520,GO:0009925,GO:0015229,GO:0015882,GO:0016323,GO:0016324,GO:0019852,GO:0043292,GO:0070890,GO:0070904	transporter activity|cytoplasm|plasma membrane|integral component of plasma membrane|response to oxidative stress|L-ascorbate:sodium symporter activity|basal plasma membrane|L-ascorbic acid transmembrane transporter activity|L-ascorbic acid transmembrane transport|basolateral plasma membrane|apical plasma membrane|L-ascorbic acid metabolic process|contractile fiber|sodium-dependent L-ascorbate tr…
LOC110386071	0.956863	31.3436	0.240574	up	2.54793e-22	87	GeneID:110386071	lncRNA		KWMTBOMO00712	paired amphipathic helix protein Sin3a [Bombyx mori]	PREDICTED:_paired_amphipathic_helix_protein_Sin3a_[Bombyx_mori]
Pbanr	0.997647	32.0006	0.240513	up	0.0474597	89	GeneID:692524	protein_coding	PK1-R	KWMTBOMO07363	pheromone biosynthesis activating neuropeptide receptor isoform C [Bombyx mori]	pheromone_biosynthesis_activating_neuropeptide_receptor_isoform_A_[Bombyx_mori]	pheromone biosynthesis activating neuropeptide receptor		GO:0004930,GO:0005887,GO:0007186,GO:0007218,GO:0008188,GO:0016021,GO:0036401,GO:0070328,GO:0090278	G protein-coupled receptor activity|integral component of plasma membrane|G protein-coupled receptor signaling pathway|neuropeptide signaling pathway|neuropeptide receptor activity|integral component of membrane|pyrokinin receptor activity|triglyceride homeostasis|negative regulation of peptide hormone secretion
LOC101741624	0.965229	1.02157	0.239806	down	6.09972e-12	3	GeneID:101741624	protein_coding	Pcsk1	KWMTBOMO12393	neuroendocrine convertase 1 [Bombyx mori]	PREDICTED:_neuroendocrine_convertase_1-like,_partial_[Amyelois_transitella]	neuroendocrine convertase 1		GO:0004175,GO:0004252,GO:0005615,GO:0005791,GO:0005802,GO:0006508,GO:0009749,GO:0010035,GO:0010157,GO:0014070,GO:0016486,GO:0016540,GO:0021983,GO:0022008,GO:0030133,GO:0030141,GO:0030425,GO:0031016,GO:0031667,GO:0032496,GO:0034774,GO:0042493,GO:0043005,GO:0043025,GO:0043204,GO:0043278,GO:0043434,GO:0043559,GO:0043679,GO:0044877,GO:0048471,GO:0048678,GO:0050714,GO:0051087,GO:0051384,GO:0051592,GO:…	endopeptidase activity|serine-type endopeptidase activity|extracellular space|rough endoplasmic reticulum|trans-Golgi network|proteolysis|response to glucose|response to inorganic substance|response to chlorate|response to organic cyclic compound|peptide hormone processing|protein autoprocessing|pituitary gland development|neurogenesis|transport vesicle|secretory granule|dendrite|pancreas develop…
LOC101743496	0.833987	28.7612	0.239698	up	4.76131e-92	80	GeneID:101743496	protein_coding	Gfpt1	KWMTBOMO09090	glutamine--fructose-6-phosphate aminotransferase [isomerizing] 1 [Bombyx mori]	PREDICTED:_glutamine--fructose-6-phosphate_aminotransferase_[isomerizing]_1-like_[Amyelois_transitella]	glutamine--fructose-6-phosphate aminotransferase [isomerizing] 1		GO:0004360,GO:0006002,GO:0006042,GO:0006047,GO:0006048,GO:0006487,GO:0006541,GO:0009744,GO:0016597,GO:0030246,GO:0032868,GO:0032869,GO:0032922,GO:0045719,GO:0051289,GO:0097367	glutamine-fructose-6-phosphate transaminase (isomerizing) activity|fructose 6-phosphate metabolic process|glucosamine biosynthetic process|UDP-N-acetylglucosamine metabolic process|UDP-N-acetylglucosamine biosynthetic process|protein N-linked glycosylation|glutamine metabolic process|response to sucrose|amino acid binding|carbohydrate binding|response to insulin|cellular response to insulin stimu…	ko00250,ko00520	Alanine, aspartate and glutamate metabolism|Amino sugar and nucleotide sugar metabolism
ST3	0.898301	29.9419	0.239431	up	1.54109e-53	83	GeneID:100500926	protein_coding	Tret1	KWMTBOMO16048	sugar transporter protein 3 isoform X1 [Bombyx mori]	PREDICTED:_sugar_transporter_protein_3_isoform_X1_[Bombyx_mori]	sugar transporter protein 3		GO:0005886,GO:0015574,GO:0015771,GO:0016021	plasma membrane|trehalose transmembrane transporter activity|trehalose transport|integral component of membrane
LOC110385527	0.980654	32.4451	0.239018	up	3.44292e-09	90	GeneID:110385527	lncRNA		KWMTBOMO03596	endonuclease-reverse transcriptase [Bombyx mori]	endonuclease-reverse_transcriptase_[Bombyx_mori]		zf-C2H2
LOC101746744	0.862222	29.3271	0.238974	up	3.31998e-75	82	GeneID:101746744	protein_coding	uap1l1	KWMTBOMO06297	UDP-N-acetylhexosamine pyrophosphorylase [Bombyx mori]	UDP-N-acetylhexosamine_pyrophosphorylase-like_protein_1_[Bombyx_mori]	UDP-N-acetylhexosamine pyrophosphorylase-like protein 1		GO:0003977,GO:0006048	UDP-N-acetylglucosamine diphosphorylase activity|UDP-N-acetylglucosamine biosynthetic process	ko00520	Amino sugar and nucleotide sugar metabolism
LOC101744825	0.979085	31.637	0.238966	up	2.06595e-11	88	GeneID:101744825	protein_coding	TBC1D5	KWMTBOMO04909	TBC1 domain family member 5 [Bombyx mori]	PREDICTED:_TBC1_domain_family_member_5_[Bombyx_mori]	TBC1 domain family member 5		GO:0002092,GO:0005096,GO:0005776,GO:0005794,GO:0005829,GO:0006886,GO:0006914,GO:0010008,GO:0016236,GO:0017137,GO:0030904,GO:0035612,GO:0042147,GO:0042594,GO:0043231,GO:0090630,GO:1905394	positive regulation of receptor internalization|GTPase activator activity|autophagosome|Golgi apparatus|cytosol|intracellular protein transport|autophagy|endosome membrane|macroautophagy|Rab GTPase binding|retromer complex|AP-2 adaptor complex binding|retrograde transport, endosome to Golgi|response to starvation|intracellular membrane-bounded organelle|activation of GTPase activity|retromer comp…
LOC101741577	0.893856	29.4751	0.238962	up	1.83908e-56	82	GeneID:101741577	protein_coding	Sema2a	KWMTBOMO07854	semaphorin-2A isoform X2 [Bombyx mori]	PREDICTED:_semaphorin-2A-like_isoform_X1_[Bombyx_mori]	semaphorin-2A		GO:0001755,GO:0005576,GO:0005615,GO:0005829,GO:0007411,GO:0007629,GO:0007632,GO:0012505,GO:0016201,GO:0030215,GO:0030335,GO:0030534,GO:0042756,GO:0045499,GO:0048843,GO:0050919,GO:0070983,GO:0071526,GO:0071678,GO:0097374	neural crest cell migration|extracellular region|extracellular space|cytosol|axon guidance|flight behavior|visual behavior|endomembrane system|synaptic target inhibition|semaphorin receptor binding|positive regulation of cell migration|adult behavior|drinking behavior|chemorepellent activity|negative regulation of axon extension involved in axon guidance|negative chemotaxis|dendrite guidance|sema…
LOC100301505	0.840784	28.1663	0.238921	up	2.5712e-88	79	GeneID:100301505	protein_coding		KWMTBOMO11439	similar to carboxypeptidase B [Bombyx mori]	carboxypeptidase_B-like_precursor_[Bombyx_mori]	carboxypeptidase B-like		GO:0004181,GO:0005576,GO:0008270	metallocarboxypeptidase activity|extracellular region|zinc ion binding
LOC101736421	0.448366	11.5896	0.238579	up	9.88268e-202	32	GeneID:101736421	protein_coding	spen	KWMTBOMO01341	LOW QUALITY PROTEIN: protein split ends [Bombyx mori]	PREDICTED:_LOW_QUALITY_PROTEIN:_protein_split_ends_[Bombyx_mori]	protein split ends		GO:0003723,GO:0005634,GO:0006351,GO:0006355,GO:0007173,GO:0007379,GO:0007400,GO:0007403,GO:0007411,GO:0007422,GO:0008586,GO:0035222,GO:0035321,GO:0048106,GO:0048749,GO:0050832,GO:0090263	RNA binding|nucleus|transcription, DNA-templated|regulation of transcription, DNA-templated|epidermal growth factor receptor signaling pathway|segment specification|neuroblast fate determination|glial cell fate determination|axon guidance|peripheral nervous system development|imaginal disc-derived wing vein morphogenesis|wing disc pattern formation|maintenance of imaginal disc-derived wing hair o…
LOC101743822	0.962353	31.7162	0.238568	up	8.53989e-19	88	GeneID:101743822	protein_coding	Mfsd6	KWMTBOMO16521	major facilitator superfamily domain-containing protein 6 [Bombyx mori]	PREDICTED:_major_facilitator_superfamily_domain-containing_protein_6-like_[Bombyx_mori]	major facilitator superfamily domain-containing protein 6		GO:0002250,GO:0005886,GO:0016021,GO:0032393,GO:0042288,GO:0042590	adaptive immune response|plasma membrane|integral component of membrane|MHC class I receptor activity|MHC class I protein binding|antigen processing and presentation of exogenous peptide antigen via MHC class I
LOC101742783	0.956078	30.3742	0.238473	up	1.90968e-23	85	GeneID:101742783	protein_coding					uncharacterized LOC101742783
LOC101740079	0.68	25.4297	0.237731	up	8.17929e-185	71	GeneID:101740079	protein_coding	sas	KWMTBOMO15386	putative epidermal cell surface receptor [Bombyx mori]	PREDICTED:_putative_epidermal_cell_surface_receptor_[Bombyx_mori]	putative epidermal cell surface receptor		GO:0002168,GO:0005178,GO:0005887,GO:0007155,GO:0007411,GO:0008201,GO:0016324,GO:0031012,GO:0038023,GO:0060548	instar larval development|integrin binding|integral component of plasma membrane|cell adhesion|axon guidance|heparin binding|apical plasma membrane|extracellular matrix|signaling receptor activity|negative regulation of cell death
LOC101745761	0.984837	1.6522	0.237437	down	1.14524e-06	5	GeneID:101745761	protein_coding	DHRS4	KWMTBOMO14237	dehydrogenase/reductase SDR family member 4 [Bombyx mori]	PREDICTED:_dehydrogenase/reductase_SDR_family_member_4_[Papilio_xuthus]	dehydrogenase/reductase SDR family member 4		GO:0004090,GO:0005739,GO:0005777	carbonyl reductase (NADPH) activity|mitochondrion|peroxisome	ko00830,ko04146	Retinol metabolism|Peroxisome
LOC101745326	0.706667	26.83	0.237367	up	2.42427e-173	75	GeneID:101745326	protein_coding	MBD6	KWMTBOMO05058	uncharacterized protein LOC101745326 [Bombyx mori]	PREDICTED:_uncharacterized_protein_LOC101745326_isoform_X2_[Bombyx_mori]	uncharacterized LOC101745326	MBD	GO:0001650,GO:0003682,GO:0005634,GO:0005654,GO:0010369,GO:0016579	fibrillar center|chromatin binding|nucleus|nucleoplasm|chromocenter|protein deubiquitination
LOC101744689	0.829804	28.6177	0.23736	up	1.28484e-93	80	GeneID:101744689	protein_coding	to	KWMTBOMO09223	protein takeout [Bombyx mori]	PREDICTED:_uncharacterized_protein_LOC106141628_[Amyelois_transitella]	protein takeout		GO:0005576,GO:0005615,GO:0007617,GO:0007622,GO:0007623,GO:0007631,GO:0008049,GO:0008343,GO:0042594,GO:0042595	extracellular region|extracellular space|mating behavior|rhythmic behavior|circadian rhythm|feeding behavior|male courtship behavior|adult feeding behavior|response to starvation|behavioral response to starvation
Mf	0.996601	1.5171	0.237356	down	0.0271503	4	GeneID:778476	protein_coding		KWMTBOMO10953	myofilin isoform X6 [Bombyx mori]	PREDICTED:_myofilin_isoform_X4_[Bombyx_mori]	myofilin
LOC101743266	0.99634	2.16627	0.237315	down	0.025843	6	GeneID:101743266	protein_coding		KWMTBOMO10748	uncharacterized protein LOC101743266 isoform X1 [Bombyx mori]	PREDICTED:_uncharacterized_protein_LOC106136286_[Amyelois_transitella]	uncharacterized LOC101743266
LOC101740754	0.995817	30.8926	0.23731	up	0.00533667	86	GeneID:101740754	protein_coding		KWMTBOMO13576	reverse transcriptase [Bombyx mori]	PREDICTED:_uncharacterized_protein_LOC105841762_[Bombyx_mori]	uncharacterized LOC101740754
LOC101736962	0.977778	1.08915	0.237236	down	8.46916e-07	3	GeneID:101736962	protein_coding		KWMTBOMO04758	uncharacterized protein LOC101736962 [Bombyx mori]	Facilitated_trehalose_transporter_Tret1_[Papilio_machaon]	translation initiation factor IF-2
LOC101737339	0.972026	31.3449	0.237108	up	4.63099e-14	87	GeneID:101737339	protein_coding	AAEL008004	KWMTBOMO13359	elongation of very long chain fatty acids protein 7 [Bombyx mori]	PREDICTED:_elongation_of_very_long_chain_fatty_acids_protein_7-like_[Papilio_polytes]	elongation of very long chain fatty acids protein 7		GO:0006633,GO:0030176,GO:0102336,GO:0102337,GO:0102338,GO:0102756	fatty acid biosynthetic process|integral component of endoplasmic reticulum membrane|3-oxo-arachidoyl-CoA synthase activity|3-oxo-cerotoyl-CoA synthase activity|3-oxo-lignoceronyl-CoA synthase activity|very-long-chain 3-ketoacyl-CoA synthase activity
LOC101736036	0.95634	30.6715	0.237078	up	1.66668e-23	86	GeneID:101736036	protein_coding	osbpl9	KWMTBOMO11714	oxysterol-binding protein-related protein 9 [Bombyx mori]	PREDICTED:_oxysterol-binding_protein-related_protein_9_[Bombyx_mori]	oxysterol-binding protein-related protein 9		GO:0005794,GO:0005829,GO:0008289,GO:0015248,GO:0016020,GO:0032934,GO:0043231	Golgi apparatus|cytosol|lipid binding|sterol transporter activity|membrane|sterol binding|intracellular membrane-bounded organelle
LOC101741496	0.992941	31.0054	0.237	up	0.000170724	86	GeneID:101741496	protein_coding		KWMTBOMO12619	Krueppel-like factor 14 [Bombyx mori]	Uncharacterized_protein_OBRU01_22450_[Operophtera_brumata]	Krueppel-like factor 14	zf-C2H2
LOC101742219	0.850196	29.4754	0.236936	up	1.20585e-81	82	GeneID:101742219	protein_coding	creld2-a	KWMTBOMO08675	cysteine-rich with EGF-like domain protein 2 isoform X2 [Bombyx mori]	PREDICTED:_cysteine-rich_with_EGF-like_domain_protein_2_isoform_X2_[Bombyx_mori]	cysteine-rich with EGF-like domain protein 2		GO:0005509,GO:0005576,GO:0005783	calcium ion binding|extracellular region|endoplasmic reticulum
SC1	0.995817	31.1266	0.236771	up	0.00426543	87	GeneID:100884165	protein_coding	NaCP60E	KWMTBOMO11629	voltage-dependent cation channel SC1 [Bombyx mori]	voltage-dependent_cation_channel_SC1_[Bombyx_mori]	voltage-dependent cation channel SC1		GO:0001518,GO:0005248,GO:0005886,GO:0006814,GO:0007608,GO:0019228,GO:0022843,GO:0034765,GO:0035725,GO:0042048,GO:0086010	voltage-gated sodium channel complex|voltage-gated sodium channel activity|plasma membrane|sodium ion transport|sensory perception of smell|neuronal action potential|voltage-gated cation channel activity|regulation of ion transmembrane transport|sodium ion transmembrane transport|olfactory behavior|membrane depolarization during action potential
LOC101744958	0.895163	29.5464	0.236712	up	1.89974e-55	82	GeneID:101744958	protein_coding		KWMTBOMO05211	uncharacterized protein LOC110384005 isoform X4 [Helicoverpa armigera]	PREDICTED:_uncharacterized_protein_LOC101744958_isoform_X3_[Bombyx_mori]	uncharacterized LOC101744958
LOC105842834	0.99451	30.6548	0.236545	up	0.00058574	85	GeneID:105842834	protein_coding		KWMTBOMO10607	uncharacterized protein LOC105843021 [Bombyx mori]	PREDICTED:_uncharacterized_protein_LOC105843021_[Bombyx_mori]	uncharacterized LOC105842834
LOC101740330	0.722353	27.0161	0.236399	up	2.40071e-162	75	GeneID:101740330	protein_coding	obst-E	KWMTBOMO08751	protein obstructor-E [Bombyx mori]	probable_chitinase_3_precursor_[Papilio_xuthus]	protein obstructor-E		GO:0005615,GO:0006030,GO:0008061,GO:0042302	extracellular space|chitin metabolic process|chitin binding|structural constituent of cuticle
LOC101746721	0.984314	31.045	0.236321	up	2.26894e-08	87	GeneID:101746721	protein_coding	liph-b	KWMTBOMO07233	phospholipase A1 isoform X1 [Bombyx mori]	PREDICTED:_lipase_member_H-B-like_[Amyelois_transitella]	phospholipase A1		GO:0005576,GO:0016020,GO:0016042,GO:0052689	extracellular region|membrane|lipid catabolic process|carboxylic ester hydrolase activity
LOC100144626	0.931503	29.7051	0.236256	up	7.57056e-36	83	GeneID:100144626	protein_coding		KWMTBOMO11107	urbain [Bombyx mori]	PREDICTED:_uncharacterized_protein_LOC106139612_[Amyelois_transitella]	urbain
LOC101744917	0.997647	30.9294	0.236087	up	0.048447	86	GeneID:101744917	protein_coding	Orct				organic cation transporter protein-like		GO:0006811,GO:0006915,GO:0016021,GO:0022857	ion transport|apoptotic process|integral component of membrane|transmembrane transporter activity
LOC101737140	0.663007	24.3893	0.236042	up	5.04863e-189	68	GeneID:101737140	protein_coding	retn	KWMTBOMO11600	protein dead ringer isoform X1 [Bombyx mori]	PREDICTED:_protein_dead_ringer_isoform_X2_[Bombyx_mori]	protein dead ringer	ARID	GO:0000122,GO:0000976,GO:0000977,GO:0001228,GO:0003677,GO:0003700,GO:0005634,GO:0007411,GO:0007431,GO:0007435,GO:0007517,GO:0008049,GO:0009880,GO:0009952,GO:0042063,GO:0045893,GO:0045924,GO:0048477,GO:0048813,GO:0070491	negative regulation of transcription by RNA polymerase II|transcription regulatory region sequence-specific DNA binding|RNA polymerase II regulatory region sequence-specific DNA binding|DNA-binding transcription activator activity, RNA polymerase II-specific|DNA binding|DNA-binding transcription factor activity|nucleus|axon guidance|salivary gland development|salivary gland morphogenesis|muscle o…
LOC101740410	0.96549	31.0013	0.235672	up	1.17816e-17	86	GeneID:101740410	protein_coding	nrf-6	KWMTBOMO11186	nose resistant to fluoxetine protein 6 [Bombyx mori]	PREDICTED:_nose_resistant_to_fluoxetine_protein_6-like_[Bombyx_mori]	nose resistant to fluoxetine protein 6		GO:0006869,GO:0007275,GO:0008289,GO:0016021,GO:0016747	lipid transport|multicellular organism development|lipid binding|integral component of membrane|transferase activity, transferring acyl groups other than amino-acyl groups
LOC101742822	0.668497	24.7386	0.235565	up	3.18102e-187	69	GeneID:101742822	protein_coding	l(2)efl	KWMTBOMO03069	small heat shock protein 27.4 [Bombyx mori]	heat_shock_protein_20,_partial_[Bicyclus_anynana]	alpha-crystallin B chain-like		GO:0007275,GO:0009408,GO:0010998,GO:0030018,GO:0042026,GO:0045214,GO:0048471,GO:0051082,GO:0061077	multicellular organism development|response to heat|regulation of translational initiation by eIF2 alpha phosphorylation|Z disc|protein refolding|sarcomere organization|perinuclear region of cytoplasm|unfolded protein binding|chaperone-mediated protein folding
LOC101737684	0.956863	30.8231	0.235535	up	2.02419e-22	86	GeneID:101737684	protein_coding	SLC17A5	KWMTBOMO01143	sialin isoform X2 [Bombyx mori]	PREDICTED:_sialin_isoform_X1_[Bombyx_mori]	sialin		GO:0005351,GO:0005764,GO:0005765,GO:0005829,GO:0005886,GO:0005887,GO:0006811,GO:0006820,GO:0006865,GO:0009617,GO:0015136,GO:0015538,GO:0015739,GO:0016020,GO:0016021,GO:0030054,GO:0030672	carbohydrate:proton symporter activity|lysosome|lysosomal membrane|cytosol|plasma membrane|integral component of plasma membrane|ion transport|anion transport|amino acid transport|response to bacterium|sialic acid transmembrane transporter activity|sialic acid:proton symporter activity|sialic acid transport|membrane|integral component of membrane|cell junction|synaptic vesicle membrane
LOC101742383	0.625098	22.0525	0.235299	up	9.38316e-198	61	GeneID:101742383	protein_coding	Cryab	KWMTBOMO03071	alpha-crystallin B chain [Bombyx mori]	small_heat_shock_protein_[Spodoptera_litura]	alpha-crystallin B chain		GO:0001540,GO:0001666,GO:0002088,GO:0005212,GO:0005634,GO:0005739,GO:0005794,GO:0005829,GO:0006457,GO:0007021,GO:0007517,GO:0007568,GO:0008017,GO:0008092,GO:0009986,GO:0010259,GO:0010629,GO:0014069,GO:0015630,GO:0030018,GO:0030308,GO:0030424,GO:0031109,GO:0031430,GO:0031674,GO:0032355,GO:0032387,GO:0032432,GO:0032463,GO:0042542,GO:0042803,GO:0043066,GO:0043154,GO:0043197,GO:0043204,GO:0043209,GO:…	amyloid-beta binding|response to hypoxia|lens development in camera-type eye|structural constituent of eye lens|nucleus|mitochondrion|Golgi apparatus|cytosol|protein folding|tubulin complex assembly|muscle organ development|aging|microtubule binding|cytoskeletal protein binding|cell surface|multicellular organism aging|negative regulation of gene expression|postsynaptic density|microtubule cytosk…	ko04141,ko04213	Protein processing in endoplasmic reticulum|Longevity regulating pathway - multiple species
LOC692851	0.949281	31.695	0.235103	up	7.08206e-25	88	GeneID:692851	protein_coding	CG9773	KWMTBOMO04159	unc-50-like protein [Bombyx mori]	unc-50-like_protein_[Bombyx_mori]	unc-50-like protein		GO:0015031,GO:0030173	protein transport|integral component of Golgi membrane
LOC101739357	0.99634	32.9821	0.234541	up	0.0148449	92	GeneID:101739357	protein_coding	Ubr3	KWMTBOMO04265	E3 ubiquitin-protein ligase Ubr3-like [Spodoptera litura]	PREDICTED:_E3_ubiquitin-protein_ligase_UBR3-like_[Papilio_xuthus]	E3 ubiquitin-protein ligase UBR3		GO:0000151,GO:0005634,GO:0005737,GO:0005829,GO:0008270,GO:0016567,GO:0034126,GO:0043066,GO:0045880,GO:0051865,GO:0061630,GO:0070936,GO:0071596	ubiquitin ligase complex|nucleus|cytoplasm|cytosol|zinc ion binding|protein ubiquitination|positive regulation of MyD88-dependent toll-like receptor signaling pathway|negative regulation of apoptotic process|positive regulation of smoothened signaling pathway|protein autoubiquitination|ubiquitin protein ligase activity|protein K48-linked ubiquitination|ubiquitin-dependent protein catabolic proces…
LOC105841465	0.976209	32.0833	0.234444	up	1.51633e-11	89	GeneID:105841465	protein_coding		KWMTBOMO00717	uncharacterized protein LOC105841465 [Bombyx mori]	PREDICTED:_uncharacterized_protein_LOC105841465_[Bombyx_mori]	uncharacterized LOC105841465
LOC100134924	0.995817	31.9011	0.234171	up	0.00639163	89	GeneID:100134924	protein_coding	CadN	KWMTBOMO02023	neural-cadherin isoform X3 [Bombyx mori]	PREDICTED:_neural-cadherin_isoform_X4_[Bombyx_mori]	cadherin-2		GO:0005509,GO:0005886,GO:0005887,GO:0005911,GO:0007156,GO:0007411,GO:0007412,GO:0007413,GO:0008013,GO:0016021,GO:0016318,GO:0016339,GO:0030424,GO:0030425,GO:0031290,GO:0042803,GO:0044331,GO:0045296,GO:0045463,GO:0045467,GO:0048675,GO:0048814,GO:0048841,GO:0048846,GO:0050774	calcium ion binding|plasma membrane|integral component of plasma membrane|cell-cell junction|homophilic cell adhesion via plasma membrane adhesion molecules|axon guidance|axon target recognition|axonal fasciculation|beta-catenin binding|integral component of membrane|ommatidial rotation|calcium-dependent cell-cell adhesion via plasma membrane cell adhesion molecules|axon|dendrite|retinal ganglion…
LOC101735999	0.963137	31.4156	0.234027	up	3.30381e-18	88	GeneID:101735999	protein_coding	prominin-like	KWMTBOMO10633	prominin-like protein [Bombyx mori]	PREDICTED:_prominin-like_protein_[Bombyx_mori]	prominin-like protein		GO:0016021	integral component of membrane
LOC101741449	0.855163	29.2847	0.233963	up	6.3456e-78	82	GeneID:101741449	protein_coding	CG5065	KWMTBOMO14130	putative fatty acyl-CoA reductase CG5065 [Bombyx mori]	PREDICTED:_fatty_acyl-CoA_reductase_1_[Papilio_xuthus]	putative fatty acyl-CoA reductase CG5065		GO:0005777,GO:0005778,GO:0005779,GO:0008611,GO:0010025,GO:0035336,GO:0080019,GO:0102965	peroxisome|peroxisomal membrane|integral component of peroxisomal membrane|ether lipid biosynthetic process|wax biosynthetic process|long-chain fatty-acyl-CoA metabolic process|fatty-acyl-CoA reductase (alcohol-forming) activity|alcohol-forming fatty acyl-CoA reductase activity	ko04212,ko00073,ko04146	Longevity regulating pathway - worm|Cutin, suberine and wax biosynthesis|Peroxisome
LOC101742794	0.762876	27.9589	0.233815	up	3.33737e-135	78	GeneID:101742794	protein_coding	Actn	KWMTBOMO11008	alpha-actinin, sarcomeric isoform X1 [Bombyx mori]	PREDICTED:_alpha-actinin,_sarcomeric_isoform_X3_[Bombyx_mori]	alpha-actinin, sarcomeric	Homeobox	GO:0003779,GO:0005509,GO:0005925,GO:0007016,GO:0030018,GO:0031532,GO:0045214,GO:0051015,GO:0051017	actin binding|calcium ion binding|focal adhesion|cytoskeletal anchoring at plasma membrane|Z disc|actin cytoskeleton reorganization|sarcomere organization|actin filament binding|actin filament bundle assembly	ko04520,ko04670,ko04810,ko04530,ko04510	Adherens junction|Leukocyte transendothelial migration|Regulation of actin cytoskeleton|Tight junction|Focal adhesion
LOC733073	0.990588	1.35682	0.23356	down	0.000143184	4	GeneID:733073	protein_coding	CRISPLD2	KWMTBOMO05089	SCP-related protein precursor [Bombyx mori]	SCP-related_protein_precursor_[Bombyx_mori]	SCP-related protein		GO:0005539,GO:0005576,GO:0005615,GO:0008201,GO:0030133,GO:0030198,GO:0030324,GO:0031012,GO:0034774,GO:0043312,GO:0060325,GO:0070062,GO:1904813	glycosaminoglycan binding|extracellular region|extracellular space|heparin binding|transport vesicle|extracellular matrix organization|lung development|extracellular matrix|secretory granule lumen|neutrophil degranulation|face morphogenesis|extracellular exosome|ficolin-1-rich granule lumen
LOC105841543	0.982222	32.3382	0.233492	up	1.01745e-08	90	GeneID:105841543	lncRNA		KWMTBOMO14626	serine/threonine-protein kinase 10 [Bombyx mori]	PREDICTED:_serine/threonine-protein_kinase_10_[Papilio_xuthus]
LOC101738343	0.936471	1.65548	0.23346	down	1.55782e-21	5	GeneID:101738343	protein_coding		KWMTBOMO01155	lysozyme [Bombyx mori]	PREDICTED:_lysozyme-like_[Amyelois_transitella]	lysozyme		GO:0003796,GO:0004568,GO:0005576,GO:0019835,GO:0042742,GO:0051672	lysozyme activity|chitinase activity|extracellular region|cytolysis|defense response to bacterium|catabolism by organism of cell wall peptidoglycan in other organism
LOC105842135	0.971503	31.7091	0.233422	up	1.47887e-14	88	GeneID:105842135	protein_coding	Dhc64C	KWMTBOMO12601	dynein heavy chain, cytoplasmic isoform X3 [Spodoptera litura]	PREDICTED:_dynein_heavy_chain,_cytoplasmic_[Amyelois_transitella]	dynein heavy chain, cytoplasmic		GO:0000278,GO:0000776,GO:0003777,GO:0005524,GO:0005737,GO:0005794,GO:0005868,GO:0005874,GO:0005875,GO:0005938,GO:0006886,GO:0007018,GO:0007051,GO:0007052,GO:0007098,GO:0007279,GO:0007282,GO:0007294,GO:0007298,GO:0007312,GO:0007349,GO:0007405,GO:0008088,GO:0008090,GO:0008298,GO:0008569,GO:0016319,GO:0030071,GO:0030286,GO:0030723,GO:0031122,GO:0034063,GO:0034501,GO:0035011,GO:0035149,GO:0040001,GO:…	mitotic cell cycle|kinetochore|microtubule motor activity|ATP binding|cytoplasm|Golgi apparatus|cytoplasmic dynein complex|microtubule|microtubule associated complex|cell cortex|intracellular protein transport|microtubule-based movement|spindle organization|mitotic spindle organization|centrosome cycle|pole cell formation|cystoblast division|germarium-derived oocyte fate determination|border foll…	ko04962,ko04145	Vasopressin-regulated water reabsorption|Phagosome
LOC101747198	0.989804	32.3548	0.233295	up	2.45439e-05	90	GeneID:101747198	protein_coding	TIA1	KWMTBOMO06281	nucleolysin TIAR isoform X1 [Bombyx mori]	PREDICTED:_nucleolysin_TIA-1_isoform_p40_[Bombyx_mori]	nucleolysin TIA-1	bHLH	GO:0003723,GO:0005654,GO:0005737,GO:0005829,GO:0006915,GO:0008143,GO:0008543,GO:0010494,GO:0017091,GO:0017148,GO:0042036,GO:0048024,GO:0097165,GO:1903608,GO:1904037	RNA binding|nucleoplasm|cytoplasm|cytosol|apoptotic process|poly(A) binding|fibroblast growth factor receptor signaling pathway|cytoplasmic stress granule|AU-rich element binding|negative regulation of translation|negative regulation of cytokine biosynthetic process|regulation of mRNA splicing, via spliceosome|nuclear stress granule|protein localization to cytoplasmic stress granule|positive regu…
LOC101740198	0.916601	1.34385	0.233137	down	1.26329e-29	4	GeneID:101740198	protein_coding		KWMTBOMO02677	uncharacterized protein LOC101740198 [Bombyx mori]	PREDICTED:_uncharacterized_protein_LOC106709000_[Papilio_machaon]	uncharacterized LOC101740198
LOC101736544	0.773595	28.1112	0.232978	up	3.86142e-128	78	GeneID:101736544	protein_coding	scaf	KWMTBOMO14032	scarface [Bombyx mori]	hypothetical_protein_KGM_02677_[Danaus_plexippus]	uncharacterized LOC101736544		GO:0005576,GO:0005615,GO:0005737,GO:0006508,GO:0007390,GO:0007391,GO:0007394,GO:0007560,GO:0045197,GO:0048802,GO:0048803,GO:0050793,GO:0090099	extracellular region|extracellular space|cytoplasm|proteolysis|germ-band shortening|dorsal closure|dorsal closure, elongation of leading edge cells|imaginal disc morphogenesis|establishment or maintenance of epithelial cell apical/basal polarity|notum morphogenesis|imaginal disc-derived male genitalia morphogenesis|regulation of developmental process|negative regulation of decapentaplegic signali…
LOC692912	0.997647	31.0173	0.232757	up	0.0396624	86	GeneID:692912	protein_coding	Lip1	KWMTBOMO10006	triacylglycerol lipase [Bombyx mori]	triacylglycerol_lipase_[Bombyx_mori]	triacylglycerol lipase		GO:0005576,GO:0007586,GO:0016042,GO:0016298,GO:0044255	extracellular region|digestion|lipid catabolic process|lipase activity|cellular lipid metabolic process
LOC101738256	0.99634	30.5894	0.232396	up	0.00950552	85	GeneID:101738256	protein_coding		KWMTBOMO11836	myosin tail region-interacting protein MTI1-like isoform X1 [Hyposmocoma kahamanoa]	PREDICTED:_uncharacterized_protein_LOC101738256_isoform_X2_[Bombyx_mori]	uncharacterized LOC101738256
LOC110385119	0.99451	31.2139	0.231987	up	0.000828574	87	GeneID:110385119	lncRNA	ab	KWMTBOMO02310	protein abrupt isoform X3 [Bombyx mori]	PREDICTED:_protein_abrupt-like_isoform_X3_[Bombyx_mori]		ZBTB	GO:0000122,GO:0003677,GO:0003700,GO:0005634,GO:0006355,GO:0007298,GO:0007423,GO:0008039,GO:0016198,GO:0016203,GO:0016319,GO:0044719,GO:0046872,GO:0048813	negative regulation of transcription by RNA polymerase II|DNA binding|DNA-binding transcription factor activity|nucleus|regulation of transcription, DNA-templated|border follicle cell migration|sensory organ development|synaptic target recognition|axon choice point recognition|muscle attachment|mushroom body development|regulation of imaginal disc-derived wing size|metal ion binding|dendrite morp…
LOC101736833	0.931503	1.27306	0.231959	down	2.04874e-23	4	GeneID:101736833	protein_coding		KWMTBOMO16365	uncharacterized protein LOC101736833 [Bombyx mori]	PREDICTED:_uncharacterized_protein_LOC106110011_isoform_X1_[Papilio_polytes]	uncharacterized LOC101736833
Grf	0.778301	28.1603	0.231876	up	5.16794e-124	79	GeneID:692565	protein_coding	Hr4	KWMTBOMO08777	nuclear receptor GRF isoform X2 [Bombyx mori]	PREDICTED:_nuclear_receptor_GRF_isoform_X4_[Bombyx_mori]	nuclear receptor GRF	GCNF-like	GO:0000978,GO:0003707,GO:0004879,GO:0005634,GO:0005667,GO:0005737,GO:0008270,GO:0040018,GO:0045892,GO:0048638,GO:0071456,GO:0106023,GO:0120143	RNA polymerase II proximal promoter sequence-specific DNA binding|steroid hormone receptor activity|nuclear receptor activity|nucleus|transcription factor complex|cytoplasm|zinc ion binding|positive regulation of multicellular organism growth|negative regulation of transcription, DNA-templated|regulation of developmental growth|cellular response to hypoxia|regulation of pupariation|negative regul…
LOC105842664	0.994771	31.4786	0.231821	up	0.00143725	88	GeneID:105842664	protein_coding		KWMTBOMO10568	reverse transcriptase [Bombyx mori]	reverse_transcriptase_[Danaus_plexippus]	uncharacterized LOC105842664
LOC101746379	0.973856	1.40678	0.231482	down	1.56658e-10	4	GeneID:101746379	protein_coding		KWMTBOMO01523	uncharacterized protein LOC101746379 [Bombyx mori]	PREDICTED:_uncharacterized_protein_LOC101746379_[Bombyx_mori]	uncharacterized LOC101746379
LOC101737253	0.997124	33.7522	0.231389	up	0.0472825	94	GeneID:101737253	protein_coding		KWMTBOMO16618	uncharacterized protein LOC101737253 [Bombyx mori]	unknown_[Picea_sitchensis]	uncharacterized LOC101737253
LOC105841520	0.993464	28.3638	0.231312	up	0.000191801	79	GeneID:105841520	protein_coding	Lip1	KWMTBOMO04256	lipase 1 [Bombyx mori]	PREDICTED:_lipase_1-like_[Bombyx_mori]	lipase 1		GO:0005576,GO:0007586,GO:0016042,GO:0016298,GO:0044255	extracellular region|digestion|lipid catabolic process|lipase activity|cellular lipid metabolic process
Time	0.893333	1.47185	0.231214	down	1.31615e-39	4	GeneID:692772	protein_coding	sod1	KWMTBOMO05948	diapause bioclock protein [Bombyx mori]	diapause_bioclock_protein_[Bombyx_mori]	time interval measuring enzyme-esterase A4		GO:0004784,GO:0005507,GO:0005615,GO:0005634,GO:0005737,GO:0008270,GO:0009410,GO:0010038,GO:0016532,GO:0019430,GO:0051597,GO:0070050	superoxide dismutase activity|copper ion binding|extracellular space|nucleus|cytoplasm|zinc ion binding|response to xenobiotic stimulus|response to metal ion|superoxide dismutase copper chaperone activity|removal of superoxide radicals|response to methylmercury|neuron cellular homeostasis	ko04213,ko04146	Longevity regulating pathway - multiple species|Peroxisome
LOC101741905	0.992418	1.32294	0.231003	down	0.00506277	4	GeneID:101741905	protein_coding		KWMTBOMO05154	uncharacterized protein LOC101741905 isoform X2 [Bombyx mori]	PREDICTED:_uncharacterized_protein_LOC106134739_[Amyelois_transitella]	uncharacterized LOC101741905
LOC110385748	0.986144	31.4003	0.230977	up	2.60796e-07	88	GeneID:110385748	lncRNA
LOC101746298	0.517124	15.5831	0.230908	up	1.31263e-204	43	GeneID:101746298	protein_coding	BAHD1	KWMTBOMO10938	uncharacterized protein LOC101746298 isoform X1 [Bombyx mori]	PREDICTED:_uncharacterized_protein_LOC101746298_[Bombyx_mori]	microtubule-associated protein futsch		GO:0003682,GO:0005654,GO:0005677,GO:0005694,GO:0031507,GO:0045892	chromatin binding|nucleoplasm|chromatin silencing complex|chromosome|heterochromatin assembly|negative regulation of transcription, DNA-templated
LOC101739845	0.582745	9.80632	0.230697	down	1.28289e-190	27	GeneID:101739845	protein_coding	CPAMD8	KWMTBOMO02550	farnesoic acid O-methyltransferase [Bombyx mori]	farnesoic_acid_O-methyltransferase_[Bombyx_mori]	uncharacterized LOC101739845		GO:0001654,GO:0004867,GO:0005615,GO:0005886	eye development|serine-type endopeptidase inhibitor activity|extracellular space|plasma membrane
LOC101739898	0.446275	11.4593	0.230679	up	6.71994e-197	32	GeneID:101739898	protein_coding		KWMTBOMO16176	uncharacterized protein LOC101739898 isoform X1 [Bombyx mori]	PREDICTED:_uncharacterized_protein_LOC101739898_isoform_X1_[Bombyx_mori]	uncharacterized LOC101739898
LOC101736692	0.992941	30.4116	0.230343	up	0.000177278	85	GeneID:101736692	protein_coding	wun	KWMTBOMO11343	phospholipid phosphatase 2 [Bombyx mori]	PREDICTED:_lipid_phosphate_phosphohydrolase_2-like_isoform_X2_[Bombyx_mori]	phospholipid phosphatase 2		GO:0005887,GO:0005918,GO:0006644,GO:0007280,GO:0007424,GO:0008195,GO:0008354,GO:0009880,GO:0016311,GO:0016791,GO:0019991,GO:0035233,GO:0035234,GO:0042577,GO:0042803,GO:0045177,GO:0045824,GO:0046839,GO:0050829	integral component of plasma membrane|septate junction|phospholipid metabolic process|pole cell migration|open tracheal system development|phosphatidate phosphatase activity|germ cell migration|embryonic pattern specification|dephosphorylation|phosphatase activity|septate junction assembly|germ cell repulsion|ectopic germ cell programmed cell death|lipid phosphatase activity|protein homodimerizat…	ko00564,ko00561,ko00565,ko04072,ko00600,ko04666,ko04975	Glycerophospholipid metabolism|Glycerolipid metabolism|Ether lipid metabolism|Phospholipase D signaling pathway|Sphingolipid metabolism|Fc gamma R-mediated phagocytosis|Fat digestion and absorption
LOC101745037	0.991634	31.9378	0.230231	up	0.000120368	89	GeneID:101745037	protein_coding		KWMTBOMO14760	WD repeat-containing protein 60 [Bombyx mori]	PREDICTED:_uncharacterized_protein_LOC106129319_[Amyelois_transitella]	WD repeat-containing protein 60
CPR25	0.964444	30.8492	0.230177	up	2.58213e-18	86	GeneID:100379442	protein_coding	CP12	KWMTBOMO13163	cuticular protein RR-1 motif 25 precursor [Bombyx mori]	cuticular_protein_RR-1_motif_25_precursor_[Bombyx_mori]	cuticular protein RR-1 motif 25		GO:0042302	structural constituent of cuticle
NGR-A8	0.928366	30.5413	0.23012	up	5.14803e-37	85	GeneID:100187567	protein_coding	SPR	KWMTBOMO11564	neuropeptide receptor A8 isoform X2 [Bombyx mori]	neuropeptide_receptor_A8_[Bombyx_mori]	neuropeptide receptor A8		GO:0005886,GO:0007186,GO:0008528,GO:0016021,GO:0045434,GO:0048042	plasma membrane|G protein-coupled receptor signaling pathway|G protein-coupled peptide receptor activity|integral component of membrane|negative regulation of female receptivity, post-mating|regulation of post-mating oviposition
LOC101746846	0.989542	32.6454	0.22918	up	3.1327e-05	91	GeneID:101746846	protein_coding		KWMTBOMO04097	hornerin [Bombyx mori]	PREDICTED:_hornerin-like_[Bombyx_mori]	hornerin
LOC110385807	0.968366	31.5059	0.229142	up	1.06176e-15	88	GeneID:110385807	lncRNA		KWMTBOMO04142	uncharacterized protein LOC113503567 [Trichoplusia ni]	PREDICTED:_uncharacterized_protein_LOC106716864_[Papilio_machaon]
LOC101741298	0.863529	29.7513	0.22902	up	1.52004e-72	83	GeneID:101741298	protein_coding	NUAK1	KWMTBOMO13285	serine/arginine repetitive matrix protein 2 isoform X1 [Bombyx mori]	PREDICTED:_LOW_QUALITY_PROTEIN:_treacle_protein_[Bombyx_mori]	NUAK family SNF1-like kinase 1		GO:0001650,GO:0002039,GO:0004674,GO:0005524,GO:0005634,GO:0005654,GO:0005737,GO:0006468,GO:0006974,GO:0007155,GO:0015630,GO:0030155,GO:0035507,GO:0035556,GO:0042127,GO:0046872,GO:1901796,GO:2000772	fibrillar center|p53 binding|protein serine/threonine kinase activity|ATP binding|nucleus|nucleoplasm|cytoplasm|protein phosphorylation|cellular response to DNA damage stimulus|cell adhesion|microtubule cytoskeleton|regulation of cell adhesion|regulation of myosin-light-chain-phosphatase activity|intracellular signal transduction|regulation of cell proliferation|metal ion binding|regulation of si…
LOC692966	0.92	30.9748	0.228851	up	2.72e-41	86	GeneID:692966	protein_coding	Rab6	KWMTBOMO03027	ras small monomeric GTPase Rab6 [Bombyx mori]	ras_small_monomeric_GTPase_Rab6_[Bombyx_mori]	ras small monomeric GTPase Rab6		GO:0000139,GO:0001745,GO:0003779,GO:0003924,GO:0005525,GO:0005794,GO:0005829,GO:0006886,GO:0006887,GO:0006890,GO:0006891,GO:0007293,GO:0007411,GO:0007602,GO:0008103,GO:0016192,GO:0030054,GO:0031410,GO:0031982,GO:0032482,GO:0042147,GO:0043025,GO:0043204,GO:0045202,GO:0045451,GO:0045467,GO:0050832,GO:0060078	Golgi membrane|compound eye morphogenesis|actin binding|GTPase activity|GTP binding|Golgi apparatus|cytosol|intracellular protein transport|exocytosis|retrograde vesicle-mediated transport, Golgi to ER|intra-Golgi vesicle-mediated transport|germarium-derived egg chamber formation|axon guidance|phototransduction|oocyte microtubule cytoskeleton polarization|vesicle-mediated transport|cell junction|…
LOC101737481	0.979869	31.6541	0.2285	up	3.43516e-10	88	GeneID:101737481	protein_coding	AAEL008004	KWMTBOMO13356	elongation of very long chain fatty acids protein 7 [Bombyx mori]	PREDICTED:_elongation_of_very_long_chain_fatty_acids_protein_7-like_[Plutella_xylostella]	elongation of very long chain fatty acids protein 7		GO:0006633,GO:0030176,GO:0102336,GO:0102337,GO:0102338,GO:0102756	fatty acid biosynthetic process|integral component of endoplasmic reticulum membrane|3-oxo-arachidoyl-CoA synthase activity|3-oxo-cerotoyl-CoA synthase activity|3-oxo-lignoceronyl-CoA synthase activity|very-long-chain 3-ketoacyl-CoA synthase activity
LOC101740820	0.995294	31.6555	0.228295	up	0.00205044	88	GeneID:101740820	protein_coding	CFDP2	KWMTBOMO12599	endonuclease-reverse transcriptase [Bombyx mori]	endonuclease-reverse_transcriptase_[Bombyx_mori]	craniofacial development protein 2-like		GO:0005634,GO:0005737	nucleus|cytoplasm
LOC110385110	0.994248	31.0433	0.228178	up	0.000409381	87	GeneID:110385110	protein_coding	PRKD3	KWMTBOMO14920	serine/threonine-protein kinase D2-like [Bombyx mori]	PREDICTED:_serine/threonine-protein_kinase_D1_[Bombyx_mori]	serine/threonine-protein kinase D2-like		GO:0004674,GO:0004697,GO:0005524,GO:0005654,GO:0005829,GO:0006468,GO:0007205,GO:0016020,GO:0016301,GO:0030148,GO:0046872,GO:0089700	protein serine/threonine kinase activity|protein kinase C activity|ATP binding|nucleoplasm|cytosol|protein phosphorylation|protein kinase C-activating G protein-coupled receptor signaling pathway|membrane|kinase activity|sphingolipid biosynthetic process|metal ion binding|protein kinase D signaling	ko04015,ko04925	Rap1 signaling pathway|Aldosterone synthesis and secretion
LOC101744094	0.98719	32.7234	0.228016	up	1.5005e-06	91	GeneID:101744094	protein_coding	Ift74	KWMTBOMO02977	intraflagellar transport protein 74 homolog isoform X1 [Bicyclus anynana]	PREDICTED:_intraflagellar_transport_protein_74_homolog_[Amyelois_transitella]	intraflagellar transport protein 74 homolog		GO:0003334,GO:0003682,GO:0005634,GO:0005813,GO:0005929,GO:0007219,GO:0007368,GO:0007507,GO:0008544,GO:0030992,GO:0031410,GO:0033630,GO:0035735,GO:0042073,GO:0045944,GO:0048487,GO:0050680,GO:0060271,GO:1905515	keratinocyte development|chromatin binding|nucleus|centrosome|cilium|Notch signaling pathway|determination of left/right symmetry|heart development|epidermis development|intraciliary transport particle B|cytoplasmic vesicle|positive regulation of cell adhesion mediated by integrin|intraciliary transport involved in cilium assembly|intraciliary transport|positive regulation of transcription by RNA…
LOC101735959	0.541961	17.073	0.22754	up	1.45578e-202	48	GeneID:101735959	protein_coding		KWMTBOMO14263	CD63 antigen-like [Bombyx mori]	PREDICTED:_CD151_antigen-like_[Papilio_polytes]	CD63 antigen-like	TEA
LOC101745105	0.995817	1.25149	0.227092	down	0.0234633	3	GeneID:101745105	protein_coding	Picot	KWMTBOMO04229	putative inorganic phosphate cotransporter [Bombyx mori]	PREDICTED:_putative_inorganic_phosphate_cotransporter_[Bombyx_mori]	putative inorganic phosphate cotransporter		GO:0006814,GO:0015114,GO:0015293,GO:0016021	sodium ion transport|phosphate ion transmembrane transporter activity|symporter activity|integral component of membrane
LOC101740597	0.898039	29.8554	0.227077	up	5.35767e-53	83	GeneID:101740597	protein_coding		KWMTBOMO08889	uncharacterized protein LOC101740597 [Bombyx mori]	PREDICTED:_uncharacterized_protein_LOC106138721_[Amyelois_transitella]	uncharacterized LOC101740597
LOC101744533	0.897516	29.8374	0.227031	up	1.834e-53	83	GeneID:101744533	protein_coding	Sb	KWMTBOMO00807	coagulation factor VII isoform X2 [Bombyx mori]	PREDICTED:_coagulation_factor_VII_[Bombyx_mori]	coagulation factor VII		GO:0004252,GO:0005886,GO:0006508,GO:0007010,GO:0016021,GO:0035220,GO:0051017	serine-type endopeptidase activity|plasma membrane|proteolysis|cytoskeleton organization|integral component of membrane|wing disc development|actin filament bundle assembly
LOC101736461	0.964444	30.4475	0.226829	up	3.16366e-18	85	GeneID:101736461	protein_coding	ADAMTS14	KWMTBOMO02640	A disintegrin and metalloproteinase with thrombospondin motifs 14 [Bombyx mori]	PREDICTED:_A_disintegrin_and_metalloproteinase_with_thrombospondin_motifs_14-like_[Bombyx_mori]	A disintegrin and metalloproteinase with thrombospondin motifs 14		GO:0004222,GO:0005576,GO:0030199,GO:0030574,GO:0046872	metalloendopeptidase activity|extracellular region|collagen fibril organization|collagen catabolic process|metal ion binding
LOC105841978	0.992941	31.4971	0.226481	up	0.000213959	88	GeneID:105841978	protein_coding		KWMTBOMO10912	uncharacterized protein LOC105841978 [Bombyx mori]	PREDICTED:_uncharacterized_protein_LOC105841978_[Bombyx_mori]	uncharacterized LOC105841978
LOC110384998	0.985098	31.1745	0.22622	up	8.03195e-08	87	GeneID:110384998	lncRNA		KWMTBOMO00830	endonuclease-reverse transcriptase [Bombyx mori]	endonuclease-reverse_transcriptase_[Bombyx_mori]
LOC101744643	0.995294	30.0458	0.226143	up	0.00168424	84	GeneID:101744643	protein_coding		KWMTBOMO10917	uncharacterized protein LOC113508909 [Trichoplusia ni]	PREDICTED:_uncharacterized_protein_LOC105396011_[Plutella_xylostella]	uncharacterized LOC101744643
LOC101740746	0.917124	29.8668	0.226095	up	7.42906e-44	83	GeneID:101740746	protein_coding	PPP1R16A	KWMTBOMO06542	protein phosphatase 1 regulatory subunit 16A isoform X4 [Bombyx mori]	PREDICTED:_protein_phosphatase_1_regulatory_subunit_16A_isoform_X6_[Bombyx_mori]	protein phosphatase 1 regulatory subunit 16A	Others	GO:0005886,GO:0019888	plasma membrane|protein phosphatase regulator activity
Y-b	0.942745	1.00853	0.225796	down	9.35689e-19	3	GeneID:693003	protein_coding	y	KWMTBOMO10398	yellow-b [Bombyx mori]	yellow-b_[Bombyx_mori]	yellow-b		GO:0005576,GO:0007275,GO:0042438,GO:0060179	extracellular region|multicellular organism development|melanin biosynthetic process|male mating behavior
LOC101737231	0.993203	31.344	0.225644	up	0.000325775	87	GeneID:101737231	protein_coding	glud1	KWMTBOMO03689	glutamate dehydrogenase, mitochondrial [Bombyx mori]	PREDICTED:_glutamate_dehydrogenase,_mitochondrial-like_[Bombyx_mori]	glutamate dehydrogenase, mitochondrial		GO:0004353,GO:0005524,GO:0005525,GO:0005759,GO:0006541,GO:0072350	glutamate dehydrogenase [NAD(P)+] activity|ATP binding|GTP binding|mitochondrial matrix|glutamine metabolic process|tricarboxylic acid metabolic process	ko00910,ko00471,ko04964,ko01200,ko00250,ko00220	Nitrogen metabolism|D-Glutamine and D-glutamate metabolism|Proximal tubule bicarbonate reclamation|Carbon metabolism|Alanine, aspartate and glutamate metabolism|Arginine biosynthesis
LOC101736589	0.982222	31.5453	0.225642	up	2.97201e-09	88	GeneID:101736589	protein_coding	Mmp2	KWMTBOMO04623	matrix metalloproteinase-2 [Bombyx mori]	PREDICTED:_matrix_metalloproteinase-14-like_[Plutella_xylostella]	matrix metalloproteinase-2		GO:0002218,GO:0003144,GO:0003319,GO:0004175,GO:0004222,GO:0005886,GO:0006929,GO:0007419,GO:0007424,GO:0007426,GO:0007505,GO:0007561,GO:0008045,GO:0008270,GO:0009897,GO:0016021,GO:0016485,GO:0030425,GO:0030728,GO:0031012,GO:0034769,GO:0035202,GO:0040037,GO:0042060,GO:0045216,GO:0046331,GO:0046529,GO:0071711,GO:0090090,GO:0097156,GO:1901202,GO:2000647	activation of innate immune response|embryonic heart tube formation|cardioblast migration to the midline involved in heart rudiment formation|endopeptidase activity|metalloendopeptidase activity|plasma membrane|substrate-dependent cell migration|ventral cord development|open tracheal system development|tracheal outgrowth, open tracheal system|adult fat body development|imaginal disc eversion|moto…
LOC101738098	0.995817	31.0827	0.225365	up	0.00605876	87	GeneID:101738098	protein_coding	AK7	KWMTBOMO13173	adenylate kinase 7-like isoform X1 [Bombyx mori]	PREDICTED:_adenylate_kinase_7-like_[Amyelois_transitella]	adenylate kinase 7-like		GO:0004017,GO:0004127,GO:0004550,GO:0005524,GO:0005829,GO:0006165,GO:0009142,GO:0015949,GO:0019206,GO:0030030,GO:0031514	adenylate kinase activity|cytidylate kinase activity|nucleoside diphosphate kinase activity|ATP binding|cytosol|nucleoside diphosphate phosphorylation|nucleoside triphosphate biosynthetic process|nucleobase-containing small molecule interconversion|nucleoside kinase activity|cell projection organization|motile cilium	ko00230	Purine metabolism
LOC101741241	0.955817	30.9866	0.22502	up	8.84661e-23	86	GeneID:101741241	protein_coding	SLC17A5	KWMTBOMO13440	sialin isoform X3 [Bombyx mori]	PREDICTED:_sialin_isoform_X1_[Bombyx_mori]	sialin		GO:0005351,GO:0005764,GO:0005765,GO:0005829,GO:0005886,GO:0005887,GO:0006811,GO:0006820,GO:0006865,GO:0009617,GO:0015136,GO:0015538,GO:0015739,GO:0016020,GO:0016021,GO:0030054,GO:0030672	carbohydrate:proton symporter activity|lysosome|lysosomal membrane|cytosol|plasma membrane|integral component of plasma membrane|ion transport|anion transport|amino acid transport|response to bacterium|sialic acid transmembrane transporter activity|sialic acid:proton symporter activity|sialic acid transport|membrane|integral component of membrane|cell junction|synaptic vesicle membrane
LOC101737575	0.855686	28.799	0.224974	up	1.22076e-76	80	GeneID:101737575	protein_coding		KWMTBOMO09362	uncharacterized protein LOC101737575 [Bombyx mori]	hypothetical_protein_RR46_02365_[Papilio_xuthus]	uncharacterized LOC101737575
LOC692868	0.993464	29.0277	0.224753	up	0.000155558	81	GeneID:692868	protein_coding		KWMTBOMO07239	chymotrypsinogen [Bombyx mori]	chymotrypsinogen_precursor_[Bombyx_mori]	chymotrypsinogen		GO:0004252,GO:0005576,GO:0030574	serine-type endopeptidase activity|extracellular region|collagen catabolic process
LOC105842052	0.96732	31.3263	0.224581	up	8.47896e-16	87	GeneID:105842052	protein_coding	Gld	KWMTBOMO09584	glucose dehydrogenase [FAD, quinone] [Bombyx mori]	PREDICTED:_glucose_dehydrogenase_[FAD,_quinone]_[Bombyx_mori]	glucose dehydrogenase [FAD, quinone]		GO:0005576,GO:0006006,GO:0008364,GO:0016614,GO:0046693,GO:0050660	extracellular region|glucose metabolic process|pupal chitin-based cuticle development|oxidoreductase activity, acting on CH-OH group of donors|sperm storage|flavin adenine dinucleotide binding	ko00260	Glycine, serine and threonine metabolism
LOC101745694	0.873464	29.2262	0.224468	up	3.755e-67	82	GeneID:101745694	protein_coding	abcG23	KWMTBOMO15497	ABC transporter G family member 23 [Bombyx mori]	PREDICTED:_ABC_transporter_G_family_member_23_isoform_X2_[Amyelois_transitella]	ABC transporter G family member 23		GO:0005524,GO:0016021,GO:0016887	ATP binding|integral component of membrane|ATPase activity
LOC101741533	0.959216	31.4572	0.224206	up	5.41669e-20	88	GeneID:101741533	protein_coding	CG4050	KWMTBOMO08021	transmembrane and TPR repeat-containing protein CG4050 [Bombyx mori]	PREDICTED:_transmembrane_and_TPR_repeat-containing_protein_CG4050_[Plutella_xylostella]	transmembrane and TPR repeat-containing protein CG4050		GO:0016021	integral component of membrane
LOC110386753	0.993464	31.3415	0.223865	up	0.000200829	87	GeneID:110386753	lncRNA
LOC101738315	0.88915	29.9852	0.2238	up	1.77515e-57	84	GeneID:101738315	protein_coding	ATP7B	KWMTBOMO14047	copper-transporting ATPase 1 isoform X2 [Bombyx mori]	PREDICTED:_copper-transporting_ATPase_1_isoform_X2_[Bombyx_mori]	copper-transporting ATPase 2
LOC101747043	0.992941	1.76371	0.223748	down	0.00325108	5	GeneID:101747043	protein_coding	PNPO	KWMTBOMO09750	pyridoxine/pyridoxamine 5'-phosphate oxidase isoform X1 [Bombyx mori]	PREDICTED:_pyridoxine-5'-phosphate_oxidase-like_[Bombyx_mori]	pyridoxine-5'-phosphate oxidase		GO:0004733,GO:0005654,GO:0005829,GO:0008615,GO:0010181,GO:0030170,GO:0042803,GO:0042823	pyridoxamine-phosphate oxidase activity|nucleoplasm|cytosol|pyridoxine biosynthetic process|FMN binding|pyridoxal phosphate binding|protein homodimerization activity|pyridoxal phosphate biosynthetic process	ko00750	Vitamin B6 metabolism
LOC101743084	0.989542	2.02347	0.223723	down	1.36891e-05	6	GeneID:101743084	protein_coding	Ptpn13	KWMTBOMO07119	uncharacterized protein LOC101743084 isoform X1 [Bombyx mori]	PREDICTED:_uncharacterized_protein_LOC101743084_isoform_X1_[Bombyx_mori]	uncharacterized LOC101743084		GO:0004725,GO:0005634,GO:0005737,GO:0005856,GO:0005886,GO:0006470,GO:0014066,GO:0030027,GO:0030496,GO:0035335,GO:0036312,GO:0043005,GO:0044297	protein tyrosine phosphatase activity|nucleus|cytoplasm|cytoskeleton|plasma membrane|protein dephosphorylation|regulation of phosphatidylinositol 3-kinase signaling|lamellipodium|midbody|peptidyl-tyrosine dephosphorylation|phosphatidylinositol 3-kinase regulatory subunit binding|neuron projection|cell body
LOC101744869	0.942745	29.657	0.223645	up	2.0871e-30	83	GeneID:101744869	protein_coding	CPM	KWMTBOMO04597	carboxypeptidase D isoform X2 [Bombyx mori]	PREDICTED:_carboxypeptidase_D-like_isoform_X4_[Bombyx_mori]	carboxypeptidase D		GO:0004181,GO:0005886,GO:0008270,GO:0031225	metallocarboxypeptidase activity|plasma membrane|zinc ion binding|anchored component of membrane
Ftz-f1	0.863007	29.4583	0.223373	up	1.55518e-72	82	GeneID:693070	protein_coding	FTZ-F1	KWMTBOMO00379	nuclear hormone receptor FTZ-F1 isoform X4 [Bombyx mori]	nuclear_hormone_receptor_[Bombyx_mori]	nuclear hormone receptor FTZ-F1	SF-like	GO:0003700,GO:0003707,GO:0005634,GO:0008270,GO:0043565	DNA-binding transcription factor activity|steroid hormone receptor activity|nucleus|zinc ion binding|sequence-specific DNA binding
LOC105841837	0.966275	31.2488	0.223188	up	5.39596e-17	87	GeneID:105841837	protein_coding		KWMTBOMO12144	PREDICTED: uncharacterized protein LOC106134811 [Amyelois transitella]	PREDICTED:_uncharacterized_protein_LOC105841837_isoform_X1_[Bombyx_mori]	uncharacterized LOC105841837
LOC101746207	0.954248	29.9288	0.223109	up	4.49109e-24	83	GeneID:101746207	protein_coding		KWMTBOMO05518	uncharacterized protein LOC101746207 [Bombyx mori]	PREDICTED:_uncharacterized_protein_LOC106141905_[Amyelois_transitella]	uncharacterized LOC101746207
LOC101739889	0.698562	26.8429	0.223105	up	7.69498e-172	75	GeneID:101739889	protein_coding	ARHGAP20	KWMTBOMO01291	uncharacterized protein LOC101739889 [Bombyx mori]	PREDICTED:_uncharacterized_protein_LOC101739889_isoform_X1_[Bombyx_mori]	uncharacterized LOC101739889
Br-c	0.726013	27.3353	0.223043	up	2.21666e-154	76	GeneID:692523	protein_coding	br	KWMTBOMO04801	broad-complex A-Z4 isoform [Bombyx mori]	broad-complex_isoform_Z4_[Bombyx_mori]	broad-complex	ZBTB	GO:0000977,GO:0001752,GO:0003677,GO:0005634,GO:0006357,GO:0006914,GO:0007458,GO:0007552,GO:0007562,GO:0008219,GO:0009608,GO:0010629,GO:0030707,GO:0035070,GO:0035072,GO:0035075,GO:0040034,GO:0042332,GO:0045944,GO:0046843,GO:0046872,GO:0048477,GO:0048747,GO:0048808,GO:0048813,GO:0071390	RNA polymerase II regulatory region sequence-specific DNA binding|compound eye photoreceptor fate commitment|DNA binding|nucleus|regulation of transcription by RNA polymerase II|autophagy|progression of morphogenetic furrow involved in compound eye morphogenesis|metamorphosis|eclosion|cell death|response to symbiont|negative regulation of gene expression|ovarian follicle cell development|salivary…	ko04214,ko04320	Apoptosis - fly|Dorso-ventral axis formation
LOC110386053	0.88732	30.3258	0.222874	up	1.34308e-58	85	GeneID:110386053	lncRNA		KWMTBOMO15696	uncharacterized protein LOC113521129, partial [Galleria mellonella]	PREDICTED:_uncharacterized_protein_LOC103311804_[Acyrthosiphon_pisum]
LOC101743861	0.953987	30.5021	0.222738	up	7.24119e-24	85	GeneID:101743861	protein_coding	CHST11	KWMTBOMO11478	carbohydrate sulfotransferase 11 isoform X1 [Bombyx mori]	PREDICTED:_carbohydrate_sulfotransferase_11_isoform_X2_[Bombyx_mori]	carbohydrate sulfotransferase 11		GO:0000139,GO:0001537,GO:0002063,GO:0007585,GO:0009791,GO:0016020,GO:0016021,GO:0016051,GO:0030206,GO:0030512,GO:0033037,GO:0036342,GO:0042127,GO:0042733,GO:0043066,GO:0047756,GO:0048589,GO:0048703,GO:0050659	Golgi membrane|N-acetylgalactosamine 4-O-sulfotransferase activity|chondrocyte development|respiratory gaseous exchange|post-embryonic development|membrane|integral component of membrane|carbohydrate biosynthetic process|chondroitin sulfate biosynthetic process|negative regulation of transforming growth factor beta receptor signaling pathway|polysaccharide localization|post-anal tail morphogenesi…	ko00532	Glycosaminoglycan biosynthesis - chondroitin sulfate / dermatan sulfate
LOC101744340	0.992418	30.4522	0.222716	up	7.3963e-05	85	GeneID:101744340	protein_coding		KWMTBOMO04491	uncharacterized protein LOC101744340 isoform X1 [Bombyx mori]	PREDICTED:_uncharacterized_protein_LOC101744340_[Bombyx_mori]	uncharacterized LOC101744340
LOC101745263	0.955817	30.7857	0.222701	up	8.71479e-23	86	GeneID:101745263	protein_coding	Skeletor	KWMTBOMO15487	protein Skeletor, isoforms B/C isoform X3 [Bombyx mori]	PREDICTED:_protein_Skeletor,_isoforms_B/C_[Bombyx_mori]	protein Skeletor, isoforms B/C		GO:0004500,GO:0005634,GO:0005700,GO:0005730,GO:0005737,GO:0005819,GO:0005874,GO:0006584,GO:0006997,GO:0051225,GO:0051301,GO:0051321	dopamine beta-monooxygenase activity|nucleus|polytene chromosome|nucleolus|cytoplasm|spindle|microtubule|catecholamine metabolic process|nucleus organization|spindle assembly|cell division|meiotic cell cycle
LOC101744293	0.990588	30.8796	0.222647	up	2.00596e-05	86	GeneID:101744293	protein_coding	Gas1	KWMTBOMO11444	growth arrest-specific protein 1 [Bombyx mori]	PREDICTED:_growth_arrest-specific_protein_1-like_[Bombyx_mori]	growth arrest-specific protein 1		GO:0002053,GO:0005886,GO:0007050,GO:0007411,GO:0008284,GO:0008589,GO:0009953,GO:0010955,GO:0012501,GO:0016020,GO:0021587,GO:0021904,GO:0030308,GO:0042473,GO:0042474,GO:0042476,GO:0042733,GO:0043010,GO:0043066,GO:0045165,GO:0045879,GO:0045880,GO:0045930,GO:0046658,GO:0048589,GO:0048592,GO:0048598,GO:0048701,GO:0048706,GO:0050679,GO:0050680,GO:0060021,GO:0060628,GO:1902807,GO:2001240	positive regulation of mesenchymal cell proliferation|plasma membrane|cell cycle arrest|axon guidance|positive regulation of cell proliferation|regulation of smoothened signaling pathway|dorsal/ventral pattern formation|negative regulation of protein processing|programmed cell death|membrane|cerebellum morphogenesis|dorsal/ventral neural tube patterning|negative regulation of cell growth|outer ea…	ko04340	Hedgehog signaling pathway
LOC101742894	0.941438	30.1127	0.222638	up	7.13352e-30	84	GeneID:101742894	protein_coding	TTPAL	KWMTBOMO09564	alpha-tocopherol transfer protein-like [Bombyx mori]	CRAL-TRIO_domain-containing_protein,_partial_[Manduca_sexta]	alpha-tocopherol transfer protein-like
LOC110386654	0.987974	32.4937	0.222627	up	2.21368e-06	91	GeneID:110386654	protein_coding		KWMTBOMO12781	microtubule-associated protein futsch-like [Bombyx mori]	PREDICTED:_microtubule-associated_protein_futsch-like_[Bombyx_mori]	neurofilament heavy polypeptide-like
LOC110385928	0.986144	31.6193	0.222549	up	3.29412e-07	88	GeneID:110385928	lncRNA		KWMTBOMO03517	endonuclease-reverse transcriptase [Bombyx mori]	endonuclease-reverse_transcriptase_[Bombyx_mori]
LOC101738416	0.67268	25.1921	0.22239	up	2.58235e-179	70	GeneID:101738416	protein_coding		KWMTBOMO06840	uncharacterized protein LOC101738416 [Bombyx mori]	PREDICTED:_uncharacterized_protein_LOC101738416_[Bombyx_mori]	uncharacterized LOC101738416
LOC101741480	0.716601	27.2994	0.222217	up	4.9793e-160	76	GeneID:101741480	protein_coding	ELOVL6	KWMTBOMO12877	elongation of very long chain fatty acids protein 6 [Bombyx mori]	Elongation_of_very_long_chain_fatty_acids_protein_6_[Papilio_xuthus]	elongation of very long chain fatty acids protein 6		GO:0005783,GO:0006636,GO:0009922,GO:0019367,GO:0030148,GO:0030176,GO:0034625,GO:0034626,GO:0035338,GO:0042759,GO:0042761,GO:0102336,GO:0102337,GO:0102338,GO:0102756,GO:0120162	endoplasmic reticulum|unsaturated fatty acid biosynthetic process|fatty acid elongase activity|fatty acid elongation, saturated fatty acid|sphingolipid biosynthetic process|integral component of endoplasmic reticulum membrane|fatty acid elongation, monounsaturated fatty acid|fatty acid elongation, polyunsaturated fatty acid|long-chain fatty-acyl-CoA biosynthetic process|long-chain fatty acid bios…
LOC101739049	0.976993	0.813904	0.222156	down	1.75152e-08	2	GeneID:101739049	protein_coding	CG4928	KWMTBOMO04683	UNC93-like protein [Bombyx mori]	PREDICTED:_UNC93-like_protein_[Amyelois_transitella]	UNC93-like protein		GO:0005886,GO:0006937,GO:0015459,GO:0016021,GO:0043266,GO:0055120	plasma membrane|regulation of muscle contraction|potassium channel regulator activity|integral component of membrane|regulation of potassium ion transport|striated muscle dense body
LOC110385578	0.996601	33.1251	0.221907	up	0.0217201	92	GeneID:110385578	protein_coding		KWMTBOMO10956	uncharacterized protein LOC110383558 [Helicoverpa armigera]	PREDICTED:_uncharacterized_protein_LOC106133664_[Amyelois_transitella]	uncharacterized LOC110385578
LOC105842610	0.991373	0.810916	0.221837	down	0.000774223	2	GeneID:105842610	protein_coding		KWMTBOMO16233	uncharacterized protein LOC105842610 [Bombyx mori]	PREDICTED:_uncharacterized_protein_LOC105842610_[Bombyx_mori]	uncharacterized LOC105842610
LOC105842954	0.72366	27.3823	0.221626	up	1.02469e-155	76	GeneID:105842954	protein_coding		KWMTBOMO09282	uncharacterized protein LOC105842954 [Bombyx mori]	PREDICTED:_uncharacterized_protein_LOC105842954_[Bombyx_mori]	uncharacterized LOC105842954				ko04015,ko04520	Rap1 signaling pathway|Adherens junction
LOC100126867	0.997647	31.4892	0.221614	up	0.0443491	88	GeneID:100126867	protein_coding	Brip1	KWMTBOMO09743	FancJ-like protein [Bombyx mori]	FancJ-like_protein_[Bombyx_mori]	FancJ-like protein		GO:0003677,GO:0003682,GO:0004003,GO:0005524,GO:0005634,GO:0005737,GO:0006289,GO:0006357,GO:0007129,GO:0007283,GO:0007284,GO:0007286,GO:0008285,GO:0008584,GO:0009636,GO:0010629,GO:0010705,GO:0031965,GO:0046872,GO:0051026,GO:0051539,GO:0071295,GO:0071456,GO:0072520,GO:1904385,GO:1990918	DNA binding|chromatin binding|ATP-dependent DNA helicase activity|ATP binding|nucleus|cytoplasm|nucleotide-excision repair|regulation of transcription by RNA polymerase II|synapsis|spermatogenesis|spermatogonial cell division|spermatid development|negative regulation of cell proliferation|male gonad development|response to toxic substance|negative regulation of gene expression|meiotic DNA double-…	ko03460	Fanconi anemia pathway
LOC101743581	0.91085	30.2543	0.221549	up	3.16188e-45	84	GeneID:101743581	protein_coding	cntn1a	KWMTBOMO04778	uncharacterized protein LOC111364993 [Spodoptera litura]	PREDICTED:_Down_syndrome_cell_adhesion_molecule-like_protein_1_homolog_isoform_X1_[Papilio_xuthus]	contactin-1a		GO:0005886,GO:0007155,GO:0031175,GO:0031225	plasma membrane|cell adhesion|neuron projection development|anchored component of membrane
LOC101736618	0.980915	1.37134	0.221449	down	3.9009e-08	4	GeneID:101736618	protein_coding		KWMTBOMO04722	uncharacterized protein LOC101736618 isoform X2 [Bombyx mori]	PREDICTED:_atrophin-1-like_[Bombyx_mori]	uncharacterized LOC101736618				ko04391	Hippo signaling pathway - fly
LOC101745800	0.94902	1.02183	0.221368	down	1.02833e-17	3	GeneID:101745800	protein_coding		KWMTBOMO08187	prostatic acid phosphatase isoform X1 [Bombyx mori]	PREDICTED:_venom_acid_phosphatase_Acph-1-like_[Papilio_xuthus]	prostatic acid phosphatase		GO:0003993,GO:0005576	acid phosphatase activity|extracellular region
LOC110385760	0.996863	32.0716	0.221349	up	0.0226101	89	GeneID:110385760	lncRNA
LOC110385851	0.995817	30.7917	0.221221	up	0.00538323	86	GeneID:110385851	protein_coding		KWMTBOMO00424	hypothetical protein RR48_14115 [Papilio machaon]	PREDICTED:_sulfated_surface_glycoprotein_185-like_[Papilio_machaon]	uncharacterized LOC110385851
LOC101746897	0.993987	29.6345	0.221148	up	0.000315133	83	GeneID:101746897	protein_coding	SLC39A2	KWMTBOMO12365	zinc transporter ZIP3 [Bombyx mori]	PREDICTED:_zinc_transporter_ZIP3_[Amyelois_transitella]	zinc transporter ZIP3		GO:0005385,GO:0005886,GO:0005887,GO:0006829,GO:0031410,GO:0071577	zinc ion transmembrane transporter activity|plasma membrane|integral component of plasma membrane|zinc ion transport|cytoplasmic vesicle|zinc ion transmembrane transport
LOC101736353	0.951895	29.6938	0.220917	up	7.41753e-25	83	GeneID:101736353	protein_coding		KWMTBOMO03801	uncharacterized protein LOC101736353 isoform X2 [Bombyx mori]	PREDICTED:_uncharacterized_protein_LOC101736353_[Bombyx_mori]	uncharacterized LOC101736353
GlcNAcase1	0.983791	30.8241	0.220777	up	1.83793e-08	86	GeneID:100038345	protein_coding		KWMTBOMO06535	beta-N-acetylglucosaminidase 1 isoform X1 [Bombyx mori]	PREDICTED:_beta-N-acetylglucosaminidase_1_isoform_X1_[Bombyx_mori]	beta-N-acetylglucosaminidase 1		GO:0000272,GO:0004563,GO:0006032,GO:0102148	polysaccharide catabolic process|beta-N-acetylhexosaminidase activity|chitin catabolic process|N-acetyl-beta-D-galactosaminidase activity	ko00520,ko00604,ko00511,ko00603,ko00531,ko04142	Amino sugar and nucleotide sugar metabolism|Glycosphingolipid biosynthesis - ganglio series|Other glycan degradation|Glycosphingolipid biosynthesis - globo series|Glycosaminoglycan degradation|Lysosome
LOC101738172	0.864575	1.70891	0.220736	down	2.83772e-54	5	GeneID:101738172	protein_coding	SLC30A1	KWMTBOMO07768	zinc transporter 1 [Bombyx mori]	PREDICTED:_zinc_transporter_1_[Papilio_polytes]	zinc transporter 1		GO:0001701,GO:0005385,GO:0005737,GO:0005783,GO:0005794,GO:0005886,GO:0006829,GO:0006874,GO:0006882,GO:0019855,GO:0030315,GO:0031965,GO:0046929,GO:0070509,GO:0070574,GO:0071584,GO:0071585,GO:0090281,GO:0098685,GO:0099061	in utero embryonic development|zinc ion transmembrane transporter activity|cytoplasm|endoplasmic reticulum|Golgi apparatus|plasma membrane|zinc ion transport|cellular calcium ion homeostasis|cellular zinc ion homeostasis|calcium channel inhibitor activity|T-tubule|nuclear membrane|negative regulation of neurotransmitter secretion|calcium ion import|cadmium ion transmembrane transport|negative reg…	ko04978	Mineral absorption
LOC101739179	0.956078	0.700414	0.220614	down	1.18632e-13	2	GeneID:101739179	protein_coding	AOX1	KWMTBOMO10759	xanthine dehydrogenase [Bombyx mori]	aldehyde_oxidase_AOX1_[Cydia_pomonella]	xanthine dehydrogenase		GO:0004031,GO:0005506,GO:0005829,GO:0009055,GO:0017144,GO:0042803,GO:0043546,GO:0050250,GO:0050660,GO:0051287,GO:0051537,GO:0055114,GO:0071949,GO:0102797,GO:0102798	aldehyde oxidase activity|iron ion binding|cytosol|electron transfer activity|drug metabolic process|protein homodimerization activity|molybdopterin cofactor binding|retinal oxidase activity|flavin adenine dinucleotide binding|NAD binding|2 iron, 2 sulfur cluster binding|oxidation-reduction process|FAD binding|geranial:oxygen oxidoreductase activity|heptaldehyde:oxygen oxidoreductase activity	ko00230,ko04146,ko00983,ko00232	Purine metabolism|Peroxisome|Drug metabolism - other enzymes|Caffeine metabolism
LOC105841805	0.968105	31.5719	0.220613	up	9.86967e-16	88	GeneID:105841805	lncRNA
LOC110385517	0.99085	31.5577	0.22029	up	4.67337e-05	88	GeneID:110385517	lncRNA		KWMTBOMO11119	reverse transcriptase [Bombyx mori]	reverse_transcriptase_[Bombyx_mori]
LOC101736223	0.984052	1.44786	0.220113	down	1.87915e-06	4	GeneID:101736223	protein_coding		KWMTBOMO14265	uncharacterized protein LOC101736223 [Bombyx mori]	Tetraspanin_[Operophtera_brumata]	uncharacterized LOC101736223
LOC101741101	0.992941	0.832329	0.220017	down	0.00368716	2	GeneID:101741101	protein_coding	pol	KWMTBOMO03421	uncharacterized protein K02A2.6 [Bombyx mori]	PREDICTED:_uncharacterized_protein_K02A2.6-like_[Bombyx_mori]	uncharacterized protein K02A2.6		GO:0003676,GO:0003964,GO:0004190,GO:0004519,GO:0015074	nucleic acid binding|RNA-directed DNA polymerase activity|aspartic-type endopeptidase activity|endonuclease activity|DNA integration
AK	0.919739	1.43096	0.219986	down	1.17885e-29	4	GeneID:692924	protein_coding	ARGK	KWMTBOMO03092	arginine kinase isoform X1 [Bicyclus anynana]	PREDICTED:_arginine_kinase_isoform_X2_[Bombyx_mori]	arginine kinase		GO:0004054,GO:0005524	arginine kinase activity|ATP binding	ko00330	Arginine and proline metabolism
LOC101736773	0.898039	1.30825	0.219908	down	3.51521e-38	4	GeneID:101736773	protein_coding	Pde1c	KWMTBOMO02253	calcium/calmodulin-dependent 3',5'-cyclic nucleotide phosphodiesterase 1 isoform X2 [Bombyx mori]	PREDICTED:_calcium/calmodulin-dependent_3',5'-cyclic_nucleotide_phosphodiesterase_1A_isoform_X2_[Bombyx_mori]	calcium/calmodulin-dependent 3',5'-cyclic nucleotide phosphodiesterase 1		GO:0004115,GO:0005516,GO:0005615,GO:0007165,GO:0032504,GO:0046058,GO:0046068,GO:0046872,GO:0047555,GO:0048101,GO:0060179	3',5'-cyclic-AMP phosphodiesterase activity|calmodulin binding|extracellular space|signal transduction|multicellular organism reproduction|cAMP metabolic process|cGMP metabolic process|metal ion binding|3',5'-cyclic-GMP phosphodiesterase activity|calcium- and calmodulin-regulated 3',5'-cyclic-GMP phosphodiesterase activity|male mating behavior	ko04924,ko04740,ko00230,ko04020,ko04742	Renin secretion|Olfactory transduction|Purine metabolism|Calcium signaling pathway|Taste transduction
LOC101735991	0.991111	33.1494	0.219616	up	0.000116618	92	GeneID:101735991	protein_coding		KWMTBOMO05817	uncharacterized protein LOC101735991 isoform X1 [Bombyx mori]	PREDICTED:_uncharacterized_protein_LOC101735991_[Bombyx_mori]	uncharacterized LOC101735991
LOC101741436	0.942484	30.5099	0.219599	up	1.48698e-30	85	GeneID:101741436	protein_coding	hspb11	KWMTBOMO02376	heat shock protein Hsp-12.2 [Bombyx mori]	19.5_kDa_heat_shock_protein_[Bombyx_mori]	heat shock protein Hsp-12.2				ko04141,ko04213	Protein processing in endoplasmic reticulum|Longevity regulating pathway - multiple species
LOC101739735	0.990588	31.6678	0.219521	up	2.21262e-05	88	GeneID:101739735	protein_coding	RAB23	KWMTBOMO16617	PREDICTED: ras-related protein Rab-23-like [Plutella xylostella]	PREDICTED:_ras-related_protein_Rab-23-like_[Bombyx_mori]	ras-related protein Rab-23		GO:0000045,GO:0003924,GO:0005525,GO:0005737,GO:0005776,GO:0005813,GO:0005829,GO:0005886,GO:0006886,GO:0006968,GO:0010008,GO:0030054,GO:0030670,GO:0032482,GO:0042308,GO:0045335,GO:0046039,GO:0060271,GO:0097094	autophagosome assembly|GTPase activity|GTP binding|cytoplasm|autophagosome|centrosome|cytosol|plasma membrane|intracellular protein transport|cellular defense response|endosome membrane|cell junction|phagocytic vesicle membrane|Rab protein signal transduction|negative regulation of protein import into nucleus|phagocytic vesicle|GTP metabolic process|cilium assembly|craniofacial suture morphogenes…
LOC101736039	0.802876	28.6808	0.21951	up	4.1498e-106	80	GeneID:101736039	protein_coding	Sur	KWMTBOMO05746	ATP-binding cassette sub-family C member Sur isoform X1 [Bombyx mori]	PREDICTED:_ATP-binding_cassette_sub-family_C_member_Sur_isoform_X1_[Bombyx_mori]	ATP-binding cassette sub-family C member Sur
Mf-cpa	0.904052	29.6802	0.219209	up	4.01591e-49	83	GeneID:692479	protein_coding		KWMTBOMO01398	molting fluid carboxypeptidase A precursor [Bombyx mori]	molting_fluid_carboxypeptidase_A_precursor_[Bombyx_mori]	molting fluid carboxypeptidase A		GO:0004181,GO:0005576,GO:0008270	metallocarboxypeptidase activity|extracellular region|zinc ion binding
LOC101741232	0.994771	30.9984	0.219061	up	0.00114638	86	GeneID:101741232	protein_coding	ARHGEF7	KWMTBOMO01982	rho guanine nucleotide exchange factor 7 isoform X2 [Helicoverpa armigera]	PREDICTED:_rho_guanine_nucleotide_exchange_factor_7_[Papilio_xuthus]	uncharacterized LOC101741232		GO:0000322,GO:0001726,GO:0002244,GO:0005085,GO:0005089,GO:0005829,GO:0005886,GO:0005925,GO:0005938,GO:0007030,GO:0007165,GO:0007186,GO:0007399,GO:0010763,GO:0019901,GO:0030027,GO:0030032,GO:0032092,GO:0032991,GO:0035023,GO:0035556,GO:0042059,GO:0043005,GO:0043025,GO:0043065,GO:0043547,GO:0048013,GO:0048041,GO:0051056,GO:0060124,GO:1900026,GO:1904424,GO:2000394	storage vacuole|ruffle|hematopoietic progenitor cell differentiation|guanyl-nucleotide exchange factor activity|Rho guanyl-nucleotide exchange factor activity|cytosol|plasma membrane|focal adhesion|cell cortex|Golgi organization|signal transduction|G protein-coupled receptor signaling pathway|nervous system development|positive regulation of fibroblast migration|protein kinase binding|lamellipodi…	ko04810	Regulation of actin cytoskeleton
LOC100127129	0.802876	2.19776	0.218973	down	1.42371e-83	6	GeneID:100127129	protein_coding	Cyt-b5	KWMTBOMO02361	cytochrome b5 [Bombyx mori]	cytochrome_b5_[Bombyx_mori]	cytochrome b5		GO:0005789,GO:0016021,GO:0020037,GO:0031090,GO:0046872,GO:0055114	endoplasmic reticulum membrane|integral component of membrane|heme binding|organelle membrane|metal ion binding|oxidation-reduction process
LOC100302628	0.987712	1.23629	0.218505	down	2.76184e-05	3	GeneID:100302628	protein_coding		KWMTBOMO00248	cold-related protein [Bombyx mori]	cold-related_protein_precursor_[Bombyx_mori]	cold-related protein
LOC101741598	0.992941	31.5281	0.218429	up	0.000314037	88	GeneID:101741598	protein_coding		KWMTBOMO12051	hypothetical protein B5X24_HaOG207007 [Helicoverpa armigera]	TRASDJ_[Saturnia_japonica]	uncharacterized LOC101741598
LOC101745593	0.991373	31.3796	0.218393	up	8.20859e-05	88	GeneID:101745593	protein_coding	Larp6	KWMTBOMO16212	la-related protein 6 [Bombyx mori]	AF443827_1_acheron,_partial_[Manduca_sexta]	la-related protein 6		GO:0005634,GO:0005737,GO:0005844,GO:0006396,GO:0017022,GO:0032967,GO:0035613,GO:0045727,GO:0048027,GO:1902416,GO:1990825,GO:1990904	nucleus|cytoplasm|polysome|RNA processing|myosin binding|positive regulation of collagen biosynthetic process|RNA stem-loop binding|positive regulation of translation|mRNA 5'-UTR binding|positive regulation of mRNA binding|sequence-specific mRNA binding|ribonucleoprotein complex
LOC101745164	0.864575	1.75793	0.218313	down	9.40914e-54	5	GeneID:101745164	lncRNA
LOC105842934	0.981699	32.4103	0.218271	up	9.05228e-09	90	GeneID:105842934	protein_coding		KWMTBOMO08232	uncharacterized protein LOC105842934 isoform X1 [Bombyx mori]	PREDICTED:_uncharacterized_protein_LOC105842934_isoform_X2_[Bombyx_mori]	uncharacterized LOC105842934
LOC101744639	0.991895	30.7374	0.218114	up	4.13448e-05	86	GeneID:101744639	protein_coding		KWMTBOMO14293	uncharacterized protein LOC101744639 isoform X2 [Bombyx mori]	PREDICTED:_uncharacterized_protein_LOC101744639_[Bombyx_mori]	uncharacterized LOC101744639
LOC101736935	0.987451	1.60432	0.218087	down	1.58945e-05	4	GeneID:101736935	protein_coding	SGCD	KWMTBOMO07809	delta-sarcoglycan [Bombyx mori]	PREDICTED:_delta-sarcoglycan-like_[Bombyx_mori]	delta-sarcoglycan
LOC101741197	0.997647	29.7036	0.217918	up	0.0421781	83	GeneID:101741197	protein_coding	clvs1	KWMTBOMO09879	clavesin-1 [Bombyx mori]	PREDICTED:_uncharacterized_protein_LOC101746829_isoform_X2_[Bombyx_mori]	clavesin-1		GO:0005768,GO:0005802,GO:0007040,GO:0030136,GO:0031901,GO:0080025	endosome|trans-Golgi network|lysosome organization|clathrin-coated vesicle|early endosome membrane|phosphatidylinositol-3,5-bisphosphate binding
LOC101736460	0.900654	30.5519	0.217843	up	1.39327e-50	85	GeneID:101736460	protein_coding	BCR	KWMTBOMO04613	active breakpoint cluster region-related protein isoform X1 [Bombyx mori]	PREDICTED:_active_breakpoint_cluster_region-related_protein_isoform_X1_[Bombyx_mori]	active breakpoint cluster region-related protein	bHLH
LOC101746547	0.994248	30.193	0.21761	up	0.00044347	84	GeneID:101746547	protein_coding	SLC26A11	KWMTBOMO10604	sodium-independent sulfate anion transporter isoform X3 [Bombyx mori]	PREDICTED:_sodium-independent_sulfate_anion_transporter-like_isoform_X2_[Bombyx_mori]	sodium-independent sulfate anion transporter		GO:0005654,GO:0005765,GO:0005783,GO:0005794,GO:0005886,GO:0006811,GO:0008271,GO:0008272,GO:0008509,GO:0015116,GO:0015301,GO:0016021,GO:0043231,GO:0070062	nucleoplasm|lysosomal membrane|endoplasmic reticulum|Golgi apparatus|plasma membrane|ion transport|secondary active sulfate transmembrane transporter activity|sulfate transport|anion transmembrane transporter activity|sulfate transmembrane transporter activity|anion:anion antiporter activity|integral component of membrane|intracellular membrane-bounded organelle|extracellular exosome
LOC101739742	0.985621	32.3866	0.217427	up	4.58515e-07	90	GeneID:101739742	protein_coding		KWMTBOMO10775	delta-like protein 1 [Bombyx mori]	PREDICTED:_delta-like_protein_1_[Bombyx_mori]	delta-like protein 1
LOC101735861	0.996078	32.8651	0.217075	up	0.0105352	92	GeneID:101735861	protein_coding		KWMTBOMO05817	uncharacterized protein LOC101735991 isoform X1 [Bombyx mori]	PREDICTED:_uncharacterized_protein_LOC101735991_[Bombyx_mori]	uncharacterized LOC101735861
LOC101744252	0.988758	30.404	0.216739	up	9.44403e-07	85	GeneID:101744252	protein_coding	ADCY8	KWMTBOMO09285	adenylate cyclase type 8 [Bombyx mori]	PREDICTED:_adenylate_cyclase_type_8_[Bombyx_mori]	adenylate cyclase type 8		GO:0003091,GO:0004016,GO:0005524,GO:0005622,GO:0005886,GO:0005887,GO:0006171,GO:0007165,GO:0007186,GO:0007189,GO:0007193,GO:0007611,GO:0007616,GO:0008294,GO:0010255,GO:0016020,GO:0016323,GO:0016324,GO:0030424,GO:0030425,GO:0031915,GO:0032793,GO:0032809,GO:0035774,GO:0046872,GO:0051480,GO:0060076,GO:0071377,GO:0080135,GO:0098685,GO:0098686,GO:0098978,GO:0099056,GO:0150076,GO:1900273,GO:1900454	renal water homeostasis|adenylate cyclase activity|ATP binding|intracellular|plasma membrane|integral component of plasma membrane|cAMP biosynthetic process|signal transduction|G protein-coupled receptor signaling pathway|adenylate cyclase-activating G protein-coupled receptor signaling pathway|adenylate cyclase-inhibiting G protein-coupled receptor signaling pathway|learning or memory|long-term …	ko04540,ko04727,ko04015,ko04211,ko04913,ko04611,ko04914,ko04923,ko04916,ko04970,ko04261,ko04925,ko04911,ko04918,ko04713,ko04724,ko04976,ko04024,ko04725,ko04114,ko04723,ko04020,ko04912,ko04742,ko04022,ko04971,ko04062,ko04270,ko04750,ko04972,ko04720,ko00230,ko04915,ko04072,ko04921,ko04213	Gap junction|GABAergic synapse|Rap1 signaling pathway|Longevity regulating pathway|Ovarian steroidogenesis|Platelet activation|Progesterone-mediated oocyte maturation|Regulation of lipolysis in adipocytes|Melanogenesis|Salivary secretion|Adrenergic signaling in cardiomyocytes|Aldosterone synthesis and secretion|Insulin secretion|Thyroid hormone synthesis|Circadian entrainment|Glutamatergic synaps…
LOC101743155	0.484706	13.6942	0.216354	up	1.69213e-193	38	GeneID:101743155	protein_coding	kay	KWMTBOMO15317	transcription factor kayak isoform X3 [Bombyx mori]	PREDICTED:_transcription_factor_kayak,_isoforms_A/B/F_isoform_X3_[Papilio_xuthus]	transcription factor kayak	TF_bZIP	GO:0003677,GO:0003700,GO:0005634,GO:0006357,GO:0009792	DNA binding|DNA-binding transcription factor activity|nucleus|regulation of transcription by RNA polymerase II|embryo development ending in birth or egg hatching	ko04214,ko04013	Apoptosis - fly|MAPK signaling pathway - fly
LOC101743498	0.989804	32.1553	0.21599	up	2.55417e-05	90	GeneID:101743498	protein_coding		KWMTBOMO05246	endonuclease-reverse transcriptase [Bombyx mori]	endonuclease-reverse_transcriptase_[Bombyx_mori]	endoplasmin-like
CPR127	0.929673	30.7653	0.21582	up	9.40439e-36	86	GeneID:100379352	protein_coding		KWMTBOMO12980	cuticular protein RR-2 motif 127 precursor [Bombyx mori]	cuticular_protein_RR-2_motif_127_precursor_[Bombyx_mori]	cuticular protein RR-2 motif 127		GO:0042302	structural constituent of cuticle
LOC101735339	0.989542	32.0417	0.215293	up	1.44658e-05	89	GeneID:101735339	protein_coding	Hip14	KWMTBOMO07244	hypothetical protein KGM_205793 [Danaus plexippus plexippus]	hypothetical_protein_KGM_20562_[Danaus_plexippus]	probable protein S-acyltransferase 23	Others	GO:0000139,GO:0005794,GO:0007268,GO:0007283,GO:0008021,GO:0016021,GO:0016079,GO:0018345,GO:0019706,GO:0030054,GO:0042734,GO:0045202,GO:0050714	Golgi membrane|Golgi apparatus|chemical synaptic transmission|spermatogenesis|synaptic vesicle|integral component of membrane|synaptic vesicle exocytosis|protein palmitoylation|protein-cysteine S-palmitoyltransferase activity|cell junction|presynaptic membrane|synapse|positive regulation of protein secretion
LOC101738542	0.959739	0.934304	0.214996	down	1.3873e-14	3	GeneID:101738542	protein_coding	CNGB1	KWMTBOMO02237	cyclic nucleotide-gated cation channel beta-3 isoform X1 [Bombyx mori]	PREDICTED:_cyclic_nucleotide-gated_cation_channel_beta-3_isoform_X1_[Bombyx_mori]	cyclic nucleotide-gated cation channel beta-1		GO:0000139,GO:0001750,GO:0001895,GO:0005222,GO:0005223,GO:0005886,GO:0006812,GO:0007601,GO:0007608,GO:0015276,GO:0016056,GO:0017071,GO:0022400,GO:0030552,GO:0030553,GO:0030660,GO:0033365,GO:0035845,GO:0043195,GO:0045494,GO:0050908,GO:0051290,GO:0051480,GO:0060170,GO:1902495	Golgi membrane|photoreceptor outer segment|retina homeostasis|intracellular cAMP-activated cation channel activity|intracellular cGMP-activated cation channel activity|plasma membrane|cation transport|visual perception|sensory perception of smell|ligand-gated ion channel activity|rhodopsin mediated signaling pathway|intracellular cyclic nucleotide activated cation channel complex|regulation of rh…	ko04744,ko04024,ko04022,ko04740	Phototransduction|cAMP signaling pathway|cGMP-PKG signaling pathway|Olfactory transduction
LOC101737831	0.958954	31.0259	0.214909	up	8.55126e-21	87	GeneID:101737831	protein_coding		KWMTBOMO05516	uncharacterized protein LOC101737831 [Bombyx mori]	PREDICTED:_microtubule-associated_protein_futsch_[Bombyx_mori]	uncharacterized LOC101737831
LOC101746139	0.991373	1.18427	0.214583	down	0.000505599	3	GeneID:101746139	protein_coding		KWMTBOMO09059	uncharacterized protein LOC101746139 [Bombyx mori]	hypothetical_protein_KGM_15885_[Danaus_plexippus]	uncharacterized LOC101746139
LOC101741950	0.851765	29.8848	0.21457	up	6.20636e-77	83	GeneID:101741950	protein_coding	sdk	KWMTBOMO05722	LOW QUALITY PROTEIN: protein sidekick [Bombyx mori]	PREDICTED:_LOW_QUALITY_PROTEIN:_protein_sidekick_[Bombyx_mori]	protein sidekick		GO:0005887,GO:0007156,GO:0042675,GO:0045177,GO:0046533,GO:0050931,GO:0098595	integral component of plasma membrane|homophilic cell adhesion via plasma membrane adhesion molecules|compound eye cone cell differentiation|apical part of cell|negative regulation of photoreceptor cell differentiation|pigment cell differentiation|perivitelline space
LOC100327241	0.993464	29.9279	0.214547	up	0.000199012	83	GeneID:100327241	protein_coding		KWMTBOMO13341	uncharacterized protein LOC100327241 isoform X1 [Bombyx mori]	PREDICTED:_uncharacterized_protein_LOC100327241_isoform_X1_[Bombyx_mori]	uncharacterized LOC100327241
LOC105842467	0.785098	28.4192	0.214194	up	3.83573e-114	79	GeneID:105842467	protein_coding		KWMTBOMO02595	uncharacterized protein LOC105842467 [Bombyx mori]	PREDICTED:_uncharacterized_protein_LOC105842467_[Bombyx_mori]	uncharacterized LOC105842467
LOC101747187	0.795294	28.7202	0.213874	up	1.89741e-109	80	GeneID:101747187	protein_coding	skd	KWMTBOMO05428	mediator of RNA polymerase II transcription subunit 13 [Bombyx mori]	PREDICTED:_mediator_of_RNA_polymerase_II_transcription_subunit_13_[Bombyx_mori]	mediator of RNA polymerase II transcription subunit 13		GO:0003712,GO:0005634,GO:0005654,GO:0006357,GO:0006367,GO:0007526,GO:0016592,GO:0022416,GO:0036011,GO:0045165,GO:0045498,GO:0048190,GO:0048749,GO:0070847,GO:0090263	transcription coregulator activity|nucleus|nucleoplasm|regulation of transcription by RNA polymerase II|transcription initiation from RNA polymerase II promoter|larval somatic muscle development|mediator complex|chaeta development|imaginal disc-derived leg segmentation|cell fate commitment|sex comb development|wing disc dorsal/ventral pattern formation|compound eye development|core mediator compl…	ko04919	Thyroid hormone signaling pathway
LOC101745273	0.705098	27.2183	0.21384	up	1.45328e-163	76	GeneID:101745273	protein_coding	CG12206	KWMTBOMO08424	glutaredoxin domain-containing cysteine-rich protein CG31559 [Bombyx mori]	PREDICTED:_glutaredoxin_domain-containing_cysteine-rich_protein_CG31559-like_[Amyelois_transitella]	glutaredoxin domain-containing cysteine-rich protein CG31559		GO:0005623,GO:0009055,GO:0015035,GO:0045454	cell|electron transfer activity|protein disulfide oxidoreductase activity|cell redox homeostasis
LOC101741554	0.951634	31.4443	0.213585	up	4.85573e-24	88	GeneID:101741554	protein_coding	HARBI1	KWMTBOMO08232	uncharacterized protein LOC105842934 isoform X1 [Bombyx mori]	PREDICTED:_uncharacterized_protein_LOC105842934_isoform_X2_[Bombyx_mori]	putative nuclease HARBI1		GO:0004518,GO:0005634,GO:0005815,GO:0005829,GO:0005886,GO:0046872	nuclease activity|nucleus|microtubule organizing center|cytosol|plasma membrane|metal ion binding
LOC101745022	0.997386	1.98338	0.213433	down	0.0482172	6	GeneID:101745022	protein_coding		KWMTBOMO11548	glycine-rich RNA-binding protein 10 [Bombyx mori]	putative_cuticle_protein_CPG35_[Bombyx_mori]	glycine-rich RNA-binding protein 10
LOC101744206	0.99268	30.3416	0.213264	up	0.000149627	85	GeneID:101744206	protein_coding		KWMTBOMO11543	uncharacterized protein LOC101744206 [Bombyx mori]	tRNA_5-methylaminomethyl-2-thiouridine_biosynthesis_bifunctional_protein_MnmC_[Operophtera_brumata]	uncharacterized LOC101744206
LOC110385218	0.99451	32.4091	0.213094	up	0.00116859	90	GeneID:110385218	lncRNA
LOC101738169	0.995033	31.3773	0.212997	up	0.00190416	87	GeneID:101738169	protein_coding		KWMTBOMO00454	piggyBac transposable element-derived protein 4-like [Helicoverpa armigera]	PREDICTED:_uncharacterized_protein_LOC101738169_isoform_X1_[Bombyx_mori]	uncharacterized LOC101738169
LOC733119	0.98719	32.4397	0.21286	up	9.546e-07	90	GeneID:733119	protein_coding	RBM38	KWMTBOMO02549	RNA-binding protein 38-like isoform X2 [Trichoplusia ni]	RNA_binding_region_containing_protein_1_[Bombyx_mori]	RNA binding region containing protein 1	CSD	GO:0003723,GO:0003729,GO:0003730,GO:0005634,GO:0005829,GO:0006397,GO:0006977,GO:0006978,GO:0007049,GO:0007050,GO:0008285,GO:0008380,GO:0010830,GO:0030154,GO:0043484,GO:0070935,GO:1990904	RNA binding|mRNA binding|mRNA 3'-UTR binding|nucleus|cytosol|mRNA processing|DNA damage response, signal transduction by p53 class mediator resulting in cell cycle arrest|DNA damage response, signal transduction by p53 class mediator resulting in transcription of p21 class mediator|cell cycle|cell cycle arrest|negative regulation of cell proliferation|RNA splicing|regulation of myotube differenti…
gas2	0.693856	26.7228	0.212851	up	3.70068e-168	75	GeneID:100529219	protein_coding	GAS2L3	KWMTBOMO08559	growth arrest-specific protein 2 [Bombyx mori]	growth_arrest-specific_protein_2_[Bombyx_mori]	growth arrest-specific protein 2		GO:0000226,GO:0003779,GO:0005737,GO:0005874,GO:0008017,GO:0015629,GO:0015630,GO:0030036	microtubule cytoskeleton organization|actin binding|cytoplasm|microtubule|microtubule binding|actin cytoskeleton|microtubule cytoskeleton|actin cytoskeleton organization
LOC101742796	0.727843	2.80864	0.212737	down	4.03249e-125	8	GeneID:101742796	protein_coding	Cbr3	KWMTBOMO01607	carbonyl reductase [NADPH] 3 [Bombyx mori]	PREDICTED:_carbonyl_reductase_[NADPH]_1-like_[Amyelois_transitella]	carbonyl reductase [NADPH] 3		GO:0000253,GO:0004090,GO:0005654,GO:0005829,GO:0042376,GO:0050890,GO:0070402	3-keto sterol reductase activity|carbonyl reductase (NADPH) activity|nucleoplasm|cytosol|phylloquinone catabolic process|cognition|NADPH binding
LOC110386888	0.996601	1.30918	0.212562	down	0.0264523	4	GeneID:110386888	protein_coding		KWMTBOMO14455	putative cuticle protein CPH35 [Bombyx mori]	putative_cuticle_protein_CPH35_[Bombyx_mori]	uncharacterized LOC110386888
LOC101740298	0.861438	29.5971	0.212419	up	6.56569e-72	83	GeneID:101740298	protein_coding	Ptchd3	KWMTBOMO05601	Ptchda [Bombyx mori]	PREDICTED:_patched_domain-containing_protein_3_[Amyelois_transitella]	patched domain-containing protein 3		GO:0016021,GO:0097225	integral component of membrane|sperm midpiece
LOC101744516	0.997124	1.57225	0.212409	down	0.0330463	4	GeneID:101744516	protein_coding	shakB	KWMTBOMO08624	innexin shaking-B [Bombyx mori]	PREDICTED:_innexin_shaking-B_isoform_X1_[Bombyx_mori]	innexin shaking-B		GO:0003254,GO:0005243,GO:0005886,GO:0005921,GO:0006811,GO:0007602,GO:0007630,GO:0009416,GO:0009881,GO:0010496,GO:0010644,GO:0016021,GO:0016264,GO:0055085	regulation of membrane depolarization|gap junction channel activity|plasma membrane|gap junction|ion transport|phototransduction|jump response|response to light stimulus|photoreceptor activity|intercellular transport|cell communication by electrical coupling|integral component of membrane|gap junction assembly|transmembrane transport
LOC110385623	0.996863	32.4433	0.21238	up	0.0233335	90	GeneID:110385623	lncRNA
LOC101745288	0.895948	30.0689	0.212362	up	5.62354e-53	84	GeneID:101745288	protein_coding	rdgA	KWMTBOMO07919	eye-specific diacylglycerol kinase isoform X3 [Bombyx mori]	PREDICTED:_eye-specific_diacylglycerol_kinase_isoform_X2_[Bombyx_mori]	eye-specific diacylglycerol kinase		GO:0003951,GO:0004143,GO:0005524,GO:0005622,GO:0006654,GO:0006661,GO:0007205,GO:0007601,GO:0007602,GO:0007605,GO:0007608,GO:0016020,GO:0016056,GO:0016059,GO:0016310,GO:0035556,GO:0043052,GO:0045494,GO:0046834,GO:0046872	NAD+ kinase activity|diacylglycerol kinase activity|ATP binding|intracellular|phosphatidic acid biosynthetic process|phosphatidylinositol biosynthetic process|protein kinase C-activating G protein-coupled receptor signaling pathway|visual perception|phototransduction|sensory perception of sound|sensory perception of smell|membrane|rhodopsin mediated signaling pathway|deactivation of rhodopsin med…	ko00564,ko04072,ko04070,ko00561	Glycerophospholipid metabolism|Phospholipase D signaling pathway|Phosphatidylinositol signaling system|Glycerolipid metabolism
LOC101738007	0.994771	31.2002	0.212235	up	0.00147562	87	GeneID:101738007	protein_coding	Tret1	KWMTBOMO14626	serine/threonine-protein kinase 10 [Bombyx mori]	PREDICTED:_serine/threonine-protein_kinase_10_[Papilio_xuthus]	facilitated trehalose transporter Tret1		GO:0005886,GO:0015574,GO:0015771,GO:0016021	plasma membrane|trehalose transmembrane transporter activity|trehalose transport|integral component of membrane
LOC101740393	0.751111	28.0183	0.212079	up	6.17532e-134	78	GeneID:101740393	protein_coding	Bin1	KWMTBOMO04937	myc box-dependent-interacting protein 1 isoform X1 [Bombyx mori]	PREDICTED:_myc_box-dependent-interacting_protein_1_isoform_X1_[Plutella_xylostella]	myc box-dependent-interacting protein 1		GO:0005543,GO:0005634,GO:0005874,GO:0005886,GO:0008021,GO:0030018,GO:0030315,GO:0030424,GO:0031674,GO:0033268,GO:0043065,GO:0043194,GO:0043196,GO:0043547,GO:0043679,GO:0044300,GO:0044877,GO:0045664,GO:0045807,GO:0046982,GO:0048156,GO:0048488,GO:0048711,GO:0051020,GO:0060987,GO:0060988,GO:0071156,GO:0098850,GO:0098978	phospholipid binding|nucleus|microtubule|plasma membrane|synaptic vesicle|Z disc|T-tubule|axon|I band|node of Ranvier|positive regulation of apoptotic process|axon initial segment|varicosity|positive regulation of GTPase activity|axon terminus|cerebellar mossy fiber|protein-containing complex binding|regulation of neuron differentiation|positive regulation of endocytosis|protein heterodimerizatio…	ko04666,ko04144	Fc gamma R-mediated phagocytosis|Endocytosis
LOC101746720	0.856471	29.2441	0.211893	up	3.28949e-74	82	GeneID:101746720	protein_coding	to	KWMTBOMO09407	protein takeout [Bombyx mori]	PREDICTED:_protein_takeout_[Amyelois_transitella]	protein takeout		GO:0005576,GO:0005615,GO:0007617,GO:0007622,GO:0007623,GO:0007631,GO:0008049,GO:0008343,GO:0042594,GO:0042595	extracellular region|extracellular space|mating behavior|rhythmic behavior|circadian rhythm|feeding behavior|male courtship behavior|adult feeding behavior|response to starvation|behavioral response to starvation
LOC101738502	0.99085	32.0529	0.21186	up	4.93976e-05	89	GeneID:101738502	protein_coding		KWMTBOMO04666	uncharacterized protein LOC101738502 [Bombyx mori]	PREDICTED:_uncharacterized_protein_LOC101738502_[Bombyx_mori]	uncharacterized LOC101738502
LOC101746045	0.997647	31.1012	0.211857	up	0.0494438	87	GeneID:101746045	protein_coding		KWMTBOMO07307	histidine-rich glycoprotein [Bombyx mori]	PREDICTED:_putative_eggshell_protein_[Papilio_polytes]	histidine-rich glycoprotein
LOC101738498	0.947451	30.5325	0.211748	up	7.32809e-27	85	GeneID:101738498	protein_coding	spir	KWMTBOMO02270	protein spire isoform X3 [Bombyx mori]	PREDICTED:_protein_spire_[Bombyx_mori]	protein spire		GO:0003779,GO:0005737,GO:0005856,GO:0005886,GO:0005938,GO:0007015,GO:0007304,GO:0007315,GO:0007316,GO:0008017,GO:0015031,GO:0016192,GO:0030029,GO:0030036,GO:0030659,GO:0030717,GO:0045010,GO:0045451,GO:0048471,GO:0048477,GO:0051493,GO:0051639	actin binding|cytoplasm|cytoskeleton|plasma membrane|cell cortex|actin filament organization|chorion-containing eggshell formation|pole plasm assembly|pole plasm RNA localization|microtubule binding|protein transport|vesicle-mediated transport|actin filament-based process|actin cytoskeleton organization|cytoplasmic vesicle membrane|oocyte karyosome formation|actin nucleation|pole plasm oskar mRNA…	ko04320	Dorso-ventral axis formation
LOC105842107	0.97098	31.9216	0.211597	up	1.09268e-13	89	GeneID:105842107	protein_coding					uncharacterized LOC105842107
LOC101740425	0.865621	30.0305	0.211463	up	8.27088e-69	84	GeneID:101740425	protein_coding	CG5065	KWMTBOMO05607	putative fatty acyl-CoA reductase CG5065 [Bombyx mori]	PREDICTED:_putative_fatty_acyl-CoA_reductase_CG5065_[Bombyx_mori]	putative fatty acyl-CoA reductase CG5065		GO:0005777,GO:0005778,GO:0005779,GO:0008611,GO:0010025,GO:0035336,GO:0080019,GO:0102965	peroxisome|peroxisomal membrane|integral component of peroxisomal membrane|ether lipid biosynthetic process|wax biosynthetic process|long-chain fatty-acyl-CoA metabolic process|fatty-acyl-CoA reductase (alcohol-forming) activity|alcohol-forming fatty acyl-CoA reductase activity	ko04212,ko00073,ko04146	Longevity regulating pathway - worm|Cutin, suberine and wax biosynthesis|Peroxisome
LOC101745817	0.984575	1.45384	0.211364	down	5.80169e-07	4	GeneID:101745817	protein_coding	Phospho2	KWMTBOMO14685	pyridoxal phosphate phosphatase PHOSPHO2 [Bombyx mori]	PREDICTED:_pyridoxal_phosphate_phosphatase_PHOSPHO2-like_[Papilio_xuthus]	pyridoxal phosphate phosphatase PHOSPHO2		GO:0033883,GO:0046872	pyridoxal phosphatase activity|metal ion binding	ko00750	Vitamin B6 metabolism
LOC110386771	0.977778	31.4531	0.211226	up	1.35682e-11	88	GeneID:110386771	lncRNA
LOC101740368	0.991373	0.549301	0.211205	down	0.000535092	2	GeneID:101740368	protein_coding	ABCA3	KWMTBOMO10323	ATP-binding cassette sub-family A member 1 [Bombyx mori]	PREDICTED:_ATP-binding_cassette_sub-family_A_member_1-like_[Bombyx_mori]	ATP-binding cassette sub-family A member 1				ko02010	ABC transporters
LOC101744335	0.8	28.8715	0.21105	up	2.325e-105	81	GeneID:101744335	protein_coding	alpha-Man-Ia	KWMTBOMO05242	mannosyl-oligosaccharide alpha-1,2-mannosidase IA isoform X2 [Bombyx mori]	PREDICTED:_mannosyl-oligosaccharide_alpha-1,2-mannosidase_isoform_A_isoform_X2_[Bombyx_mori]	mannosyl-oligosaccharide alpha-1,2-mannosidase IA		GO:0000139,GO:0004571,GO:0005509,GO:0005783,GO:0006486,GO:0006491,GO:0008340,GO:0012505,GO:0016021,GO:0035010,GO:0072347	Golgi membrane|mannosyl-oligosaccharide 1,2-alpha-mannosidase activity|calcium ion binding|endoplasmic reticulum|protein glycosylation|N-glycan processing|determination of adult lifespan|endomembrane system|integral component of membrane|encapsulation of foreign target|response to anesthetic	ko04141,ko00510,ko00513	Protein processing in endoplasmic reticulum|N-Glycan biosynthesis|Various types of N-glycan biosynthesis
LOC101744829	0.996601	33.9428	0.210997	up	0.0336018	95	GeneID:101744829	protein_coding	Arx	KWMTBOMO16016	homeobox protein ceh-62 [Bombyx mori]	PREDICTED:_homeobox_protein_ceh-43-like_[Bombyx_mori]	homeobox protein ceh-62	Homeobox	GO:0000122,GO:0000980,GO:0000981,GO:0001206,GO:0001764,GO:0003682,GO:0005634,GO:0007411,GO:0010628,GO:0021759,GO:0021772,GO:0021800,GO:0021831,GO:0021846,GO:0021853,GO:0030900,GO:0042127,GO:0044241,GO:0046622,GO:0072148	negative regulation of transcription by RNA polymerase II|RNA polymerase II distal enhancer sequence-specific DNA binding|DNA-binding transcription factor activity, RNA polymerase II-specific|distal enhancer DNA-binding transcription repressor activity, RNA polymerase II-specific|neuron migration|chromatin binding|nucleus|axon guidance|positive regulation of gene expression|globus pallidus develo…
LOC101744322	0.996601	33.4872	0.210879	up	0.0267423	93	GeneID:101744322	protein_coding	Tret1	KWMTBOMO11971	facilitated trehalose transporter Tret1 [Bombyx mori]	PREDICTED:_facilitated_trehalose_transporter_Tret1-like_[Amyelois_transitella]	facilitated trehalose transporter Tret1		GO:0005886,GO:0015574,GO:0015771,GO:0016021	plasma membrane|trehalose transmembrane transporter activity|trehalose transport|integral component of membrane
Cyp18a1	0.974902	30.9926	0.210773	up	1.23021e-12	86	GeneID:100036578	protein_coding	Cyp18a1	KWMTBOMO05795	cytochrome P450 [Bombyx mori]	cytochrome_P450_18a1_[Bombyx_mori]	cytochrome P450 18a1		GO:0005506,GO:0005737,GO:0005789,GO:0006082,GO:0006805,GO:0007304,GO:0007480,GO:0007552,GO:0008395,GO:0016021,GO:0016712,GO:0020037,GO:0031090,GO:0035074,GO:0035210,GO:0042738,GO:0043231,GO:0046344,GO:0055114	iron ion binding|cytoplasm|endoplasmic reticulum membrane|organic acid metabolic process|xenobiotic metabolic process|chorion-containing eggshell formation|imaginal disc-derived leg morphogenesis|metamorphosis|steroid hydroxylase activity|integral component of membrane|oxidoreductase activity, acting on paired donors, with incorporation or reduction of molecular oxygen, reduced flavin or flavopro…	ko00981	Insect hormone biosynthesis
LOC101735314	0.814379	28.8834	0.210588	up	5.29311e-97	81	GeneID:101735314	protein_coding	purb	KWMTBOMO16040	transcriptional activator protein Pur-alpha isoform X6 [Bombyx mori]	PREDICTED:_transcriptional_activator_protein_Pur-alpha_isoform_X3_[Bombyx_mori]	transcriptional activator protein Pur-alpha	Others	GO:0000977,GO:0001227,GO:0003690,GO:0005634,GO:0008283,GO:0030154,GO:0032422,GO:0043565	RNA polymerase II regulatory region sequence-specific DNA binding|DNA-binding transcription repressor activity, RNA polymerase II-specific|double-stranded DNA binding|nucleus|cell proliferation|cell differentiation|purine-rich negative regulatory element binding|sequence-specific DNA binding
LOC101744006	0.987451	31.7365	0.210496	up	1.00697e-06	89	GeneID:101744006	protein_coding		KWMTBOMO00502	uncharacterized protein LOC101744006 [Bombyx mori]	PREDICTED:_uncharacterized_protein_LOC101740840_[Bombyx_mori]	uncharacterized LOC101744006
serpin-18	0.716863	27.4898	0.210417	up	2.24359e-154	77	GeneID:100272183	protein_coding		KWMTBOMO09259	reverse transcriptase [Bombyx mori]	reverse_transcriptase_[Bombyx_mori]	serine protease inhibitor 18
LOC101745889	0.971503	31.8755	0.210367	up	6.138e-14	89	GeneID:101745889	protein_coding	DNAH7	KWMTBOMO11396	LOW QUALITY PROTEIN: dynein heavy chain 12, axonemal [Bombyx mori]	PREDICTED:_LOW_QUALITY_PROTEIN:_dynein_heavy_chain_12,_axonemal_[Bombyx_mori]	dynein heavy chain 12, axonemal		GO:0003341,GO:0003777,GO:0005509,GO:0005524,GO:0005829,GO:0005858,GO:0005874,GO:0005929,GO:0007018,GO:0008569,GO:0030286,GO:0036156,GO:0036159,GO:0045503,GO:0045505,GO:0051959,GO:0060285	cilium movement|microtubule motor activity|calcium ion binding|ATP binding|cytosol|axonemal dynein complex|microtubule|cilium|microtubule-based movement|ATP-dependent microtubule motor activity, minus-end-directed|dynein complex|inner dynein arm|inner dynein arm assembly|dynein light chain binding|dynein intermediate chain binding|dynein light intermediate chain binding|cilium-dependent cell moti…
LOC101737860	0.991373	32.3294	0.210362	up	0.000112718	90	GeneID:101737860	protein_coding	Prkd1	KWMTBOMO14922	serine/threonine-protein kinase D1 [Bombyx mori]	PREDICTED:_serine/threonine-protein_kinase_D1_[Bombyx_mori]	serine/threonine-protein kinase D1		GO:0001525,GO:0004674,GO:0004697,GO:0005524,GO:0005634,GO:0005802,GO:0005829,GO:0005886,GO:0005911,GO:0005938,GO:0006915,GO:0006954,GO:0007030,GO:0007265,GO:0010595,GO:0010837,GO:0010976,GO:0031647,GO:0034599,GO:0035556,GO:0035924,GO:0042307,GO:0043123,GO:0045087,GO:0045669,GO:0045766,GO:0046777,GO:0046872,GO:0048193,GO:0050829,GO:0051092,GO:0051279,GO:0060548,GO:0089700	angiogenesis|protein serine/threonine kinase activity|protein kinase C activity|ATP binding|nucleus|trans-Golgi network|cytosol|plasma membrane|cell-cell junction|cell cortex|apoptotic process|inflammatory response|Golgi organization|Ras protein signal transduction|positive regulation of endothelial cell migration|regulation of keratinocyte proliferation|positive regulation of neuron projection d…	ko04015,ko04925	Rap1 signaling pathway|Aldosterone synthesis and secretion
LOC101738372	0.996601	32.6075	0.210353	up	0.0205648	91	GeneID:101738372	protein_coding	His4				histone H4		GO:0000786,GO:0003677,GO:0005634,GO:0006334,GO:0006352,GO:0046982	nucleosome|DNA binding|nucleus|nucleosome assembly|DNA-templated transcription, initiation|protein heterodimerization activity
LOC101745197	0.785359	28.3914	0.20999	up	6.36289e-113	79	GeneID:101745197	protein_coding	Sdr16c6	KWMTBOMO01371	short-chain dehydrogenase/reductase family 16C member 6 [Bombyx mori]	PREDICTED:_epidermal_retinol_dehydrogenase_2_[Papilio_polytes]	short-chain dehydrogenase/reductase family 16C member 6		GO:0005811,GO:0016491	lipid droplet|oxidoreductase activity	ko00830	Retinol metabolism
LOC101747205	0.975425	31.0595	0.20999	up	1.2684e-12	87	GeneID:101747205	protein_coding	Samd5	KWMTBOMO04982	uncharacterized protein LOC101747205 isoform X4 [Bombyx mori]	PREDICTED:_uncharacterized_protein_LOC106120575_isoform_X3_[Papilio_xuthus]	sterile alpha motif domain-containing protein 5		GO:0031435,GO:0043507,GO:1901224	mitogen-activated protein kinase kinase kinase binding|positive regulation of JUN kinase activity|positive regulation of NIK/NF-kappaB signaling
LOC101746887	0.982745	0.999699	0.209983	down	1.09644e-06	3	GeneID:101746887	protein_coding	NSNH	KWMTBOMO09250	probable uridine nucleosidase 2 isoform X2 [Bombyx mori]	putative_inosine-uridine_preferring_nucleoside_hydrolase_[Danaus_plexippus]	probable uridine nucleosidase 2		GO:0005509,GO:0008477,GO:0009117,GO:0043101,GO:0045437,GO:0047724	calcium ion binding|purine nucleosidase activity|nucleotide metabolic process|purine-containing compound salvage|uridine nucleosidase activity|inosine nucleosidase activity
LOC101737808	0.996601	30.5726	0.209823	up	0.0179852	85	GeneID:101737808	protein_coding		KWMTBOMO09138	esterase FE4 [Bombyx mori]	carboxylesterase_[Helicoverpa_armigera]	esterase FE4		GO:0052689	carboxylic ester hydrolase activity
LOC110384935	0.951111	30.6495	0.209668	up	1.90408e-24	85	GeneID:110384935	protein_coding		KWMTBOMO09363	protocadherin-16, partial [Bombyx mori]	PREDICTED:_protocadherin-16_[Bombyx_mori]	uncharacterized LOC110384935
LOC101740604	0.978562	0.445436	0.20965	down	2.26255e-07	1	GeneID:101740604	protein_coding	ACHE	KWMTBOMO02729	carboxylesterase 4A [Galleria mellonella]	Acetylcholinesterase_[Papilio_xuthus]	acetylcholinesterase-like		GO:0003990,GO:0005576,GO:0005886,GO:0030054,GO:0042135,GO:0045202	acetylcholinesterase activity|extracellular region|plasma membrane|cell junction|neurotransmitter catabolic process|synapse	ko00564,ko04725	Glycerophospholipid metabolism|Cholinergic synapse
LOC101746480	0.976209	33.4252	0.209536	up	4.19469e-10	93	GeneID:101746480	protein_coding		KWMTBOMO04283	reverse transcriptase [Bombyx mori]	PREDICTED:_LOW_QUALITY_PROTEIN:_uncharacterized_protein_LOC105841899,_partial_[Bombyx_mori]	uncharacterized LOC101746480
LOC101743550	0.956601	30.9369	0.209281	up	3.76884e-22	86	GeneID:101743550	protein_coding	Ald	KWMTBOMO09555	fructose-bisphosphate aldolase isoform X1 [Bombyx mori]	PREDICTED:_fructose-bisphosphate_aldolase_isoform_X1_[Bombyx_mori]	fructose-bisphosphate aldolase		GO:0004332,GO:0005829,GO:0006096,GO:0007498,GO:0030018,GO:0031430,GO:0042593	fructose-bisphosphate aldolase activity|cytosol|glycolytic process|mesoderm development|Z disc|M band|glucose homeostasis	ko00710,ko00680,ko01200,ko01230,ko00030,ko00051,ko00010	Carbon fixation in photosynthetic organisms|Methane metabolism|Carbon metabolism|Biosynthesis of amino acids|Pentose phosphate pathway|Fructose and mannose metabolism|Glycolysis / Gluconeogenesis
LOC101745871	0.993987	30.3393	0.20912	up	0.000361236	85	GeneID:101745871	protein_coding		KWMTBOMO10932	uncharacterized protein LOC101745871 isoform X1 [Bombyx mori]	PREDICTED:_uncharacterized_protein_LOC101745871_[Bombyx_mori]	uncharacterized LOC101745871
SPI37	0.982745	1.12761	0.20897	down	1.57709e-06	3	GeneID:101738296	protein_coding		KWMTBOMO01541	fungal protease inhibitor F-like isoform X1 [Bombyx mori]	fungal_protease_inhibitor_[Bombyx_mori]	fungal protease inhibitor F-like
LOC105842034	0.947451	30.5816	0.208685	up	4.39602e-26	85	GeneID:105842034	protein_coding	Gld	KWMTBOMO09582	glucose dehydrogenase [FAD, quinone], partial [Bombyx mori]	PREDICTED:_glucose_dehydrogenase_[FAD,_quinone]_[Bombyx_mori]	glucose dehydrogenase [FAD, quinone]		GO:0005576,GO:0006006,GO:0008364,GO:0016614,GO:0046693,GO:0050660	extracellular region|glucose metabolic process|pupal chitin-based cuticle development|oxidoreductase activity, acting on CH-OH group of donors|sperm storage|flavin adenine dinucleotide binding
Tf	0.993987	29.6097	0.208151	up	0.000385671	83	GeneID:692564	protein_coding		KWMTBOMO13908	transferrin [Bombyx mori]	transferrin_precursor_[Bombyx_mori]	transferrin		GO:0005615,GO:0006811,GO:0046872,GO:0055072	extracellular space|ion transport|metal ion binding|iron ion homeostasis
LOC101741878	0.995033	31.587	0.208098	up	0.00225156	88	GeneID:101741878	protein_coding	CTNNAL1	KWMTBOMO02689	alpha-catulin isoform X2 [Bombyx mori]	PREDICTED:_alpha-catulin_isoform_X2_[Bombyx_mori]	alpha-catulin
LOC110385102	0.996601	33.0806	0.208069	up	0.0269954	92	GeneID:110385102	lncRNA		KWMTBOMO14626	serine/threonine-protein kinase 10 [Bombyx mori]	PREDICTED:_serine/threonine-protein_kinase_10_[Papilio_xuthus]
LOC101744227	0.983268	0.958114	0.207989	down	1.45906e-06	3	GeneID:101744227	protein_coding		KWMTBOMO07696	uncharacterized protein LOC101744227 [Bombyx mori]	PREDICTED:_uncharacterized_protein_LOC106139223_[Amyelois_transitella]	uncharacterized LOC101744227
LOC101735894	0.882353	30.296	0.207972	up	1.607e-59	84	GeneID:101735894	protein_coding	ABCG5	KWMTBOMO12909	ATP-binding cassette sub-family G member 5 isoform X2 [Bombyx mori]	PREDICTED:_ATP-binding_cassette_sub-family_G_member_5_[Amyelois_transitella]	ATP-binding cassette sub-family G member 5
LOC101739649	0.985882	31.5404	0.207391	up	3.41036e-07	88	GeneID:101739649	lncRNA
LOC101736559	0.988235	32.5761	0.207317	up	2.70621e-06	91	GeneID:101736559	protein_coding	ea	KWMTBOMO16362	serine protease easter [Bombyx mori]	hemolymph_proteinase_10_[Manduca_sexta]	serine protease easter		GO:0004175,GO:0004252,GO:0005576,GO:0005615,GO:0006508,GO:0007311,GO:0007370,GO:0008063,GO:0009950,GO:0009953,GO:0046872,GO:0098595	endopeptidase activity|serine-type endopeptidase activity|extracellular region|extracellular space|proteolysis|maternal specification of dorsal/ventral axis, oocyte, germ-line encoded|ventral furrow formation|Toll signaling pathway|dorsal/ventral axis specification|dorsal/ventral pattern formation|metal ion binding|perivitelline space
LOC101737884	0.941438	30.4921	0.207227	up	3.59191e-29	85	GeneID:101737884	protein_coding	abcG23	KWMTBOMO15582	ABC transporter G family member 23 [Bombyx mori]	PREDICTED:_ABC_transporter_G_family_member_23-like_[Bombyx_mori]	ABC transporter G family member 23		GO:0005524,GO:0016021,GO:0016887	ATP binding|integral component of membrane|ATPase activity
LOC101738974	0.957386	29.8951	0.207129	up	8.58445e-22	83	GeneID:101738974	protein_coding		KWMTBOMO15797	uncharacterized protein LOC101738974 [Bombyx mori]	PREDICTED:_uncharacterized_protein_LOC105390186_[Plutella_xylostella]	uncharacterized LOC101738974
LOC101745327	0.874248	29.9084	0.206892	up	5.59485e-64	83	GeneID:101745327	protein_coding	APC	KWMTBOMO03213	adenomatous polyposis coli protein isoform X1 [Bombyx mori]	PREDICTED:_adenomatous_polyposis_coli_protein-like_isoform_X1_[Bombyx_mori]	adenomatous polyposis coli protein				ko04390,ko04810,ko04310,ko04550	Hippo signaling pathway|Regulation of actin cytoskeleton|Wnt signaling pathway|Signaling pathways regulating pluripotency of stem cells
LOC110385682	0.820915	29.3984	0.206462	up	8.68671e-93	82	GeneID:110385682	protein_coding	Myo18a	KWMTBOMO09787	kinesin-related protein 12-like [Bombyx mori]	PREDICTED:_unconventional_myosin-XVIIIa,_partial_[Bombyx_mori]	kinesin-related protein 12-like		GO:0000139,GO:0005524,GO:0005793,GO:0005802,GO:0005856,GO:0005903,GO:0007030,GO:0016459,GO:0016477,GO:0031032,GO:0042641,GO:0043030,GO:0043066,GO:0043531,GO:0045335,GO:0048194,GO:0050714,GO:0051015,GO:0071346,GO:0090161,GO:0090164,GO:1903028	Golgi membrane|ATP binding|endoplasmic reticulum-Golgi intermediate compartment|trans-Golgi network|cytoskeleton|brush border|Golgi organization|myosin complex|cell migration|actomyosin structure organization|actomyosin|regulation of macrophage activation|negative regulation of apoptotic process|ADP binding|phagocytic vesicle|Golgi vesicle budding|positive regulation of protein secretion|actin fi…
LOC101735487	0.991634	32.0708	0.206076	up	0.000143739	89	GeneID:101735487	protein_coding		KWMTBOMO01369	uncharacterized protein LOC101735487 isoform X2 [Bombyx mori]	PREDICTED:_uncharacterized_protein_LOC101735487_[Bombyx_mori]	uncharacterized LOC101735487
LOC101739475	0.989281	0.774616	0.205903	down	9.29533e-05	2	GeneID:101739475	protein_coding	sif	KWMTBOMO13122	protein still life, isoform SIF type 1 [Bombyx mori]	PREDICTED:_protein_still_life,_isoform_SIF_type_1_[Bombyx_mori]	protein still life, isoform SIF type 1		GO:0005622,GO:0030036,GO:0030054,GO:0030676,GO:0035023,GO:0035556,GO:0043087,GO:0045202,GO:0050770,GO:0050803,GO:0051491	intracellular|actin cytoskeleton organization|cell junction|Rac guanyl-nucleotide exchange factor activity|regulation of Rho protein signal transduction|intracellular signal transduction|regulation of GTPase activity|synapse|regulation of axonogenesis|regulation of synapse structure or activity|positive regulation of filopodium assembly	ko04062,ko04024,ko04015,ko04810,ko04014	Chemokine signaling pathway|cAMP signaling pathway|Rap1 signaling pathway|Regulation of actin cytoskeleton|Ras signaling pathway
LOC101737511	0.818301	1.80716	0.205756	down	2.82309e-75	5	GeneID:101737511	protein_coding		KWMTBOMO06645	uncharacterized protein LOC101737511 [Bombyx mori]	PREDICTED:_uncharacterized_protein_LOC106109800_[Papilio_polytes]	uncharacterized LOC101737511
LOC101743162	0.891765	30.3081	0.205684	up	4.55832e-54	85	GeneID:101743162	protein_coding	CHIT1	KWMTBOMO04771	mucin-5AC isoform X1 [Vanessa tameamea]	PREDICTED:_mucin-5AC_[Bombyx_mori]	oviduct-specific glycoprotein		GO:0000272,GO:0004553,GO:0004568,GO:0005576,GO:0005615,GO:0005764,GO:0006032,GO:0006955,GO:0008061,GO:0008843,GO:0009617,GO:0035580,GO:0043312,GO:0044245,GO:1904724	polysaccharide catabolic process|hydrolase activity, hydrolyzing O-glycosyl compounds|chitinase activity|extracellular region|extracellular space|lysosome|chitin catabolic process|immune response|chitin binding|endochitinase activity|response to bacterium|specific granule lumen|neutrophil degranulation|polysaccharide digestion|tertiary granule lumen	ko00520	Amino sugar and nucleotide sugar metabolism
LOC101742014	0.84183	29.0634	0.205583	up	9.16841e-81	81	GeneID:101742014	protein_coding		KWMTBOMO14195	uncharacterized protein LOC101742014 [Bombyx mori]	uncharacterized_LOC106124743_precursor_[Papilio_xuthus]	uncharacterized LOC101742014
U23	0.93098	30.0346	0.205042	up	2.93135e-34	84	GeneID:100862793	protein_coding		KWMTBOMO09404	hypothetical protein [Bombyx mori]	PREDICTED:_uncharacterized_protein_LOC100862793_isoform_X1_[Bombyx_mori]	uncharacterized U23
LOC105842057	0.996601	1.36472	0.204642	down	0.0248566	4	GeneID:105842057	protein_coding		KWMTBOMO09557	uncharacterized protein LOC105842057 [Bombyx mori]	PREDICTED:_uncharacterized_protein_LOC105842057_[Bombyx_mori]	uncharacterized LOC105842057	HTH
LOC101737149	0.960784	30.9786	0.20449	up	1.00128e-18	86	GeneID:101737149	protein_coding	ich	KWMTBOMO13933	reverse transcriptase [Bombyx mori]	reverse_transcriptase_[Bombyx_mori]	transcription factor Ken 1	zf-C2H2	GO:0000122,GO:0003677,GO:0005634,GO:0010628,GO:0035149,GO:0045944,GO:0046872,GO:0060439,GO:1901148	negative regulation of transcription by RNA polymerase II|DNA binding|nucleus|positive regulation of gene expression|lumen formation, open tracheal system|positive regulation of transcription by RNA polymerase II|metal ion binding|trachea morphogenesis|gene expression involved in extracellular matrix organization
LOC100306947	0.990588	31.558	0.204474	up	3.65562e-05	88	GeneID:100306947	protein_coding	cac	KWMTBOMO08758	voltage-dependent calcium channel type A subunit alpha-1 isoform X8 [Bombyx mori]	PREDICTED:_voltage-dependent_calcium_channel_type_A_subunit_alpha-1_isoform_X1_[Bombyx_mori]	cacophony		GO:0002027,GO:0005245,GO:0005509,GO:0005622,GO:0005891,GO:0006816,GO:0006887,GO:0006914,GO:0007268,GO:0007269,GO:0007602,GO:0007619,GO:0007632,GO:0008331,GO:0008332,GO:0008344,GO:0010524,GO:0016057,GO:0016322,GO:0016323,GO:0016324,GO:0019722,GO:0031594,GO:0034765,GO:0042045,GO:0045433,GO:0045887,GO:0046928,GO:0048786,GO:0050908,GO:0070050,GO:0070509,GO:0070588,GO:0097352	regulation of heart rate|voltage-gated calcium channel activity|calcium ion binding|intracellular|voltage-gated calcium channel complex|calcium ion transport|exocytosis|autophagy|chemical synaptic transmission|neurotransmitter secretion|phototransduction|courtship behavior|visual behavior|high voltage-gated calcium channel activity|low voltage-gated calcium channel activity|adult locomotory behav…
LOC101739343	0.575163	19.2546	0.204337	up	8.67912e-186	54	GeneID:101739343	protein_coding	NGEF	KWMTBOMO05956	LOW QUALITY PROTEIN: uncharacterized protein LOC101739343 [Bombyx mori]	PREDICTED:_LOW_QUALITY_PROTEIN:_uncharacterized_protein_LOC101739343_[Bombyx_mori]	uncharacterized LOC101739343		GO:0005089,GO:0005737,GO:0016020,GO:0030426,GO:0035023,GO:0043087,GO:0048013,GO:0061002	Rho guanyl-nucleotide exchange factor activity|cytoplasm|membrane|growth cone|regulation of Rho protein signal transduction|regulation of GTPase activity|ephrin receptor signaling pathway|negative regulation of dendritic spine morphogenesis	ko04360	Axon guidance
UGT39B1	0.996601	33.0255	0.204249	up	0.0292336	92	GeneID:100862830	protein_coding	UGT2B19	KWMTBOMO04488	UDP-glycosyltransferase UGT39B1 [Bombyx mori]	UDP-glycosyltransferase_UGT39B1_precursor_[Bombyx_mori]	UDP-glycosyltransferase UGT39B1		GO:0005789,GO:0015020,GO:0016021,GO:0031090	endoplasmic reticulum membrane|glucuronosyltransferase activity|integral component of membrane|organelle membrane	ko00982,ko00980,ko00140,ko00040,ko00830,ko00860,ko00983,ko00053,ko00500	Drug metabolism - cytochrome P450|Metabolism of xenobiotics by cytochrome P450|Steroid hormone biosynthesis|Pentose and glucuronate interconversions|Retinol metabolism|Porphyrin and chlorophyll metabolism|Drug metabolism - other enzymes|Ascorbate and aldarate metabolism|Starch and sucrose metabolism
LOC732996	0.49281	15.0646	0.204195	down	4.96292e-187	42	GeneID:732996	protein_coding		KWMTBOMO12122	ornithine decarboxylase isoform X1 [Bombyx mori]	ornithine_decarboxylase_[Bombyx_mori]	ornithine decarboxylase		GO:0004586,GO:0006596,GO:0033387	ornithine decarboxylase activity|polyamine biosynthetic process|putrescine biosynthetic process from ornithine	ko00330,ko00480	Arginine and proline metabolism|Glutathione metabolism
jhe1	0.962092	0.689754	0.204024	down	4.62837e-14	2	GeneID:692579	protein_coding		KWMTBOMO14919	juvenile hormone esterase 1 precursor [Bombyx mori]	juvenile_hormone_esterase_1_precursor_[Bombyx_mori]	juvenile hormone esterase 1		GO:0004453	juvenile-hormone esterase activity
LOC101738218	0.957124	31.0341	0.204016	up	3.44828e-21	87	GeneID:101738218	protein_coding		KWMTBOMO09678	uncharacterized protein LOC101738218 [Bombyx mori]	PREDICTED:_uncharacterized_protein_LOC101738218_[Bombyx_mori]	uncharacterized LOC101738218
LOC101744058	0.798693	29.0231	0.203531	up	2.78988e-104	81	GeneID:101744058	protein_coding	zfyve28	KWMTBOMO15681	lateral signaling target protein 2 homolog [Bombyx mori]	PREDICTED:_lateral_signaling_target_protein_2_homolog_[Amyelois_transitella]	lateral signaling target protein 2 homolog		GO:0005829,GO:0007175,GO:0031901,GO:0032266,GO:0042059,GO:0046872	cytosol|negative regulation of epidermal growth factor-activated receptor activity|early endosome membrane|phosphatidylinositol-3-phosphate binding|negative regulation of epidermal growth factor receptor signaling pathway|metal ion binding
LOC101738177	0.947451	0.68748	0.203505	down	6.51275e-18	2	GeneID:101738177	protein_coding	TKFC	KWMTBOMO07015	triokinase/FMN cyclase [Bombyx mori]	PREDICTED:_bifunctional_ATP-dependent_dihydroxyacetone_kinase/FAD-AMP_lyase_(cyclizing)-like,_partial_[Bombyx_mori]	triokinase/FMN cyclase		GO:0004371,GO:0005524,GO:0005634,GO:0005829,GO:0019563,GO:0034012,GO:0039534,GO:0044262,GO:0045087,GO:0045088,GO:0046835,GO:0046872,GO:0050354,GO:0061624,GO:0070062	glycerone kinase activity|ATP binding|nucleus|cytosol|glycerol catabolic process|FAD-AMP lyase (cyclizing) activity|negative regulation of MDA-5 signaling pathway|cellular carbohydrate metabolic process|innate immune response|regulation of innate immune response|carbohydrate phosphorylation|metal ion binding|triokinase activity|fructose catabolic process to hydroxyacetone phosphate and glyceralde…	ko01200,ko04622,ko00680,ko00561,ko00051	Carbon metabolism|RIG-I-like receptor signaling pathway|Methane metabolism|Glycerolipid metabolism|Fructose and mannose metabolism
LOC105841413	0.99268	32.1344	0.203441	up	0.00026384	90	GeneID:105841413	protein_coding		KWMTBOMO15022	zinc carboxypeptidase A 1 [Bombyx mori]	PREDICTED:_mast_cell_carboxypeptidase_A-like_[Bombyx_mori]	uncharacterized LOC105841413
LOC101741461	0.993725	31.6705	0.203409	up	0.000385671	88	GeneID:101741461	lncRNA		KWMTBOMO14515	Uncharacterized protein OBRU01_10026 [Operophtera brumata]	Uncharacterized_protein_OBRU01_10026_[Operophtera_brumata]
LOC101744412	0.764444	28.4898	0.20339	up	1.16378e-123	79	GeneID:101744412	protein_coding	moody	KWMTBOMO11033	G-protein coupled receptor moody isoform X3 [Bombyx mori]	PREDICTED:_G-protein_coupled_receptor_moody_isoform_X2_[Bombyx_mori]	G-protein coupled receptor moody		GO:0004930,GO:0005886,GO:0005919,GO:0007186,GO:0007419,GO:0008366,GO:0016021,GO:0019991,GO:0030866,GO:0035095,GO:0048148,GO:0048149,GO:0060857	G protein-coupled receptor activity|plasma membrane|pleated septate junction|G protein-coupled receptor signaling pathway|ventral cord development|axon ensheathment|integral component of membrane|septate junction assembly|cortical actin cytoskeleton organization|behavioral response to nicotine|behavioral response to cocaine|behavioral response to ethanol|establishment of glial blood-brain barrier
LOC101738425	0.935686	31.0107	0.203374	up	6.1293e-32	86	GeneID:101738425	protein_coding	gata4	KWMTBOMO10218	uncharacterized protein LOC101738425 isoform X1 [Bombyx mori]	PREDICTED:_uncharacterized_protein_LOC101738425_isoform_X2_[Bombyx_mori]	uncharacterized LOC101738425	zf-GATA	GO:0003677,GO:0003700,GO:0005634,GO:0008270,GO:0043565,GO:0044212,GO:0045893,GO:0045944,GO:0048738	DNA binding|DNA-binding transcription factor activity|nucleus|zinc ion binding|sequence-specific DNA binding|transcription regulatory region DNA binding|positive regulation of transcription, DNA-templated|positive regulation of transcription by RNA polymerase II|cardiac muscle tissue development
LOC100134922	0.846013	1.73342	0.203104	down	2.85466e-62	5	GeneID:100134922	protein_coding	Cyt-b5	KWMTBOMO02362	cytochrome b5 [Bombyx mori]	cytochrome_b5_[Bombyx_mori]	cytochrome b5		GO:0005789,GO:0012505,GO:0016021,GO:0020037,GO:0031090,GO:0035206,GO:0045610,GO:0046872,GO:0055114	endoplasmic reticulum membrane|endomembrane system|integral component of membrane|heme binding|organelle membrane|regulation of hemocyte proliferation|regulation of hemocyte differentiation|metal ion binding|oxidation-reduction process
LOC110386270	0.979608	0.31491	0.20302	down	9.22107e-07	1	GeneID:110386270	lncRNA
LOC105841649	0.99634	33.425	0.202918	up	0.0190377	93	GeneID:105841649	protein_coding		KWMTBOMO14684	sorting nexin-7-like [Spodoptera litura]	putative_sorting_nexin_family_member_30_[Operophtera_brumata]	uncharacterized LOC105841649
LOC101746528	0.875556	1.55496	0.202902	down	1.09236e-49	4	GeneID:101746528	protein_coding	Con	KWMTBOMO11068	connectin [Bombyx mori]	PREDICTED:_connectin-like_isoform_X1_[Bombyx_mori]	connectin		GO:0005886,GO:0007156,GO:0007413,GO:0009986,GO:0016200,GO:0031225,GO:0031594,GO:0044295	plasma membrane|homophilic cell adhesion via plasma membrane adhesion molecules|axonal fasciculation|cell surface|synaptic target attraction|anchored component of membrane|neuromuscular junction|axonal growth cone
LOC101740406	0.895686	30.3473	0.202796	up	1.36578e-52	85	GeneID:101740406	protein_coding		KWMTBOMO10727	uncharacterized protein LOC101740406 [Bombyx mori]	PREDICTED:_uncharacterized_protein_LOC101740406,_partial_[Bombyx_mori]	uncharacterized LOC101740406
LOC101744990	0.950327	31.423	0.202386	up	4.82132e-24	88	GeneID:101744990	protein_coding	DENND5B	KWMTBOMO07927	DENN domain-containing protein 5B [Bombyx mori]	PREDICTED:_DENN_domain-containing_protein_5A_isoform_X2_[Bombyx_mori]	DENN domain-containing protein 5B		GO:0005829,GO:0016021,GO:0017112	cytosol|integral component of membrane|Rab guanyl-nucleotide exchange factor activity
LOC101745820	0.750588	28.0878	0.202371	up	5.31778e-130	78	GeneID:101745820	lncRNA
LOC101740723	0.981699	31.4331	0.201998	up	5.21242e-09	88	GeneID:101740723	protein_coding	Sv2b	KWMTBOMO03205	synaptic vesicle glycoprotein 2B [Bombyx mori]	PREDICTED:_synaptic_vesicle_glycoprotein_2B-like_[Amyelois_transitella]	synaptic vesicle glycoprotein 2B		GO:0001504,GO:0001669,GO:0007268,GO:0008021,GO:0016020,GO:0016021,GO:0022857,GO:0030054,GO:0030285,GO:0030672,GO:0043005,GO:0043195	neurotransmitter uptake|acrosomal vesicle|chemical synaptic transmission|synaptic vesicle|membrane|integral component of membrane|transmembrane transporter activity|cell junction|integral component of synaptic vesicle membrane|synaptic vesicle membrane|neuron projection|terminal bouton	ko04512	ECM-receptor interaction
LOC101739622	0.993987	29.924	0.201646	up	0.000502676	83	GeneID:101739622	protein_coding		KWMTBOMO09259	reverse transcriptase [Bombyx mori]	reverse_transcriptase_[Bombyx_mori]	uncharacterized LOC101739622
LOC101742680	0.984575	32.163	0.201643	up	1.40742e-07	90	GeneID:101742680	protein_coding		KWMTBOMO05031	uncharacterized protein LOC101742680 [Bombyx mori]	PREDICTED:_uncharacterized_protein_LOC101742680_[Bombyx_mori]	uncharacterized LOC101742680
LOC101742068	0.996863	32.9934	0.201583	up	0.0261468	92	GeneID:101742068	protein_coding		KWMTBOMO00335	uncharacterized protein LOC101742068 [Bombyx mori]	PREDICTED:_uncharacterized_protein_LOC106133924_[Amyelois_transitella]	uncharacterized LOC101742068
LOC101738605	0.901961	29.8955	0.201365	up	5.40312e-48	83	GeneID:101738605	protein_coding		KWMTBOMO11134	uncharacterized protein LOC101738605 [Bombyx mori]	PREDICTED:_uncharacterized_protein_LOC101738605_[Bombyx_mori]	uncharacterized LOC101738605
LOC101736700	0.962092	31.2651	0.201231	up	2.55995e-18	87	GeneID:101736700	protein_coding		KWMTBOMO16364	cell wall protein AWA1 isoform X1 [Spodoptera litura]	PREDICTED:_MTSS1-like_protein_[Amyelois_transitella]	uncharacterized LOC101736700
LOC105842722	0.993464	30.8729	0.201131	up	0.000300713	86	GeneID:105842722	protein_coding	PIGW				GPI-anchored wall transfer protein 1-like		GO:0005789,GO:0006506,GO:0016021,GO:0032216,GO:0072659	endoplasmic reticulum membrane|GPI anchor biosynthetic process|integral component of membrane|glucosaminyl-phosphotidylinositol O-acyltransferase activity|protein localization to plasma membrane	ko00563	Glycosylphosphatidylinositol(GPI)-anchor biosynthesis
LOC101743290	0.993203	31.3507	0.201007	up	0.000402795	87	GeneID:101743290	protein_coding		KWMTBOMO16270	uncharacterized LOC101743290 precursor [Bombyx mori]	PREDICTED:_uncharacterized_protein_LOC101743290_[Bombyx_mori]	uncharacterized LOC101743290
LOC110385088	0.996601	32.4182	0.200977	up	0.0257074	90	GeneID:110385088	protein_coding	Slc17a6	KWMTBOMO01095	hypothetical protein B5X24_HaOG210936 [Helicoverpa armigera]	PREDICTED:_sialin_[Papilio_machaon]	sialin-like		GO:0001504,GO:0005313,GO:0005326,GO:0005769,GO:0006814,GO:0008021,GO:0015293,GO:0016021,GO:0030054,GO:0030285,GO:0030672,GO:0035249,GO:0060076,GO:0098700,GO:0098793,GO:1990030	neurotransmitter uptake|L-glutamate transmembrane transporter activity|neurotransmitter transporter activity|early endosome|sodium ion transport|synaptic vesicle|symporter activity|integral component of membrane|cell junction|integral component of synaptic vesicle membrane|synaptic vesicle membrane|synaptic transmission, glutamatergic|excitatory synapse|neurotransmitter loading into synaptic vesi…
serpin-21	0.981699	1.44425	0.200857	down	8.64682e-08	4	GeneID:100272186	protein_coding		KWMTBOMO08839	serine protease inhibitor 21 [Bombyx mori]	serine_protease_inhibitor_21_[Bombyx_mori]	serine protease inhibitor 21		GO:0004867,GO:0005615	serine-type endopeptidase inhibitor activity|extracellular space
LOC101738725	0.985098	32.2244	0.200831	up	2.86905e-07	90	GeneID:101738725	protein_coding					leucine-rich repeat extensin-like protein 3
LOC101736082	0.551895	17.8302	0.200824	up	8.20161e-185	50	GeneID:101736082	protein_coding		KWMTBOMO06292	mucin-4 isoform X2 [Bombyx mori]	PREDICTED:_uncharacterized_protein_LOC101736082_[Bombyx_mori]	mucin-4
msR	0.993203	32.606	0.200804	up	0.000569759	91	GeneID:692474	protein_coding	SPR	KWMTBOMO05649	myosuppressin receptor [Bombyx mori]	myosuppressin_receptor_[Bombyx_mori]	myosuppressin receptor		GO:0005886,GO:0007186,GO:0008528,GO:0016021,GO:0045434,GO:0048042	plasma membrane|G protein-coupled receptor signaling pathway|G protein-coupled peptide receptor activity|integral component of membrane|negative regulation of female receptivity, post-mating|regulation of post-mating oviposition
LOC101746593	0.971242	0.461719	0.200779	down	3.02139e-11	1	GeneID:101746593	protein_coding	ROS1	KWMTBOMO13778	proto-oncogene tyrosine-protein kinase ROS isoform X2 [Bombyx mori]	PREDICTED:_proto-oncogene_tyrosine-protein_kinase_ROS_isoform_X2_[Bombyx_mori]	proto-oncogene tyrosine-protein kinase ROS		GO:0001558,GO:0002066,GO:0004713,GO:0004714,GO:0004888,GO:0005524,GO:0005737,GO:0005887,GO:0006468,GO:0007169,GO:0008283,GO:0009968,GO:0030154,GO:0032006,GO:0043066,GO:0043235,GO:0070372,GO:0070374	regulation of cell growth|columnar/cuboidal epithelial cell development|protein tyrosine kinase activity|transmembrane receptor protein tyrosine kinase activity|transmembrane signaling receptor activity|ATP binding|cytoplasm|integral component of plasma membrane|protein phosphorylation|transmembrane receptor protein tyrosine kinase signaling pathway|cell proliferation|negative regulation of signa…	ko04013	MAPK signaling pathway - fly
LOC101746915	0.98719	1.36437	0.200628	down	1.20924e-05	4	GeneID:101746915	protein_coding	TTPAL	KWMTBOMO12521	alpha-tocopherol transfer protein [Bombyx mori]	CRAL-TRIO_domain-containing_protein,_partial_[Manduca_sexta]	alpha-tocopherol transfer protein		GO:0016020	membrane
LOC101739597	0.991111	33.6379	0.200626	up	0.000168684	94	GeneID:101739597	protein_coding	Ppn				BPTI/Kunitz domain-containing protein-like		GO:0004867,GO:0005201,GO:0005604,GO:0007275,GO:0008233,GO:0030198	serine-type endopeptidase inhibitor activity|extracellular matrix structural constituent|basement membrane|multicellular organism development|peptidase activity|extracellular matrix organization	ko04610	Complement and coagulation cascades
LOC105841744	0.991634	33.2096	0.200393	up	0.000171465	93	GeneID:105841744	protein_coding	DMD	KWMTBOMO04212	dystrophin, isoforms A/C/F/G/H-like [Bicyclus anynana]	PREDICTED:_dystrophin,_isoforms_A/C/F/G/H-like,_partial_[Bombyx_mori]	dystrophin-like		GO:0002162,GO:0003779,GO:0005737,GO:0005856,GO:0008270,GO:0030054,GO:0042383,GO:0045211	dystroglycan binding|actin binding|cytoplasm|cytoskeleton|zinc ion binding|cell junction|sarcolemma|postsynaptic membrane
LOC101745608	0.95268	31.9257	0.200319	up	6.73682e-23	89	GeneID:101745608	protein_coding	Tollo	KWMTBOMO00709	chaoptin isoform X2 [Bombyx mori]	PREDICTED:_chaoptin_[Bombyx_mori]	insulin-like growth factor-binding protein complex acid labile subunit		GO:0002227,GO:0003401,GO:0007165,GO:0016021,GO:0016324,GO:0048935,GO:0060026,GO:0060049	innate immune response in mucosa|axis elongation|signal transduction|integral component of membrane|apical plasma membrane|peripheral nervous system neuron development|convergent extension|regulation of protein glycosylation
LOC101742274	0.915556	29.8484	0.200319	up	6.58704e-41	83	GeneID:101742274	protein_coding	BJSP-2	KWMTBOMO01258	basic juvenile hormone-suppressible protein 2 [Bombyx mori]	moderately_methionine_rich_hexamerin_precursor_[Hyalophora_cecropia]	basic juvenile hormone-suppressible protein 2		GO:0045735	nutrient reservoir activity
LOC110384779	0.971765	31.8394	0.20021	up	2.31714e-13	89	GeneID:110384779	lncRNA
LOC101740112	0.995556	30.997	0.19998	up	0.00492501	86	GeneID:101740112	protein_coding		KWMTBOMO03858	uncharacterized protein LOC101740112 [Bombyx mori]	PREDICTED:_uncharacterized_protein_LOC106131527_isoform_X1_[Amyelois_transitella]	uncharacterized LOC101740112
LOC110386931	0.986667	32.3213	0.199751	up	9.60329e-07	90	GeneID:110386931	lncRNA
LOC101746860	0.963922	30.7781	0.199632	up	1.92934e-17	86	GeneID:101746860	protein_coding	Gld	KWMTBOMO07236	glucose dehydrogenase [FAD, quinone] [Bombyx mori]	PREDICTED:_glucose_dehydrogenase_[FAD,_quinone]-like_[Amyelois_transitella]	glucose dehydrogenase [FAD, quinone]		GO:0005576,GO:0006006,GO:0008364,GO:0016614,GO:0046693,GO:0050660	extracellular region|glucose metabolic process|pupal chitin-based cuticle development|oxidoreductase activity, acting on CH-OH group of donors|sperm storage|flavin adenine dinucleotide binding
LOC101741277	0.996601	1.82378	0.199611	down	0.0221923	5	GeneID:101741277	protein_coding	SOD1	KWMTBOMO05949	superoxide dismutase [Cu-Zn] [Bombyx mori]	PREDICTED:_superoxide_dismutase_[Cu-Zn]-like_[Amyelois_transitella]	superoxide dismutase [Cu-Zn]		GO:0000187,GO:0000303,GO:0001541,GO:0001819,GO:0001895,GO:0002262,GO:0004784,GO:0005507,GO:0005615,GO:0005634,GO:0005737,GO:0005739,GO:0005829,GO:0006749,GO:0006801,GO:0006879,GO:0007283,GO:0007566,GO:0007569,GO:0007605,GO:0007626,GO:0008217,GO:0008270,GO:0009408,GO:0010033,GO:0019226,GO:0019430,GO:0030346,GO:0031410,GO:0032287,GO:0032839,GO:0032991,GO:0040014,GO:0042493,GO:0042542,GO:0043025,GO:…	activation of MAPK activity|response to superoxide|ovarian follicle development|positive regulation of cytokine production|retina homeostasis|myeloid cell homeostasis|superoxide dismutase activity|copper ion binding|extracellular space|nucleus|cytoplasm|mitochondrion|cytosol|glutathione metabolic process|superoxide metabolic process|cellular iron ion homeostasis|spermatogenesis|embryo implantatio…	ko04213,ko04146	Longevity regulating pathway - multiple species|Peroxisome
LOC101739382	0.99268	31.9983	0.199376	up	0.000239216	89	GeneID:101739382	protein_coding	Osbpl1a	KWMTBOMO03101	oxysterol-binding protein-related protein 1-like [Bombyx mori]	PREDICTED:_oxysterol-binding_protein-related_protein_1-like_[Bombyx_mori]	oxysterol-binding protein-related protein 1-like	RHD	GO:0005770,GO:0005829,GO:0008289,GO:0015248,GO:0015485,GO:0016020,GO:0032934,GO:0043231	late endosome|cytosol|lipid binding|sterol transporter activity|cholesterol binding|membrane|sterol binding|intracellular membrane-bounded organelle
LOC101744436	0.996078	32.2231	0.199146	up	0.0112651	90	GeneID:101744436	protein_coding	CPA3	KWMTBOMO11439	similar to carboxypeptidase B [Bombyx mori]	carboxypeptidase_B-like_precursor_[Bombyx_mori]	zinc carboxypeptidase A 1		GO:0002003,GO:0004181,GO:0005576,GO:0005615,GO:0006508,GO:0008270,GO:0030133,GO:0030141,GO:0062023	angiotensin maturation|metallocarboxypeptidase activity|extracellular region|extracellular space|proteolysis|zinc ion binding|transport vesicle|secretory granule|collagen-containing extracellular matrix
LOC101744455	0.867712	30.1482	0.199128	up	3.86232e-66	84	GeneID:101744455	protein_coding	CG14535	KWMTBOMO07497	kinesin-like protein CG14535 isoform X1 [Bombyx mori]	PREDICTED:_kinesin-like_protein_CG14535_isoform_X2_[Bombyx_mori]	kinesin-like protein CG14535		GO:0003777,GO:0005524,GO:0005737,GO:0005871,GO:0005874,GO:0008017	microtubule motor activity|ATP binding|cytoplasm|kinesin complex|microtubule|microtubule binding
LOC101746347	0.99085	32.0097	0.199031	up	6.26552e-05	89	GeneID:101746347	protein_coding	Lama2	KWMTBOMO01635	laminin subunit alpha-1 [Bombyx mori]	PREDICTED:_laminin_subunit_alpha-2_[Bombyx_mori]	laminin subunit alpha-1		GO:0005102,GO:0005201,GO:0005576,GO:0005604,GO:0005615,GO:0007155,GO:0007411,GO:0014037,GO:0030155,GO:0030334,GO:0031594,GO:0032224,GO:0042383,GO:0043083,GO:0043197,GO:0045995,GO:0062023	signaling receptor binding|extracellular matrix structural constituent|extracellular region|basement membrane|extracellular space|cell adhesion|axon guidance|Schwann cell differentiation|regulation of cell adhesion|regulation of cell migration|neuromuscular junction|positive regulation of synaptic transmission, cholinergic|sarcolemma|synaptic cleft|dendritic spine|regulation of embryonic developm…	ko04151,ko04512,ko04510	PI3K-Akt signaling pathway|ECM-receptor interaction|Focal adhesion
LOC105841468	0.980915	32.6883	0.19877	up	6.35984e-09	91	GeneID:105841468	protein_coding		KWMTBOMO00729	uncharacterized protein LOC105841468 [Bombyx mori]	PREDICTED:_uncharacterized_protein_LOC105841468_[Bombyx_mori]	uncharacterized LOC105841468
LOC101744295	0.98719	31.9542	0.198708	up	9.38404e-07	89	GeneID:101744295	protein_coding		KWMTBOMO01660	enhancer of mRNA-decapping protein 4 [Bombyx mori]	PREDICTED:_enhancer_of_mRNA-decapping_protein_4-like_[Bombyx_mori]	reticulocalbin-2		GO:0005509,GO:0005576	calcium ion binding|extracellular region
LOC101742519	0.780915	28.7725	0.198593	up	2.3689e-112	80	GeneID:101742519	protein_coding	DUOXA1	KWMTBOMO04577	dual oxidase maturation factor 1 [Bombyx mori]	PREDICTED:_dual_oxidase_maturation_factor_1_[Amyelois_transitella]	dual oxidase maturation factor 1		GO:0005789,GO:0005886,GO:0015031,GO:0016021,GO:0042743,GO:0045666,GO:0050727,GO:2000379,GO:2000609	endoplasmic reticulum membrane|plasma membrane|protein transport|integral component of membrane|hydrogen peroxide metabolic process|positive regulation of neuron differentiation|regulation of inflammatory response|positive regulation of reactive oxygen species metabolic process|regulation of thyroid hormone generation
LOC101735525	0.909281	30.9161	0.198529	up	3.87984e-44	86	GeneID:101735525	protein_coding	osp	KWMTBOMO05430	protein outspread isoform X5 [Trichoplusia ni]	PREDICTED:_protein_outspread-like_isoform_X2_[Bombyx_mori]	protein outspread
LOC101740740	0.71268	27.6311	0.198503	up	4.19479e-151	77	GeneID:101740740	protein_coding	PDZD2	KWMTBOMO02800	uncharacterized protein LOC101740740 [Bombyx mori]	PREDICTED:_uncharacterized_protein_LOC101740740_[Bombyx_mori]	uncharacterized LOC101740740		GO:0005576,GO:0005634,GO:0005737,GO:0005783,GO:0005911,GO:0007155	extracellular region|nucleus|cytoplasm|endoplasmic reticulum|cell-cell junction|cell adhesion
LOC101746519	0.84915	29.8191	0.198469	up	9.43566e-76	83	GeneID:101746519	protein_coding	cwo	KWMTBOMO13366	transcription factor cwo isoform X4 [Bombyx mori]	PREDICTED:_hairy/enhancer-of-split_related_with_YRPW_motif_protein_isoform_X5_[Bombyx_mori]	transcription factor cwo	bHLH	GO:0000122,GO:0000977,GO:0001078,GO:0003700,GO:0003714,GO:0005634,GO:0005654,GO:0006355,GO:0007219,GO:0007623,GO:0008134,GO:0030154,GO:0032922,GO:0042752,GO:0043565,GO:0046983,GO:0048813,GO:0050767,GO:1990837	negative regulation of transcription by RNA polymerase II|RNA polymerase II regulatory region sequence-specific DNA binding|proximal promoter DNA-binding transcription repressor activity, RNA polymerase II-specific|DNA-binding transcription factor activity|transcription corepressor activity|nucleus|nucleoplasm|regulation of transcription, DNA-templated|Notch signaling pathway|circadian rhythm|tra…
LOC101744184	0.997647	30.8794	0.198463	up	0.0463543	86	GeneID:101744184	protein_coding		KWMTBOMO01813	sodium- and chloride-dependent glycine transporter 2 [Bombyx mori]	proline_transporter_[Danaus_plexippus]	uncharacterized LOC101744184
LOC105841473	0.895948	30.7653	0.198297	up	3.97632e-51	86	GeneID:105841473	protein_coding	PIF4	KWMTBOMO12725	uncharacterized protein LOC105841473 [Bombyx mori]	PREDICTED:_uncharacterized_protein_LOC106652727,_partial_[Trichogramma_pretiosum]	uncharacterized LOC105841473		GO:0000287,GO:0000723,GO:0003677,GO:0004003,GO:0005524,GO:0005657,GO:0005739,GO:0006260,GO:0006281,GO:0006310,GO:0020023,GO:0032508,GO:0043141,GO:0051276	magnesium ion binding|telomere maintenance|DNA binding|ATP-dependent DNA helicase activity|ATP binding|replication fork|mitochondrion|DNA replication|DNA repair|DNA recombination|kinetoplast|DNA duplex unwinding|ATP-dependent 5'-3' DNA helicase activity|chromosome organization
LOC105842845	0.99268	31.054	0.198236	up	0.00019176	87	GeneID:105842845	protein_coding		KWMTBOMO12781	microtubule-associated protein futsch-like [Bombyx mori]	PREDICTED:_microtubule-associated_protein_futsch-like_[Bombyx_mori]	neurofilament heavy polypeptide-like
LOC101740694	0.786144	2.06074	0.198001	down	9.4394e-91	6	GeneID:101740694	protein_coding	ALDH1A1	KWMTBOMO05196	retinal dehydrogenase 1 [Bombyx mori]	PREDICTED:_retinal_dehydrogenase_1-like_[Amyelois_transitella]	retinal dehydrogenase 1		GO:0001523,GO:0001758,GO:0004029,GO:0005829,GO:0042572,GO:0055114	retinoid metabolic process|retinal dehydrogenase activity|aldehyde dehydrogenase (NAD) activity|cytosol|retinol metabolic process|oxidation-reduction process	ko00561,ko00071,ko00380,ko00310,ko00040,ko00410,ko00340,ko00620,ko00330,ko00903,ko00280,ko00625,ko00053,ko00010	Glycerolipid metabolism|Fatty acid degradation|Tryptophan metabolism|Lysine degradation|Pentose and glucuronate interconversions|beta-Alanine metabolism|Histidine metabolism|Pyruvate metabolism|Arginine and proline metabolism|Limonene and pinene degradation|Valine, leucine and isoleucine degradation|Chloroalkane and chloroalkene degradation|Ascorbate and aldarate metabolism|Glycolysis / Gluconeog…
LOC101743427	0.805229	29.0908	0.197299	up	5.88742e-99	81	GeneID:101743427	protein_coding	Kalrn	KWMTBOMO00548	kalirin [Bombyx mori]	PREDICTED:_kalirin_[Bombyx_mori]	kalirin		GO:0004674,GO:0005085,GO:0005089,GO:0005524,GO:0005654,GO:0005829,GO:0005856,GO:0007399,GO:0007409,GO:0007528,GO:0007595,GO:0007613,GO:0008344,GO:0014069,GO:0016020,GO:0019899,GO:0035023,GO:0035176,GO:0035556,GO:0042711,GO:0043005,GO:0043025,GO:0043547,GO:0046872,GO:0046959,GO:0048471,GO:0050773,GO:0060125,GO:0060137,GO:0061003,GO:0098696,GO:0098793,GO:0098885,GO:0098978,GO:0098989,GO:0099645,GO:…	protein serine/threonine kinase activity|guanyl-nucleotide exchange factor activity|Rho guanyl-nucleotide exchange factor activity|ATP binding|nucleoplasm|cytosol|cytoskeleton|nervous system development|axonogenesis|neuromuscular junction development|lactation|memory|adult locomotory behavior|postsynaptic density|membrane|enzyme binding|regulation of Rho protein signal transduction|social behavio…
LOC101736265	0.977778	31.8751	0.197145	up	5.35536e-11	89	GeneID:101736265	protein_coding		KWMTBOMO04997	uncharacterized protein LOC101736265 [Bombyx mori]	PREDICTED:_uncharacterized_protein_LOC101736398_isoform_X2_[Bombyx_mori]	uncharacterized LOC101736265
LOC105842671	0.933595	30.269	0.197088	up	3.71608e-33	84	GeneID:105842671	protein_coding	X-element\ORF2	KWMTBOMO09988	uncharacterized protein LOC105842671 [Bombyx mori]	PREDICTED:_uncharacterized_protein_LOC101735858_[Bombyx_mori]	uncharacterized LOC105842671		GO:0003964,GO:0006313	RNA-directed DNA polymerase activity|transposition, DNA-mediated
LOC101735589	0.984837	33.6417	0.197035	up	4.57623e-07	94	GeneID:101735589	protein_coding	TMC7	KWMTBOMO14472	transmembrane channel-like protein 7 [Bombyx mori]	PREDICTED:_transmembrane_channel-like_protein_7_[Bombyx_mori]	transmembrane channel-like protein 7		GO:0005887,GO:0006811	integral component of plasma membrane|ion transport
LOC110386839	0.991634	32.468	0.196993	up	0.000132482	91	GeneID:110386839	lncRNA		KWMTBOMO15696	uncharacterized protein LOC113521129, partial [Galleria mellonella]	PREDICTED:_uncharacterized_protein_LOC103311804_[Acyrthosiphon_pisum]
LOC101741926	0.924967	30.2047	0.19693	up	4.32479e-37	84	GeneID:101741926	protein_coding		KWMTBOMO03392	uncharacterized protein LOC101741926 [Bombyx mori]	PREDICTED:_uncharacterized_protein_LOC101743233_[Bombyx_mori]	uncharacterized LOC101741926
LOC101736508	0.899346	30.0205	0.196819	up	2.06177e-49	84	GeneID:101736508	protein_coding	gol	KWMTBOMO08302	protein goliath isoform X2 [Bombyx mori]	PREDICTED:_protein_goliath_isoform_X1_[Papilio_xuthus]	protein goliath		GO:0001707,GO:0003677,GO:0005634,GO:0005768,GO:0006511,GO:0008270,GO:0016021,GO:0016567,GO:0061630	mesoderm formation|DNA binding|nucleus|endosome|ubiquitin-dependent protein catabolic process|zinc ion binding|integral component of membrane|protein ubiquitination|ubiquitin protein ligase activity
LOC101743326	0.900392	30.9164	0.196652	up	4.23837e-48	86	GeneID:101743326	protein_coding	mib1	KWMTBOMO02070	E3 ubiquitin-protein ligase MIB1 [Bombyx mori]	PREDICTED:_E3_ubiquitin-protein_ligase_MIB1_[Bombyx_mori]	E3 ubiquitin-protein ligase MIB1	RHD	GO:0000209,GO:0004842,GO:0005737,GO:0005829,GO:0006897,GO:0007219,GO:0007423,GO:0008104,GO:0008270,GO:0008593,GO:0016567,GO:0045179,GO:0045747,GO:0046331,GO:0061630	protein polyubiquitination|ubiquitin-protein transferase activity|cytoplasm|cytosol|endocytosis|Notch signaling pathway|sensory organ development|protein localization|zinc ion binding|regulation of Notch signaling pathway|protein ubiquitination|apical cortex|positive regulation of Notch signaling pathway|lateral inhibition|ubiquitin protein ligase activity
LOC101742904	0.997647	31.9471	0.196574	up	0.0483297	89	GeneID:101742904	protein_coding	zfh1	KWMTBOMO05383	zinc finger protein 1 isoform X2 [Bombyx mori]	PREDICTED:_zinc_finger_protein_1_isoform_X2_[Bombyx_mori]	zinc finger protein 1	zf-C2H2	GO:0000122,GO:0000977,GO:0003677,GO:0003705,GO:0005634,GO:0007280,GO:0007399,GO:0007498,GO:0007507,GO:0007516,GO:0008045,GO:0008354,GO:0008406,GO:0019730,GO:0046872,GO:0048103,GO:0048542,GO:0061321	negative regulation of transcription by RNA polymerase II|RNA polymerase II regulatory region sequence-specific DNA binding|DNA binding|transcription factor activity, RNA polymerase II distal enhancer sequence-specific binding|nucleus|pole cell migration|nervous system development|mesoderm development|heart development|hemocyte development|motor neuron axon guidance|germ cell migration|gonad deve…
LOC101736175	0.947451	30.8527	0.196207	up	1.74709e-25	86	GeneID:101736175	protein_coding	Tmprss2	KWMTBOMO05752	atrial natriuretic peptide-converting enzyme [Bombyx mori]	PREDICTED:_atrial_natriuretic_peptide-converting_enzyme,_partial_[Bombyx_mori]	atrial natriuretic peptide-converting enzyme		GO:0004252,GO:0005044,GO:0005576,GO:0005886,GO:0006508,GO:0016021,GO:0016540,GO:0046598	serine-type endopeptidase activity|scavenger receptor activity|extracellular region|plasma membrane|proteolysis|integral component of membrane|protein autoprocessing|positive regulation of viral entry into host cell
LOC101736790	0.963922	31.3947	0.196204	up	1.39457e-17	88	GeneID:101736790	protein_coding	TMCC2	KWMTBOMO15998	transmembrane and coiled-coil domains protein 2 isoform X7 [Bombyx mori]	PREDICTED:_transmembrane_and_coiled-coil_domains_protein_2_isoform_X3_[Bombyx_mori]	transmembrane and coiled-coil domains protein 2		GO:0005783,GO:0016021,GO:0042982	endoplasmic reticulum|integral component of membrane|amyloid precursor protein metabolic process
LOC101746304	0.738562	28.0398	0.196146	up	1.27818e-134	78	GeneID:101746304	protein_coding		KWMTBOMO02746	uncharacterized protein LOC101746304 [Bombyx mori]	PREDICTED:_uncharacterized_protein_LOC101746304_[Bombyx_mori]	uncharacterized LOC101746304
LOC101745191	0.973072	1.06552	0.196105	down	9.22438e-11	3	GeneID:101745191	protein_coding	afmid	KWMTBOMO08836	hypothetical protein B5V51_12121 [Heliothis virescens]	PREDICTED:_kynurenine_formamidase-like_[Bombyx_mori]	kynurenine formamidase		GO:0004061,GO:0005634,GO:0005829,GO:0019441,GO:0034354	arylformamidase activity|nucleus|cytosol|tryptophan catabolic process to kynurenine|'de novo' NAD biosynthetic process from tryptophan	ko00630,ko00380	Glyoxylate and dicarboxylate metabolism|Tryptophan metabolism
LOC110385782	0.994248	29.1111	0.196087	up	0.00064045	81	GeneID:110385782	protein_coding		KWMTBOMO04359	uncharacterized protein LOC110385782 [Bombyx mori]	PREDICTED:_protein_unc-13_homolog_C-like_[Amyelois_transitella]	uncharacterized LOC110385782
LOC101745182	0.997124	1.98789	0.196021	down	0.0347255	6	GeneID:101745182	protein_coding		KWMTBOMO10344	zinc carboxypeptidase [Bombyx mori]	PREDICTED:_zinc_carboxypeptidase_A_1-like_[Bombyx_mori]	esterase FE4		GO:0052689	carboxylic ester hydrolase activity
LOC101745503	0.963922	0.607521	0.195949	down	1.64083e-13	2	GeneID:101745503	protein_coding	Orct	KWMTBOMO13705	organic cation transporter protein isoform X2 [Bombyx mori]	PREDICTED:_organic_cation_transporter_protein-like_isoform_X2_[Bombyx_mori]	organic cation transporter protein		GO:0006811,GO:0006915,GO:0016021,GO:0022857	ion transport|apoptotic process|integral component of membrane|transmembrane transporter activity
LOC101740446	0.789804	28.9855	0.195825	up	1.82037e-106	81	GeneID:101740446	protein_coding	Gtpbp2	KWMTBOMO06330	GTP-binding protein 2 [Bombyx mori]	PREDICTED:_uncharacterized_protein_LOC101740446_[Bombyx_mori]	GTP-binding protein 2		GO:0003746,GO:0003924,GO:0005525,GO:0006414,GO:0043231	translation elongation factor activity|GTPase activity|GTP binding|translational elongation|intracellular membrane-bounded organelle
LOC101739522	0.99634	34.2378	0.195647	up	0.0196066	95	GeneID:101739522	protein_coding	NDUFV1	KWMTBOMO01752	NADH dehydrogenase [ubiquinone] flavoprotein 1, mitochondrial [Bombyx mori]	PREDICTED:_LOW_QUALITY_PROTEIN:_uncharacterized_protein_LOC101740551_[Bombyx_mori]	NADH dehydrogenase [ubiquinone] flavoprotein 1, mitochondrial-like		GO:0005743,GO:0008137,GO:0010181,GO:0046872,GO:0051287,GO:0051539,GO:0070469	mitochondrial inner membrane|NADH dehydrogenase (ubiquinone) activity|FMN binding|metal ion binding|NAD binding|4 iron, 4 sulfur cluster binding|respiratory chain	ko00190	Oxidative phosphorylation
LOC101735454	0.996078	30.1855	0.195545	up	0.00902152	84	GeneID:101735454	protein_coding	Syncrip	KWMTBOMO03630	heterogeneous nuclear ribonucleoprotein Q [Bombyx mori]	PREDICTED:_heterogeneous_nuclear_ribonucleoprotein_R_isoform_X1_[Papilio_xuthus]	heterogeneous nuclear ribonucleoprotein Q		GO:0005654,GO:0005737,GO:0005783,GO:0006397,GO:0008143,GO:0008380,GO:0017148,GO:0070934,GO:0070937,GO:0071013,GO:0071204,GO:0071346,GO:0097452,GO:1990904	nucleoplasm|cytoplasm|endoplasmic reticulum|mRNA processing|poly(A) binding|RNA splicing|negative regulation of translation|CRD-mediated mRNA stabilization|CRD-mediated mRNA stability complex|catalytic step 2 spliceosome|histone pre-mRNA 3'end processing complex|cellular response to interferon-gamma|GAIT complex|ribonucleoprotein complex
LOC101743968	0.977255	31.7622	0.195309	up	5.64893e-11	89	GeneID:101743968	protein_coding		KWMTBOMO16460	uncharacterized protein LOC101743968 [Bombyx mori]	hypothetical_protein_RR48_02034_[Papilio_machaon]	uncharacterized LOC101743968
LOC101738138	0.993987	30.7763	0.195292	up	0.000571021	86	GeneID:101738138	protein_coding	Jazf1	KWMTBOMO03318	juxtaposed with another zinc finger protein 1 isoform X1 [Bombyx mori]	PREDICTED:_juxtaposed_with_another_zinc_finger_protein_1_[Amyelois_transitella]	juxtaposed with another zinc finger protein 1	zf-C2H2	GO:0000122,GO:0001650,GO:0003676,GO:0003714,GO:0005634,GO:0005829,GO:0006629,GO:0017053,GO:0046872	negative regulation of transcription by RNA polymerase II|fibrillar center|nucleic acid binding|transcription corepressor activity|nucleus|cytosol|lipid metabolic process|transcriptional repressor complex|metal ion binding
LOC101746432	0.965229	32.3796	0.195221	up	1.51825e-15	90	GeneID:101746432	protein_coding	Ten-a	KWMTBOMO07893	teneurin-a isoform X2 [Bombyx mori]	PREDICTED:_teneurin-a_isoform_X2_[Bombyx_mori]	teneurin-a		GO:0001941,GO:0003824,GO:0005576,GO:0007155,GO:0007274,GO:0008039,GO:0008045,GO:0016021,GO:0016200,GO:0030054,GO:0030424,GO:0031012,GO:0031594,GO:0034110,GO:0034116,GO:0040017,GO:0042734,GO:0042803,GO:0043025,GO:0046982,GO:0048036,GO:0048499,GO:0048786,GO:0048788,GO:0048790,GO:0050808,GO:0051124,GO:0097090,GO:2000331	postsynaptic membrane organization|catalytic activity|extracellular region|cell adhesion|neuromuscular synaptic transmission|synaptic target recognition|motor neuron axon guidance|integral component of membrane|synaptic target attraction|cell junction|axon|extracellular matrix|neuromuscular junction|regulation of homotypic cell-cell adhesion|positive regulation of heterotypic cell-cell adhesion|p…
LOC101738718	0.99268	31.1758	0.194935	up	0.000205979	87	GeneID:101738718	protein_coding	Ptprn2	KWMTBOMO05587	receptor-type tyrosine-protein phosphatase N2 isoform X4 [Bombyx mori]	PREDICTED:_receptor-type_tyrosine-protein_phosphatase_N2_isoform_X3_[Bombyx_mori]	receptor-type tyrosine-protein phosphatase N2		GO:0004725,GO:0005737,GO:0005788,GO:0006629,GO:0007269,GO:0030054,GO:0030141,GO:0030285,GO:0030667,GO:0030672,GO:0034260,GO:0035773,GO:0043195,GO:0043235	protein tyrosine phosphatase activity|cytoplasm|endoplasmic reticulum lumen|lipid metabolic process|neurotransmitter secretion|cell junction|secretory granule|integral component of synaptic vesicle membrane|secretory granule membrane|synaptic vesicle membrane|negative regulation of GTPase activity|insulin secretion involved in cellular response to glucose stimulus|terminal bouton|receptor complex
LOC101746443	0.913987	31.0402	0.19485	up	3.19647e-41	87	GeneID:101746443	protein_coding	Frmpd4	KWMTBOMO13968	uncharacterized protein LOC101746443 [Bombyx mori]	PREDICTED:_uncharacterized_protein_LOC101746443_[Bombyx_mori]	uncharacterized LOC101746443		GO:0005546,GO:0005856,GO:0014069,GO:0032991,GO:0043197,GO:0051835,GO:0098974,GO:0098978	phosphatidylinositol-4,5-bisphosphate binding|cytoskeleton|postsynaptic density|protein-containing complex|dendritic spine|positive regulation of synapse structural plasticity|postsynaptic actin cytoskeleton organization|glutamatergic synapse
LOC110386210	0.993464	30.1181	0.194679	up	0.000320074	84	GeneID:110386210	protein_coding		KWMTBOMO13143	LOW QUALITY PROTEIN: uncharacterized protein LOC112054636 [Bicyclus anynana]	PREDICTED:_uncharacterized_protein_LOC105841867_[Bombyx_mori]	uncharacterized LOC110386210
ND1	0.447059	17.9382	0.194578	down	1.87888e-180	50	--	--	--	--	--	--	--	--	--	--	--	--
LOC101741758	0.993464	30.8293	0.194525	up	0.000303744	86	GeneID:101741758	protein_coding	CEP97	KWMTBOMO08501	centrosomal protein of 97 kDa [Bombyx mori]	PREDICTED:_centrosomal_protein_of_97_kDa_[Bombyx_mori]	centrosomal protein of 97 kDa		GO:0005516,GO:0005813,GO:0005815,GO:0005829,GO:0032991,GO:0097711,GO:1901673,GO:1902018	calmodulin binding|centrosome|microtubule organizing center|cytosol|protein-containing complex|ciliary basal body-plasma membrane docking|regulation of mitotic spindle assembly|negative regulation of cilium assembly
LOC110386452	0.991373	32.9461	0.19446	up	0.000143248	92	GeneID:110386452	lncRNA
LOC105842938	0.756601	28.4888	0.194422	up	4.02665e-124	79	GeneID:105842938	lncRNA		KWMTBOMO10051	transmembrane channel-like protein 3 isoform X1 [Helicoverpa armigera]	Transmembrane_channel-like_protein_5_[Papilio_machaon]
LOC101736278	0.995294	29.6551	0.194304	up	0.00263227	83	GeneID:101736278	protein_coding		KWMTBOMO11093	uncharacterized protein LOC101736278 isoform X1 [Bombyx mori]	PREDICTED:_uncharacterized_protein_LOC106121830_[Papilio_xuthus]	uncharacterized LOC101736278
LOC101735887	0.973333	32.112	0.194007	up	1.40039e-12	90	GeneID:101735887	protein_coding	zdhhc16a	KWMTBOMO00401	probable palmitoyltransferase ZDHHC16 [Bombyx mori]	PREDICTED:_probable_palmitoyltransferase_ZDHHC16_[Bombyx_mori]	probable palmitoyltransferase ZDHHC16		GO:0001654,GO:0005789,GO:0005794,GO:0006974,GO:0007507,GO:0016021,GO:0016409,GO:0018345,GO:0019706,GO:0021537,GO:0021898,GO:0021899	eye development|endoplasmic reticulum membrane|Golgi apparatus|cellular response to DNA damage stimulus|heart development|integral component of membrane|palmitoyltransferase activity|protein palmitoylation|protein-cysteine S-palmitoyltransferase activity|telencephalon development|commitment of multipotent stem cells to neuronal lineage in forebrain|fibroblast growth factor receptor signaling path…
Hrp28	0.621699	22.3319	0.194005	up	2.35302e-173	62	GeneID:100127018	protein_coding	Hrb27C	KWMTBOMO12401	hnRNPA/B-like 28 isoform X2 [Bombyx mori]	PREDICTED:_hnRNPA/B-like_28_isoform_X2_[Bombyx_mori]	hnRNPA/B-like 28	CSD	GO:0003697,GO:0003723,GO:0003729,GO:0003730,GO:0005634,GO:0005654,GO:0005737,GO:0007283,GO:0007319,GO:0007411,GO:0008266,GO:0032991,GO:0034046,GO:0043186,GO:0045451,GO:0045727,GO:0048024,GO:0048026,GO:0048027,GO:1903688,GO:1990904	single-stranded DNA binding|RNA binding|mRNA binding|mRNA 3'-UTR binding|nucleus|nucleoplasm|cytoplasm|spermatogenesis|negative regulation of oskar mRNA translation|axon guidance|poly(U) RNA binding|protein-containing complex|poly(G) binding|P granule|pole plasm oskar mRNA localization|positive regulation of translation|regulation of mRNA splicing, via spliceosome|positive regulation of mRNA spli…	ko03015	mRNA surveillance pathway
LOC101744925	0.993464	28.409	0.193903	up	0.000314762	79	GeneID:101744925	protein_coding		KWMTBOMO09220	uncharacterized protein LOC101744925 [Bombyx mori]	seminal_fluid_protein_CSSFP066_[Chilo_suppressalis]	uncharacterized LOC101744925
LOC101736659	0.989281	32.6912	0.193855	up	2.17838e-05	91	GeneID:101736659	protein_coding	Gld	KWMTBOMO11245	hypothetical protein, partial [Ostrinia nubilalis]	PREDICTED:_glucose_dehydrogenase_[FAD,_quinone]-like_isoform_X2_[Bombyx_mori]	glucose dehydrogenase [FAD, quinone]		GO:0005576,GO:0016614,GO:0050660	extracellular region|oxidoreductase activity, acting on CH-OH group of donors|flavin adenine dinucleotide binding	ko00260	Glycine, serine and threonine metabolism
LOC105841532	0.831895	29.3747	0.193779	up	1.86414e-82	82	GeneID:105841532	protein_coding	Fbn2	KWMTBOMO12347	fibrillin-1 [Bombyx mori]	PREDICTED:_fibrillin-1-like_[Bombyx_mori]	fibrillin-1		GO:0001527,GO:0005201,GO:0005509,GO:0005576,GO:0030326,GO:0030501,GO:0031012,GO:0035108,GO:0035583,GO:0043010,GO:0045669,GO:0048048,GO:0060346,GO:0062023	microfibril|extracellular matrix structural constituent|calcium ion binding|extracellular region|embryonic limb morphogenesis|positive regulation of bone mineralization|extracellular matrix|limb morphogenesis|sequestering of TGFbeta in extracellular matrix|camera-type eye development|positive regulation of osteoblast differentiation|embryonic eye morphogenesis|bone trabecula formation|collagen-co…
ChiR1	0.900131	30.2749	0.193685	up	3.57734e-48	84	GeneID:692403	protein_coding	Cht10	KWMTBOMO05735	probable chitinase 10 [Spodoptera litura]	Chitinase-related_protein_1_[Operophtera_brumata]	chitinase-related protein 1		GO:0000272,GO:0004568,GO:0005576,GO:0006032,GO:0008061	polysaccharide catabolic process|chitinase activity|extracellular region|chitin catabolic process|chitin binding	ko00520	Amino sugar and nucleotide sugar metabolism
LOC105842278	0.986667	32.7859	0.193679	up	1.5198e-06	91	GeneID:105842278	protein_coding	RTase	KWMTBOMO15156	protein unc-79 homolog [Vanessa tameamea]	hypothetical_protein_EAI_08637,_partial_[Harpegnathos_saltator]	uncharacterized LOC105842278		GO:0003964,GO:0006313	RNA-directed DNA polymerase activity|transposition, DNA-mediated
LOC101741538	0.913725	30.909	0.193266	up	1.59216e-41	86	GeneID:101741538	protein_coding	Ror	KWMTBOMO01838	tyrosine-protein kinase transmembrane receptor Ror isoform X1 [Bombyx mori]	PREDICTED:_tyrosine-protein_kinase_transmembrane_receptor_Ror-like_isoform_X1_[Bombyx_mori]	tyrosine-protein kinase transmembrane receptor Ror		GO:0004713,GO:0004714,GO:0004888,GO:0005524,GO:0005737,GO:0005887,GO:0006468,GO:0007169,GO:0007417,GO:0009968,GO:0016021,GO:0017147,GO:0030154,GO:0030424,GO:0043066,GO:0043235,GO:0070374	protein tyrosine kinase activity|transmembrane receptor protein tyrosine kinase activity|transmembrane signaling receptor activity|ATP binding|cytoplasm|integral component of plasma membrane|protein phosphorylation|transmembrane receptor protein tyrosine kinase signaling pathway|central nervous system development|negative regulation of signal transduction|integral component of membrane|Wnt-protei…
LOC101736733	0.99634	32.9224	0.19305	up	0.0176567	92	--	--	--	--	--	--	--	--	--	--	--	--
LOC101738815	0.862745	30.1269	0.193027	up	1.29188e-67	84	GeneID:101738815	protein_coding	PLEKHA5	KWMTBOMO03964	LOW QUALITY PROTEIN: uncharacterized protein LOC101738815 [Bombyx mori]	PREDICTED:_LOW_QUALITY_PROTEIN:_uncharacterized_protein_LOC101738815_[Bombyx_mori]	uncharacterized LOC101738815		GO:0005654,GO:0005829,GO:0010314,GO:0014069,GO:0016020,GO:0032266,GO:0061458,GO:0070273,GO:0080025,GO:0098978	nucleoplasm|cytosol|phosphatidylinositol-5-phosphate binding|postsynaptic density|membrane|phosphatidylinositol-3-phosphate binding|reproductive system development|phosphatidylinositol-4-phosphate binding|phosphatidylinositol-3,5-bisphosphate binding|glutamatergic synapse
LOC101741208	0.879216	1.24144	0.192707	down	3.06974e-47	3	GeneID:101741208	protein_coding	Orct	KWMTBOMO07604	organic cation transporter protein isoform X1 [Bombyx mori]	PREDICTED:_organic_cation_transporter_protein-like_isoform_X1_[Bombyx_mori]	organic cation transporter protein		GO:0006811,GO:0006915,GO:0016021,GO:0022857	ion transport|apoptotic process|integral component of membrane|transmembrane transporter activity
LOC101741643	0.993725	29.1809	0.192606	up	0.000402444	81	GeneID:101741643	protein_coding	sens	KWMTBOMO02077	zinc finger protein 629 [Bombyx mori]	senseless_[Danaus_plexippus]	zinc finger protein 629	zf-C2H2	GO:0000122,GO:0003700,GO:0003705,GO:0005634,GO:0005700,GO:0007219,GO:0007411,GO:0007422,GO:0007423,GO:0007601,GO:0008407,GO:0008594,GO:0016360,GO:0042051,GO:0043066,GO:0043425,GO:0043565,GO:0045465,GO:0045872,GO:0045944,GO:0046530,GO:0046872	negative regulation of transcription by RNA polymerase II|DNA-binding transcription factor activity|transcription factor activity, RNA polymerase II distal enhancer sequence-specific binding|nucleus|polytene chromosome|Notch signaling pathway|axon guidance|peripheral nervous system development|sensory organ development|visual perception|chaeta morphogenesis|photoreceptor cell morphogenesis|sensor…
LOC101738991	0.548235	17.6565	0.192502	up	3.67208e-179	49	GeneID:101738991	protein_coding	HNRNP	KWMTBOMO03337	heterogeneous nuclear ribonucleoprotein 87F [Bombyx mori]	Heterogeneous_nuclear_ribonucleoprotein_at_87F_[Operophtera_brumata]	heterogeneous nuclear ribonucleoprotein 87F	CSD	GO:0003723,GO:0005634	RNA binding|nucleus	ko03040	Spliceosome
LOC110385187	0.954248	31.4649	0.192485	up	1.5968e-22	88	GeneID:110385187	protein_coding					uncharacterized LOC110385187
LOC101744757	0.989281	31.5453	0.192401	up	1.09271e-05	88	GeneID:101744757	protein_coding	FOXK1	KWMTBOMO10003	forkhead box protein K1, partial [Bombyx mori]	PREDICTED:_forkhead_box_protein_K1_[Bombyx_mori]	forkhead box protein K1	Fork head	GO:0000976,GO:0000977,GO:0000981,GO:0001077,GO:0001078,GO:0005634,GO:0005654,GO:0005737,GO:0007517,GO:0016579,GO:0030154	transcription regulatory region sequence-specific DNA binding|RNA polymerase II regulatory region sequence-specific DNA binding|DNA-binding transcription factor activity, RNA polymerase II-specific|proximal promoter DNA-binding transcription activator activity, RNA polymerase II-specific|proximal promoter DNA-binding transcription repressor activity, RNA polymerase II-specific|nucleus|nucleoplasm…
LOC101745177	0.979085	31.9147	0.192101	up	1.38679e-10	89	GeneID:101745177	protein_coding		KWMTBOMO11739	uncharacterized protein LOC101745177 [Bombyx mori]	PREDICTED:_uncharacterized_protein_LOC106113972_[Papilio_xuthus]	uncharacterized LOC101745177
Hmg-r	0.983529	31.7568	0.192038	up	3.89529e-08	89	GeneID:100101204	protein_coding	HMGR	KWMTBOMO00710	3-hydroxy-3-methylglutaryl-CoA reductase [Bombyx mori]	3-hydroxy-3-methylglutaryl-CoA_reductase_precursor_[Bombyx_mori]	3-hydroxy-3-methylglutaryl-CoA reductase		GO:0004420,GO:0005789,GO:0008299,GO:0015936,GO:0016021,GO:0050661	hydroxymethylglutaryl-CoA reductase (NADPH) activity|endoplasmic reticulum membrane|isoprenoid biosynthetic process|coenzyme A metabolic process|integral component of membrane|NADP binding	ko00900,ko04976,ko04152	Terpenoid backbone biosynthesis|Bile secretion|AMPK signaling pathway
LOC110385998	0.996601	32.2916	0.19196	up	0.0242752	90	GeneID:110385998	lncRNA
LOC110384767	0.984052	1.11436	0.191854	down	1.46733e-06	3	GeneID:110384767	lncRNA		KWMTBOMO16222	LOW QUALITY PROTEIN: uncharacterized protein LOC101740701 [Bombyx mori]	PREDICTED:_LOW_QUALITY_PROTEIN:_uncharacterized_protein_LOC101740701_[Bombyx_mori]
LOC101742917	0.995817	31.6471	0.191668	up	0.0074149	88	GeneID:101742917	protein_coding	5-HT7	KWMTBOMO15668	5-hydroxytryptamine receptor 1 [Bombyx mori]	PREDICTED:_5-hydroxytryptamine_receptor_1-like_[Bombyx_mori]	5-hydroxytryptamine receptor 1		GO:0004930,GO:0004993,GO:0005622,GO:0005887,GO:0007187,GO:0007192,GO:0007210,GO:0007268,GO:0007619,GO:0008227,GO:0016021,GO:0016543,GO:0016545,GO:0016546,GO:0030425,GO:0030594,GO:0060179,GO:0060180	G protein-coupled receptor activity|G protein-coupled serotonin receptor activity|intracellular|integral component of plasma membrane|G protein-coupled receptor signaling pathway, coupled to cyclic nucleotide second messenger|adenylate cyclase-activating serotonin receptor signaling pathway|serotonin receptor signaling pathway|chemical synaptic transmission|courtship behavior|G protein-coupled am…	ko04726,ko04014,ko04020,ko04080	Serotonergic synapse|Ras signaling pathway|Calcium signaling pathway|Neuroactive ligand-receptor interaction
LOC101746043	0.927582	0.575185	0.191648	down	7.33237e-26	2	GeneID:101746043	protein_coding	Picot	KWMTBOMO04226	putative inorganic phosphate cotransporter [Bombyx mori]	PREDICTED:_putative_inorganic_phosphate_cotransporter_[Papilio_polytes]	putative inorganic phosphate cotransporter		GO:0006814,GO:0015114,GO:0015293,GO:0016021	sodium ion transport|phosphate ion transmembrane transporter activity|symporter activity|integral component of membrane
LOC110386624	0.975163	31.4345	0.191605	up	6.22387e-12	88	GeneID:110386624	lncRNA		KWMTBOMO08177	uncharacterized protein LOC101735994 isoform X1 [Bombyx mori]	PREDICTED:_uncharacterized_protein_LOC101735994_[Bombyx_mori]
LOC101746345	0.867451	29.9592	0.19157	up	3.18163e-64	84	GeneID:101746345	protein_coding		KWMTBOMO09680	uncharacterized protein LOC101746345 isoform X2 [Bombyx mori]	PREDICTED:_uncharacterized_protein_LOC101746345_isoform_X2_[Bombyx_mori]	uncharacterized LOC101746345
LOC101737509	0.842614	29.544	0.191446	up	3.27356e-77	82	GeneID:101737509	protein_coding	CdGAPr	KWMTBOMO14017	GTPase-activating protein CdGAPr [Bombyx mori]	PREDICTED:_GTPase-activating_protein_CdGAPr_[Bombyx_mori]	GTPase-activating protein CdGAPr	bHLH	GO:0005096,GO:0005622,GO:0007264,GO:0031290	GTPase activator activity|intracellular|small GTPase mediated signal transduction|retinal ganglion cell axon guidance
LOC101746048	0.597124	20.7775	0.191388	up	7.17937e-175	58	GeneID:101746048	protein_coding	Fas3	KWMTBOMO14238	fasciclin-3 isoform X4 [Bombyx mori]	PREDICTED:_fasciclin-3_isoform_X5_[Bombyx_mori]	fasciclin-3		GO:0005737,GO:0005829,GO:0005886,GO:0005918,GO:0005920,GO:0007156,GO:0007411,GO:0007413,GO:0008039,GO:0016021,GO:0016200,GO:0016323,GO:0016328,GO:0030707,GO:0031594,GO:0031965,GO:0055037	cytoplasm|cytosol|plasma membrane|septate junction|smooth septate junction|homophilic cell adhesion via plasma membrane adhesion molecules|axon guidance|axonal fasciculation|synaptic target recognition|integral component of membrane|synaptic target attraction|basolateral plasma membrane|lateral plasma membrane|ovarian follicle cell development|neuromuscular junction|nuclear membrane|recycling end…
LOC101744208	0.992941	30.9679	0.191184	up	0.000277432	86	GeneID:101744208	protein_coding	wls				protein wntless		GO:0005887,GO:0007367,GO:0008587,GO:0016055,GO:0017147,GO:0030054,GO:0030177,GO:0030285,GO:0031227,GO:0031228,GO:0031302,GO:0031594,GO:0033157,GO:0042734,GO:0045211,GO:0050714	integral component of plasma membrane|segment polarity determination|imaginal disc-derived wing margin morphogenesis|Wnt signaling pathway|Wnt-protein binding|cell junction|positive regulation of Wnt signaling pathway|integral component of synaptic vesicle membrane|intrinsic component of endoplasmic reticulum membrane|intrinsic component of Golgi membrane|intrinsic component of endosome membrane|…
CPH21	0.452026	17.6519	0.190721	down	6.58825e-178	49	GeneID:100379475	protein_coding		KWMTBOMO06684	--	cuticular_protein_hypothetical_21_precursor_[Bombyx_mori]	cuticular protein hypothetical 21
Cyp332a1	0.989804	2.47937	0.190721	down	1.83818e-05	7	GeneID:100141432	protein_coding	Cyp6g2	KWMTBOMO08858	cytochrome P450 CYP332A1 [Bombyx mori]	cytochrome_P450_CYP332A1_[Bombyx_mori]	cytochrome P450 CYP332A1		GO:0004497,GO:0005506,GO:0005789,GO:0016705,GO:0017085,GO:0020037,GO:0031090,GO:0046680,GO:0046701	monooxygenase activity|iron ion binding|endoplasmic reticulum membrane|oxidoreductase activity, acting on paired donors, with incorporation or reduction of molecular oxygen|response to insecticide|heme binding|organelle membrane|response to DDT|insecticide catabolic process
LOC101746147	0.985882	32.1768	0.190641	up	6.48839e-07	90	GeneID:101746147	protein_coding	METRNL	KWMTBOMO10228	meteorin-like protein [Bombyx mori]	PREDICTED:_meteorin-like_protein_[Bombyx_mori]	meteorin-like protein		GO:0005179,GO:0005615,GO:0009409,GO:0014850,GO:0045444,GO:0050728,GO:0050873,GO:0070062,GO:0090336,GO:0097009	hormone activity|extracellular space|response to cold|response to muscle activity|fat cell differentiation|negative regulation of inflammatory response|brown fat cell differentiation|extracellular exosome|positive regulation of brown fat cell differentiation|energy homeostasis
LOC101744922	0.969935	31.9376	0.190595	up	3.18983e-14	89	GeneID:101744922	protein_coding	Hsp68	KWMTBOMO06238	heat shock protein 68 isoform X1 [Bombyx mori]	PREDICTED:_heat_shock_protein_68-like_[Bombyx_mori]	heat shock protein 68		GO:0005524,GO:0005737,GO:0005739,GO:0005829,GO:0006457,GO:0006986,GO:0008340,GO:0016887,GO:0031072,GO:0034605,GO:0034620,GO:0042026,GO:0042594,GO:0042623,GO:0044183,GO:0051082,GO:0051085,GO:0051787	ATP binding|cytoplasm|mitochondrion|cytosol|protein folding|response to unfolded protein|determination of adult lifespan|ATPase activity|heat shock protein binding|cellular response to heat|cellular response to unfolded protein|protein refolding|response to starvation|ATPase activity, coupled|protein binding involved in protein folding|unfolded protein binding|chaperone cofactor-dependent protein…	ko04010,ko04915,ko04141,ko03040,ko04612,ko04213,ko04144	MAPK signaling pathway|Estrogen signaling pathway|Protein processing in endoplasmic reticulum|Spliceosome|Antigen processing and presentation|Longevity regulating pathway - multiple species|Endocytosis
os	0.980392	0.809024	0.190433	down	1.67539e-08	2	GeneID:100862785	protein_coding	SLC36A3	KWMTBOMO00644	similar to amino acid transporter [Bombyx mori]	os_protein_[Bombyx_mori]	os protein		GO:0003333,GO:0005280,GO:0015078,GO:0015171,GO:0015180,GO:0015187,GO:0015193,GO:0015808,GO:0015816,GO:0016021,GO:0035524,GO:1902600	amino acid transmembrane transport|amino acid:proton symporter activity|proton transmembrane transporter activity|amino acid transmembrane transporter activity|L-alanine transmembrane transporter activity|glycine transmembrane transporter activity|L-proline transmembrane transporter activity|L-alanine transport|glycine transport|integral component of membrane|proline transmembrane transport|proto…
LOC101746405	0.988497	29.4939	0.190346	up	2.39598e-06	82	GeneID:101746405	protein_coding					circumsporozoite protein
LOC101742224	0.996078	33.1579	0.190275	up	0.0121881	92	GeneID:101742224	protein_coding		KWMTBOMO14321	reverse transcriptase [Bombyx mori]	reverse_transcriptase_[Bombyx_mori]	uncharacterized LOC101742224
LOC110385443	0.982745	32.7648	0.190231	up	1.98024e-08	91	GeneID:110385443	protein_coding					uncharacterized LOC110385443
LOC692961	0.992157	29.2442	0.190212	up	8.91101e-05	82	GeneID:692961	protein_coding	PEX14	KWMTBOMO04313	peroxisomal membrane anchor protein [Bombyx mori]	peroxisomal_membrane_anchor_protein_[Bombyx_mori]	peroxisomal membrane anchor protein		GO:0001650,GO:0003714,GO:0005102,GO:0005622,GO:0005634,GO:0005777,GO:0005778,GO:0006625,GO:0007031,GO:0008017,GO:0016020,GO:0016021,GO:0016558,GO:0016560,GO:0016561,GO:0016567,GO:0032091,GO:0032991,GO:0034453,GO:0036250,GO:0043433,GO:0044721,GO:0045892,GO:0047485,GO:0048487,GO:0051260,GO:0065003,GO:1901094,GO:1990429	fibrillar center|transcription corepressor activity|signaling receptor binding|intracellular|nucleus|peroxisome|peroxisomal membrane|protein targeting to peroxisome|peroxisome organization|microtubule binding|membrane|integral component of membrane|protein import into peroxisome matrix|protein import into peroxisome matrix, docking|protein import into peroxisome matrix, translocation|protein ubiq…	ko04146	Peroxisome
LOC105842214	0.95634	30.7266	0.190011	up	4.23798e-21	86	GeneID:105842214	protein_coding		KWMTBOMO05400	uncharacterized protein LOC105842214 [Bombyx mori]	PREDICTED:_uncharacterized_protein_LOC105842214_[Bombyx_mori]	uncharacterized LOC105842214
LOC101738034	0.96732	32.2864	0.18998	up	7.73141e-15	90	GeneID:101738034	protein_coding	ewg	KWMTBOMO03119	DNA-binding protein Ewg isoform X5 [Bombyx mori]	PREDICTED:_DNA-binding_protein_Ewg_isoform_X4_[Bombyx_mori]	DNA-binding protein Ewg	Nrf1	GO:0000978,GO:0001046,GO:0003677,GO:0003700,GO:0005634,GO:0006357,GO:0007417,GO:0007517,GO:0007527,GO:0007560,GO:0045886,GO:0090263	RNA polymerase II proximal promoter sequence-specific DNA binding|core promoter sequence-specific DNA binding|DNA binding|DNA-binding transcription factor activity|nucleus|regulation of transcription by RNA polymerase II|central nervous system development|muscle organ development|adult somatic muscle development|imaginal disc morphogenesis|negative regulation of synaptic growth at neuromuscular j…
LOC101742840	0.877386	29.6287	0.18987	up	1.08323e-58	83	GeneID:101742840	protein_coding		KWMTBOMO10856	uncharacterized protein LOC101742840 [Bombyx mori]	PREDICTED:_LOW_QUALITY_PROTEIN:_nuclear_pore_complex_protein_Nup214-like_[Bombyx_mori]	uncharacterized LOC101742840
LOC101744460	0.963399	31.8336	0.189697	up	6.17892e-17	89	GeneID:101744460	protein_coding		KWMTBOMO12083	uncharacterized protein LOC101744460 isoform X1 [Bombyx mori]	PREDICTED:_uncharacterized_protein_LOC101744460_isoform_X1_[Bombyx_mori]	uncharacterized LOC101744460
LOC105841430	0.993725	30.3768	0.189603	up	0.000487072	85	GeneID:105841430	protein_coding	pol				uncharacterized LOC105841430		GO:0003676,GO:0003964,GO:0004190,GO:0004519,GO:0015074	nucleic acid binding|RNA-directed DNA polymerase activity|aspartic-type endopeptidase activity|endonuclease activity|DNA integration
LOC101746542	0.878954	29.8984	0.189595	up	9.92462e-59	83	GeneID:101746542	protein_coding					uncharacterized LOC101746542
LOC105841350	0.975163	31.5172	0.188903	up	8.37344e-12	88	GeneID:105841350	protein_coding		KWMTBOMO13426	uncharacterized protein LOC105841350 [Bombyx mori]	PREDICTED:_uncharacterized_protein_LOC105841350_[Bombyx_mori]	uncharacterized LOC105841350
LOC101737583	0.989281	0.396654	0.188901	down	0.000126684	1	GeneID:101737583	protein_coding	qvr	KWMTBOMO00993	protein quiver isoform X2 [Bombyx mori]	PREDICTED:_protein_quiver_[Bombyx_mori]	protein quiver		GO:0005886,GO:0009897,GO:0030431,GO:0031225,GO:0032222,GO:0034235,GO:0045187,GO:0045837,GO:0045938,GO:0048511,GO:1903049,GO:1903818	plasma membrane|external side of plasma membrane|sleep|anchored component of membrane|regulation of synaptic transmission, cholinergic|GPI anchor binding|regulation of circadian sleep/wake cycle, sleep|negative regulation of membrane potential|positive regulation of circadian sleep/wake cycle, sleep|rhythmic process|negative regulation of acetylcholine-gated cation channel activity|positive regul…
LOC101739264	0.926013	30.8329	0.188822	up	1.16596e-35	86	GeneID:101739264	protein_coding		KWMTBOMO14572	uncharacterized protein LOC113510074 [Galleria mellonella]	putative_zinc_finger_protein_91_[Danaus_plexippus]	zinc finger protein 93-like	zf-C2H2
LOC101736110	0.943268	30.9611	0.188612	up	7.62983e-27	86	GeneID:101736110	protein_coding	anon-3B1.2	KWMTBOMO13822	protein takeout [Bombyx mori]	PREDICTED:_circadian_clock-controlled_protein-like_[Amyelois_transitella]	protein takeout		GO:0007623	circadian rhythm
LOC101737550	0.814379	29.28	0.188607	up	2.66192e-91	82	GeneID:101737550	protein_coding	NLK	KWMTBOMO05499	PREDICTED: serine/threonine-protein kinase NLK isoform X1 [Amyelois transitella]	PREDICTED:_serine/threonine-protein_kinase_NLK_isoform_X1_[Amyelois_transitella]	serine/threonine-protein kinase NLK		GO:0000287,GO:0004707,GO:0005524,GO:0005634,GO:0005737,GO:0006355,GO:0007179,GO:0008134,GO:0010468,GO:0016055,GO:0018107,GO:0030178,GO:0031625,GO:0035556,GO:0042169,GO:0042501,GO:0046777,GO:0050821	magnesium ion binding|MAP kinase activity|ATP binding|nucleus|cytoplasm|regulation of transcription, DNA-templated|transforming growth factor beta receptor signaling pathway|transcription factor binding|regulation of gene expression|Wnt signaling pathway|peptidyl-threonine phosphorylation|negative regulation of Wnt signaling pathway|ubiquitin protein ligase binding|intracellular signal transducti…	ko04520,ko04068,ko04010,ko04310	Adherens junction|FoxO signaling pathway|MAPK signaling pathway|Wnt signaling pathway
LOC101739113	0.961307	0.803163	0.188293	down	1.96523e-14	2	GeneID:101739113	protein_coding		KWMTBOMO03557	uncharacterized protein LOC101739113 [Bombyx mori]	PREDICTED:_lopap_[Papilio_machaon]	uncharacterized LOC101739113
LOC110386126	0.992157	31.423	0.188182	up	0.000104926	88	GeneID:110386126	lncRNA
LOC101737726	0.991634	32.108	0.187646	up	0.000121495	90	GeneID:101737726	protein_coding	B3GALT1	KWMTBOMO01000	uncharacterized protein LOC101737726 isoform X2 [Bombyx mori]	PREDICTED:_uncharacterized_protein_LOC101737726_isoform_X2_[Bombyx_mori]	uncharacterized LOC101737726		GO:0000139,GO:0005783,GO:0005794,GO:0006486,GO:0006487,GO:0006682,GO:0008376,GO:0008499,GO:0009312,GO:0016021,GO:0030259,GO:0047275	Golgi membrane|endoplasmic reticulum|Golgi apparatus|protein glycosylation|protein N-linked glycosylation|galactosylceramide biosynthetic process|acetylgalactosaminyltransferase activity|UDP-galactose:beta-N-acetylglucosamine beta-1,3-galactosyltransferase activity|oligosaccharide biosynthetic process|integral component of membrane|lipid glycosylation|glucosaminylgalactosylglucosylceramide beta-g…	ko00601	Glycosphingolipid biosynthesis - lacto and neolacto series
LOC105841303	0.979608	31.1717	0.187261	up	2.68113e-10	87	GeneID:105841303	protein_coding		KWMTBOMO15544	uncharacterized protein LOC105841303 isoform X1 [Bombyx mori]	PREDICTED:_uncharacterized_protein_LOC105382152_[Plutella_xylostella]	uncharacterized LOC105841303
serpin-22	0.928105	29.7536	0.187196	up	2.10895e-34	83	GeneID:100272187	protein_coding		KWMTBOMO09259	reverse transcriptase [Bombyx mori]	reverse_transcriptase_[Bombyx_mori]	serine protease inhibitor 22
LOC101747001	0.799477	29.272	0.18719	up	3.57253e-98	82	GeneID:101747001	protein_coding	rgl1	KWMTBOMO02152	ral guanine nucleotide dissociation stimulator isoform X6 [Bombyx mori]	PREDICTED:_ral_guanine_nucleotide_dissociation_stimulator_isoform_X1_[Bombyx_mori]	ral guanine nucleotide dissociation stimulator		GO:0005622,GO:0007264,GO:0008321	intracellular|small GTPase mediated signal transduction|Ral guanyl-nucleotide exchange factor activity	ko04014	Ras signaling pathway
LOC105842558	0.995556	31.7798	0.186999	up	0.00539007	89	GeneID:105842558	protein_coding		KWMTBOMO00798	PREDICTED: uncharacterized protein LOC106709547 [Papilio machaon]	PREDICTED:_uncharacterized_protein_LOC106648510_[Trichogramma_pretiosum]	uncharacterized LOC105842558
LOC101741960	0.983007	31.1902	0.186821	up	7.78269e-09	87	GeneID:101741960	lncRNA
LOC110385911	0.945621	31.1796	0.186756	up	9.81607e-26	87	GeneID:110385911	protein_coding					uncharacterized LOC110385911
LOC105842064	0.877647	29.5112	0.186695	up	2.90834e-58	82	GeneID:105842064	protein_coding		KWMTBOMO09541	uncharacterized protein LOC105842064 [Bombyx mori]	PREDICTED:_uncharacterized_protein_LOC105842064_[Bombyx_mori]	uncharacterized LOC105842064
LOC110386242	0.993203	31.5221	0.186527	up	0.000428412	88	GeneID:110386242	lncRNA
LOC105841926	0.987974	32.6255	0.186465	up	5.78002e-06	91	GeneID:105841926	lncRNA
LOC101740603	0.944052	31.2018	0.186412	up	2.25582e-26	87	GeneID:101740603	protein_coding	PDZD2	KWMTBOMO02801	uncharacterized protein LOC101740603 [Bombyx mori]	PREDICTED:_uncharacterized_protein_LOC101740603_isoform_X2_[Bombyx_mori]	uncharacterized LOC101740603		GO:0005576,GO:0005634,GO:0005737,GO:0005783,GO:0005911,GO:0007155	extracellular region|nucleus|cytoplasm|endoplasmic reticulum|cell-cell junction|cell adhesion
dapk	0.742745	28.5035	0.185773	up	9.21415e-128	79	GeneID:100529237	protein_coding	Drak	KWMTBOMO05456	death associated protein kinase isoform X2 [Bombyx mori]	PREDICTED:_death_associated_protein_kinase_isoform_X1_[Bombyx_mori]	death associated protein kinase		GO:0002009,GO:0004674,GO:0005524,GO:0005634,GO:0006468,GO:0007476,GO:0007480	morphogenesis of an epithelium|protein serine/threonine kinase activity|ATP binding|nucleus|protein phosphorylation|imaginal disc-derived wing morphogenesis|imaginal disc-derived leg morphogenesis
CPR33	0.99634	31.5923	0.185648	up	0.0133714	88	GeneID:100379434	protein_coding		KWMTBOMO13152	cuticular protein RR-1 motif 33 isoform X1 [Bombyx mori]	PREDICTED:_cuticular_protein_RR-1_motif_33_isoform_X1_[Bombyx_mori]	cuticular protein RR-1 motif 33		GO:0042302	structural constituent of cuticle
LOC101747087	0.883137	30.5283	0.185565	up	5.70959e-55	85	GeneID:101747087	protein_coding	ADAM10	KWMTBOMO05268	LOW QUALITY PROTEIN: uncharacterized protein LOC101747087 [Bombyx mori]	PREDICTED:_uncharacterized_protein_LOC106720604_[Papilio_machaon]	uncharacterized LOC101747087		GO:0000139,GO:0001701,GO:0004222,GO:0005634,GO:0005798,GO:0006468,GO:0006509,GO:0007162,GO:0007219,GO:0008284,GO:0009986,GO:0010820,GO:0014069,GO:0016021,GO:0016485,GO:0017124,GO:0019901,GO:0030307,GO:0034612,GO:0042117,GO:0042803,GO:0046872,GO:0051088,GO:0051089,GO:0097038,GO:0097197,GO:0098696,GO:0098978,GO:0099173	Golgi membrane|in utero embryonic development|metalloendopeptidase activity|nucleus|Golgi-associated vesicle|protein phosphorylation|membrane protein ectodomain proteolysis|negative regulation of cell adhesion|Notch signaling pathway|positive regulation of cell proliferation|cell surface|positive regulation of T cell chemotaxis|postsynaptic density|integral component of membrane|protein processin…
LOC101746525	0.762614	28.7121	0.185553	up	1.18598e-117	80	GeneID:101746525	protein_coding	Ets98B	KWMTBOMO07638	DNA-binding protein D-ETS-4 isoform X1 [Bombyx mori]	PREDICTED:_DNA-binding_protein_D-ETS-4_isoform_X2_[Amyelois_transitella]	DNA-binding protein D-ETS-4	ETS	GO:0000981,GO:0005634,GO:0006357,GO:0030154,GO:0043565	DNA-binding transcription factor activity, RNA polymerase II-specific|nucleus|regulation of transcription by RNA polymerase II|cell differentiation|sequence-specific DNA binding
Aanat	0.745621	2.23312	0.185314	down	4.85537e-109	6	GeneID:780849	protein_coding	AANAT1	KWMTBOMO11038	arylalkylamine N-acetyltransferase [Bombyx mori]	arylalkylamine_N-acetyltransferase_[Bombyx_mori]	arylalkylamine N-acetyltransferase		GO:0004059,GO:0004060,GO:0005737,GO:0006584,GO:0008080,GO:0030187,GO:0030431,GO:0042420,GO:0042429,GO:0045187,GO:0046334,GO:0048066	aralkylamine N-acetyltransferase activity|arylamine N-acetyltransferase activity|cytoplasm|catecholamine metabolic process|N-acetyltransferase activity|melatonin biosynthetic process|sleep|dopamine catabolic process|serotonin catabolic process|regulation of circadian sleep/wake cycle, sleep|octopamine catabolic process|developmental pigmentation
LOC110386637	0.985359	32.9133	0.185225	up	6.09026e-07	92	GeneID:110386637	lncRNA		KWMTBOMO01866	FYVE, RhoGEF and PH domain-containing protein 3 [Bombyx mori]	PREDICTED:_FYVE,_RhoGEF_and_PH_domain-containing_protein_3-like_[Bombyx_mori]
LOC692872.1	0.972288	32.3112	0.185107	up	8.92384e-13	90	--	--	--	--	--	--	--	--	--	--	--	--
LOC101745880	0.95817	0.409256	0.184955	down	1.4136e-15	1	GeneID:101745880	protein_coding	RGN	KWMTBOMO03980	regucalcin [Bombyx mori]	PREDICTED:_regucalcin-like_isoform_X1_[Papilio_xuthus]	regucalcin		GO:0004341,GO:0005509,GO:0005737,GO:0008270,GO:0019853,GO:0030234	gluconolactonase activity|calcium ion binding|cytoplasm|zinc ion binding|L-ascorbic acid biosynthetic process|enzyme regulator activity	ko00930,ko00053,ko00030,ko01220,ko01200	Caprolactam degradation|Ascorbate and aldarate metabolism|Pentose phosphate pathway|Degradation of aromatic compounds|Carbon metabolism
LOC101740927	0.805229	29.6516	0.184928	up	4.40288e-95	83	GeneID:101740927	protein_coding		KWMTBOMO11099	uncharacterized protein LOC101740927 [Bombyx mori]	PREDICTED:_uncharacterized_protein_LOC101740927_[Bombyx_mori]	uncharacterized LOC101740927
LOC101741859	0.920784	31.3823	0.184901	up	2.26511e-37	88	GeneID:101741859	protein_coding		KWMTBOMO12725	uncharacterized protein LOC105841473 [Bombyx mori]	PREDICTED:_uncharacterized_protein_LOC106652727,_partial_[Trichogramma_pretiosum]	uncharacterized LOC101741859
[truncated: 1,505 more rows]

## Sheet:  2-early stage 
GeneID	zerop_gene	switch_at_time	pseudoR2s	direction	FDR	switch_at_timeidx	gene_Dbxref	gene_type	gene_symbol	silkbase_geneID	silkbase_description_blast	silkbase_description	description	TFs_Family	GO_id	GO_term	pathway	pathway_description
[truncated: 183 more rows]

## Sheet: 3-middle stage
GeneID	zerop_gene	switch_at_time	pseudoR2s	direction	FDR	switch_at_timeidx	gene_Dbxref	gene_type	gene_symbol	silkbase_geneID	silkbase_description_blast	silkbase_description	description	TFs_Family	GO_id	GO_term	pathway	pathway_description
LOC110385036	0.401569	9.08379	0.382879	up	2.40641e-233	25	GeneID:110385036	protein_coding		KWMTBOMO15239	--	PREDICTED:_uncharacterized_protein_LOC101745792_[Bombyx_mori]	uncharacterized LOC110385036
[truncated: 176 more rows]

## Sheet:  4-late stage
GeneID	zerop_gene	switch_at_time	pseudoR2s	direction	FDR	switch_at_timeidx	gene_Dbxref	gene_type	gene_symbol	silkbase_geneID	silkbase_description_blast	silkbase_description	description	TFs_Family	GO_id	GO_term	pathway	pathway_description
[truncated: 2,050 more rows]

[truncated: 1 more sheets: 5-data summarization]
