# Supplementary material for: A single-cell transcriptomic atlas characterizes the silk-producing organ in the silkworm
Source: Nat Commun. 2022 Jun 9;13:3316. doi: 10.1038/s41467-022-31003-1 (PMC9184679; doi:10.1038/s41467-022-31003-1)
Supplement: Supplementary file 4 — Supplementary Data 1 to 16 [file 41467_2022_31003_MOESM4_ESM.zip › Supplementary Data/Supplementary Data 7.xlsx]

## Sheet: main
Supplementary Data 7. All switching genes detected in MSG cells
1	all_switching_genes_of_MSG
2	genes_of_MSG_up_and_down_at_early_stage
3	genes_of_MSG_up_and_down_at_middle_stage
4	genes_of_MSG_up_and_down_at_late_stage
5	data_summarization_of _up_and_down_genes

## Sheet: 1-all switching gene
GeneID	zerop_gene	switch_at_time	pseudoR2s	direction	FDR	switch_at_timeidx	gene_Dbxref	gene_type	gene_symbol	silkbase_geneID	silkbase_description_blast	silkbase_description	description	TFs_Family	GO_id	GO_term	pathway	pathway_description
FIBH	0.454338	9.91408	0.822215	up	1.01444e-136	30	GeneID:693030	protein_coding	FIBH	KWMTBOMO15365	fibroin heavy chain precursor [Bombyx mori]	PREDICTED:_dihydrolipoyllysine-residue_succinyltransferase_component_of_2-oxoglutarate_dehydrogenase_complex,_mitochondrial_isoform_X2_[Bombyx_mori]	silk fibroin heavy chain
LOC101746402	0.996861	26.7323	0.810018	up	0.0481388	81	GeneID:101746402	protein_coding	GK23746	KWMTBOMO04040	UPF0518 protein GI14169-like isoform X2 [Spodoptera litura]	PREDICTED:_UPF0518_protein_GJ17503_isoform_X2_[Amyelois_transitella]	UPF0518 protein GF15501
LOC101738768	0.996861	26.716	0.805948	up	0.039224	81	GeneID:101738768	protein_coding	tpx2	KWMTBOMO10393	Hepatocyte growth factor-regulated tyrosine kinase substrate [Danaus plexippus plexippus]	hypothetical_protein_KGM_17753_[Danaus_plexippus]	targeting protein for Xklp2-like		GO:0000922,GO:0005634,GO:0005737,GO:0005874,GO:0007049,GO:0032147,GO:0051301,GO:0060236	spindle pole|nucleus|cytoplasm|microtubule|cell cycle|activation of protein kinase activity|cell division|regulation of mitotic spindle organization
LOC110386182	0.996005	29.8033	0.797198	up	0.0366717	90	GeneID:110386182	lncRNA		KWMTBOMO09963	reverse transcriptase, partial [Bombyx mori]	reverse_transcriptase_[Bombyx_mori]
LOC101746480	0.996575	27.1892	0.79153	up	0.0330395	82	GeneID:101746480	protein_coding		KWMTBOMO04283	reverse transcriptase [Bombyx mori]	PREDICTED:_LOW_QUALITY_PROTEIN:_uncharacterized_protein_LOC105841899,_partial_[Bombyx_mori]	uncharacterized LOC101746480
LOC101736262	0.994578	29.6956	0.78166	up	0.0390134	90	GeneID:101736262	protein_coding	CEP290	KWMTBOMO05134	centrosomal protein of 290 kDa-like [Bombyx mori]	PREDICTED:_centrosomal_protein_of_290_kDa-like_[Bombyx_mori]	centrosomal protein of 290 kDa-like		GO:0005634,GO:0005813,GO:0005814,GO:0005829,GO:0015031,GO:0031410,GO:0032391,GO:0034451,GO:0036038,GO:0045893,GO:0060271,GO:0090316	nucleus|centrosome|centriole|cytosol|protein transport|cytoplasmic vesicle|photoreceptor connecting cilium|centriolar satellite|MKS complex|positive regulation of transcription, DNA-templated|cilium assembly|positive regulation of intracellular protein transport
LOC105842437	0.994863	28.2537	0.780674	up	0.0330474	85	GeneID:105842437	protein_coding		KWMTBOMO16157	uncharacterized protein LOC113504589 isoform X4 [Trichoplusia ni]	PREDICTED:_uncharacterized_protein_LOC105390591_isoform_X2_[Plutella_xylostella]	uncharacterized LOC105842437
LOC105841443	0.994007	30.0211	0.773876	up	0.00992266	91	GeneID:105841443	protein_coding		KWMTBOMO08919	endonuclease-reverse transcriptase [Bombyx mori]	endonuclease-reverse_transcriptase_[Bombyx_mori]	uncharacterized LOC105841443
LOC110386861	0.992009	28.4729	0.766234	up	0.00143403	86	GeneID:110386861	lncRNA	ARHGEF26	KWMTBOMO05959	reverse transcriptase [Bombyx mori]	reverse_transcriptase_[Bombyx_mori]		zf-BED	GO:0001726,GO:0001886,GO:0005085,GO:0005089,GO:0005829,GO:0007186,GO:0035023,GO:0043065,GO:0051056,GO:0097178	ruffle|endothelial cell morphogenesis|guanyl-nucleotide exchange factor activity|Rho guanyl-nucleotide exchange factor activity|cytosol|G protein-coupled receptor signaling pathway|regulation of Rho protein signal transduction|positive regulation of apoptotic process|regulation of small GTPase mediated signal transduction|ruffle assembly
LOC110384845	0.996005	27.5094	0.765091	up	0.0251089	83	GeneID:110384845	protein_coding	CEP290	KWMTBOMO05134	centrosomal protein of 290 kDa-like [Bombyx mori]	PREDICTED:_centrosomal_protein_of_290_kDa-like_[Bombyx_mori]	centrosomal protein of 290 kDa-like
LOC105842842	0.995434	27.3745	0.763954	up	0.015116	83	GeneID:105842842	lncRNA
LOC101743817	0.996861	25.8627	0.754933	up	0.0202102	78	GeneID:101743817	protein_coding	Tret1	KWMTBOMO16046	facilitated trehalose transporter Tret1 isoform X1 [Bombyx mori]	PREDICTED:_facilitated_trehalose_transporter_Tret1-2_homolog_[Papilio_polytes]	facilitated trehalose transporter Tret1		GO:0005886,GO:0015574,GO:0015771,GO:0016021	plasma membrane|trehalose transmembrane transporter activity|trehalose transport|integral component of membrane
LOC105841231	0.996861	22.9695	0.752601	up	0.0289628	69	GeneID:105841231	protein_coding	PAN3	KWMTBOMO00180	PAB-dependent poly(A)-specific ribonuclease subunit PAN3 isoform X3 [Bombyx mori]	PREDICTED:_PAB-dependent_poly(A)-specific_ribonuclease_subunit_PAN3_[Amyelois_transitella]	PAB-dependent poly(A)-specific ribonuclease subunit PAN3		GO:0000289,GO:0000290,GO:0000932,GO:0003723,GO:0005524,GO:0005737,GO:0006397,GO:0006468,GO:0010606,GO:0031251,GO:0090503	nuclear-transcribed mRNA poly(A) tail shortening|deadenylation-dependent decapping of nuclear-transcribed mRNA|P-body|RNA binding|ATP binding|cytoplasm|mRNA processing|protein phosphorylation|positive regulation of cytoplasmic mRNA processing body assembly|PAN complex|RNA phosphodiester bond hydrolysis, exonucleolytic	ko03018	RNA degradation
CPT3	0.767694	21.4244	0.734631	up	2.03005e-131	65	GeneID:692497	protein_coding		KWMTBOMO04356	TPA: putative cuticle protein [Bombyx mori]	_putative_cuticle_protein_[Bombyx_mori]	cuticular protein tweedle motif 3
LOC101741755	0.996575	26.3828	0.729674	up	0.0486096	80	GeneID:101741755	protein_coding	pyx	KWMTBOMO03763	transient receptor potential ion channel [Bombyx mori]	transient_receptor_potential_channel_pyrexia_[Bombyx_mori]	transient receptor potential channel pyrexia	RHD	GO:0005261,GO:0005262,GO:0006812,GO:0006813,GO:0006816,GO:0009408,GO:0016021,GO:0034703,GO:0048060,GO:0051290	cation channel activity|calcium channel activity|cation transport|potassium ion transport|calcium ion transport|response to heat|integral component of membrane|cation channel complex|negative gravitaxis|protein heterotetramerization
LOC101742685	0.996575	23.624	0.724558	up	0.0245823	71	GeneID:101742685	protein_coding		KWMTBOMO13326	esterase B1 isoform X1 [Bombyx mori]	PREDICTED:_esterase_FE4-like_isoform_X2_[Bombyx_mori]	esterase FE4		GO:0052689	carboxylic ester hydrolase activity
LOC101740614	0.996861	25.8134	0.71726	up	0.0120342	78	GeneID:101740614	protein_coding	Gld	KWMTBOMO06789	glucose dehydrogenase [FAD, quinone] [Bombyx mori]	PREDICTED:_glucose_dehydrogenase_[FAD,_quinone]-like_[Bombyx_mori]	glucose dehydrogenase [FAD, quinone]		GO:0005576,GO:0016614,GO:0050660	extracellular region|oxidoreductase activity, acting on CH-OH group of donors|flavin adenine dinucleotide binding
LOC110385831	0.992295	28.4961	0.714672	up	0.00421458	86	GeneID:110385831	protein_coding		KWMTBOMO14493	PREDICTED: uncharacterized protein LOC105380103 [Plutella xylostella]	PREDICTED:_uncharacterized_protein_LOC105385758_[Plutella_xylostella]	uncharacterized LOC110385831
LOC101737536	0.996861	24.6955	0.714565	up	0.0269108	75	GeneID:101737536	protein_coding		KWMTBOMO02300	uncharacterized protein LOC101737536 isoform X1 [Bombyx mori]	PREDICTED:_myb-like_protein_AA_[Papilio_machaon]	uncharacterized LOC101737536
LOC101735999	0.990582	29.5663	0.712471	up	0.00032242	89	GeneID:101735999	protein_coding	prominin-like	KWMTBOMO10633	prominin-like protein [Bombyx mori]	PREDICTED:_prominin-like_protein_[Bombyx_mori]	prominin-like protein		GO:0016021	integral component of membrane
LOC101739404	0.996005	26.0803	0.705849	up	0.00699775	79	GeneID:101739404	protein_coding	ZNF521	KWMTBOMO14572	uncharacterized protein LOC113510074 [Galleria mellonella]	putative_zinc_finger_protein_91_[Danaus_plexippus]	zinc finger protein 836	zf-C2H2	GO:0000981,GO:0003677,GO:0005634,GO:0019904,GO:0046872,GO:0048663	DNA-binding transcription factor activity, RNA polymerase II-specific|DNA binding|nucleus|protein domain specific binding|metal ion binding|neuron fate commitment
LOC101742282	0.994292	28.4325	0.699226	up	0.0344703	86	GeneID:101742282	protein_coding	CYB561D2	KWMTBOMO11491	cytochrome b561 domain-containing protein 2 [Bombyx mori]	PREDICTED:_uncharacterized_protein_LOC106132699_[Amyelois_transitella]	cytochrome b561 domain-containing protein 2		GO:0004322,GO:0005783,GO:0016021,GO:0020037,GO:0031982,GO:0046872	ferroxidase activity|endoplasmic reticulum|integral component of membrane|heme binding|vesicle|metal ion binding
LOC101742205	0.996861	23.8222	0.698806	up	0.0117722	72	GeneID:101742205	protein_coding		KWMTBOMO15832	uncharacterized protein LOC101742205 [Bombyx mori]	PREDICTED:_uncharacterized_protein_LOC106130651_[Amyelois_transitella]	uncharacterized LOC101742205
LOC105842935	0.994578	27.1918	0.692434	up	0.0113577	82	GeneID:105842935	lncRNA		KWMTBOMO08232	uncharacterized protein LOC105842934 isoform X1 [Bombyx mori]	PREDICTED:_uncharacterized_protein_LOC105842934_isoform_X2_[Bombyx_mori]
LOC101736279	0.996575	25.3396	0.68621	up	0.0461315	77	GeneID:101736279	protein_coding	CG6836	KWMTBOMO10996	organic solute transporter alpha-like protein [Bombyx mori]	hypothetical_protein_KGM_09930_[Danaus_plexippus]	organic solute transporter alpha-like protein		GO:0005215,GO:0005886,GO:0016021	transporter activity|plasma membrane|integral component of membrane	ko04976	Bile secretion
LOC110385808	0.995434	26.128	0.682001	up	0.00520822	79	GeneID:110385808	lncRNA
LOC101746998	0.997717	24.1955	0.680841	up	0.0440097	73	GeneID:101746998	protein_coding	fibcd1-a	KWMTBOMO00381	angiopoietin-related protein 4-like isoform X2 [Trichoplusia ni]	PREDICTED:_fibrinogen_C_domain-containing_protein_1-B-like_[Bombyx_mori]	microfibril-associated glycoprotein 4		GO:0008061,GO:0016021,GO:0046872	chitin binding|integral component of membrane|metal ion binding
CPG12	0.996575	25.0937	0.678728	up	0.0274927	76	GeneID:692498	protein_coding		KWMTBOMO05342	TPA: putative cuticle protein [Bombyx mori]	_putative_cuticle_protein_[Bombyx_mori]	cuticular protein glycine-rich 12
LOC101737579	0.994578	27.0888	0.677296	up	0.00524939	82	GeneID:101737579	protein_coding	Picot	KWMTBOMO04235	putative inorganic phosphate cotransporter [Bombyx mori]	PREDICTED:_putative_inorganic_phosphate_cotransporter_[Bombyx_mori]	putative inorganic phosphate cotransporter		GO:0006814,GO:0015114,GO:0015293,GO:0016021	sodium ion transport|phosphate ion transmembrane transporter activity|symporter activity|integral component of membrane
LOC101736566	0.997146	27.1382	0.673052	up	0.04183	82	GeneID:101736566	protein_coding		KWMTBOMO12347	fibrillin-1 [Bombyx mori]	PREDICTED:_fibrillin-1-like_[Bombyx_mori]	uncharacterized LOC101736566
LOC105842658	0.998288	21.5429	0.672642	up	0.0363823	65	GeneID:105842658	lncRNA
LOC101739419	0.995434	25.4201	0.672276	up	0.0062874	77	GeneID:101739419	protein_coding					uncharacterized LOC101739419
LOC110386774	0.992295	26.0591	0.67036	up	0.000135222	79	GeneID:110386774	lncRNA		KWMTBOMO08442	parathyroid hormone-responsive B1 [Helicoverpa armigera]	parathyroid_hormone-responsive_B1_[Helicoverpa_armigera]
LOC110385655	0.99629	26.7856	0.669185	up	0.0132621	81	GeneID:110385655	protein_coding		KWMTBOMO15511	endonuclease-reverse transcriptase [Bombyx mori]	endonuclease-reverse_transcriptase_[Bombyx_mori]	uncharacterized LOC110385655
LOC110385807	0.974886	27.9862	0.669011	up	1.66965e-09	85	GeneID:110385807	lncRNA		KWMTBOMO04142	uncharacterized protein LOC113503567 [Trichoplusia ni]	PREDICTED:_uncharacterized_protein_LOC106716864_[Papilio_machaon]
LOC101736577	0.996575	24.6522	0.668679	up	0.0423612	75	GeneID:101736577	protein_coding	TTPAL	KWMTBOMO09481	alpha-tocopherol transfer protein-like isoform X2 [Bombyx mori]	CRAL-TRIO_domain-containing_protein,_partial_[Manduca_sexta]	alpha-tocopherol transfer protein-like		GO:0016020	membrane
LOC105842254	0.997717	24.2103	0.665198	up	0.0305247	73	GeneID:105842254	protein_coding					uncharacterized LOC105842254
LOC110385748	0.993151	28.9761	0.660892	up	0.00694415	88	GeneID:110385748	lncRNA
LOC101743550	0.991153	27.8516	0.65249	up	0.00138786	84	GeneID:101743550	protein_coding	Ald	KWMTBOMO09555	fructose-bisphosphate aldolase isoform X1 [Bombyx mori]	PREDICTED:_fructose-bisphosphate_aldolase_isoform_X1_[Bombyx_mori]	fructose-bisphosphate aldolase		GO:0004332,GO:0005829,GO:0006096,GO:0007498,GO:0030018,GO:0031430,GO:0042593	fructose-bisphosphate aldolase activity|cytosol|glycolytic process|mesoderm development|Z disc|M band|glucose homeostasis	ko00710,ko00680,ko01200,ko01230,ko00030,ko00051,ko00010	Carbon fixation in photosynthetic organisms|Methane metabolism|Carbon metabolism|Biosynthesis of amino acids|Pentose phosphate pathway|Fructose and mannose metabolism|Glycolysis / Gluconeogenesis
LOC101745134	0.994007	27.5169	0.651903	up	0.00370085	83	GeneID:101745134	protein_coding		KWMTBOMO04101	uncharacterized protein LOC101745134 [Bombyx mori]	PREDICTED:_uncharacterized_protein_LOC106134409_[Amyelois_transitella]	uncharacterized LOC101745134
LOC110384882	0.995434	26.5145	0.648998	up	0.00435764	80	GeneID:110384882	lncRNA		KWMTBOMO16430	endonuclease and reverse transcriptase-like protein [Bombyx mori]	endonuclease_and_reverse_transcriptase-like_protein_[Bombyx_mori]
LOC101745563	0.996575	25.7656	0.647438	up	0.00845644	78	GeneID:101745563	protein_coding					uncharacterized LOC101745563
LOC105842278	0.994007	27.8215	0.645176	up	0.00985425	84	GeneID:105842278	protein_coding	RTase	KWMTBOMO15156	protein unc-79 homolog [Vanessa tameamea]	hypothetical_protein_EAI_08637,_partial_[Harpegnathos_saltator]	uncharacterized LOC105842278		GO:0003964,GO:0006313	RNA-directed DNA polymerase activity|transposition, DNA-mediated
LOC101742387	0.997717	22.0258	0.638448	up	0.0315067	67	GeneID:101742387	protein_coding		KWMTBOMO14821	golgin subfamily A member 6-like protein 22 isoform X2 [Bombyx mori]	PREDICTED:_golgin_subfamily_A_member_6-like_protein_22_isoform_X3_[Bombyx_mori]	golgin subfamily A member 6-like protein 22
LOC101746257	0.997717	23.3033	0.637255	up	0.0316833	70	GeneID:101746257	protein_coding		KWMTBOMO07206	uncharacterized protein LOC101746257 [Bombyx mori]	PREDICTED:_uncharacterized_protein_LOC101746257_[Bombyx_mori]	uncharacterized LOC101746257
LOC101738702	0.996575	24.6416	0.634805	up	0.00794471	75	GeneID:101738702	protein_coding		KWMTBOMO07292	uncharacterized protein LOC101738702 [Bombyx mori]	Uncharacterized_protein_OBRU01_19637_[Operophtera_brumata]	uncharacterized LOC101738702
Ser2	0.533105	12.4069	0.632117	up	2.85359e-154	38	GeneID:100379325	protein_coding		KWMTBOMO06334	sericin 2 isoform 2 precursor [Bombyx mori]	sericin_2_isoform_1_precursor_[Bombyx_mori]	sericin 2
CTL4	0.823345	23.0557	0.631547	up	8.40232e-100	70	GeneID:100329158	protein_coding		KWMTBOMO01884	hypothetical protein B5X24_HaOG207360 [Helicoverpa armigera]	PREDICTED:_C-type_lectin_4_isoform_X1_[Bombyx_mori]	C-type lectin 4
LOC101746883	0.997717	21.3242	0.630871	up	0.021837	64	GeneID:101746883	protein_coding	AKR1A1	KWMTBOMO15288	alcohol dehydrogenase [NADP(+)] [Bombyx mori]	alcohol_dehydrogenase_[Ostrinia_furnacalis]	alcohol dehydrogenase [NADP(+)]		GO:0004032,GO:0008106,GO:0016491,GO:0019853,GO:0042840,GO:0046185	alditol:NADP+ 1-oxidoreductase activity|alcohol dehydrogenase (NADP+) activity|oxidoreductase activity|L-ascorbic acid biosynthetic process|D-glucuronate catabolic process|aldehyde catabolic process
LOC101744718	0.986301	28.4686	0.630779	up	6.4648e-05	86	GeneID:101744718	protein_coding	SmydA-8	KWMTBOMO02173	protein msta [Bombyx mori]	PREDICTED:_protein_msta,_isoform_A-like_isoform_X1_[Bombyx_mori]	protein msta		GO:0000790,GO:0008757,GO:0010629,GO:0034968,GO:0042826	nuclear chromatin|S-adenosylmethionine-dependent methyltransferase activity|negative regulation of gene expression|histone lysine methylation|histone deacetylase binding
LOC101741496	0.992865	27.8599	0.629913	up	0.0042956	84	GeneID:101741496	protein_coding		KWMTBOMO12619	Krueppel-like factor 14 [Bombyx mori]	Uncharacterized_protein_OBRU01_22450_[Operophtera_brumata]	Krueppel-like factor 14	zf-C2H2
LOC101744237	0.998288	23.8323	0.62774	up	0.0286683	72	GeneID:101744237	protein_coding	atl	KWMTBOMO02966	atlastin [Bombyx mori]	PREDICTED:_uncharacterized_protein_LOC101744237_[Bombyx_mori]	atlastin		GO:0000139,GO:0003924,GO:0005525,GO:0005737,GO:0005783,GO:0005794,GO:0007019,GO:0007029,GO:0007030,GO:0007517,GO:0007528,GO:0008582,GO:0012505,GO:0016020,GO:0016021,GO:0016320,GO:0031114,GO:0031227,GO:0032561,GO:0042802,GO:0042803,GO:0048691,GO:0051124,GO:0051260,GO:0061025	Golgi membrane|GTPase activity|GTP binding|cytoplasm|endoplasmic reticulum|Golgi apparatus|microtubule depolymerization|endoplasmic reticulum organization|Golgi organization|muscle organ development|neuromuscular junction development|regulation of synaptic growth at neuromuscular junction|endomembrane system|membrane|integral component of membrane|endoplasmic reticulum membrane fusion|regulation …
LOC101736353	0.995434	24.1774	0.627025	up	0.00126295	73	GeneID:101736353	protein_coding		KWMTBOMO03801	uncharacterized protein LOC101736353 isoform X2 [Bombyx mori]	PREDICTED:_uncharacterized_protein_LOC101736353_[Bombyx_mori]	uncharacterized LOC101736353
LOC101745476	0.997717	23.2886	0.626753	up	0.0156312	70	GeneID:101745476	protein_coding		KWMTBOMO10335	uncharacterized protein LOC101745476 [Bombyx mori]	PREDICTED:_uncharacterized_protein_LOC106142568_[Amyelois_transitella]	uncharacterized LOC101745476
LOC101742154	0.992295	25.6828	0.624799	up	3.33189e-05	78	GeneID:101742154	protein_coding	ROS1	KWMTBOMO02346	uncharacterized protein LOC101742154 isoform X2 [Bombyx mori]	PREDICTED:_uncharacterized_protein_LOC101742154_[Bombyx_mori]	uncharacterized LOC101742154		GO:0001558,GO:0002066,GO:0004713,GO:0004714,GO:0004888,GO:0005524,GO:0005737,GO:0005887,GO:0006468,GO:0007169,GO:0008283,GO:0009968,GO:0030154,GO:0032006,GO:0043066,GO:0043235,GO:0070372,GO:0070374	regulation of cell growth|columnar/cuboidal epithelial cell development|protein tyrosine kinase activity|transmembrane receptor protein tyrosine kinase activity|transmembrane signaling receptor activity|ATP binding|cytoplasm|integral component of plasma membrane|protein phosphorylation|transmembrane receptor protein tyrosine kinase signaling pathway|cell proliferation|negative regulation of signa…
LOC101744191	0.997717	22.4522	0.623549	up	0.00723751	68	GeneID:101744191	protein_coding	DNAAF4	KWMTBOMO06436	dyslexia susceptibility 1 candidate gene 1 protein [Bombyx mori]	PREDICTED:_dyslexia_susceptibility_1_candidate_gene_1_protein_[Bombyx_mori]	dyslexia susceptibility 1 candidate gene 1 protein		GO:0001764,GO:0003341,GO:0005634,GO:0005737,GO:0007368,GO:0030331,GO:0033146,GO:0036158,GO:0036159,GO:0061136	neuron migration|cilium movement|nucleus|cytoplasm|determination of left/right symmetry|estrogen receptor binding|regulation of intracellular estrogen receptor signaling pathway|outer dynein arm assembly|inner dynein arm assembly|regulation of proteasomal protein catabolic process
LOC105842982	0.997717	22.3697	0.620583	up	0.0105748	68	GeneID:105842982	protein_coding		KWMTBOMO15037	uncharacterized protein LOC105842982 isoform X1 [Bombyx mori]	PREDICTED:_uncharacterized_protein_LOC105842982_[Bombyx_mori]	uncharacterized LOC105842982
LOC105841275	0.994863	26.6789	0.619871	up	0.00166579	81	GeneID:105841275	protein_coding	HSD17B14	KWMTBOMO14307	uncharacterized protein LOC105841275 [Bombyx mori]	PREDICTED:_17-beta-hydroxysteroid_dehydrogenase_14-like_[Bombyx_mori]	3-oxoacyl-[acyl-carrier-protein] reductase FabG		GO:0004303,GO:0005829,GO:0006706,GO:0042802,GO:0047045	estradiol 17-beta-dehydrogenase activity|cytosol|steroid catabolic process|identical protein binding|testosterone 17-beta-dehydrogenase (NADP+) activity
LOC110385444	0.997717	22.6982	0.614056	up	0.00675902	69	GeneID:110385444	protein_coding					uncharacterized LOC110385444
LOC105842107	0.997432	27.44	0.613008	up	0.0495939	83	GeneID:105842107	protein_coding					uncharacterized LOC105842107
LOC105842129	0.992009	26.435	0.609367	up	0.00102551	80	GeneID:105842129	protein_coding		KWMTBOMO12661	uncharacterized protein LOC105842129 [Bombyx mori]	PREDICTED:_uncharacterized_protein_LOC105842129_[Bombyx_mori]	uncharacterized LOC105842129
LOC101740782	0.995148	24.8242	0.608804	up	0.000221514	75	GeneID:101740782	protein_coding	KCNIP1	KWMTBOMO14629	Kv channel-interacting protein 1 [Bombyx mori]	PREDICTED:_Kv_channel-interacting_protein_1_[Amyelois_transitella]	Kv channel-interacting protein 1		GO:0005244,GO:0005267,GO:0005509,GO:0005737,GO:0005886,GO:0008076,GO:0015459,GO:0030425,GO:0031234,GO:1901379	voltage-gated ion channel activity|potassium channel activity|calcium ion binding|cytoplasm|plasma membrane|voltage-gated potassium channel complex|potassium channel regulator activity|dendrite|extrinsic component of cytoplasmic side of plasma membrane|regulation of potassium ion transmembrane transport
LOC101740119	0.990868	26.8849	0.60863	up	0.000261658	81	GeneID:101740119	protein_coding	SBF2	KWMTBOMO08365	myotubularin-related protein 5 [Bombyx mori]	PREDICTED:_myotubularin-related_protein_5_[Bombyx_mori]	myotubularin-related protein 13
LOC101742894	0.994863	24.3548	0.606913	up	0.000639741	74	GeneID:101742894	protein_coding	TTPAL	KWMTBOMO09564	alpha-tocopherol transfer protein-like [Bombyx mori]	CRAL-TRIO_domain-containing_protein,_partial_[Manduca_sexta]	alpha-tocopherol transfer protein-like
LOC101743833	0.995434	25.3803	0.606665	up	0.000880622	77	GeneID:101743833	protein_coding	zte25				cytosolic carboxypeptidase 2		GO:0004181,GO:0005814,GO:0005829,GO:0008270,GO:0035610,GO:0036064	metallocarboxypeptidase activity|centriole|cytosol|zinc ion binding|protein side chain deglutamylation|ciliary basal body
LOC110385471	0.997717	24.292	0.605709	up	0.00825842	73	GeneID:110385471	lncRNA
LOC101744506	0.997717	23.3958	0.604483	up	0.00781411	71	GeneID:101744506	protein_coding	pigeon	KWMTBOMO02441	protein pigeon [Bombyx mori]	PREDICTED:_protein_pigeon_[Bombyx_mori]	protein pigeon
LOC101740195	0.996861	23.1236	0.603456	up	0.00667683	70	GeneID:101740195	protein_coding		KWMTBOMO10844	uncharacterized protein LOC101740195 [Bombyx mori]	PREDICTED:_uncharacterized_protein_LOC106130462_[Amyelois_transitella]	uncharacterized LOC101740195
LOC110385218	0.998288	24.8899	0.602725	up	0.0459917	75	GeneID:110385218	lncRNA
LOC110386266	0.99258	25.6363	0.598672	up	2.31006e-05	78	GeneID:110386266	protein_coding		KWMTBOMO14389	hypothetical protein B5V51_1238 [Heliothis virescens]	hypothetical_protein_RR46_02347_[Papilio_xuthus]	uncharacterized LOC110386266
LOC101745373	0.996861	23.5937	0.596911	up	0.00309639	71	GeneID:101745373	protein_coding	Itgb2	KWMTBOMO05758	integrin beta-8 isoform X2 [Bombyx mori]	PREDICTED:_integrin_beta-8-like_isoform_X1_[Bombyx_mori]	integrin beta-8		GO:0001540,GO:0001851,GO:0002523,GO:0005178,GO:0005886,GO:0005925,GO:0006911,GO:0007155,GO:0007159,GO:0007160,GO:0007229,GO:0008305,GO:0009986,GO:0016020,GO:0016477,GO:0019901,GO:0030101,GO:0030369,GO:0030593,GO:0031072,GO:0031623,GO:0032930,GO:0033627,GO:0034113,GO:0034687,GO:0043113,GO:0043235,GO:0043315,GO:0043542,GO:0044853,GO:0044877,GO:0045121,GO:0045123,GO:0045429,GO:0045766,GO:0046872,GO:…	amyloid-beta binding|complement component C3b binding|leukocyte migration involved in inflammatory response|integrin binding|plasma membrane|focal adhesion|phagocytosis, engulfment|cell adhesion|leukocyte cell-cell adhesion|cell-matrix adhesion|integrin-mediated signaling pathway|integrin complex|cell surface|membrane|cell migration|protein kinase binding|natural killer cell activation|ICAM-3 rec…
serpin-13	0.997146	25.8815	0.596071	up	0.032239	78	GeneID:100272177	protein_coding	Spn28Dc	KWMTBOMO07378	serine protease inhibitor 13 precursor [Bombyx mori]	serine_protease_inhibitor_13_precursor_[Bombyx_mori]	serine protease inhibitor 13		GO:0002376,GO:0004867,GO:0005615,GO:0007275,GO:0009611,GO:0010951,GO:0035009,GO:0042438,GO:0045861	immune system process|serine-type endopeptidase inhibitor activity|extracellular space|multicellular organism development|response to wounding|negative regulation of endopeptidase activity|negative regulation of melanization defense response|melanin biosynthetic process|negative regulation of proteolysis
LOC105842377	0.994007	26.8407	0.5958	up	0.000992362	81	GeneID:105842377	protein_coding	HARBI1	KWMTBOMO05424	protein KIAA0100 [Bombyx mori]	PREDICTED:_protein_KIAA0100_[Bombyx_mori]	putative nuclease HARBI1		GO:0004518,GO:0005634,GO:0005815,GO:0005829,GO:0005886,GO:0046872	nuclease activity|nucleus|microtubule organizing center|cytosol|plasma membrane|metal ion binding
LOC101744820	0.996005	24.6473	0.594174	up	0.00532072	75	GeneID:101744820	protein_coding	lint	KWMTBOMO00821	serine proteinase stubble [Bombyx mori]	PREDICTED:_serine_proteinase_stubble_[Bombyx_mori]	serine proteinase stubble		GO:0004252,GO:0005886,GO:0006508,GO:0016021,GO:0035149,GO:0060439,GO:0098595	serine-type endopeptidase activity|plasma membrane|proteolysis|integral component of membrane|lumen formation, open tracheal system|trachea morphogenesis|perivitelline space
LOC101744533	0.996575	24.5018	0.593137	up	0.00811561	74	GeneID:101744533	protein_coding	Sb	KWMTBOMO00807	coagulation factor VII isoform X2 [Bombyx mori]	PREDICTED:_coagulation_factor_VII_[Bombyx_mori]	coagulation factor VII		GO:0004252,GO:0005886,GO:0006508,GO:0007010,GO:0016021,GO:0035220,GO:0051017	serine-type endopeptidase activity|plasma membrane|proteolysis|cytoskeleton organization|integral component of membrane|wing disc development|actin filament bundle assembly
LOC101743183	0.995434	24.468	0.592968	up	0.00133596	74	GeneID:101743183	protein_coding	Ttpal	KWMTBOMO09563	alpha-tocopherol transfer protein [Bombyx mori]	CRAL-TRIO_domain-containing_protein,_partial_[Manduca_sexta]	alpha-tocopherol transfer protein
LOC101745164	0.493436	11.5125	0.592821	down	1.04504e-187	35	GeneID:101745164	lncRNA
LOC733010	0.771404	21.5339	0.592689	up	8.26296e-155	65	GeneID:733010	protein_coding	obst-E	KWMTBOMO08747	gasp precursor [Bombyx mori]	gasp_precursor_[Bombyx_mori]	gasp		GO:0005615,GO:0006030,GO:0008061,GO:0042302	extracellular space|chitin metabolic process|chitin binding|structural constituent of cuticle
LOC101745887	0.996005	24.9226	0.588668	up	0.00375509	75	GeneID:101745887	protein_coding	ANPEP	KWMTBOMO15492	aminopeptidase N precursor [Bombyx mori]	aminopeptidase_N_precursor_[Bombyx_mori]	aminopeptidase N		GO:0001525,GO:0001618,GO:0005737,GO:0005886,GO:0006508,GO:0008270,GO:0016021,GO:0030154,GO:0042277,GO:0043171,GO:0070006	angiogenesis|virus receptor activity|cytoplasm|plasma membrane|proteolysis|zinc ion binding|integral component of membrane|cell differentiation|peptide binding|peptide catabolic process|metalloaminopeptidase activity	ko00480,ko04640,ko04614	Glutathione metabolism|Hematopoietic cell lineage|Renin-angiotensin system
LOC101742406	0.995434	25.4744	0.58844	up	0.000946015	77	GeneID:101742406	protein_coding	Tace	KWMTBOMO12603	ADAM 17-like protease isoform X1 [Bombyx mori]	PREDICTED:_ADAM_17-like_protease_[Bombyx_mori]	ADAM 17-like protease		GO:0004222,GO:0006509,GO:0016021,GO:0046872	metalloendopeptidase activity|membrane protein ectodomain proteolysis|integral component of membrane|metal ion binding	ko04330	Notch signaling pathway
LOC101742643	0.992865	25.4268	0.5863	up	0.000993588	77	GeneID:101742643	protein_coding	obst-E	KWMTBOMO08709	protein obstructor-E [Bombyx mori]	PREDICTED:_chondroitin_proteoglycan-2-like_[Amyelois_transitella]	protein obstructor-E		GO:0005615,GO:0006030,GO:0008061,GO:0042302	extracellular space|chitin metabolic process|chitin binding|structural constituent of cuticle
LOC105841303	0.994007	27.3752	0.585204	up	0.00102112	83	GeneID:105841303	protein_coding		KWMTBOMO15544	uncharacterized protein LOC105841303 isoform X1 [Bombyx mori]	PREDICTED:_uncharacterized_protein_LOC105382152_[Plutella_xylostella]	uncharacterized LOC105841303
LOC101740124	0.99629	23.9136	0.585033	up	0.00614591	72	GeneID:101740124	protein_coding					leucine-rich repeat extensin-like protein 3
Osi20	0.99258	24.5719	0.584946	up	7.74343e-05	74	GeneID:100190961	protein_coding		KWMTBOMO15612	osiris 20 [Bombyx mori]	PREDICTED:_osiris_20_isoform_X1_[Bombyx_mori]	osiris 20
LOC101735395	0.992295	26.7351	0.584726	up	0.000652824	81	GeneID:101735395	protein_coding	Tret1-2	KWMTBOMO03467	facilitated trehalose transporter Tret1-2 homolog isoform X1 [Bombyx mori]	Sugar_transporter_[Operophtera_brumata]	facilitated trehalose transporter Tret1-2 homolog		GO:0005886,GO:0015771,GO:0016021,GO:0022857	plasma membrane|trehalose transport|integral component of membrane|transmembrane transporter activity
LOC101741614	0.997717	22.6471	0.582957	up	0.00858701	68	GeneID:101741614	protein_coding	NSD2	KWMTBOMO12023	uncharacterized protein LOC101741614 isoform X1 [Bombyx mori]	PREDICTED:_uncharacterized_protein_LOC101741614_isoform_X1_[Bombyx_mori]	uncharacterized LOC101741614	HMG
GC-a1	0.992295	25.7967	0.582425	up	4.71167e-05	78	GeneID:100642185	protein_coding	Gycalpha99B	KWMTBOMO08412	soluble guanylyl cyclae alpha-1 subunit isoform X1 [Bombyx mori]	soluble_guanylyl_cyclae_alpha-1_subunit_[Bombyx_mori]	soluble guanylyl cyclae alpha-1 subunit		GO:0004383,GO:0005525,GO:0007601,GO:0008074,GO:0016056,GO:0020037,GO:0035556,GO:0046956	guanylate cyclase activity|GTP binding|visual perception|guanylate cyclase complex, soluble|rhodopsin mediated signaling pathway|heme binding|intracellular signal transduction|positive phototaxis	ko04921,ko04924,ko04540,ko04713,ko04970,ko00230,ko04730,ko04611,ko04270,ko04022	Oxytocin signaling pathway|Renin secretion|Gap junction|Circadian entrainment|Salivary secretion|Purine metabolism|Long-term depression|Platelet activation|Vascular smooth muscle contraction|cGMP-PKG signaling pathway
LOC101745021	0.996575	25.0741	0.578795	up	0.00229489	76	GeneID:101745021	protein_coding		KWMTBOMO06274	probable cyclin-dependent serine/threonine-protein kinase DDB_G0292550 isoform X5 [Bombyx mori]	PREDICTED:_probable_cyclin-dependent_serine/threonine-protein_kinase_DDB_G0292550_isoform_X1_[Bombyx_mori]	probable cyclin-dependent serine/threonine-protein kinase DDB_G0292550
LOC101735893	0.995434	24.8936	0.577375	up	0.000831165	75	GeneID:101735893	protein_coding	pgant3	KWMTBOMO01354	polypeptide N-acetylgalactosaminyltransferase 3 [Bombyx mori]	PREDICTED:_polypeptide_N-acetylgalactosaminyltransferase_3-like_[Bombyx_mori]	polypeptide N-acetylgalactosaminyltransferase 3		GO:0000139,GO:0004653,GO:0005794,GO:0005795,GO:0006493,GO:0008376,GO:0009312,GO:0016021,GO:0016266,GO:0016757,GO:0030246,GO:0031589,GO:0033628,GO:0046872,GO:0070278	Golgi membrane|polypeptide N-acetylgalactosaminyltransferase activity|Golgi apparatus|Golgi stack|protein O-linked glycosylation|acetylgalactosaminyltransferase activity|oligosaccharide biosynthetic process|integral component of membrane|O-glycan processing|transferase activity, transferring glycosyl groups|carbohydrate binding|cell-substrate adhesion|regulation of cell adhesion mediated by integ…	ko00512	Mucin type O-Glycan biosynthesis
Pm-scl	0.997432	25.5557	0.577019	up	0.0247368	77	GeneID:100141462	protein_coding	EXOSC10	KWMTBOMO00196	exosome component 10 isoform X1 [Spodoptera litura]	PREDICTED:_exosome_component_10_[Amyelois_transitella]	PM-Scl autoantigen-like protein		GO:0000166,GO:0000175,GO:0000176,GO:0000178,GO:0000184,GO:0000460,GO:0000956,GO:0003723,GO:0004532,GO:0005634,GO:0005654,GO:0005730,GO:0005737,GO:0005829,GO:0006364,GO:0009048,GO:0016020,GO:0032211,GO:0035327,GO:0070034,GO:0071028,GO:0071034,GO:0071035,GO:0071044,GO:0071048,GO:1904872	nucleotide binding|3'-5'-exoribonuclease activity|nuclear exosome (RNase complex)|exosome (RNase complex)|nuclear-transcribed mRNA catabolic process, nonsense-mediated decay|maturation of 5.8S rRNA|nuclear-transcribed mRNA catabolic process|RNA binding|exoribonuclease activity|nucleus|nucleoplasm|nucleolus|cytoplasm|cytosol|rRNA processing|dosage compensation by inactivation of X chromosome|membr…	ko03018	RNA degradation
LOC692390	0.593607	14.5674	0.576903	up	1.91292e-164	44	GeneID:692390	protein_coding	Ctsb	KWMTBOMO10376	cathepsin B [Bombyx mori]	cathepsin_B_precursor_[Bombyx_mori]	cathepsin B		GO:0004175,GO:0004197,GO:0005576,GO:0005615,GO:0005737,GO:0005739,GO:0005764,GO:0006508,GO:0006914,GO:0007283,GO:0007519,GO:0009611,GO:0009612,GO:0009749,GO:0009897,GO:0009986,GO:0014070,GO:0014075,GO:0016324,GO:0030984,GO:0034097,GO:0042277,GO:0042383,GO:0042470,GO:0043434,GO:0043621,GO:0044877,GO:0045471,GO:0050790,GO:0051603,GO:0060548,GO:0070670,GO:0071260	endopeptidase activity|cysteine-type endopeptidase activity|extracellular region|extracellular space|cytoplasm|mitochondrion|lysosome|proteolysis|autophagy|spermatogenesis|skeletal muscle tissue development|response to wounding|response to mechanical stimulus|response to glucose|external side of plasma membrane|cell surface|response to organic cyclic compound|response to amine|apical plasma membr…	ko04142,ko04924,ko04612,ko04210	Lysosome|Renin secretion|Antigen processing and presentation|Apoptosis
LOC101741809	0.986016	27.0036	0.576602	up	1.80709e-06	82	GeneID:101741809	protein_coding		KWMTBOMO11803	uncharacterized protein LOC101741809 [Bombyx mori]	PREDICTED:_uncharacterized_protein_LOC101741809_[Bombyx_mori]	uncharacterized LOC101741809
LOC105841396	0.996575	25.3988	0.572082	up	0.00315828	77	GeneID:105841396	protein_coding		KWMTBOMO14229	hypothetical protein B5X24_HaOG209784 [Helicoverpa armigera]	endonuclease-reverse_transcriptase_[Bombyx_mori]	uncharacterized LOC105841396
LOC101736440	0.995434	24.2812	0.568576	up	0.00100814	73	GeneID:101736440	protein_coding	mas	KWMTBOMO04177	serine proteinase stubble [Bombyx mori]	Chymotrypsinogen_B_[Operophtera_brumata]	serine proteinase stubble		GO:0005615,GO:0005737,GO:0005886,GO:0006508,GO:0007417,GO:0007422,GO:0010976,GO:0016203,GO:0030424,GO:0043025,GO:0061564,GO:0106030	extracellular space|cytoplasm|plasma membrane|proteolysis|central nervous system development|peripheral nervous system development|positive regulation of neuron projection development|muscle attachment|axon|neuronal cell body|axon development|neuron projection fasciculation
LOC110385729	0.997717	23.8683	0.567765	up	0.00591449	72	GeneID:110385729	protein_coding		KWMTBOMO01660	enhancer of mRNA-decapping protein 4 [Bombyx mori]	PREDICTED:_enhancer_of_mRNA-decapping_protein_4-like_[Bombyx_mori]	uncharacterized LOC110385729				ko03018	RNA degradation
LOC101741151	0.855879	23.8901	0.56751	up	6.44132e-79	72	GeneID:101741151	protein_coding		KWMTBOMO15819	uncharacterized protein LOC101741151 [Bombyx mori]	Osiris_9C_[Operophtera_brumata]	uncharacterized LOC101741151
LOC101743622	0.99629	26.2398	0.565877	up	0.00435148	79	GeneID:101743622	protein_coding		KWMTBOMO11520	putative uncharacterized protein DDB_G0282499 isoform X2 [Bombyx mori]	PREDICTED:_putative_uncharacterized_protein_DDB_G0282499_[Bombyx_mori]	putative uncharacterized protein DDB_G0282499
LOC101737849	0.996861	23.2194	0.565451	up	0.00408431	70	GeneID:101737849	protein_coding		KWMTBOMO16377	uncharacterized protein LOC101737849 isoform X2 [Bombyx mori]	PREDICTED:_uncharacterized_protein_LOC101737849_isoform_X1_[Bombyx_mori]	uncharacterized LOC101737849
LOC101736919	0.987158	27.0576	0.564772	up	2.31078e-06	82	GeneID:101736919	protein_coding	Dyrk3	KWMTBOMO15997	dual specificity tyrosine-phosphorylation-regulated kinase 2 isoform X4 [Bombyx mori]	PREDICTED:_dual_specificity_tyrosine-phosphorylation-regulated_kinase_2-like_[Bombyx_mori]	dual specificity tyrosine-phosphorylation-regulated kinase 2		GO:0004674,GO:0004712,GO:0004713,GO:0005524	protein serine/threonine kinase activity|protein serine/threonine/tyrosine kinase activity|protein tyrosine kinase activity|ATP binding	ko04111	Cell cycle - yeast
LOC101741817	0.994863	24.6935	0.56408	up	0.000474802	75	GeneID:101741817	protein_coding	Gld	KWMTBOMO09590	Glucose dehydrogenase [acceptor], partial [Operophtera brumata]	Glucose_dehydrogenase_[acceptor],_partial_[Operophtera_brumata]	glucose dehydrogenase [FAD, quinone]		GO:0005576,GO:0016614,GO:0050660	extracellular region|oxidoreductase activity, acting on CH-OH group of donors|flavin adenine dinucleotide binding
LOC110385100	0.986016	27.257	0.563876	up	3.07264e-06	82	GeneID:110385100	lncRNA		KWMTBOMO01864	reverse transcriptase [Bombyx mori]	reverse_transcriptase_[Bombyx_mori]
LOC101744736	0.388984	7.41383	0.563673	up	2.03964e-210	22	GeneID:101744736	protein_coding		KWMTBOMO06272	clathrin coat assembly protein AP180 [Bombyx mori]	PREDICTED:_uncharacterized_protein_LOC101746790_[Bombyx_mori]	clathrin coat assembly protein AP180
LOC110385630	0.996005	25.4967	0.56143	up	0.00133908	77	GeneID:110385630	lncRNA		KWMTBOMO08804	uncharacterized protein LOC101737360 [Bombyx mori]	PREDICTED:_uncharacterized_protein_LOC106129348_[Amyelois_transitella]
LOC101743442	0.994578	25.8253	0.560929	up	0.000114826	78	GeneID:101743442	protein_coding	pan				protein pangolin, isoforms A/H/I/S		GO:0001205,GO:0003705,GO:0005654,GO:0005667,GO:0006355,GO:0006357,GO:0007367,GO:0007435,GO:0007476,GO:0007500,GO:0007507,GO:0008013,GO:0009880,GO:0010628,GO:0016055,GO:0019900,GO:0035277,GO:0043565,GO:0044212,GO:0045892,GO:0045893,GO:0045944,GO:0060070,GO:0070491,GO:0072091	distal enhancer DNA-binding transcription activator activity, RNA polymerase II-specific|transcription factor activity, RNA polymerase II distal enhancer sequence-specific binding|nucleoplasm|transcription factor complex|regulation of transcription, DNA-templated|regulation of transcription by RNA polymerase II|segment polarity determination|salivary gland morphogenesis|imaginal disc-derived wing…
LOC101739311	0.992865	25.4534	0.56092	up	0.00156679	77	GeneID:101739311	protein_coding	ft	KWMTBOMO07269	LOW QUALITY PROTEIN: cadherin-related tumor suppressor [Bombyx mori]	Cadherin-like_protein_[Operophtera_brumata]	cadherin-related tumor suppressor		GO:0000904,GO:0001736,GO:0001737,GO:0005509,GO:0005739,GO:0005886,GO:0005887,GO:0007156,GO:0007157,GO:0007164,GO:0007446,GO:0007447,GO:0007476,GO:0008283,GO:0008285,GO:0009888,GO:0010629,GO:0016021,GO:0016324,GO:0016327,GO:0016336,GO:0016339,GO:0018149,GO:0032880,GO:0035159,GO:0035209,GO:0035220,GO:0035332,GO:0040008,GO:0042067,GO:0043065,GO:0044331,GO:0045198,GO:0045296,GO:0045317,GO:0045570,GO:…	cell morphogenesis involved in differentiation|establishment of planar polarity|establishment of imaginal disc-derived wing hair orientation|calcium ion binding|mitochondrion|plasma membrane|integral component of plasma membrane|homophilic cell adhesion via plasma membrane adhesion molecules|heterophilic cell-cell adhesion via plasma membrane cell adhesion molecules|establishment of tissue polari…	ko04392,ko04391	Hippo signaling pathway -multiple species|Hippo signaling pathway - fly
CSP13	0.996575	24.6482	0.560771	up	0.00537239	75	GeneID:692677	protein_coding	EbpIII	KWMTBOMO11537	chemosensory protein 13 precursor [Bombyx mori]	chemosensory_protein_13_precursor_[Bombyx_mori]	chemosensory protein 13		GO:0005576,GO:0007552,GO:0009615,GO:0045297	extracellular region|metamorphosis|response to virus|post-mating behavior
CPR25	0.995434	24.7239	0.560113	up	0.000935475	75	GeneID:100379442	protein_coding	CP12	KWMTBOMO13163	cuticular protein RR-1 motif 25 precursor [Bombyx mori]	cuticular_protein_RR-1_motif_25_precursor_[Bombyx_mori]	cuticular protein RR-1 motif 25		GO:0042302	structural constituent of cuticle
LOC101736897	0.996005	23.9514	0.558394	up	0.00201073	72	GeneID:101736897	protein_coding	fax	KWMTBOMO00272	failed axon connections isoform X1 [Bombyx mori]	PREDICTED:_failed_axon_connections_[Amyelois_transitella]	failed axon connections		GO:0005737,GO:0005886,GO:0007409,GO:0036099	cytoplasm|plasma membrane|axonogenesis|female germ-line stem cell population maintenance
LOC101746391	0.995719	24.1688	0.558032	up	0.00108558	73	GeneID:101746391	protein_coding	ELOVL4	KWMTBOMO07628	elongation of very long chain fatty acids protein 4-like [Trichoplusia ni]	PREDICTED:_elongation_of_very_long_chain_fatty_acids_protein_4-like_[Amyelois_transitella]	elongation of very long chain fatty acids protein 4		GO:0005783,GO:0006636,GO:0009922,GO:0019367,GO:0030148,GO:0030176,GO:0034625,GO:0034626,GO:0035338,GO:0042761,GO:0102336,GO:0102337,GO:0102338,GO:0102756	endoplasmic reticulum|unsaturated fatty acid biosynthetic process|fatty acid elongase activity|fatty acid elongation, saturated fatty acid|sphingolipid biosynthetic process|integral component of endoplasmic reticulum membrane|fatty acid elongation, monounsaturated fatty acid|fatty acid elongation, polyunsaturated fatty acid|long-chain fatty-acyl-CoA biosynthetic process|very long-chain fatty acid…	ko00062	Fatty acid elongation
LOC100301505	0.860731	23.6603	0.557754	up	9.82706e-78	72	GeneID:100301505	protein_coding		KWMTBOMO11439	similar to carboxypeptidase B [Bombyx mori]	carboxypeptidase_B-like_precursor_[Bombyx_mori]	carboxypeptidase B-like		GO:0004181,GO:0005576,GO:0008270	metallocarboxypeptidase activity|extracellular region|zinc ion binding
LOC101743711	0.997432	26.0761	0.555979	up	0.0159333	79	GeneID:101743711	protein_coding	Lip1	KWMTBOMO04289	lipase 1 [Bombyx mori]	PREDICTED:_lipase_1-like_[Bombyx_mori]	lipase 1		GO:0005576,GO:0007586,GO:0016042,GO:0016298,GO:0044255	extracellular region|digestion|lipid catabolic process|lipase activity|cellular lipid metabolic process	ko04142,ko00100	Lysosome|Steroid biosynthesis
LOC101739351	0.995434	24.1091	0.555974	up	0.000580064	73	GeneID:101739351	protein_coding		KWMTBOMO03554	uncharacterized protein LOC101739351 [Bombyx mori]	PREDICTED:_uncharacterized_protein_LOC106122406_[Papilio_xuthus]	uncharacterized LOC101739351
LOC101741103	0.992865	25.205	0.554885	up	0.000773333	76	GeneID:101741103	protein_coding		KWMTBOMO00696	uncharacterized protein LOC101741103 [Bombyx mori]	PREDICTED:_LOW_QUALITY_PROTEIN:_uncharacterized_protein_LOC101741103_[Bombyx_mori]	uncharacterized LOC101741103
LOC101746559	0.996861	20.5396	0.554122	up	0.00393125	62	GeneID:101746559	protein_coding	sav	KWMTBOMO15172	SAV [Bombyx mori]	scaffold_protein_salvador_[Bombyx_mori]	scaffold protein salvador		GO:0005829,GO:0005911,GO:0006915,GO:0007444,GO:0008285,GO:0010212,GO:0032947,GO:0035329,GO:0040015,GO:0042127,GO:0043065,GO:0045177,GO:0045179,GO:0045464,GO:0045570,GO:0046621,GO:0046666,GO:0048814,GO:0048863,GO:0072002,GO:0072089	cytosol|cell-cell junction|apoptotic process|imaginal disc development|negative regulation of cell proliferation|response to ionizing radiation|protein-containing complex scaffold activity|hippo signaling|negative regulation of multicellular organism growth|regulation of cell proliferation|positive regulation of apoptotic process|apical part of cell|apical cortex|R8 cell fate specification|regula…	ko04392,ko04214,ko04390,ko04391	Hippo signaling pathway -multiple species|Apoptosis - fly|Hippo signaling pathway|Hippo signaling pathway - fly
LOC110384792	0.997717	22.2569	0.554086	up	0.0076326	67	GeneID:110384792	lncRNA
LOC101744495	0.997717	21.4334	0.553831	up	0.00561742	65	GeneID:101744495	protein_coding	Npl	KWMTBOMO15046	N-acetylneuraminate lyase [Bombyx mori]	PREDICTED:_N-acetylneuraminate_lyase-like_[Amyelois_transitella]	N-acetylneuraminate lyase		GO:0005737,GO:0005975,GO:0008747,GO:0019262,GO:0042802	cytoplasm|carbohydrate metabolic process|N-acetylneuraminate lyase activity|N-acetylneuraminate catabolic process|identical protein binding	ko00520	Amino sugar and nucleotide sugar metabolism
LOC105841759	0.996575	24.6677	0.552465	up	0.00224911	75	GeneID:105841759	protein_coding		KWMTBOMO04708	uncharacterized protein LOC105841759 isoform X1 [Bombyx mori]	PREDICTED:_uncharacterized_protein_LOC105841759_isoform_X1_[Bombyx_mori]	uncharacterized LOC105841759
LOC101744769	0.996575	24.1724	0.552222	up	0.00102562	73	GeneID:101744769	protein_coding		KWMTBOMO05144	reverse transcriptase [Bombyx mori]	reverse_transcriptase_[Bombyx_mori]	uncharacterized LOC101744769
yellow-12	0.99629	25.4755	0.551009	up	0.00268646	77	GeneID:101738082	protein_coding	y	KWMTBOMO10314	uncharacterized protein LOC101738082 [Bombyx mori]	uncharacterized_protein_LOC101738082_[Bombyx_mori]	protein yellow-like		GO:0005576,GO:0007275,GO:0042438,GO:0060179	extracellular region|multicellular organism development|melanin biosynthetic process|male mating behavior
LOC101740733	0.730308	3.92983	0.549905	down	1.84879e-118	12	GeneID:101740733	protein_coding		KWMTBOMO13243	protein PXR1 isoform X1 [Bombyx mori]	PREDICTED:_aspartic_and_glutamic_acid-rich_protein-like_isoform_X2_[Bombyx_mori]	protein PXR1
CPR34	0.836187	23.1007	0.547307	up	2.06852e-101	70	GeneID:100379433	protein_coding		KWMTBOMO13151	TPA: putative cuticle protein [Bombyx mori]	cuticular_protein_RR-1_motif_34_precursor_[Bombyx_mori]	cuticular protein RR-1 motif 34		GO:0042302	structural constituent of cuticle
LOC101739402	0.897831	24.5889	0.547293	up	1.92181e-51	74	GeneID:101739402	protein_coding	Lipf	KWMTBOMO13292	lipase 3-like precursor [Bombyx mori]	lipase_3-like_precursor_protein_[Antheraea_pernyi]	lipase 3-like		GO:0004806,GO:0005576,GO:0005739,GO:0006108,GO:0016042,GO:0016298,GO:0016615,GO:0043231,GO:0044255	triglyceride lipase activity|extracellular region|mitochondrion|malate metabolic process|lipid catabolic process|lipase activity|malate dehydrogenase activity|intracellular membrane-bounded organelle|cellular lipid metabolic process	ko04142,ko00100	Lysosome|Steroid biosynthesis
Y-y	0.995434	23.0992	0.547208	up	0.000537969	70	GeneID:693005	protein_coding	y	KWMTBOMO07972	yellow protein [Bombyx mori]	PREDICTED:_yellow-y_isoform_X1_[Bombyx_mori]	yellow-y		GO:0005576,GO:0007275,GO:0042438,GO:0060179	extracellular region|multicellular organism development|melanin biosynthetic process|male mating behavior
LOC101738553	0.966895	25.7908	0.546539	up	1.31777e-15	78	GeneID:101738553	protein_coding	FBN3	KWMTBOMO12347	fibrillin-1 [Bombyx mori]	PREDICTED:_fibrillin-1-like_[Bombyx_mori]	fibrillin-1		GO:0005201,GO:0005509,GO:0031012,GO:0062023	extracellular matrix structural constituent|calcium ion binding|extracellular matrix|collagen-containing extracellular matrix
LOC105841762	0.997432	24.723	0.546189	up	0.0105465	75	GeneID:105841762	protein_coding		KWMTBOMO15959	reverse transcriptase [Bombyx mori]	PREDICTED:_uncharacterized_protein_LOC105841762_[Bombyx_mori]	uncharacterized LOC105841762
LOC101746022	0.99629	25.1222	0.54606	up	0.00244818	76	GeneID:101746022	protein_coding	rno	KWMTBOMO00157	PHD finger protein rhinoceros [Bombyx mori]	PREDICTED:_PHD_finger_protein_rhinoceros-like_isoform_X1_[Bombyx_mori]	PHD finger protein rhinoceros		GO:0005634,GO:0042051,GO:0042059,GO:0046872	nucleus|compound eye photoreceptor development|negative regulation of epidermal growth factor receptor signaling pathway|metal ion binding
LOC105842280	0.997146	25.4585	0.544664	up	0.00830879	77	GeneID:105842280	protein_coding	Ppp6r2	KWMTBOMO13995	serine/threonine-protein phosphatase 6 regulatory subunit 3-A-like [Trichoplusia ni]	PREDICTED:_serine/threonine-protein_phosphatase_6_regulatory_subunit_2_[Papilio_xuthus]	uncharacterized LOC105842280		GO:0005829,GO:0019903,GO:0043231,GO:0043666	cytosol|protein phosphatase binding|intracellular membrane-bounded organelle|regulation of phosphoprotein phosphatase activity
LOC101738563	0.994863	25.1496	0.544552	up	0.000110083	76	GeneID:101738563	protein_coding	Aadat	KWMTBOMO01031	kynurenine/alpha-aminoadipate aminotransferase, mitochondrial isoform X1 [Bombyx mori]	PREDICTED:_kynurenine/alpha-aminoadipate_aminotransferase,_mitochondrial_isoform_X2_[Bombyx_mori]	kynurenine/alpha-aminoadipate aminotransferase, mitochondrial		GO:0005739,GO:0006103,GO:0006536,GO:0009058,GO:0016212,GO:0030170,GO:0033512,GO:0042803,GO:0047536,GO:0070189	mitochondrion|2-oxoglutarate metabolic process|glutamate metabolic process|biosynthetic process|kynurenine-oxoglutarate transaminase activity|pyridoxal phosphate binding|L-lysine catabolic process to acetyl-CoA via saccharopine|protein homodimerization activity|2-aminoadipate transaminase activity|kynurenine metabolic process	ko01210,ko00310,ko01230,ko00300,ko00380	2-Oxocarboxylic acid metabolism|Lysine degradation|Biosynthesis of amino acids|Lysine biosynthesis|Tryptophan metabolism
LOC101745688	0.992009	25.78	0.543197	up	1.11527e-05	78	GeneID:101745688	protein_coding		KWMTBOMO12725	uncharacterized protein LOC105841473 [Bombyx mori]	PREDICTED:_uncharacterized_protein_LOC106652727,_partial_[Trichogramma_pretiosum]	uncharacterized LOC101745688
LOC101737971	0.995434	24.2458	0.541671	up	0.000974697	73	GeneID:101737971	protein_coding		KWMTBOMO02594	uncharacterized protein LOC113399729 [Vanessa tameamea]	PREDICTED:_uncharacterized_protein_LOC101737971_[Bombyx_mori]	uncharacterized LOC101737971
LOC101740247	0.994007	25.6034	0.54126	up	0.000153229	77	GeneID:101740247	protein_coding	Klkb1	KWMTBOMO14096	trypsin [Bombyx mori]	PREDICTED:_trypsin-like_[Bombyx_mori]	trypsin		GO:0004252,GO:0005615,GO:0006954,GO:0007597,GO:0042730,GO:0097421	serine-type endopeptidase activity|extracellular space|inflammatory response|blood coagulation, intrinsic pathway|fibrinolysis|liver regeneration
LOC105841805	0.990868	26.0024	0.540496	up	7.41619e-06	79	GeneID:105841805	lncRNA
LOC101741954	0.872146	24.2738	0.5403	up	1.57279e-68	73	GeneID:101741954	protein_coding		KWMTBOMO15828	uncharacterized protein LOC101741954 isoform X1 [Bombyx mori]	PREDICTED:_uncharacterized_protein_LOC106130654_[Amyelois_transitella]	uncharacterized LOC101741954
LOC105841306	0.994578	24.913	0.539011	up	5.43382e-05	75	GeneID:105841306	protein_coding		KWMTBOMO05146	uncharacterized protein LOC105841306 isoform X2 [Bombyx mori]	PREDICTED:_uncharacterized_protein_LOC105841306_[Bombyx_mori]	uncharacterized LOC105841306
LOC101739742	0.997432	25.7628	0.536908	up	0.0446663	78	GeneID:101739742	protein_coding		KWMTBOMO10775	delta-like protein 1 [Bombyx mori]	PREDICTED:_delta-like_protein_1_[Bombyx_mori]	delta-like protein 1
CPR123	0.997146	25.6947	0.536771	up	0.0262767	78	GeneID:100379356	protein_coding		KWMTBOMO12984	TPA: putative cuticle protein [Bombyx mori]	cuticular_protein_RR-2_motif_123_precursor_[Bombyx_mori]	cuticular protein RR-2 motif 123		GO:0042302	structural constituent of cuticle
LOC101739557	0.996861	23.5018	0.536229	up	0.0012358	71	GeneID:101739557	protein_coding	HARBI1	KWMTBOMO16509	putative nuclease HARBI1 [Bombyx mori]	Putative_nuclease_HARBI1-like_Protein_[Tribolium_castaneum]	putative nuclease HARBI1		GO:0004518,GO:0005634,GO:0005815,GO:0005829,GO:0005886,GO:0046872	nuclease activity|nucleus|microtubule organizing center|cytosol|plasma membrane|metal ion binding
LOC101741971	0.996575	23.037	0.532606	up	0.00282622	70	GeneID:101741971	protein_coding	MALSU1	KWMTBOMO01840	uncharacterized protein LOC101741971 [Bombyx mori]	Uncharacterized_protein_OBRU01_15943_[Operophtera_brumata]	uncharacterized LOC101741971		GO:0005739,GO:0005759,GO:0005829,GO:0017148,GO:0042273,GO:0043023,GO:0070130,GO:0090071	mitochondrion|mitochondrial matrix|cytosol|negative regulation of translation|ribosomal large subunit biogenesis|ribosomal large subunit binding|negative regulation of mitochondrial translation|negative regulation of ribosome biogenesis
LOC101738658	0.994863	24.4646	0.532102	up	0.000256452	74	GeneID:101738658	protein_coding	SLC7A3	KWMTBOMO04254	cationic amino acid transporter 3 [Bombyx mori]	PREDICTED:_cationic_amino_acid_transporter_2_[Papilio_machaon]	cationic amino acid transporter 3		GO:0000064,GO:0005886,GO:0006865,GO:0015171,GO:0015181,GO:0015189,GO:0016021,GO:0097638,GO:1903352	L-ornithine transmembrane transporter activity|plasma membrane|amino acid transport|amino acid transmembrane transporter activity|arginine transmembrane transporter activity|L-lysine transmembrane transporter activity|integral component of membrane|L-arginine import across plasma membrane|L-ornithine transmembrane transport
LOC101735552	0.998288	24.0382	0.531386	up	0.0231681	73	GeneID:101735552	protein_coding	Tret1	KWMTBOMO16118	monosaccharide-sensing protein 3 isoform X1 [Bombyx mori]	PREDICTED:_monosaccharide-sensing_protein_3-like_isoform_X1_[Bombyx_mori]	monosaccharide-sensing protein 2		GO:0005886,GO:0015574,GO:0015771,GO:0016021	plasma membrane|trehalose transmembrane transporter activity|trehalose transport|integral component of membrane
LOC110385928	0.987443	28.8463	0.53084	up	7.327e-05	87	GeneID:110385928	lncRNA		KWMTBOMO03517	endonuclease-reverse transcriptase [Bombyx mori]	endonuclease-reverse_transcriptase_[Bombyx_mori]
LOC101746683	0.995434	24.4397	0.529913	up	0.0003194	74	GeneID:101746683	protein_coding	Lhfpl2	KWMTBOMO00854	lipoma HMGIC fusion partner-like 2 protein [Bombyx mori]	PREDICTED:_lipoma_HMGIC_fusion_partner-like_2_protein_[Bombyx_mori]	lipoma HMGIC fusion partner-like 2 protein		GO:0007338,GO:0016021,GO:0046545,GO:0046546,GO:1905516	single fertilization|integral component of membrane|development of primary female sexual characteristics|development of primary male sexual characteristics|positive regulation of fertilization
LOC101735393	0.990868	24.6611	0.529183	up	2.14433e-05	75	GeneID:101735393	protein_coding		KWMTBOMO02847	uncharacterized protein LOC101735393 [Bombyx mori]	PREDICTED:_solute_carrier_organic_anion_transporter_family_member_5A1_isoform_X2_[Bombyx_mori]	uncharacterized LOC101735393
LOC101746045	0.995434	23.8641	0.527562	up	0.000915444	72	GeneID:101746045	protein_coding		KWMTBOMO07307	histidine-rich glycoprotein [Bombyx mori]	PREDICTED:_putative_eggshell_protein_[Papilio_polytes]	histidine-rich glycoprotein
LOC110385813	0.998288	23.385	0.527198	up	0.0375471	71	GeneID:110385813	lncRNA	OXSR1	KWMTBOMO00249	serine/threonine-protein kinase OSR1 [Bombyx mori]	PREDICTED:_serine/threonine-protein_kinase_OSR1-like_[Amyelois_transitella]			GO:0000287,GO:0004674,GO:0005524,GO:0005737,GO:0005829,GO:0006468,GO:0006979,GO:0010820,GO:0018107,GO:0023014,GO:0031098,GO:0032147,GO:0035556,GO:0038116,GO:0038146,GO:0042802,GO:0046777,GO:0071476,GO:1901017	magnesium ion binding|protein serine/threonine kinase activity|ATP binding|cytoplasm|cytosol|protein phosphorylation|response to oxidative stress|positive regulation of T cell chemotaxis|peptidyl-threonine phosphorylation|signal transduction by protein phosphorylation|stress-activated protein kinase signaling cascade|activation of protein kinase activity|intracellular signal transduction|chemokin…
LOC101743928	0.998288	22.6338	0.527175	up	0.0266887	68	GeneID:101743928	protein_coding	tmem179	KWMTBOMO14924	transmembrane protein 179 [Bombyx mori]	PREDICTED:_transmembrane_protein_179_[Papilio_polytes]	transmembrane protein 179		GO:0016021	integral component of membrane
LOC101746589	0.871005	23.999	0.52711	up	4.03277e-72	73	GeneID:101746589	protein_coding	PPAF2	KWMTBOMO06700	uncharacterized protein LOC101746589 isoform X2 [Bombyx mori]	PREDICTED:_uncharacterized_protein_LOC106134916_[Amyelois_transitella]	uncharacterized LOC101746589		GO:0004252,GO:0005576,GO:0045087,GO:0046872	serine-type endopeptidase activity|extracellular region|innate immune response|metal ion binding
U23	0.992865	24.8821	0.527106	up	0.000782487	75	GeneID:100862793	protein_coding		KWMTBOMO09404	hypothetical protein [Bombyx mori]	PREDICTED:_uncharacterized_protein_LOC100862793_isoform_X1_[Bombyx_mori]	uncharacterized U23
LOC101735694	0.997717	21.2748	0.525982	up	0.00627135	64	GeneID:101735694	protein_coding		KWMTBOMO11795	trypsin-7 [Bombyx mori]	PREDICTED:_trypsin_3A1-like_[Papilio_polytes]	trypsin-7		GO:0004252	serine-type endopeptidase activity
LOC101739344	0.996861	22.6452	0.525455	up	0.00268546	68	GeneID:101739344	protein_coding	Orct2	KWMTBOMO13698	organic cation transporter-like protein isoform X1 [Bombyx mori]	organic_cation_transporter_[Danaus_plexippus]	organic cation transporter-like protein		GO:0007390,GO:0015101,GO:0015695,GO:0016021,GO:0030307,GO:0040018	germ-band shortening|organic cation transmembrane transporter activity|organic cation transport|integral component of membrane|positive regulation of cell growth|positive regulation of multicellular organism growth
LOC110386624	0.993151	26.4016	0.524844	up	0.000233628	80	GeneID:110386624	lncRNA		KWMTBOMO08177	uncharacterized protein LOC101735994 isoform X1 [Bombyx mori]	PREDICTED:_uncharacterized_protein_LOC101735994_[Bombyx_mori]
LOC110386180	0.998002	24.9508	0.524778	up	0.0246678	75	GeneID:110386180	lncRNA
LOC110386849	0.998002	24.2774	0.524528	up	0.0172219	73	GeneID:110386849	lncRNA
serpin-15	0.997146	23.845	0.524076	up	0.0110402	72	GeneID:100272179	protein_coding		KWMTBOMO01591	serine protease inhibitor 15 precursor [Bombyx mori]	serine_protease_inhibitor_15_precursor_[Bombyx_mori]	serine protease inhibitor 15		GO:0004867,GO:0005615,GO:0009617	serine-type endopeptidase inhibitor activity|extracellular space|response to bacterium
LOC101742383	0.619863	15.7802	0.523061	up	1.27242e-191	48	GeneID:101742383	protein_coding	Cryab	KWMTBOMO03071	alpha-crystallin B chain [Bombyx mori]	small_heat_shock_protein_[Spodoptera_litura]	alpha-crystallin B chain		GO:0001540,GO:0001666,GO:0002088,GO:0005212,GO:0005634,GO:0005739,GO:0005794,GO:0005829,GO:0006457,GO:0007021,GO:0007517,GO:0007568,GO:0008017,GO:0008092,GO:0009986,GO:0010259,GO:0010629,GO:0014069,GO:0015630,GO:0030018,GO:0030308,GO:0030424,GO:0031109,GO:0031430,GO:0031674,GO:0032355,GO:0032387,GO:0032432,GO:0032463,GO:0042542,GO:0042803,GO:0043066,GO:0043154,GO:0043197,GO:0043204,GO:0043209,GO:…	amyloid-beta binding|response to hypoxia|lens development in camera-type eye|structural constituent of eye lens|nucleus|mitochondrion|Golgi apparatus|cytosol|protein folding|tubulin complex assembly|muscle organ development|aging|microtubule binding|cytoskeletal protein binding|cell surface|multicellular organism aging|negative regulation of gene expression|postsynaptic density|microtubule cytosk…	ko04141,ko04213	Protein processing in endoplasmic reticulum|Longevity regulating pathway - multiple species
LOC101735339	0.997717	22.1578	0.522493	up	0.00495751	67	GeneID:101735339	protein_coding	Hip14	KWMTBOMO07244	hypothetical protein KGM_205793 [Danaus plexippus plexippus]	hypothetical_protein_KGM_20562_[Danaus_plexippus]	probable protein S-acyltransferase 23	Others	GO:0000139,GO:0005794,GO:0007268,GO:0007283,GO:0008021,GO:0016021,GO:0016079,GO:0018345,GO:0019706,GO:0030054,GO:0042734,GO:0045202,GO:0050714	Golgi membrane|Golgi apparatus|chemical synaptic transmission|spermatogenesis|synaptic vesicle|integral component of membrane|synaptic vesicle exocytosis|protein palmitoylation|protein-cysteine S-palmitoyltransferase activity|cell junction|presynaptic membrane|synapse|positive regulation of protein secretion
LOC101736461	0.993721	27.3331	0.522463	up	0.000993749	83	GeneID:101736461	protein_coding	ADAMTS14	KWMTBOMO02640	A disintegrin and metalloproteinase with thrombospondin motifs 14 [Bombyx mori]	PREDICTED:_A_disintegrin_and_metalloproteinase_with_thrombospondin_motifs_14-like_[Bombyx_mori]	A disintegrin and metalloproteinase with thrombospondin motifs 14		GO:0004222,GO:0005576,GO:0030199,GO:0030574,GO:0046872	metalloendopeptidase activity|extracellular region|collagen fibril organization|collagen catabolic process|metal ion binding
LOC101743235	0.997717	20.4597	0.52245	up	0.00985564	62	GeneID:101743235	protein_coding		KWMTBOMO14156	uncharacterized protein LOC101743235 isoform X3 [Bombyx mori]	PREDICTED:_uncharacterized_protein_LOC101743235_isoform_X3_[Bombyx_mori]	uncharacterized LOC101743235
rptor	0.995148	24.1005	0.522101	up	8.19462e-05	73	GeneID:100463495	protein_coding	RPTOR	KWMTBOMO10039	regulatory-associated protein of TOR [Bombyx mori]	regulatory-associated_protein_of_TOR_[Bombyx_mori]	regulatory-associated protein of TOR		GO:0001030,GO:0001031,GO:0001032,GO:0001156,GO:0001558,GO:0001938,GO:0005654,GO:0005737,GO:0005764,GO:0005765,GO:0005829,GO:0007050,GO:0008361,GO:0009267,GO:0010494,GO:0010800,GO:0016032,GO:0016241,GO:0019901,GO:0030291,GO:0030295,GO:0030307,GO:0030425,GO:0030674,GO:0031669,GO:0031929,GO:0031931,GO:0032008,GO:0033138,GO:0038202,GO:0043025,GO:0044877,GO:0045945,GO:0071230,GO:0071233,GO:0071889,GO:…	RNA polymerase III type 1 promoter DNA binding|RNA polymerase III type 2 promoter DNA binding|RNA polymerase III type 3 promoter DNA binding|TFIIIC-class transcription factor complex binding|regulation of cell growth|positive regulation of endothelial cell proliferation|nucleoplasm|cytoplasm|lysosome|lysosomal membrane|cytosol|cell cycle arrest|regulation of cell size|cellular response to starvat…	ko04211,ko04152,ko04910,ko04151,ko04213,ko04150	Longevity regulating pathway|AMPK signaling pathway|Insulin signaling pathway|PI3K-Akt signaling pathway|Longevity regulating pathway - multiple species|mTOR signaling pathway
LOC101735578	0.994863	25.9148	0.521698	up	0.00019336	78	GeneID:101735578	protein_coding	Fkrp	KWMTBOMO11417	fukutin-related protein [Bombyx mori]	PREDICTED:_fukutin-related_protein_[Amyelois_transitella]	fukutin-related protein		GO:0000139,GO:0002162,GO:0005615,GO:0005634,GO:0005791,GO:0005794,GO:0005829,GO:0009101,GO:0016021,GO:0016485,GO:0016740,GO:0035269,GO:0042383	Golgi membrane|dystroglycan binding|extracellular space|nucleus|rough endoplasmic reticulum|Golgi apparatus|cytosol|glycoprotein biosynthetic process|integral component of membrane|protein processing|transferase activity|protein O-linked mannosylation|sarcolemma
LOC105841659	0.997717	22.1924	0.521266	up	0.00486652	67	GeneID:105841659	protein_coding		KWMTBOMO08384	PREDICTED: uncharacterized protein LOC105456676 [Wasmannia auropunctata]	PREDICTED:_uncharacterized_protein_LOC105456676_[Wasmannia_auropunctata]	uncharacterized LOC105841659
LOC101743268	0.969749	26.3612	0.52013	up	2.96309e-14	80	GeneID:101743268	protein_coding	spri	KWMTBOMO10875	protein sprint [Bombyx mori]	PREDICTED:_protein_sprint_isoform_X4_[Plutella_xylostella]	protein sprint		GO:0005085,GO:0005096,GO:0005938,GO:0007165,GO:0017016,GO:0017112,GO:0019901,GO:0030139,GO:0030971,GO:0032483,GO:0048260,GO:0048675,GO:1903688	guanyl-nucleotide exchange factor activity|GTPase activator activity|cell cortex|signal transduction|Ras GTPase binding|Rab guanyl-nucleotide exchange factor activity|protein kinase binding|endocytic vesicle|receptor tyrosine kinase binding|regulation of Rab protein signal transduction|positive regulation of receptor-mediated endocytosis|axon extension|positive regulation of border follicle cell …
LOC101736159	0.90839	24.6096	0.519552	up	2.75245e-47	74	GeneID:101736159	protein_coding		KWMTBOMO02593	eisosome protein SEG2 [Bombyx mori]	PREDICTED:_eisosome_protein_SEG2_[Bombyx_mori]	eisosome protein SEG2
LOC110385571	0.982591	27.1559	0.519084	up	3.0097e-09	82	GeneID:110385571	lncRNA		KWMTBOMO06938	syntaxin-1A [Bombyx mori]	putative_s-syntaxin_[Danaus_plexippus]
LOC101739739	0.994007	25.8296	0.519023	up	0.000351333	78	GeneID:101739739	protein_coding	Pla1a	KWMTBOMO07271	phospholipase A1 member A [Bombyx mori]	PREDICTED:_phospholipase_A1_member_A-like_[Bombyx_mori]	phospholipase A1 member A		GO:0002080,GO:0005615,GO:0008970,GO:0016042	acrosomal membrane|extracellular space|phospholipase A1 activity|lipid catabolic process
LOC110385107	0.992009	24.5825	0.518713	up	1.42866e-06	74	GeneID:110385107	protein_coding	K02A2.6	KWMTBOMO08996	reverse transcriptase [Bombyx mori]	reverse_transcriptase_[Bombyx_mori]	uncharacterized protein K02A2.6-like		GO:0003676,GO:0008270,GO:0015074	nucleic acid binding|zinc ion binding|DNA integration
LOC101739649	0.995434	24.0306	0.516923	up	0.000203272	73	GeneID:101739649	lncRNA
CPG9	0.916381	24.686	0.51686	up	1.06968e-41	75	GeneID:100379513	protein_coding		KWMTBOMO10865	cuticular protein glycine-rich 9 precursor [Bombyx mori]	cuticular_protein_glycine-rich_9_precursor_[Bombyx_mori]	cuticular protein glycine-rich 9
LOC101737256	0.993721	26.9519	0.516333	up	0.000692194	81	GeneID:101737256	protein_coding	Ten-m	KWMTBOMO08118	teneurin-m [Bombyx mori]	PREDICTED:_teneurin-m_[Bombyx_mori]	teneurin-m		GO:0001745,GO:0001941,GO:0005737,GO:0005886,GO:0005887,GO:0007155,GO:0007274,GO:0008039,GO:0008045,GO:0016200,GO:0022416,GO:0030054,GO:0031005,GO:0031012,GO:0031122,GO:0031594,GO:0034110,GO:0034116,GO:0040017,GO:0042051,GO:0042802,GO:0042803,GO:0043005,GO:0043025,GO:0045211,GO:0045467,GO:0046982,GO:0048058,GO:0048499,GO:0048790,GO:0050808,GO:0051124,GO:0097090,GO:0099190,GO:0099559,GO:2000331	compound eye morphogenesis|postsynaptic membrane organization|cytoplasm|plasma membrane|integral component of plasma membrane|cell adhesion|neuromuscular synaptic transmission|synaptic target recognition|motor neuron axon guidance|synaptic target attraction|chaeta development|cell junction|filamin binding|extracellular matrix|cytoplasmic microtubule organization|neuromuscular junction|regulation …
LOC101735929	0.995148	24.539	0.516306	up	0.000152692	74	GeneID:101735929	protein_coding	TTPAL	KWMTBOMO01871	alpha-tocopherol transfer protein-like [Bombyx mori]	PREDICTED:_alpha-tocopherol_transfer_protein-like_[Papilio_xuthus]	alpha-tocopherol transfer protein-like		GO:0016020	membrane
LOC105841532	0.870434	23.9946	0.515063	up	7.75774e-76	73	GeneID:105841532	protein_coding	Fbn2	KWMTBOMO12347	fibrillin-1 [Bombyx mori]	PREDICTED:_fibrillin-1-like_[Bombyx_mori]	fibrillin-1		GO:0001527,GO:0005201,GO:0005509,GO:0005576,GO:0030326,GO:0030501,GO:0031012,GO:0035108,GO:0035583,GO:0043010,GO:0045669,GO:0048048,GO:0060346,GO:0062023	microfibril|extracellular matrix structural constituent|calcium ion binding|extracellular region|embryonic limb morphogenesis|positive regulation of bone mineralization|extracellular matrix|limb morphogenesis|sequestering of TGFbeta in extracellular matrix|camera-type eye development|positive regulation of osteoblast differentiation|embryonic eye morphogenesis|bone trabecula formation|collagen-co…
LOC101736853	0.997717	20.7011	0.515019	up	0.00794216	63	GeneID:101736853	protein_coding	ush	KWMTBOMO01701	zinc finger protein ush isoform X2 [Bombyx mori]	PREDICTED:_zinc_finger_protein_ush_isoform_X1_[Bombyx_mori]	zinc finger protein ush	zf-C2H2	GO:0000122,GO:0001078,GO:0001085,GO:0001102,GO:0002805,GO:0003677,GO:0005634,GO:0006355,GO:0007390,GO:0007391,GO:0007393,GO:0007398,GO:0007507,GO:0008134,GO:0008258,GO:0009996,GO:0022416,GO:0030097,GO:0035167,GO:0035169,GO:0035170,GO:0042440,GO:0042690,GO:0043433,GO:0046665,GO:0046872,GO:0048542,GO:0048749	negative regulation of transcription by RNA polymerase II|proximal promoter DNA-binding transcription repressor activity, RNA polymerase II-specific|RNA polymerase II transcription factor binding|RNA polymerase II activating transcription factor binding|regulation of antimicrobial peptide biosynthetic process|DNA binding|nucleus|regulation of transcription, DNA-templated|germ-band shortening|dors…
LOC101738181	0.982591	25.8112	0.514376	up	2.58941e-11	78	GeneID:101738181	protein_coding		KWMTBOMO03279	uncharacterized protein LOC101738181 isoform X1 [Bombyx mori]	PREDICTED:_uncharacterized_protein_LOC101738181_isoform_X1_[Bombyx_mori]	uncharacterized LOC101738181
LOC105842220	0.998002	24.3296	0.513007	up	0.0162344	74	GeneID:105842220	lncRNA
LOC101737507	0.924658	25.5103	0.512193	up	4.96991e-35	77	GeneID:101737507	protein_coding	TMPRSS15	KWMTBOMO02826	LOW QUALITY PROTEIN: uncharacterized protein LOC101737507 [Bombyx mori]	PREDICTED:_LOW_QUALITY_PROTEIN:_uncharacterized_protein_LOC101737507_[Bombyx_mori]	uncharacterized LOC101737507		GO:0004252,GO:0005044,GO:0005903,GO:0016020,GO:0016021	serine-type endopeptidase activity|scavenger receptor activity|brush border|membrane|integral component of membrane
LOC105842102	0.996861	23.0672	0.510424	up	0.00132225	70	GeneID:105842102	protein_coding		KWMTBOMO01594	LOW QUALITY PROTEIN: uncharacterized protein LOC112054636 [Bicyclus anynana]	PREDICTED:_RNA-directed_DNA_polymerase_from_mobile_element_jockey-like_[Plutella_xylostella]	nascent polypeptide-associated complex subunit alpha, muscle-specific form-like
LOC110386053	0.985445	27.4946	0.509643	up	2.96662e-07	83	GeneID:110386053	lncRNA		KWMTBOMO15696	uncharacterized protein LOC113521129, partial [Galleria mellonella]	PREDICTED:_uncharacterized_protein_LOC103311804_[Acyrthosiphon_pisum]
LOC101737039	0.986872	26.1405	0.509101	up	8.92064e-08	79	GeneID:101737039	protein_coding	AHCYL2	KWMTBOMO00954	S-adenosylhomocysteine hydrolase-like protein 1 isoform X4 [Bombyx mori]	PREDICTED:_putative_adenosylhomocysteinase_3_isoform_X1_[Bombyx_mori]	S-adenosylhomocysteine hydrolase-like protein 1		GO:0005783,GO:0005829,GO:0006730,GO:0016787,GO:0043005	endoplasmic reticulum|cytosol|one-carbon metabolic process|hydrolase activity|neuron projection	ko00270	Cysteine and methionine metabolism
LOC105842806	0.994578	24.989	0.5089	up	3.12973e-05	76	GeneID:105842806	protein_coding	harbi1	KWMTBOMO00451	putative nuclease HARBI1 isoform X2 [Helicoverpa armigera]	PREDICTED:_putative_nuclease_HARBI1_[Bombyx_mori]	putative nuclease HARBI1		GO:0004518,GO:0005634,GO:0005737,GO:0046872	nuclease activity|nucleus|cytoplasm|metal ion binding
LOC101743968	0.99629	25.1212	0.508383	up	0.00446612	76	GeneID:101743968	protein_coding		KWMTBOMO16460	uncharacterized protein LOC101743968 [Bombyx mori]	hypothetical_protein_RR48_02034_[Papilio_machaon]	uncharacterized LOC101743968
LOC110386015	0.996575	24.9049	0.507303	up	0.00191862	75	GeneID:110386015	lncRNA		KWMTBOMO08919	endonuclease-reverse transcriptase [Bombyx mori]	endonuclease-reverse_transcriptase_[Bombyx_mori]
LOC101743873	0.998288	22.4707	0.506392	up	0.0244818	68	GeneID:101743873	protein_coding	HID1	KWMTBOMO04784	protein HID1 isoform X1 [Bombyx mori]	PREDICTED:_protein_HID1_[Bombyx_mori]	protein HID1		GO:0000138,GO:0005737,GO:0005794,GO:0005797,GO:0005829,GO:0005881,GO:0006886,GO:0016020,GO:0031001,GO:0070062,GO:0090498	Golgi trans cisterna|cytoplasm|Golgi apparatus|Golgi medial cisterna|cytosol|cytoplasmic microtubule|intracellular protein transport|membrane|response to brefeldin A|extracellular exosome|extrinsic component of Golgi membrane
LOC101739859	0.998288	24.0432	0.506371	up	0.0237723	73	GeneID:101739859	protein_coding	Seipin	KWMTBOMO14443	seipin isoform X1 [Bombyx mori]	Seipin_[Papilio_xuthus]	seipin		GO:0005783,GO:0006635,GO:0008610,GO:0010883,GO:0010884,GO:0019915,GO:0030176,GO:0032469,GO:0034389,GO:0042594,GO:0046339,GO:0046473,GO:0046890,GO:0048691,GO:0090207	endoplasmic reticulum|fatty acid beta-oxidation|lipid biosynthetic process|regulation of lipid storage|positive regulation of lipid storage|lipid storage|integral component of endoplasmic reticulum membrane|endoplasmic reticulum calcium ion homeostasis|lipid droplet organization|response to starvation|diacylglycerol metabolic process|phosphatidic acid metabolic process|regulation of lipid biosynt…
LOC105842711	0.998288	23.0737	0.505773	up	0.0321143	70	GeneID:105842711	protein_coding	kto	KWMTBOMO09134	mediator of RNA polymerase II transcription subunit 12 [Bombyx mori]	PREDICTED:_mediator_of_RNA_polymerase_II_transcription_subunit_12-like_isoform_X1_[Papilio_xuthus]	mediator of RNA polymerase II transcription subunit 12		GO:0003712,GO:0003713,GO:0005634,GO:0005700,GO:0006357,GO:0007406,GO:0016592,GO:0022416,GO:0035072,GO:0036011,GO:0045498,GO:0048749,GO:0070847,GO:0090263	transcription coregulator activity|transcription coactivator activity|nucleus|polytene chromosome|regulation of transcription by RNA polymerase II|negative regulation of neuroblast proliferation|mediator complex|chaeta development|ecdysone-mediated induction of salivary gland cell autophagic cell death|imaginal disc-derived leg segmentation|sex comb development|compound eye development|core media…
LOC101741598	0.997146	26.3364	0.505579	up	0.0082613	80	GeneID:101741598	protein_coding		KWMTBOMO12051	hypothetical protein B5X24_HaOG207007 [Helicoverpa armigera]	TRASDJ_[Saturnia_japonica]	uncharacterized LOC101741598
LOC101739801	0.995719	24.6787	0.505195	up	0.000526388	75	GeneID:101739801	protein_coding	tmc-1	KWMTBOMO00092	LOW QUALITY PROTEIN: uncharacterized protein LOC101739801 [Bombyx mori]	PREDICTED:_LOW_QUALITY_PROTEIN:_uncharacterized_protein_LOC101739801_[Bombyx_mori]	uncharacterized LOC101739801		GO:0005216,GO:0005272,GO:0005887,GO:0007606,GO:0008381,GO:0034220,GO:0043025,GO:0050906,GO:0097730	ion channel activity|sodium channel activity|integral component of plasma membrane|sensory perception of chemical stimulus|mechanosensitive ion channel activity|ion transmembrane transport|neuronal cell body|detection of stimulus involved in sensory perception|non-motile cilium
LOC101737362	0.998002	24.4665	0.504087	up	0.0204058	74	GeneID:101737362	protein_coding	Dnah2	KWMTBOMO07000	LOW QUALITY PROTEIN: dynein heavy chain 2, axonemal-like [Bombyx mori]	PREDICTED:_dynein_heavy_chain_2,_axonemal_[Amyelois_transitella]	dynein heavy chain 2, axonemal-like		GO:0005524,GO:0005874,GO:0007018,GO:0008569,GO:0030286,GO:0031514,GO:0036156,GO:0045503,GO:0045505,GO:0051959	ATP binding|microtubule|microtubule-based movement|ATP-dependent microtubule motor activity, minus-end-directed|dynein complex|motile cilium|inner dynein arm|dynein light chain binding|dynein intermediate chain binding|dynein light intermediate chain binding
LOC110386782	0.998002	24.6333	0.50402	up	0.0222105	74	GeneID:110386782	protein_coding		KWMTBOMO12050	uncharacterized protein LOC110384711 isoform X2 [Bombyx mori]	PREDICTED:_uncharacterized_protein_LOC101743310_isoform_X1_[Bombyx_mori]	uncharacterized LOC110386782
LOC101742156	0.984874	27.6147	0.503721	up	5.57283e-06	83	GeneID:101742156	protein_coding	CBFA2T3	KWMTBOMO12296	protein CBFA2T1 [Bombyx mori]	PREDICTED:_protein_CBFA2T1_[Bombyx_mori]	protein CBFA2T1	SAND
LOC101745968	0.997717	20.4302	0.503295	up	0.00988125	62	GeneID:101745968	protein_coding		KWMTBOMO08576	ras-associated and pleckstrin homology domains-containing protein 1 [Bombyx mori]	PREDICTED:_ras-associated_and_pleckstrin_homology_domains-containing_protein_1_isoform_X1_[Bombyx_mori]	ras-associated and pleckstrin homology domains-containing protein 1
LOC101747088	0.995719	24.2104	0.502379	up	0.0011505	73	GeneID:101747088	protein_coding		KWMTBOMO03992	ataxin-2 homolog isoform X1 [Bombyx mori]	PREDICTED:_mediator_of_RNA_polymerase_II_transcription_subunit_15-like_[Amyelois_transitella]	ataxin-2 homolog
LOC105841793	0.994292	25.9638	0.501333	up	4.6694e-05	79	GeneID:105841793	protein_coding		KWMTBOMO12134	uncharacterized protein LOC105841793 [Bombyx mori]	PREDICTED:_uncharacterized_protein_LOC105841793_[Bombyx_mori]	uncharacterized LOC105841793
LOC110386729	0.998288	24.0192	0.501244	up	0.0197045	73	GeneID:110386729	lncRNA		KWMTBOMO06202	uncharacterized protein LOC101738426 [Bombyx mori]	PREDICTED:_uncharacterized_protein_LOC101744731,_partial_[Bombyx_mori]
LOC101743303	0.991153	25.1366	0.501131	up	7.30153e-06	76	GeneID:101743303	protein_coding		KWMTBOMO15955	uncharacterized protein LOC101743303 [Bombyx mori]	PREDICTED:_LOW_QUALITY_PROTEIN:_uncharacterized_protein_LOC101743303_[Bombyx_mori]	uncharacterized LOC101743303		GO:0005509,GO:0005886,GO:0031225,GO:0031514	calcium ion binding|plasma membrane|anchored component of membrane|motile cilium
Lgr	0.994863	25.9335	0.50091	up	0.00018944	78	GeneID:692585	protein_coding	LHCGR	KWMTBOMO04766	leucine-rich repeat G protein-coupled receptor isoform X2 [Bombyx mori]	PREDICTED:_leucine-rich_repeat_G_protein-coupled_receptor_isoform_X1_[Bombyx_mori]	leucine-rich repeat G protein-coupled receptor		GO:0004964,GO:0005622,GO:0005886,GO:0005887,GO:0007189,GO:0007190,GO:0007200,GO:0008528,GO:0009755,GO:0022602,GO:0042700,GO:0045762,GO:0071373	luteinizing hormone receptor activity|intracellular|plasma membrane|integral component of plasma membrane|adenylate cyclase-activating G protein-coupled receptor signaling pathway|activation of adenylate cyclase activity|phospholipase C-activating G protein-coupled receptor signaling pathway|G protein-coupled peptide receptor activity|hormone-mediated signaling pathway|ovulation cycle process|lut…	ko04080,ko04024,ko04918,ko04923	Neuroactive ligand-receptor interaction|cAMP signaling pathway|Thyroid hormone synthesis|Regulation of lipolysis in adipocytes
LOC101742180	0.91524	24.7617	0.499381	up	2.08716e-43	75	GeneID:101742180	protein_coding		KWMTBOMO02300	uncharacterized protein LOC101737536 isoform X1 [Bombyx mori]	PREDICTED:_myb-like_protein_AA_[Papilio_machaon]	transcription factor SPT20 homolog
LOC101746421	0.998573	9.22279	0.498976	down	0.0460086	28	GeneID:101746421	protein_coding		KWMTBOMO12437	keratin-associated protein 19-2-like [Bombyx mori]	PREDICTED:_prisilkin-39-like_isoform_X5_[Papilio_xuthus]	keratin-associated protein 19-2-like
LOC101745437	0.996575	23.654	0.49892	up	0.00101079	72	GeneID:101745437	protein_coding	ttc39b	KWMTBOMO00353	tetratricopeptide repeat protein 39B isoform X1 [Bombyx mori]	PREDICTED:_tetratricopeptide_repeat_protein_39B-like_isoform_X1_[Bombyx_mori]	tetratricopeptide repeat protein 39B		GO:0006629	lipid metabolic process
LOC105842467	0.966895	25.6294	0.497141	up	1.14625e-15	77	GeneID:105842467	protein_coding		KWMTBOMO02595	uncharacterized protein LOC105842467 [Bombyx mori]	PREDICTED:_uncharacterized_protein_LOC105842467_[Bombyx_mori]	uncharacterized LOC105842467
LOC101735314	0.851598	23.3946	0.496859	up	3.895e-96	71	GeneID:101735314	protein_coding	purb	KWMTBOMO16040	transcriptional activator protein Pur-alpha isoform X6 [Bombyx mori]	PREDICTED:_transcriptional_activator_protein_Pur-alpha_isoform_X3_[Bombyx_mori]	transcriptional activator protein Pur-alpha	Others	GO:0000977,GO:0001227,GO:0003690,GO:0005634,GO:0008283,GO:0030154,GO:0032422,GO:0043565	RNA polymerase II regulatory region sequence-specific DNA binding|DNA-binding transcription repressor activity, RNA polymerase II-specific|double-stranded DNA binding|nucleus|cell proliferation|cell differentiation|purine-rich negative regulatory element binding|sequence-specific DNA binding
LOC105841399	0.997717	21.3295	0.496389	up	0.00724638	64	GeneID:105841399	lncRNA
LOC101738957	0.998002	24.6371	0.496271	up	0.0205778	74	GeneID:101738957	protein_coding	hoxa1	KWMTBOMO03695	homeobox protein Hox-A1-like [Bombyx mori]	PREDICTED:_homeobox_protein_Hox-A1-like,_partial_[Bombyx_mori]	homeobox protein Hox-A1-like	Homeobox	GO:0005634,GO:0006355,GO:0007275,GO:0043565	nucleus|regulation of transcription, DNA-templated|multicellular organism development|sequence-specific DNA binding
LOC101743822	0.99258	24.4306	0.495894	up	1.79253e-06	74	GeneID:101743822	protein_coding	Mfsd6	KWMTBOMO16521	major facilitator superfamily domain-containing protein 6 [Bombyx mori]	PREDICTED:_major_facilitator_superfamily_domain-containing_protein_6-like_[Bombyx_mori]	major facilitator superfamily domain-containing protein 6		GO:0002250,GO:0005886,GO:0016021,GO:0032393,GO:0042288,GO:0042590	adaptive immune response|plasma membrane|integral component of membrane|MHC class I receptor activity|MHC class I protein binding|antigen processing and presentation of exogenous peptide antigen via MHC class I
LOC101742581	0.997146	25.8132	0.495582	up	0.0124445	78	GeneID:101742581	protein_coding	Cadps	KWMTBOMO16065	calcium-dependent secretion activator isoform X11 [Bombyx mori]	PREDICTED:_calcium-dependent_secretion_activator_isoform_X9_[Bombyx_mori]	calcium-dependent secretion activator		GO:0005509,GO:0007269,GO:0008021,GO:0008289,GO:0015031,GO:0016079,GO:0016192,GO:0030054,GO:0030659,GO:0035249,GO:0045202,GO:0045956,GO:1990504	calcium ion binding|neurotransmitter secretion|synaptic vesicle|lipid binding|protein transport|synaptic vesicle exocytosis|vesicle-mediated transport|cell junction|cytoplasmic vesicle membrane|synaptic transmission, glutamatergic|synapse|positive regulation of calcium ion-dependent exocytosis|dense core granule exocytosis
LOC101747198	0.992009	24.7857	0.495217	up	1.40295e-06	75	GeneID:101747198	protein_coding	TIA1	KWMTBOMO06281	nucleolysin TIAR isoform X1 [Bombyx mori]	PREDICTED:_nucleolysin_TIA-1_isoform_p40_[Bombyx_mori]	nucleolysin TIA-1	bHLH	GO:0003723,GO:0005654,GO:0005737,GO:0005829,GO:0006915,GO:0008143,GO:0008543,GO:0010494,GO:0017091,GO:0017148,GO:0042036,GO:0048024,GO:0097165,GO:1903608,GO:1904037	RNA binding|nucleoplasm|cytoplasm|cytosol|apoptotic process|poly(A) binding|fibroblast growth factor receptor signaling pathway|cytoplasmic stress granule|AU-rich element binding|negative regulation of translation|negative regulation of cytokine biosynthetic process|regulation of mRNA splicing, via spliceosome|nuclear stress granule|protein localization to cytoplasmic stress granule|positive regu…
LOC110386692	0.995434	24.2311	0.495048	up	0.00016851	73	GeneID:110386692	protein_coding	harbi1	KWMTBOMO15237	PREDICTED: putative nuclease HARBI1 [Dendroctonus ponderosae]	PREDICTED:_putative_nuclease_HARBI1_[Linepithema_humile]	putative nuclease HARBI1		GO:0004518,GO:0005634,GO:0005737,GO:0046872	nuclease activity|nucleus|cytoplasm|metal ion binding
LOC101741004	0.998002	22.8692	0.494669	up	0.0327118	69	GeneID:101741004	protein_coding		KWMTBOMO15818	uncharacterized protein LOC101741004 [Bombyx mori]	PREDICTED:_uncharacterized_protein_LOC101741004_[Bombyx_mori]	uncharacterized LOC101741004
LOC101736378	0.998288	23.9192	0.494411	up	0.0195736	72	GeneID:101736378	protein_coding	Tex47	KWMTBOMO06734	uncharacterized protein C7orf62 homolog isoform X1 [Bombyx mori]	PREDICTED:_uncharacterized_protein_C7orf62_homolog_isoform_X2_[Bombyx_mori]	uncharacterized protein C7orf62 homolog
LOC101738187	0.990582	27.3032	0.494309	up	0.000419654	83	GeneID:101738187	protein_coding	Ir25a	KWMTBOMO13900	ionotropic receptor 25a isoform X1 [Bombyx mori]	PREDICTED:_uncharacterized_protein_LOC101738187_[Bombyx_mori]	ionotropic receptor 25a	zf-LITAF-like	GO:0004971,GO:0005886,GO:0005929,GO:0007610,GO:0009649,GO:0010378,GO:0015026,GO:0015276,GO:0016021,GO:0019226,GO:0030424,GO:0032281,GO:0043204,GO:0048511,GO:0050907,GO:0050911,GO:0071683	AMPA glutamate receptor activity|plasma membrane|cilium|behavior|entrainment of circadian clock|temperature compensation of the circadian clock|coreceptor activity|ligand-gated ion channel activity|integral component of membrane|transmission of nerve impulse|axon|AMPA glutamate receptor complex|perikaryon|rhythmic process|detection of chemical stimulus involved in sensory perception|detection of …
LOC101736809	0.996861	24.368	0.493756	up	0.00221029	74	GeneID:101736809	protein_coding	TUBGCP2	KWMTBOMO07932	gamma-tubulin complex component 2 isoform X1 [Bombyx mori]	PREDICTED:_gamma-tubulin_complex_component_2-like_isoform_X1_[Bombyx_mori]	gamma-tubulin complex component 2		GO:0000922,GO:0000923,GO:0000930,GO:0005200,GO:0005654,GO:0005813,GO:0005815,GO:0005816,GO:0005829,GO:0005881,GO:0007020,GO:0008275,GO:0016020,GO:0031122,GO:0043015,GO:0051321,GO:0051415,GO:0065003,GO:0090307	spindle pole|equatorial microtubule organizing center|gamma-tubulin complex|structural constituent of cytoskeleton|nucleoplasm|centrosome|microtubule organizing center|spindle pole body|cytosol|cytoplasmic microtubule|microtubule nucleation|gamma-tubulin small complex|membrane|cytoplasmic microtubule organization|gamma-tubulin binding|meiotic cell cycle|microtubule nucleation by interphase microt…
LOC110386931	0.998288	23.4384	0.493585	up	0.0205752	71	GeneID:110386931	lncRNA
Mf-cpa	0.983447	24.7639	0.49278	up	1.51271e-09	75	GeneID:692479	protein_coding		KWMTBOMO01398	molting fluid carboxypeptidase A precursor [Bombyx mori]	molting_fluid_carboxypeptidase_A_precursor_[Bombyx_mori]	molting fluid carboxypeptidase A		GO:0004181,GO:0005576,GO:0008270	metallocarboxypeptidase activity|extracellular region|zinc ion binding
LOC101746207	0.993436	25.2104	0.491972	up	0.000671543	76	GeneID:101746207	protein_coding		KWMTBOMO05518	uncharacterized protein LOC101746207 [Bombyx mori]	PREDICTED:_uncharacterized_protein_LOC106141905_[Amyelois_transitella]	uncharacterized LOC101746207
LOC110385995	0.997717	21.9023	0.491873	up	0.00569245	66	GeneID:110385995	lncRNA		KWMTBOMO09751	Copia protein [Trachymyrmex cornetzi]	PREDICTED:_uncharacterized_protein_LOC105842068_[Bombyx_mori]
LOC105841597	0.998288	20.8551	0.490576	up	0.0257955	63	GeneID:105841597	protein_coding		KWMTBOMO12265	oxysterol-binding protein-related protein 3 [Bombyx mori]	PREDICTED:_oxysterol-binding_protein-related_protein_6_[Bombyx_mori]	uncharacterized LOC105841597
LOC101736589	0.996575	24.0717	0.489858	up	0.00131871	73	GeneID:101736589	protein_coding	Mmp2	KWMTBOMO04623	matrix metalloproteinase-2 [Bombyx mori]	PREDICTED:_matrix_metalloproteinase-14-like_[Plutella_xylostella]	matrix metalloproteinase-2		GO:0002218,GO:0003144,GO:0003319,GO:0004175,GO:0004222,GO:0005886,GO:0006929,GO:0007419,GO:0007424,GO:0007426,GO:0007505,GO:0007561,GO:0008045,GO:0008270,GO:0009897,GO:0016021,GO:0016485,GO:0030425,GO:0030728,GO:0031012,GO:0034769,GO:0035202,GO:0040037,GO:0042060,GO:0045216,GO:0046331,GO:0046529,GO:0071711,GO:0090090,GO:0097156,GO:1901202,GO:2000647	activation of innate immune response|embryonic heart tube formation|cardioblast migration to the midline involved in heart rudiment formation|endopeptidase activity|metalloendopeptidase activity|plasma membrane|substrate-dependent cell migration|ventral cord development|open tracheal system development|tracheal outgrowth, open tracheal system|adult fat body development|imaginal disc eversion|moto…
LOC101738491	0.98145	25.9292	0.48947	up	1.24195e-10	78	GeneID:101738491	protein_coding	Cad86C	KWMTBOMO07122	cadherin-86C [Bombyx mori]	PREDICTED:_cadherin-86C_[Amyelois_transitella]	cadherin-86C		GO:0005509,GO:0005887,GO:0007156,GO:0008360,GO:0016339,GO:0035003,GO:0044331	calcium ion binding|integral component of plasma membrane|homophilic cell adhesion via plasma membrane adhesion molecules|regulation of cell shape|calcium-dependent cell-cell adhesion via plasma membrane cell adhesion molecules|subapical complex|cell-cell adhesion mediated by cadherin
LOC101736190	0.995148	24.1172	0.489443	up	0.000119305	73	GeneID:101736190	protein_coding	RHBDL3	KWMTBOMO09488	rhomboid-related protein 2 isoform X1 [Bombyx mori]	PREDICTED:_rhomboid-related_protein_2_isoform_X1_[Bombyx_mori]	rhomboid-related protein 2		GO:0004252,GO:0005509,GO:0016021	serine-type endopeptidase activity|calcium ion binding|integral component of membrane
LOC101739665	0.998002	23.2248	0.489356	up	0.024051	70	GeneID:101739665	protein_coding		KWMTBOMO15393	uncharacterized protein LOC101739665 isoform X1 [Bombyx mori]	PREDICTED:_uncharacterized_protein_LOC101739665_isoform_X1_[Bombyx_mori]	uncharacterized LOC101739665
NGR-A8	0.997146	25.5827	0.489251	up	0.0146281	77	GeneID:100187567	protein_coding	SPR	KWMTBOMO11564	neuropeptide receptor A8 isoform X2 [Bombyx mori]	neuropeptide_receptor_A8_[Bombyx_mori]	neuropeptide receptor A8		GO:0005886,GO:0007186,GO:0008528,GO:0016021,GO:0045434,GO:0048042	plasma membrane|G protein-coupled receptor signaling pathway|G protein-coupled peptide receptor activity|integral component of membrane|negative regulation of female receptivity, post-mating|regulation of post-mating oviposition
LOC101736312	0.998002	24.9212	0.488301	up	0.0197236	75	GeneID:101736312	protein_coding		KWMTBOMO05753	uncharacterized protein LOC101736312 isoform X2 [Bombyx mori]	PREDICTED:_uncharacterized_protein_LOC101736312_isoform_X2_[Bombyx_mori]	uncharacterized LOC101736312
CPG20	0.996005	23.1969	0.488105	up	0.00116439	70	GeneID:100379504	protein_coding		KWMTBOMO12356	cuticular protein glycine-rich 20 precursor [Bombyx mori]	cuticular_protein_glycine-rich_20_precursor_[Bombyx_mori]	cuticular protein glycine-rich 20
CPR128	0.938927	25.1335	0.487842	up	1.91109e-30	76	GeneID:100379351	protein_coding		KWMTBOMO12979	TPA: putative cuticle protein [Bombyx mori]	cuticular_protein_RR-2_motif_128_precursor_[Bombyx_mori]	cuticular protein RR-2 motif 128		GO:0042302	structural constituent of cuticle
LOC101745531	0.993436	25.7934	0.487797	up	0.00079621	78	GeneID:101745531	protein_coding		KWMTBOMO10769	tetra-peptide repeat homeobox protein 1 [Bombyx mori]	putative_cuticle_protein_CPH42_[Bombyx_mori]	tetra-peptide repeat homeobox protein 1
LOC101739696	0.877854	24.1688	0.487626	up	1.82165e-69	73	GeneID:101739696	protein_coding		KWMTBOMO02810	LOW QUALITY PROTEIN: uncharacterized protein LOC101739696 [Bombyx mori]	PREDICTED:_LOW_QUALITY_PROTEIN:_uncharacterized_protein_LOC101739696_[Bombyx_mori]	uncharacterized LOC101739696
LOC100272001	0.915525	24.9189	0.487263	up	7.14364e-43	75	GeneID:100272001	protein_coding	SERPINB1	KWMTBOMO13891	mucin-17 [Bombyx mori]	serpin-27_[Bombyx_mori]	serine protease inhibitor 27		GO:0004867,GO:0005615,GO:0005737,GO:0010951	serine-type endopeptidase inhibitor activity|extracellular space|cytoplasm|negative regulation of endopeptidase activity
LOC101741978	0.897831	24.2712	0.487082	up	1.60495e-57	73	GeneID:101741978	protein_coding		KWMTBOMO14137	uncharacterized protein LOC101741978 [Bombyx mori]	AF117598_1_unknown_[Manduca_sexta]	uncharacterized LOC101741978
LOC101738295	0.993721	26.3773	0.486564	up	0.000633962	80	GeneID:101738295	protein_coding	ttk	KWMTBOMO05086	zinc finger protein 629 isoform X1 [Bombyx mori]	PREDICTED:_zinc_finger_protein_629-like_isoform_X1_[Bombyx_mori]	zinc finger and BTB domain-containing protein 17	ZBTB	GO:0000978,GO:0000980,GO:0001078,GO:0003677,GO:0005634,GO:0005700,GO:0006357,GO:0007422,GO:0007426,GO:0008360,GO:0016476,GO:0017053,GO:0030707,GO:0031208,GO:0035001,GO:0035147,GO:0035151,GO:0035883,GO:0040003,GO:0042675,GO:0042682,GO:0042803,GO:0043388,GO:0045500,GO:0045677,GO:0045892,GO:0045944,GO:0046533,GO:0046843,GO:0046872,GO:0048053,GO:0048626,GO:0048750,GO:0060446,GO:1903688	RNA polymerase II proximal promoter sequence-specific DNA binding|RNA polymerase II distal enhancer sequence-specific DNA binding|proximal promoter DNA-binding transcription repressor activity, RNA polymerase II-specific|DNA binding|nucleus|polytene chromosome|regulation of transcription by RNA polymerase II|peripheral nervous system development|tracheal outgrowth, open tracheal system|regulation…
LOC101746349	0.896689	24.4666	0.486145	up	4.53363e-57	74	GeneID:101746349	protein_coding		KWMTBOMO05519	uncharacterized protein LOC101746349 [Bombyx mori]	Uncharacterized_protein_OBRU01_16470_[Operophtera_brumata]	uncharacterized LOC101746349
LOC100144626	0.986872	24.6971	0.485937	up	1.58924e-07	75	GeneID:100144626	protein_coding		KWMTBOMO11107	urbain [Bombyx mori]	PREDICTED:_uncharacterized_protein_LOC106139612_[Amyelois_transitella]	urbain
LOC101745735	0.97774	25.0205	0.485881	up	3.5325e-12	76	GeneID:101745735	protein_coding	pip	KWMTBOMO06571	heparan sulfate 2-O-sulfotransferase pipe isoform X1 [Bombyx mori]	PREDICTED:_heparan_sulfate_2-O-sulfotransferase_pipe_isoform_X2_[Bombyx_mori]	heparan sulfate 2-O-sulfotransferase pipe		GO:0004394,GO:0005634,GO:0005694,GO:0005794,GO:0008146,GO:0009880,GO:0009950,GO:0016485,GO:0030173,GO:0040014,GO:0048477	heparan sulfate 2-O-sulfotransferase activity|nucleus|chromosome|Golgi apparatus|sulfotransferase activity|embryonic pattern specification|dorsal/ventral axis specification|protein processing|integral component of Golgi membrane|regulation of multicellular organism growth|oogenesis
LOC101737490	0.996861	23.2423	0.485558	up	0.00128434	70	GeneID:101737490	protein_coding		KWMTBOMO10355	uncharacterized protein LOC101737350 [Bombyx mori]	PREDICTED:_uncharacterized_protein_LOC101737350_[Bombyx_mori]	uncharacterized LOC101737490
LOC732885	0.888984	24.5308	0.485294	up	9.98576e-61	74	GeneID:732885	protein_coding	SSPO	KWMTBOMO01924	very low-density lipoprotein receptor precursor isoform 1 [Bombyx mori]	very_low-density_lipoprotein_receptor_isoform_1_precursor_[Bombyx_mori]	very low-density lipoprotein receptor		GO:0005615,GO:0007155,GO:0007399,GO:0030154,GO:0030414	extracellular space|cell adhesion|nervous system development|cell differentiation|peptidase inhibitor activity
LOC101741197	0.99629	23.486	0.48433	up	0.00328133	71	GeneID:101741197	protein_coding	clvs1	KWMTBOMO09879	clavesin-1 [Bombyx mori]	PREDICTED:_uncharacterized_protein_LOC101746829_isoform_X2_[Bombyx_mori]	clavesin-1		GO:0005768,GO:0005802,GO:0007040,GO:0030136,GO:0031901,GO:0080025	endosome|trans-Golgi network|lysosome organization|clathrin-coated vesicle|early endosome membrane|phosphatidylinositol-3,5-bisphosphate binding
LOC101736996	0.99629	24.4769	0.484228	up	0.0025566	74	GeneID:101736996	protein_coding	NPTX2	KWMTBOMO00562	uncharacterized protein LOC101736996 isoform X1 [Bombyx mori]	PREDICTED:_uncharacterized_protein_LOC106133913_[Amyelois_transitella]	uncharacterized LOC101736996		GO:0043160,GO:0046872	acrosomal lumen|metal ion binding
LOC101742755	0.95976	26.0396	0.483626	up	8.00055e-19	79	GeneID:101742755	protein_coding	Pxdn	KWMTBOMO10383	uncharacterized protein LOC101742755 [Bombyx mori]	PREDICTED:_uncharacterized_protein_LOC101742755_[Bombyx_mori]	uncharacterized LOC101742755		GO:0004601,GO:0005201,GO:0005615,GO:0005783,GO:0006979,GO:0020037,GO:0030198,GO:0031012,GO:0042744,GO:0046872,GO:0055114,GO:0062023	peroxidase activity|extracellular matrix structural constituent|extracellular space|endoplasmic reticulum|response to oxidative stress|heme binding|extracellular matrix organization|extracellular matrix|hydrogen peroxide catabolic process|metal ion binding|oxidation-reduction process|collagen-containing extracellular matrix
LOC105841939	0.995719	24.5197	0.481996	up	0.000332383	74	GeneID:105841939	protein_coding		KWMTBOMO14394	hypothetical protein B5X24_HaOG202399 [Helicoverpa armigera]	endonuclease-reverse_transcriptase_[Bombyx_mori]	uncharacterized LOC105841939
LOC105841850	0.997717	22.3439	0.481233	up	0.00477305	68	GeneID:105841850	protein_coding		KWMTBOMO15638	endonuclease-reverse transcriptase [Bombyx mori]	PREDICTED:_uncharacterized_protein_LOC105842659_[Bombyx_mori]	uncharacterized LOC105841850
LOC101741276	0.995148	24.3605	0.481182	up	8.32177e-05	74	GeneID:101741276	lncRNA		KWMTBOMO06202	uncharacterized protein LOC101738426 [Bombyx mori]	PREDICTED:_uncharacterized_protein_LOC101744731,_partial_[Bombyx_mori]
LOC110385135	0.996005	24.879	0.481085	up	0.000734099	75	GeneID:110385135	protein_coding					uncharacterized LOC110385135
LOC101737430	0.995148	24.4012	0.481024	up	0.000118786	74	GeneID:101737430	protein_coding	TMEM205	KWMTBOMO03124	transmembrane protein 205 [Bombyx mori]	PREDICTED:_transmembrane_protein_205_[Amyelois_transitella]	transmembrane protein 205		GO:0016021	integral component of membrane
LOC101736110	0.994007	24.8168	0.480431	up	0.000102394	75	GeneID:101736110	protein_coding	anon-3B1.2	KWMTBOMO13822	protein takeout [Bombyx mori]	PREDICTED:_circadian_clock-controlled_protein-like_[Amyelois_transitella]	protein takeout		GO:0007623	circadian rhythm
LOC101737360	0.997717	18.4381	0.4801	up	0.0114973	56	GeneID:101737360	protein_coding		KWMTBOMO08804	uncharacterized protein LOC101737360 [Bombyx mori]	PREDICTED:_uncharacterized_protein_LOC106129348_[Amyelois_transitella]	uncharacterized LOC101737360
LOC101739622	0.986872	24.943	0.479799	up	2.8041e-07	75	GeneID:101739622	protein_coding		KWMTBOMO09259	reverse transcriptase [Bombyx mori]	reverse_transcriptase_[Bombyx_mori]	uncharacterized LOC101739622
LOC101746523	0.934361	25.2241	0.479513	up	1.88243e-33	76	GeneID:101746523	protein_coding	Tret1	KWMTBOMO16093	facilitated trehalose transporter Tret1 [Bombyx mori]	PREDICTED:_facilitated_trehalose_transporter_Tret1-like_[Papilio_polytes]	facilitated trehalose transporter Tret1		GO:0005886,GO:0015574,GO:0015771,GO:0016021	plasma membrane|trehalose transmembrane transporter activity|trehalose transport|integral component of membrane
LOC101744985	0.982877	26.4333	0.479464	up	3.90619e-10	80	GeneID:101744985	protein_coding	Tret1	KWMTBOMO16119	facilitated trehalose transporter Tret1-like isoform X2 [Bombyx mori]	PREDICTED:_facilitated_trehalose_transporter_Tret1-like_isoform_X2_[Bombyx_mori]	facilitated trehalose transporter Tret1-like		GO:0005886,GO:0015574,GO:0015771,GO:0016021	plasma membrane|trehalose transmembrane transporter activity|trehalose transport|integral component of membrane
LOC101744389	0.992009	24.6355	0.479016	up	1.57132e-05	74	GeneID:101744389	protein_coding	Sb	KWMTBOMO00805	plasminogen isoform X2 [Bombyx mori]	PREDICTED:_serine_proteinase_stubble_isoform_X2_[Papilio_machaon]	plasminogen		GO:0004252,GO:0005886,GO:0006508,GO:0007010,GO:0016021,GO:0035220,GO:0051017	serine-type endopeptidase activity|plasma membrane|proteolysis|cytoskeleton organization|integral component of membrane|wing disc development|actin filament bundle assembly
LOC100862792	0.983733	25.4037	0.478813	up	3.88642e-09	77	GeneID:100862792	protein_coding	spz4	KWMTBOMO01568	spatzle-like protein isoform X1 [Bombyx mori]	PREDICTED:_spatzle-like_protein_isoform_X1_[Bombyx_mori]	spatzle-like protein		GO:0005121,GO:0005576,GO:0007399,GO:0008063,GO:0008083,GO:0008592,GO:0021556,GO:0045087	Toll binding|extracellular region|nervous system development|Toll signaling pathway|growth factor activity|regulation of Toll signaling pathway|central nervous system formation|innate immune response
LOC101741348	0.986587	26.6429	0.478731	up	5.3897e-07	81	GeneID:101741348	protein_coding	Cad99C	KWMTBOMO03533	cadherin-99C [Bombyx mori]	PREDICTED:_protocadherin-15_[Bombyx_mori]	cadherin-99C		GO:0002385,GO:0005509,GO:0005887,GO:0005902,GO:0007156,GO:0007224,GO:0007304,GO:0007305,GO:0010008,GO:0016324,GO:0016339,GO:0017022,GO:0019722,GO:0031528,GO:0032529,GO:0032533,GO:0035239,GO:0044331,GO:0045176,GO:2000370	mucosal immune response|calcium ion binding|integral component of plasma membrane|microvillus|homophilic cell adhesion via plasma membrane adhesion molecules|smoothened signaling pathway|chorion-containing eggshell formation|vitelline membrane formation involved in chorion-containing eggshell formation|endosome membrane|apical plasma membrane|calcium-dependent cell-cell adhesion via plasma membra…
LOC101736535	0.957763	25.2053	0.478202	up	6.28144e-22	76	GeneID:101736535	protein_coding		KWMTBOMO11094	uncharacterized protein LOC101736535 [Bombyx mori]	PREDICTED:_uncharacterized_protein_LOC106121823_[Papilio_xuthus]	uncharacterized LOC101736535
LOC101737481	0.992009	24.669	0.478001	up	1.09502e-05	75	GeneID:101737481	protein_coding	AAEL008004	KWMTBOMO13356	elongation of very long chain fatty acids protein 7 [Bombyx mori]	PREDICTED:_elongation_of_very_long_chain_fatty_acids_protein_7-like_[Plutella_xylostella]	elongation of very long chain fatty acids protein 7		GO:0006633,GO:0030176,GO:0102336,GO:0102337,GO:0102338,GO:0102756	fatty acid biosynthetic process|integral component of endoplasmic reticulum membrane|3-oxo-arachidoyl-CoA synthase activity|3-oxo-cerotoyl-CoA synthase activity|3-oxo-lignoceronyl-CoA synthase activity|very-long-chain 3-ketoacyl-CoA synthase activity
FDL	0.997717	20.9183	0.477615	up	0.00597464	63	GeneID:100359364	protein_coding	fdl	KWMTBOMO11657	fused lobes [Bombyx mori]	fused_lobes_[Bombyx_mori]	fused lobes		GO:0004563,GO:0005770,GO:0005886,GO:0005975,GO:0006491,GO:0006517,GO:0007420,GO:0016063,GO:0016231,GO:0102148	beta-N-acetylhexosaminidase activity|late endosome|plasma membrane|carbohydrate metabolic process|N-glycan processing|protein deglycosylation|brain development|rhodopsin biosynthetic process|beta-N-acetylglucosaminidase activity|N-acetyl-beta-D-galactosaminidase activity	ko00520,ko00604,ko00511,ko00603,ko00531,ko04142	Amino sugar and nucleotide sugar metabolism|Glycosphingolipid biosynthesis - ganglio series|Other glycan degradation|Glycosphingolipid biosynthesis - globo series|Glycosaminoglycan degradation|Lysosome
LOC101740121	0.863014	23.8214	0.477594	up	3.2549e-82	72	GeneID:101740121	protein_coding					proline-rich extensin-like protein EPR1
LOC101740106	0.995148	23.1276	0.477562	up	0.000224317	70	GeneID:101740106	protein_coding	SLC24A4	KWMTBOMO00311	sodium/potassium/calcium exchanger 4 isoform X1 [Bombyx mori]	PREDICTED:_sodium/potassium/calcium_exchanger_4_isoform_X4_[Bombyx_mori]	sodium/potassium/calcium exchanger 4		GO:0005262,GO:0005737,GO:0005886,GO:0005887,GO:0006811,GO:0006874,GO:0007608,GO:0008273,GO:0015293,GO:0016020,GO:0050896,GO:0070588,GO:0097186	calcium channel activity|cytoplasm|plasma membrane|integral component of plasma membrane|ion transport|cellular calcium ion homeostasis|sensory perception of smell|calcium, potassium:sodium antiporter activity|symporter activity|membrane|response to stimulus|calcium ion transmembrane transport|amelogenesis
LOC101740088	0.994007	24.895	0.476904	up	4.89831e-05	75	GeneID:101740088	protein_coding	NT1	KWMTBOMO13472	neurotrophin 1 [Bombyx mori]	PREDICTED:_uncharacterized_protein_LOC106130797_[Amyelois_transitella]	neurotrophin 1		GO:0005121,GO:0005576,GO:0007399,GO:0007411,GO:0008045,GO:0008063,GO:0008083,GO:0008592,GO:0010941,GO:0021556,GO:0031637,GO:0045087	Toll binding|extracellular region|nervous system development|axon guidance|motor neuron axon guidance|Toll signaling pathway|growth factor activity|regulation of Toll signaling pathway|regulation of cell death|central nervous system formation|regulation of neuronal synaptic plasticity in response to neurotrophin|innate immune response
LOC101736774	0.978311	25.9615	0.476222	up	8.09123e-10	78	GeneID:101736774	protein_coding		KWMTBOMO05313	uncharacterized protein LOC101736774 isoform X1 [Bombyx mori]	PREDICTED:_uncharacterized_protein_LOC101736774_[Bombyx_mori]	uncharacterized LOC101736774
LOC105842469	0.998002	22.1266	0.47619	up	0.0331332	67	GeneID:105842469	lncRNA		KWMTBOMO02571	uncharacterized protein LOC113500004 [Trichoplusia ni]	hypothetical_protein_OBRU01_00840_[Operophtera_brumata]
LOC101740723	0.972032	27.0359	0.475775	up	4.36672e-11	82	GeneID:101740723	protein_coding	Sv2b	KWMTBOMO03205	synaptic vesicle glycoprotein 2B [Bombyx mori]	PREDICTED:_synaptic_vesicle_glycoprotein_2B-like_[Amyelois_transitella]	synaptic vesicle glycoprotein 2B		GO:0001504,GO:0001669,GO:0007268,GO:0008021,GO:0016020,GO:0016021,GO:0022857,GO:0030054,GO:0030285,GO:0030672,GO:0043005,GO:0043195	neurotransmitter uptake|acrosomal vesicle|chemical synaptic transmission|synaptic vesicle|membrane|integral component of membrane|transmembrane transporter activity|cell junction|integral component of synaptic vesicle membrane|synaptic vesicle membrane|neuron projection|terminal bouton	ko04512	ECM-receptor interaction
LOC101738046	0.994007	26.0151	0.475549	up	5.55471e-05	79	GeneID:101738046	protein_coding	Dync2h1	KWMTBOMO07791	cytoplasmic dynein 2 heavy chain 1 [Bombyx mori]	PREDICTED:_cytoplasmic_dynein_2_heavy_chain_1-like_[Bombyx_mori]	cytoplasmic dynein 2 heavy chain 1		GO:0005524,GO:0005868,GO:0005874,GO:0005886,GO:0005930,GO:0007018,GO:0007275,GO:0008569,GO:0030286,GO:0031514,GO:0035721,GO:0045503,GO:0045505,GO:0051959,GO:0060271	ATP binding|cytoplasmic dynein complex|microtubule|plasma membrane|axoneme|microtubule-based movement|multicellular organism development|ATP-dependent microtubule motor activity, minus-end-directed|dynein complex|motile cilium|intraciliary retrograde transport|dynein light chain binding|dynein intermediate chain binding|dynein light intermediate chain binding|cilium assembly	ko04962,ko04145	Vasopressin-regulated water reabsorption|Phagosome
LOC105841543	0.997432	26.9148	0.475293	up	0.0149708	81	GeneID:105841543	lncRNA		KWMTBOMO14626	serine/threonine-protein kinase 10 [Bombyx mori]	PREDICTED:_serine/threonine-protein_kinase_10_[Papilio_xuthus]
LOC101742840	0.986016	24.1704	0.474811	up	1.09289e-08	73	GeneID:101742840	protein_coding		KWMTBOMO10856	uncharacterized protein LOC101742840 [Bombyx mori]	PREDICTED:_LOW_QUALITY_PROTEIN:_nuclear_pore_complex_protein_Nup214-like_[Bombyx_mori]	uncharacterized LOC101742840
LOC101741435	0.997717	22.5334	0.474765	up	0.00489151	68	GeneID:101741435	protein_coding	tpsA	KWMTBOMO07450	alpha,alpha-trehalose-phosphate synthase [UDP-forming] isoform X2 [Bombyx mori]	PREDICTED:_alpha,alpha-trehalose-phosphate_synthase_[UDP-forming]_isoform_X2_[Bombyx_mori]	alpha,alpha-trehalose-phosphate synthase [UDP-forming]		GO:0003825,GO:0005737,GO:0005946,GO:0005992,GO:0016311,GO:0070413	alpha,alpha-trehalose-phosphate synthase (UDP-forming) activity|cytoplasm|alpha,alpha-trehalose-phosphate synthase complex (UDP-forming)|trehalose biosynthetic process|dephosphorylation|trehalose metabolism in response to stress	ko00500	Starch and sucrose metabolism
LOC101740679	0.997717	22.5235	0.474279	up	0.00506355	68	GeneID:101740679	protein_coding	FOCAD	KWMTBOMO11198	focadhesin [Bombyx mori]	PREDICTED:_focadhesin_isoform_X1_[Bombyx_mori]	focadhesin		GO:0005925,GO:0016021	focal adhesion|integral component of membrane
LOC101740862	0.994578	23.6302	0.473633	up	7.11536e-05	71	GeneID:101740862	protein_coding	Sv2c	KWMTBOMO03204	synaptic vesicle glycoprotein 2B isoform X2 [Bombyx mori]	PREDICTED:_synaptic_vesicle_glycoprotein_2B_[Papilio_xuthus]	synaptic vesicle glycoprotein 2B		GO:0006836,GO:0007268,GO:0008021,GO:0016021,GO:0022857,GO:0030054,GO:0030285,GO:0030672,GO:0043005	neurotransmitter transport|chemical synaptic transmission|synaptic vesicle|integral component of membrane|transmembrane transporter activity|cell junction|integral component of synaptic vesicle membrane|synaptic vesicle membrane|neuron projection
LOC101746458	0.994578	24.7152	0.473496	up	5.68449e-05	75	GeneID:101746458	protein_coding	Rgs7	KWMTBOMO06296	regulator of G-protein signaling 7 [Bombyx mori]	PREDICTED:_regulator_of_G-protein_signaling_7_[Papilio_xuthus]	regulator of G-protein signaling 7		GO:0001965,GO:0001975,GO:0005096,GO:0005635,GO:0005737,GO:0005829,GO:0005886,GO:0007186,GO:0007420,GO:0008277,GO:0009409,GO:0009968,GO:0031681,GO:0032991,GO:0035556,GO:0045121,GO:0045471,GO:1901381	G-protein alpha-subunit binding|response to amphetamine|GTPase activator activity|nuclear envelope|cytoplasm|cytosol|plasma membrane|G protein-coupled receptor signaling pathway|brain development|regulation of G protein-coupled receptor signaling pathway|response to cold|negative regulation of signal transduction|G-protein beta-subunit binding|protein-containing complex|intracellular signal trans…
LOC101736437	0.996575	24.1621	0.473461	up	0.00118837	73	GeneID:101736437	protein_coding	GPAT4	KWMTBOMO14849	glycerol-3-phosphate acyltransferase 3 isoform X4 [Bombyx mori]	PREDICTED:_glycerol-3-phosphate_acyltransferase_3-like_[Amyelois_transitella]	glycerol-3-phosphate acyltransferase 3		GO:0002071,GO:0004366,GO:0005783,GO:0005789,GO:0006631,GO:0006637,GO:0006656,GO:0007595,GO:0008610,GO:0016021,GO:0016024,GO:0019432,GO:0040014,GO:0046339,GO:0102420	glandular epithelial cell maturation|glycerol-3-phosphate O-acyltransferase activity|endoplasmic reticulum|endoplasmic reticulum membrane|fatty acid metabolic process|acyl-CoA metabolic process|phosphatidylcholine biosynthetic process|lactation|lipid biosynthetic process|integral component of membrane|CDP-diacylglycerol biosynthetic process|triglyceride biosynthetic process|regulation of multicel…	ko00564,ko00561	Glycerophospholipid metabolism|Glycerolipid metabolism
LOC101744869	0.992865	24.2313	0.473407	up	5.66094e-05	73	GeneID:101744869	protein_coding	CPM	KWMTBOMO04597	carboxypeptidase D isoform X2 [Bombyx mori]	PREDICTED:_carboxypeptidase_D-like_isoform_X4_[Bombyx_mori]	carboxypeptidase D		GO:0004181,GO:0005886,GO:0008270,GO:0031225	metallocarboxypeptidase activity|plasma membrane|zinc ion binding|anchored component of membrane
LOC101736634	0.997717	20.8047	0.473329	up	0.00643351	63	GeneID:101736634	protein_coding		KWMTBOMO13834	endochitinase A1 isoform X2 [Bombyx mori]	PREDICTED:_mucin-5AC-like_[Amyelois_transitella]	endochitinase A1
LOC101735715	0.986301	25.746	0.473271	up	4.62224e-07	78	GeneID:101735715	protein_coding	Sb	KWMTBOMO00848	LOW QUALITY PROTEIN: serine proteinase stubble [Bombyx mori]	PREDICTED:_LOW_QUALITY_PROTEIN:_serine_proteinase_stubble-like_[Bombyx_mori]	serine proteinase stubble		GO:0004252,GO:0005886,GO:0006508,GO:0007010,GO:0016021,GO:0035220,GO:0051017	serine-type endopeptidase activity|plasma membrane|proteolysis|cytoskeleton organization|integral component of membrane|wing disc development|actin filament bundle assembly
LOC101743656	0.998288	22.9132	0.473168	up	0.0168505	69	GeneID:101743656	protein_coding	Fem1aa	KWMTBOMO15467	LOW QUALITY PROTEIN: protein fem-1 homolog A [Bombyx mori]	PREDICTED:_LOW_QUALITY_PROTEIN:_protein_fem-1_homolog_A_[Bombyx_mori]	protein fem-1 homolog A		GO:0004842,GO:0005737,GO:0008134,GO:0031867,GO:0043407,GO:0050728,GO:0051438	ubiquitin-protein transferase activity|cytoplasm|transcription factor binding|EP4 subtype prostaglandin E2 receptor binding|negative regulation of MAP kinase activity|negative regulation of inflammatory response|regulation of ubiquitin-protein transferase activity
LOC101741384	0.926941	24.8666	0.472861	up	3.96485e-38	75	GeneID:101741384	protein_coding		KWMTBOMO15820	uncharacterized protein LOC101741384 [Bombyx mori]	Osiris_9B_[Operophtera_brumata]	uncharacterized LOC101741384
LOC101736652	0.998002	24.2594	0.472647	up	0.019224	73	GeneID:101736652	protein_coding	l(2)efl	KWMTBOMO03130	protein lethal(2)essential for life [Bombyx mori]	PREDICTED:_protein_lethal(2)essential_for_life-like_[Amyelois_transitella]	protein lethal(2)essential for life		GO:0007275,GO:0009408,GO:0010998,GO:0030018,GO:0042026,GO:0045214,GO:0048471,GO:0051082,GO:0061077	multicellular organism development|response to heat|regulation of translational initiation by eIF2 alpha phosphorylation|Z disc|protein refolding|sarcomere organization|perinuclear region of cytoplasm|unfolded protein binding|chaperone-mediated protein folding	ko04141,ko04213	Protein processing in endoplasmic reticulum|Longevity regulating pathway - multiple species
ae13	0.99258	23.3347	0.472578	up	9.78069e-06	71	GeneID:692864	protein_coding		KWMTBOMO06771	carboxylesterase [Bombyx mori]	alpha-esterase_13_precursor_[Bombyx_mori]	alpha-esterase 13		GO:0052689	carboxylic ester hydrolase activity
LOC101735891	0.995434	23.3439	0.472464	up	0.000397725	71	GeneID:101735891	protein_coding		KWMTBOMO06677	neuropeptide-like precursor 4B [Bombyx mori]	PREDICTED:_pupal_cuticle_protein_C1B-like_[Bombyx_mori]	pupal cuticle protein C1B
CPG14	0.990868	24.8729	0.472241	up	6.61863e-06	75	GeneID:100379509	protein_coding		KWMTBOMO05408	TPA: putative cuticle protein [Bombyx mori]	cuticular_protein_glycine-rich_14_precursor_[Bombyx_mori]	cuticular protein glycine-rich 14
LOC101736623	0.998002	24.284	0.471888	up	0.0193291	73	GeneID:101736623	protein_coding		KWMTBOMO08800	uncharacterized protein LOC101736623 isoform X3 [Bombyx mori]	PREDICTED:_uncharacterized_protein_LOC101736623_isoform_X1_[Bombyx_mori]	uncharacterized LOC101736623
LOC105842782	0.998288	23.3471	0.47179	up	0.0202794	71	GeneID:105842782	protein_coding		KWMTBOMO12763	Vacuolar protein sorting [Operophtera brumata]	Vacuolar_protein_sorting_[Operophtera_brumata]	vacuolar protein sorting-associated protein 33B-like
LOC110386453	0.990582	27.2834	0.471633	up	4.80332e-05	82	GeneID:110386453	protein_coding		KWMTBOMO07606	organic cation transporter protein-like isoform X2 [Bombyx mori]	PREDICTED:_organic_cation_transporter_protein-like_[Bombyx_mori]	uncharacterized LOC110386453
LOC110385024	0.996005	24.924	0.471521	up	0.00081397	75	GeneID:110385024	lncRNA
LOC101741917	0.963185	25.5969	0.471412	up	4.09621e-18	77	GeneID:101741917	protein_coding		KWMTBOMO08013	uncharacterized protein LOC101741917 isoform X2 [Bombyx mori]	PREDICTED:_uncharacterized_protein_LOC101741917_isoform_X2_[Bombyx_mori]	uncharacterized LOC101741917
LOC101743553	0.998002	23.8742	0.47102	up	0.0218561	72	GeneID:101743553	protein_coding	DOLPP1	KWMTBOMO01880	dolichyldiphosphatase 1-like [Bombyx mori]	PREDICTED:_dolichyldiphosphatase_1-like_[Bombyx_mori]	dolichyldiphosphatase 1-like		GO:0005789,GO:0006486,GO:0016021,GO:0047874	endoplasmic reticulum membrane|protein glycosylation|integral component of membrane|dolichyldiphosphatase activity	ko00510	N-Glycan biosynthesis
LOC692881	0.90782	24.6449	0.46987	up	2.87096e-54	75	GeneID:692881	protein_coding	NAGA	KWMTBOMO11646	alpha-N-acetylgalactosaminidase precursor [Bombyx mori]	alpha-N-acetylgalactosaminidase_precursor_[Bombyx_mori]	alpha-N-acetylgalactosaminidase		GO:0004557,GO:0005737,GO:0005764,GO:0008456,GO:0009311,GO:0016139,GO:0046477	alpha-galactosidase activity|cytoplasm|lysosome|alpha-N-acetylgalactosaminidase activity|oligosaccharide metabolic process|glycoside catabolic process|glycosylceramide catabolic process	ko00603,ko04142,ko00561,ko00052,ko00600	Glycosphingolipid biosynthesis - globo series|Lysosome|Glycerolipid metabolism|Galactose metabolism|Sphingolipid metabolism
LOC101735769	0.996861	22.4344	0.469528	up	0.00172263	68	GeneID:101735769	protein_coding		KWMTBOMO16246	uncharacterized protein LOC101735769 isoform X1 [Bombyx mori]	PREDICTED:_uncharacterized_protein_LOC101735769_[Bombyx_mori]	uncharacterized LOC101735769
LOC101747052	0.998002	24.2924	0.469421	up	0.01698	73	--	--	--	--	--	--	--	--	--	--	--	--
LOC101745757	0.998288	24.1523	0.468695	up	0.0188128	73	GeneID:101745757	protein_coding		KWMTBOMO05046	uncharacterized protein LOC101745757 isoform X1 [Bombyx mori]	PREDICTED:_uncharacterized_protein_LOC101745757_[Bombyx_mori]	uncharacterized LOC101745757				ko00900	Terpenoid backbone biosynthesis
LOC110385248	0.998002	22.4887	0.468509	up	0.0305656	68	GeneID:110385248	protein_coding	OR2	KWMTBOMO13271	odorant receptor 4-like [Bombyx mori]	olfactory_receptor_[Bombyx_mori]	odorant receptor 4-like		GO:0004984,GO:0005549,GO:0005886,GO:0007165,GO:0007608,GO:0016021,GO:0042048,GO:0050911	olfactory receptor activity|odorant binding|plasma membrane|signal transduction|sensory perception of smell|integral component of membrane|olfactory behavior|detection of chemical stimulus involved in sensory perception of smell
LOC110385782	0.984304	26.6863	0.466925	up	2.03386e-09	81	GeneID:110385782	protein_coding		KWMTBOMO04359	uncharacterized protein LOC110385782 [Bombyx mori]	PREDICTED:_protein_unc-13_homolog_C-like_[Amyelois_transitella]	uncharacterized LOC110385782
LOC101745197	0.882705	24.2718	0.466779	up	4.38488e-67	73	GeneID:101745197	protein_coding	Sdr16c6	KWMTBOMO01371	short-chain dehydrogenase/reductase family 16C member 6 [Bombyx mori]	PREDICTED:_epidermal_retinol_dehydrogenase_2_[Papilio_polytes]	short-chain dehydrogenase/reductase family 16C member 6		GO:0005811,GO:0016491	lipid droplet|oxidoreductase activity	ko00830	Retinol metabolism
LOC101746638	0.997432	25.9229	0.466446	up	0.0133921	78	GeneID:101746638	protein_coding		KWMTBOMO01360	uncharacterized protein LOC101746638 isoform X1 [Bombyx mori]	PREDICTED:_uncharacterized_protein_LOC101746638_isoform_X1_[Bombyx_mori]	uncharacterized LOC101746638
LOC105842663	0.99258	24.034	0.466274	up	1.67413e-06	73	GeneID:105842663	lncRNA		KWMTBOMO09073	protein ECT2 isoform X3 [Bombyx mori]	PREDICTED:_protein_ECT2_isoform_X3_[Bombyx_mori]
LOC101737295	0.998002	22.4034	0.466067	up	0.031464	68	GeneID:101737295	protein_coding	Picot	KWMTBOMO04228	putative inorganic phosphate cotransporter [Bombyx mori]	PREDICTED:_putative_inorganic_phosphate_cotransporter_[Bombyx_mori]	putative inorganic phosphate cotransporter		GO:0006814,GO:0015114,GO:0015293,GO:0016021	sodium ion transport|phosphate ion transmembrane transporter activity|symporter activity|integral component of membrane
LOC101743000	0.943208	25.4138	0.465514	up	6.97717e-28	77	GeneID:101743000	protein_coding		KWMTBOMO00496	mucin-5AC isoform X3 [Bombyx mori]	PREDICTED:_mucin-5AC-like_[Amyelois_transitella]	mucin-5AC
LOC101741067	0.997717	22.0163	0.465032	up	0.00543341	67	GeneID:101741067	protein_coding	dstyk	KWMTBOMO16543	dual serine/threonine and tyrosine protein kinase-like [Bombyx mori]	PREDICTED:_dual_serine/threonine_and_tyrosine_protein_kinase-like_[Bombyx_mori]	dual serine/threonine and tyrosine protein kinase-like		GO:0004674,GO:0004712,GO:0004713,GO:0005524,GO:0005737,GO:0016323,GO:0016324,GO:0030054,GO:0048568	protein serine/threonine kinase activity|protein serine/threonine/tyrosine kinase activity|protein tyrosine kinase activity|ATP binding|cytoplasm|basolateral plasma membrane|apical plasma membrane|cell junction|embryonic organ development
LOC101743450	0.997717	20.2728	0.464972	up	0.00972786	61	GeneID:101743450	protein_coding	pik3c3	KWMTBOMO12764	phosphatidylinositol 3-kinase catalytic subunit type 3 [Bombyx mori]	PREDICTED:_phosphatidylinositol_3-kinase_catalytic_subunit_type_3_[Bombyx_mori]	phosphatidylinositol 3-kinase catalytic subunit type 3		GO:0005524,GO:0005622,GO:0006914,GO:0007049,GO:0016303,GO:0030496,GO:0032465,GO:0048015,GO:0051301	ATP binding|intracellular|autophagy|cell cycle|1-phosphatidylinositol-3-kinase activity|midbody|regulation of cytokinesis|phosphatidylinositol-mediated signaling|cell division	ko00562,ko04140,ko04070,ko04145	Inositol phosphate metabolism|Regulation of autophagy|Phosphatidylinositol signaling system|Phagosome
LOC101743257	0.986872	25.0498	0.46495	up	2.62084e-07	76	GeneID:101743257	protein_coding		KWMTBOMO12421	uncharacterized protein LOC101743257 [Bombyx mori]	hypothetical_protein_KGM_05804_[Danaus_plexippus]	uncharacterized LOC101743257
LOC101739926	0.953482	25.6586	0.46318	up	1.92392e-22	78	GeneID:101739926	protein_coding	obst-E	KWMTBOMO08754	protein obstructor-E [Bombyx mori]	peritrophin-1-like_precursor_[Papilio_xuthus]	protein obstructor-E		GO:0005615,GO:0006030,GO:0008061,GO:0042302	extracellular space|chitin metabolic process|chitin binding|structural constituent of cuticle
LOC110385658	0.998288	23.4333	0.46299	up	0.0220071	71	GeneID:110385658	protein_coding		KWMTBOMO01857	fatty acid transport protein [Bombyx mori]	fatty_acid_transport_protein_[Bombyx_mori]	uncharacterized LOC110385658
LOC101744777	0.994292	24.9347	0.462786	up	7.24889e-05	75	GeneID:101744777	protein_coding	Pxt	KWMTBOMO10058	uncharacterized protein LOC101744777 [Bombyx mori]	PREDICTED:_uncharacterized_protein_LOC101744777_isoform_X1_[Bombyx_mori]	uncharacterized LOC101744777		GO:0001516,GO:0004601,GO:0004666,GO:0005615,GO:0006979,GO:0007304,GO:0007306,GO:0020037,GO:0030707,GO:0042743,GO:0042744,GO:0046872	prostaglandin biosynthetic process|peroxidase activity|prostaglandin-endoperoxide synthase activity|extracellular space|response to oxidative stress|chorion-containing eggshell formation|eggshell chorion assembly|heme binding|ovarian follicle cell development|hydrogen peroxide metabolic process|hydrogen peroxide catabolic process|metal ion binding
LOC693032	0.99629	24.0683	0.462651	up	0.00190951	73	GeneID:693032	protein_coding		KWMTBOMO07501	chitooligosaccharidolytic beta-N-acetylglucosaminidase isoform X1 [Bombyx mori]	PREDICTED:_chitooligosaccharidolytic_beta-N-acetylglucosaminidase_isoform_X1_[Bombyx_mori]	chitooligosaccharidolytic beta-N-acetylglucosaminidase		GO:0000272,GO:0004563,GO:0006032,GO:0102148	polysaccharide catabolic process|beta-N-acetylhexosaminidase activity|chitin catabolic process|N-acetyl-beta-D-galactosaminidase activity	ko00520,ko00604,ko00511,ko00603,ko00531,ko04142	Amino sugar and nucleotide sugar metabolism|Glycosphingolipid biosynthesis - ganglio series|Other glycan degradation|Glycosphingolipid biosynthesis - globo series|Glycosaminoglycan degradation|Lysosome
LOC101739682	0.91524	24.6481	0.461113	up	5.27637e-46	75	GeneID:101739682	protein_coding	PNLIP	KWMTBOMO13286	uncharacterized protein LOC101739682 [Bombyx mori]	PREDICTED:_uncharacterized_protein_LOC101739682_[Bombyx_mori]	uncharacterized LOC101739682		GO:0004806,GO:0005576,GO:0016042,GO:0046872	triglyceride lipase activity|extracellular region|lipid catabolic process|metal ion binding
LOC101736626	0.976598	26.311	0.459359	up	6.02743e-11	80	GeneID:101736626	protein_coding		KWMTBOMO00269	uncharacterized protein LOC101736626 [Bombyx mori]	PREDICTED:_uncharacterized_protein_LOC106717336_[Papilio_machaon]	uncharacterized LOC101736626
CPG24	0.991438	25.3823	0.458998	up	1.76949e-05	77	GeneID:100379501	protein_coding		KWMTBOMO16256	cuticular protein glycine-rich 24 precursor [Bombyx mori]	cuticular_protein_glycine-rich_24_precursor_[Bombyx_mori]	cuticular protein glycine-rich 24
LOC101745199	0.997432	26.6813	0.45885	up	0.0139172	81	GeneID:101745199	protein_coding		KWMTBOMO04509	uncharacterized protein LOC101745199 [Bombyx mori]	PREDICTED:_uncharacterized_protein_LOC101745199_[Bombyx_mori]	uncharacterized LOC101745199
LOC101746194	0.996005	22.9576	0.458046	up	0.00116562	69	GeneID:101746194	protein_coding	GstD1	KWMTBOMO11295	glutathione S-transferase 1, isoform C-like [Bombyx mori]	glutathione_S-transferase_1,_isoform_C-like_[Bombyx_mori]	glutathione S-transferase 1, isoform C-like		GO:0004364,GO:0005737,GO:0006749,GO:0018833	glutathione transferase activity|cytoplasm|glutathione metabolic process|DDT-dehydrochlorinase activity	ko00982,ko00480,ko00980	Drug metabolism - cytochrome P450|Glutathione metabolism|Metabolism of xenobiotics by cytochrome P450
CPH28	0.898116	24.5172	0.457421	up	2.00998e-58	74	GeneID:100379468	protein_coding		KWMTBOMO06989	TPA: putative cuticle protein [Bombyx mori]	cuticular_protein_hypothetical_28_precursor_[Bombyx_mori]	cuticular protein hypothetical 28
LOC101742844	0.993721	26.2382	0.457335	up	0.00129396	79	GeneID:101742844	protein_coding	atk	KWMTBOMO01801	protein artichoke [Bombyx mori]	PREDICTED:_toll-like_receptor_8_[Bombyx_mori]	protein artichoke		GO:0005737,GO:0007423,GO:0031012,GO:0040011,GO:0050896,GO:0060271	cytoplasm|sensory organ development|extracellular matrix|locomotion|response to stimulus|cilium assembly
LOC101746583	0.977454	25.658	0.456892	up	7.5818e-12	78	GeneID:101746583	protein_coding	SMPD1	KWMTBOMO02741	sphingomyelin phosphodiesterase isoform X1 [Bombyx mori]	PREDICTED:_sphingomyelin_phosphodiesterase_isoform_X1_[Bombyx_mori]	sphingomyelin phosphodiesterase		GO:0004767,GO:0005615,GO:0005764,GO:0005765,GO:0005768,GO:0005886,GO:0006685,GO:0008081,GO:0008270,GO:0016798,GO:0023021,GO:0035307,GO:0043407,GO:0045121,GO:0046513,GO:0061750	sphingomyelin phosphodiesterase activity|extracellular space|lysosome|lysosomal membrane|endosome|plasma membrane|sphingomyelin catabolic process|phosphoric diester hydrolase activity|zinc ion binding|hydrolase activity, acting on glycosyl bonds|termination of signal transduction|positive regulation of protein dephosphorylation|negative regulation of MAP kinase activity|membrane raft|ceramide bio…	ko04071,ko04142,ko00600	Sphingolipid signaling pathway|Lysosome|Sphingolipid metabolism
CPR146	0.994292	24.4641	0.456668	up	9.56818e-05	74	GeneID:693056	protein_coding		KWMTBOMO13100	collagen isoform X2 [Bombyx mori]	Collagen_[Bombyx_mori]	collagen				ko04974,ko04151,ko04512,ko04510	Protein digestion and absorption|PI3K-Akt signaling pathway|ECM-receptor interaction|Focal adhesion
LOC101737728	0.996861	23.0475	0.456622	up	0.00250829	70	GeneID:101737728	protein_coding	CYP4C1	KWMTBOMO12746	cytochrome P450 [Bombyx mori]	PREDICTED:_cytochrome_P450_4C1-like_[Bombyx_mori]	cytochrome P450 4C1-like		GO:0005506,GO:0005789,GO:0020037,GO:0031090,GO:0070330	iron ion binding|endoplasmic reticulum membrane|heme binding|organelle membrane|aromatase activity
LOC105842100	0.994007	23.9113	0.456436	up	7.71066e-05	72	GeneID:105842100	protein_coding	ALDH1B1	KWMTBOMO07147	aldehyde dehydrogenase X, mitochondrial-like [Trichoplusia ni]	PREDICTED:_aldehyde_dehydrogenase_X,_mitochondrial-like_[Papilio_polytes]	aldehyde dehydrogenase X, mitochondrial		GO:0004029,GO:0005654,GO:0005739,GO:0005759,GO:0005975,GO:0006068,GO:0006069,GO:0043231,GO:0043878,GO:0051287	aldehyde dehydrogenase (NAD) activity|nucleoplasm|mitochondrion|mitochondrial matrix|carbohydrate metabolic process|ethanol catabolic process|ethanol oxidation|intracellular membrane-bounded organelle|glyceraldehyde-3-phosphate dehydrogenase (NAD+) (non-phosphorylating) activity|NAD binding	ko00561,ko00071,ko00380,ko00310,ko00040,ko00410,ko00340,ko00620,ko00330,ko00903,ko00280,ko00625,ko00053,ko00010	Glycerolipid metabolism|Fatty acid degradation|Tryptophan metabolism|Lysine degradation|Pentose and glucuronate interconversions|beta-Alanine metabolism|Histidine metabolism|Pyruvate metabolism|Arginine and proline metabolism|Limonene and pinene degradation|Valine, leucine and isoleucine degradation|Chloroalkane and chloroalkene degradation|Ascorbate and aldarate metabolism|Glycolysis / Gluconeog…
LOC101745312	0.997146	25.3817	0.456298	up	0.00355441	77	GeneID:101745312	protein_coding		KWMTBOMO16657	transcription factor EB [Bombyx mori]	PREDICTED:_transcription_factor_EB-like_[Bombyx_mori]	transcription factor EB-like	bHLH
LOC101739915	0.998288	21.4182	0.455978	up	0.0222077	65	GeneID:101739915	protein_coding	twk-18	KWMTBOMO03215	TWiK family of potassium channels protein 18 [Bombyx mori]	PREDICTED:_TWiK_family_of_potassium_channels_protein_7_[Papilio_polytes]	TWiK family of potassium channels protein 18		GO:0005887,GO:0006813,GO:0006936,GO:0015271,GO:0016020,GO:0022841,GO:0040011,GO:0071805	integral component of plasma membrane|potassium ion transport|muscle contraction|outward rectifier potassium channel activity|membrane|potassium ion leak channel activity|locomotion|potassium ion transmembrane transport
LOC101739175	0.99629	23.548	0.455783	up	0.00127321	71	GeneID:101739175	protein_coding		KWMTBOMO16301	uncharacterized protein LOC101739175 [Bombyx mori]	PREDICTED:_uncharacterized_protein_LOC101739175_[Bombyx_mori]	uncharacterized LOC101739175
LOC101742647	0.99629	25.2214	0.455607	up	0.000791458	76	GeneID:101742647	protein_coding		KWMTBOMO07110	zinc finger and BTB domain-containing protein 24 [Bombyx mori]	PREDICTED:_zinc_finger_and_BTB_domain-containing_protein_24_[Bombyx_mori]	zinc finger and BTB domain-containing protein 24	zf-C2H2
LOC101742664	0.994292	24.8619	0.455366	up	9.62877e-05	75	GeneID:101742664	protein_coding		KWMTBOMO11487	uncharacterized protein LOC101742664 [Bombyx mori]	PREDICTED:_uncharacterized_protein_LOC106102178_[Papilio_polytes]	uncharacterized LOC101742664
Dl	0.998288	23.6782	0.455343	up	0.0197146	72	GeneID:100188969	protein_coding	Dl	KWMTBOMO03859	Delta [Bombyx mori]	delta_precursor_[Bombyx_mori]	delta		GO:0001708,GO:0001736,GO:0005102,GO:0005112,GO:0005509,GO:0005768,GO:0005886,GO:0005912,GO:0007015,GO:0007155,GO:0007219,GO:0007298,GO:0007314,GO:0007398,GO:0007399,GO:0007419,GO:0007422,GO:0007423,GO:0007451,GO:0007460,GO:0007464,GO:0007474,GO:0007475,GO:0007476,GO:0007480,GO:0007498,GO:0008284,GO:0008347,GO:0008356,GO:0008407,GO:0008586,GO:0009986,GO:0016021,GO:0016330,GO:0030139,GO:0030707,GO:…	cell fate specification|establishment of planar polarity|signaling receptor binding|Notch binding|calcium ion binding|endosome|plasma membrane|adherens junction|actin filament organization|cell adhesion|Notch signaling pathway|border follicle cell migration|oocyte anterior/posterior axis specification|ectoderm development|nervous system development|ventral cord development|peripheral nervous syst…	ko04330	Notch signaling pathway
LOC101746039	0.993721	25.2198	0.455115	up	0.000330088	76	GeneID:101746039	protein_coding		KWMTBOMO00703	uncharacterized protein LOC101746039 [Bombyx mori]	PREDICTED:_uncharacterized_protein_LOC101746039_[Bombyx_mori]	uncharacterized LOC101746039
Fib-l	0.327626	5.45181	0.454842	up	3.72418e-179	16	GeneID:693047	protein_coding	FIBL	KWMTBOMO08464	silk fibroin light chain [Bombyx mori]	FIB-L_protein_[Bombyx_mori]	silk fibroin light chain		GO:0005576	extracellular region
LOC110385443	0.996861	23.0443	0.454807	up	0.00132225	70	GeneID:110385443	protein_coding					uncharacterized LOC110385443
LOC101738769	0.976027	26.0502	0.45476	up	1.24105e-11	79	GeneID:101738769	protein_coding		KWMTBOMO13864	uncharacterized protein LOC101738769 [Bombyx mori]	PREDICTED:_uncharacterized_protein_LOC106135696_[Amyelois_transitella]	uncharacterized LOC101738769
LOC101738176	0.992865	24.9653	0.454352	up	4.70098e-05	75	GeneID:101738176	protein_coding	CG42684	KWMTBOMO08780	probable Ras GTPase-activating protein isoform X6 [Vanessa tameamea]	PREDICTED:_probable_Ras_GTPase-activating_protein_isoform_X2_[Amyelois_transitella]	probable Ras GTPase-activating protein		GO:0005096,GO:0007165,GO:0045179,GO:0046580	GTPase activator activity|signal transduction|apical cortex|negative regulation of Ras protein signal transduction	ko04014	Ras signaling pathway
LOC110384970	0.998288	23.5501	0.454202	up	0.0197375	71	GeneID:110384970	lncRNA
CPH19	0.983733	25.5366	0.453908	up	1.91036e-09	77	GeneID:100379477	protein_coding		KWMTBOMO06685	TPA: putative cuticle protein [Bombyx mori]	cuticular_protein_hypothetical_19_precursor_[Bombyx_mori]	cuticular protein hypothetical 19
LOC101743112	0.821918	2.81258	0.452902	down	7.24717e-65	9	GeneID:101743112	protein_coding		KWMTBOMO04137	uncharacterized protein LOC101743112 [Bombyx mori]	PREDICTED:_uncharacterized_protein_LOC105841582_[Bombyx_mori]	uncharacterized LOC101743112
LOC101737670	0.998288	23.5863	0.452257	up	0.0190599	71	GeneID:101737670	protein_coding		KWMTBOMO06193	zinc finger protein 454 [Bombyx mori]	PREDICTED:_zinc_finger_protein_454-like_isoform_X2_[Bombyx_mori]	zinc finger protein 454	zf-C2H2
LOC101743175	0.998288	22.9822	0.45218	up	0.020707	69	GeneID:101743175	protein_coding	Cirl	KWMTBOMO15970	latrophilin Cirl isoform X4 [Trichoplusia ni]	PREDICTED:_LOW_QUALITY_PROTEIN:_latrophilin_Cirl-like_[Bombyx_mori]	latrophilin Cirl		GO:0004930,GO:0005886,GO:0007166,GO:0016021,GO:0030246	G protein-coupled receptor activity|plasma membrane|cell surface receptor signaling pathway|integral component of membrane|carbohydrate binding
Hr3	0.870434	23.8431	0.452179	up	7.77897e-81	72	GeneID:692562	protein_coding	HR3	KWMTBOMO00829	probable nuclear hormone receptor HR3 isoform X1 [Helicoverpa armigera]	putative_nuclear_hormone_receptor_HR3_[Papilio_xuthus]	hormone receptor 3	THR-like	GO:0003707,GO:0004887,GO:0005634,GO:0008270,GO:0043565	steroid hormone receptor activity|thyroid hormone receptor activity|nucleus|zinc ion binding|sequence-specific DNA binding
LOC101743452	0.984304	25.5292	0.452047	up	5.74502e-09	77	GeneID:101743452	protein_coding	D11DS	KWMTBOMO07352	stearoyl-CoA desaturase 5 [Bombyx mori]	PREDICTED:_stearoyl-CoA_desaturase_5_isoform_X2_[Amyelois_transitella]	stearoyl-CoA desaturase 5		GO:0005789,GO:0006633,GO:0016021,GO:0017105,GO:0046872	endoplasmic reticulum membrane|fatty acid biosynthetic process|integral component of membrane|acyl-CoA delta11-desaturase activity|metal ion binding	ko04212,ko01040,ko01212,ko03320,ko04152	Longevity regulating pathway - worm|Biosynthesis of unsaturated fatty acids|Fatty acid metabolism|PPAR signaling pathway|AMPK signaling pathway
LOC101740062	0.998002	22.8853	0.451856	up	0.0173094	69	GeneID:101740062	protein_coding	obst-E	KWMTBOMO08753	protein obstructor-E [Bombyx mori]	chondroitin_proteoglycan-2-like_precursor_[Papilio_xuthus]	protein obstructor-E		GO:0005615,GO:0006030,GO:0008061,GO:0042302	extracellular space|chitin metabolic process|chitin binding|structural constituent of cuticle
LOC101740315	0.936644	24.9892	0.451763	up	2.88981e-34	76	GeneID:101740315	protein_coding		KWMTBOMO06337	extensin-2 [Bombyx mori]	PREDICTED:_extensin-2-like_[Bombyx_mori]	extensin-2
LOC105842052	0.997146	25.216	0.451163	up	0.0127709	76	GeneID:105842052	protein_coding	Gld	KWMTBOMO09584	glucose dehydrogenase [FAD, quinone] [Bombyx mori]	PREDICTED:_glucose_dehydrogenase_[FAD,_quinone]_[Bombyx_mori]	glucose dehydrogenase [FAD, quinone]		GO:0005576,GO:0006006,GO:0008364,GO:0016614,GO:0046693,GO:0050660	extracellular region|glucose metabolic process|pupal chitin-based cuticle development|oxidoreductase activity, acting on CH-OH group of donors|sperm storage|flavin adenine dinucleotide binding	ko00260	Glycine, serine and threonine metabolism
LOC101743424	0.972317	26.2844	0.450757	up	2.63586e-12	79	GeneID:101743424	protein_coding		KWMTBOMO00037	antigen LPMC-61 [Bombyx mori]	PREDICTED:_antigen_LPMC-61_[Bombyx_mori]	antigen LPMC-61
LOC101741576	0.997717	20.0114	0.450732	up	0.00909712	61	GeneID:101741576	protein_coding	Lpgat1	KWMTBOMO11132	acyl-CoA:lysophosphatidylglycerol acyltransferase 1 [Bombyx mori]	PREDICTED:_acyl-CoA:lysophosphatidylglycerol_acyltransferase_1-like_[Bombyx_mori]	acyl-CoA:lysophosphatidylglycerol acyltransferase 1		GO:0003841,GO:0005737,GO:0005789,GO:0008654,GO:0016021,GO:0016746,GO:0045723	1-acylglycerol-3-phosphate O-acyltransferase activity|cytoplasm|endoplasmic reticulum membrane|phospholipid biosynthetic process|integral component of membrane|transferase activity, transferring acyl groups|positive regulation of fatty acid biosynthetic process	ko00564	Glycerophospholipid metabolism
LOC101744727	0.983162	26.5618	0.450691	up	1.79552e-10	80	GeneID:101744727	protein_coding	ncs-2	KWMTBOMO00513	neuronal calcium sensor 2 isoform X1 [Pieris rapae]	PREDICTED:_neuronal_calcium_sensor_2_[Bombyx_mori]	neuronal calcium sensor 2		GO:0005509	calcium ion binding
LOC101735454	0.994578	23.8252	0.45069	up	7.70867e-05	72	GeneID:101735454	protein_coding	Syncrip	KWMTBOMO03630	heterogeneous nuclear ribonucleoprotein Q [Bombyx mori]	PREDICTED:_heterogeneous_nuclear_ribonucleoprotein_R_isoform_X1_[Papilio_xuthus]	heterogeneous nuclear ribonucleoprotein Q		GO:0005654,GO:0005737,GO:0005783,GO:0006397,GO:0008143,GO:0008380,GO:0017148,GO:0070934,GO:0070937,GO:0071013,GO:0071204,GO:0071346,GO:0097452,GO:1990904	nucleoplasm|cytoplasm|endoplasmic reticulum|mRNA processing|poly(A) binding|RNA splicing|negative regulation of translation|CRD-mediated mRNA stabilization|CRD-mediated mRNA stability complex|catalytic step 2 spliceosome|histone pre-mRNA 3'end processing complex|cellular response to interferon-gamma|GAIT complex|ribonucleoprotein complex
LOC101743847	0.997432	27.0415	0.450391	up	0.0125235	82	GeneID:101743847	protein_coding	PGRP	KWMTBOMO00208	peptidoglycan-recognition protein 2 [Bombyx mori]	PREDICTED:_peptidoglycan-recognition_protein_1-like_isoform_X2_[Papilio_machaon]	peptidoglycan-recognition protein 2		GO:0008270,GO:0008745,GO:0009253,GO:0042834,GO:0045087	zinc ion binding|N-acetylmuramoyl-L-alanine amidase activity|peptidoglycan catabolic process|peptidoglycan binding|innate immune response
LOC101740654	0.96661	25.4174	0.449848	up	3.51303e-18	77	GeneID:101740654	protein_coding	wat	KWMTBOMO14100	hypothetical protein B5V51_3492 [Heliothis virescens]	fatty_acyl-CoA_reductase_12,_partial_[Helicoverpa_assulta]	fatty acyl-CoA reductase wat		GO:0005737,GO:0005777,GO:0006629,GO:0010025,GO:0016021,GO:0016324,GO:0035002,GO:0035149,GO:0035336,GO:0045177,GO:0050062,GO:0055114,GO:0080019	cytoplasm|peroxisome|lipid metabolic process|wax biosynthetic process|integral component of membrane|apical plasma membrane|liquid clearance, open tracheal system|lumen formation, open tracheal system|long-chain fatty-acyl-CoA metabolic process|apical part of cell|long-chain-fatty-acyl-CoA reductase activity|oxidation-reduction process|fatty-acyl-CoA reductase (alcohol-forming) activity	ko04212,ko00073,ko04146	Longevity regulating pathway - worm|Cutin, suberine and wax biosynthesis|Peroxisome
LOC101736422	0.929795	24.8989	0.448853	up	5.49314e-38	75	GeneID:101736422	protein_coding		KWMTBOMO02592	uncharacterized protein LOC101736422 [Bombyx mori]	PREDICTED:_uncharacterized_protein_LOC106714391_[Papilio_machaon]	uncharacterized LOC101736422
LOC110386654	0.996575	24.8616	0.448429	up	0.00207959	75	GeneID:110386654	protein_coding		KWMTBOMO12781	microtubule-associated protein futsch-like [Bombyx mori]	PREDICTED:_microtubule-associated_protein_futsch-like_[Bombyx_mori]	neurofilament heavy polypeptide-like
LOC101744717	0.97089	26.4256	0.448215	up	4.19039e-15	80	GeneID:101744717	protein_coding	TANC2	KWMTBOMO13920	protein TANC2 isoform X1 [Bombyx mori]	PREDICTED:_protein_TANC2_[Bombyx_mori]	protein TANC2	Others	GO:0001701,GO:0098978,GO:0099092	in utero embryonic development|glutamatergic synapse|postsynaptic density, intracellular component
Foxg1	0.99629	22.7164	0.448213	up	0.00336713	69	GeneID:100384886	protein_coding	slp2	KWMTBOMO06968	forkfead transcrition factor BmFOXG1 [Bombyx mori]	forkfead_transcription_factor_G1_[Bombyx_mori]	forkfead transcription factor G1	Fork head	GO:0003700,GO:0005634,GO:0007367,GO:0043565	DNA-binding transcription factor activity|nucleus|segment polarity determination|sequence-specific DNA binding	ko04068	FoxO signaling pathway
LOC101738034	0.994007	25.8817	0.44769	up	4.79923e-05	78	GeneID:101738034	protein_coding	ewg	KWMTBOMO03119	DNA-binding protein Ewg isoform X5 [Bombyx mori]	PREDICTED:_DNA-binding_protein_Ewg_isoform_X4_[Bombyx_mori]	DNA-binding protein Ewg	Nrf1	GO:0000978,GO:0001046,GO:0003677,GO:0003700,GO:0005634,GO:0006357,GO:0007417,GO:0007517,GO:0007527,GO:0007560,GO:0045886,GO:0090263	RNA polymerase II proximal promoter sequence-specific DNA binding|core promoter sequence-specific DNA binding|DNA binding|DNA-binding transcription factor activity|nucleus|regulation of transcription by RNA polymerase II|central nervous system development|muscle organ development|adult somatic muscle development|imaginal disc morphogenesis|negative regulation of synaptic growth at neuromuscular j…
LOC101737188	0.98145	26.3751	0.447059	up	1.25007e-11	80	GeneID:101737188	protein_coding	MTSS1	KWMTBOMO16364	cell wall protein AWA1 isoform X1 [Spodoptera litura]	PREDICTED:_MTSS1-like_protein_[Amyelois_transitella]	MTSS1-like protein		GO:0001726,GO:0003785,GO:0005102,GO:0005737,GO:0007009,GO:0007155,GO:0007169,GO:0015629,GO:0030035,GO:0030036,GO:0030139,GO:0042802,GO:0050680,GO:0061333,GO:0071498,GO:0072102,GO:0072160,GO:2001013	ruffle|actin monomer binding|signaling receptor binding|cytoplasm|plasma membrane organization|cell adhesion|transmembrane receptor protein tyrosine kinase signaling pathway|actin cytoskeleton|microspike assembly|actin cytoskeleton organization|endocytic vesicle|identical protein binding|negative regulation of epithelial cell proliferation|renal tubule morphogenesis|cellular response to fluid she…
LOC110384935	0.993151	24.4379	0.446459	up	0.000129532	74	GeneID:110384935	protein_coding		KWMTBOMO09363	protocadherin-16, partial [Bombyx mori]	PREDICTED:_protocadherin-16_[Bombyx_mori]	uncharacterized LOC110384935
serpin-18	0.757991	21.1369	0.446387	up	4.34317e-171	64	GeneID:100272183	protein_coding		KWMTBOMO09259	reverse transcriptase [Bombyx mori]	reverse_transcriptase_[Bombyx_mori]	serine protease inhibitor 18
LOC101739978	0.991724	27.6023	0.446341	up	0.000596302	83	GeneID:101739978	protein_coding	KLKB1	KWMTBOMO03334	serine proteinase stubble [Bombyx mori]	PREDICTED:_serine_protease-like_protein_isoform_X1_[Bombyx_mori]	serine proteinase stubble		GO:0004252,GO:0005615,GO:0006954,GO:0007597,GO:0031639,GO:0042730,GO:0042803,GO:0051919	serine-type endopeptidase activity|extracellular space|inflammatory response|blood coagulation, intrinsic pathway|plasminogen activation|fibrinolysis|protein homodimerization activity|positive regulation of fibrinolysis
LOC105841473	0.980023	26.9195	0.445992	up	5.22633e-11	81	GeneID:105841473	protein_coding	PIF4	KWMTBOMO12725	uncharacterized protein LOC105841473 [Bombyx mori]	PREDICTED:_uncharacterized_protein_LOC106652727,_partial_[Trichogramma_pretiosum]	uncharacterized LOC105841473		GO:0000287,GO:0000723,GO:0003677,GO:0004003,GO:0005524,GO:0005657,GO:0005739,GO:0006260,GO:0006281,GO:0006310,GO:0020023,GO:0032508,GO:0043141,GO:0051276	magnesium ion binding|telomere maintenance|DNA binding|ATP-dependent DNA helicase activity|ATP binding|replication fork|mitochondrion|DNA replication|DNA repair|DNA recombination|kinetoplast|DNA duplex unwinding|ATP-dependent 5'-3' DNA helicase activity|chromosome organization
LOC105842827	0.998002	24.5596	0.445875	up	0.0165293	74	GeneID:105842827	protein_coding		KWMTBOMO06216	sericin 1-like isoform X1 [Bombyx mori]	PREDICTED:_sericin_1-like_isoform_X3_[Bombyx_mori]	sericin 1-like
LOC101744529	0.995719	24.4814	0.445446	up	0.000260185	74	GeneID:101744529	protein_coding		KWMTBOMO15962	reverse transcriptase [Bombyx mori]	reverse_transcriptase_[Bombyx_mori]	uncharacterized LOC101744529
LOC101735416	0.997432	25.0605	0.444981	up	0.0165561	76	GeneID:101735416	protein_coding	gd	KWMTBOMO04986	serine protease gd [Bombyx mori]	serine_proteinase_[Samia_ricini]	serine protease gd		GO:0004252,GO:0005576,GO:0006508,GO:0007311,GO:0007370,GO:0008063,GO:0008233,GO:0008236,GO:0009950,GO:0009953,GO:0016485	serine-type endopeptidase activity|extracellular region|proteolysis|maternal specification of dorsal/ventral axis, oocyte, germ-line encoded|ventral furrow formation|Toll signaling pathway|peptidase activity|serine-type peptidase activity|dorsal/ventral axis specification|dorsal/ventral pattern formation|protein processing
LOC101740539	0.998002	23.1199	0.444852	up	0.0171703	70	GeneID:101740539	protein_coding	dsh	KWMTBOMO14864	segment polarity protein dishevelled [Bombyx mori]	PREDICTED:_segment_polarity_protein_dishevelled,_partial_[Bombyx_mori]	segment polarity protein dishevelled		GO:0000132,GO:0001736,GO:0001737,GO:0001745,GO:0001751,GO:0005109,GO:0005112,GO:0005634,GO:0005737,GO:0005829,GO:0005886,GO:0007164,GO:0007298,GO:0007367,GO:0007391,GO:0007411,GO:0007435,GO:0008045,GO:0008585,GO:0008587,GO:0016201,GO:0016348,GO:0016477,GO:0019904,GO:0030159,GO:0030707,GO:0031290,GO:0032231,GO:0035019,GO:0035159,GO:0035309,GO:0035317,GO:0035556,GO:0042067,GO:0045179,GO:0045198,GO:…	establishment of mitotic spindle orientation|establishment of planar polarity|establishment of imaginal disc-derived wing hair orientation|compound eye morphogenesis|compound eye photoreceptor cell differentiation|frizzled binding|Notch binding|nucleus|cytoplasm|cytosol|plasma membrane|establishment of tissue polarity|border follicle cell migration|segment polarity determination|dorsal closure|ax…	ko04330,ko04916,ko04150,ko04390,ko04310,ko04550	Notch signaling pathway|Melanogenesis|mTOR signaling pathway|Hippo signaling pathway|Wnt signaling pathway|Signaling pathways regulating pluripotency of stem cells
CSP14	0.988014	25.3059	0.444657	up	7.70271e-07	77	GeneID:692682	protein_coding	EbpIII				chemosensory protein 14		GO:0005576,GO:0007552,GO:0009615,GO:0045297	extracellular region|metamorphosis|response to virus|post-mating behavior
LOC110385179	0.946918	25.3893	0.444074	up	4.91121e-32	77	GeneID:110385179	lncRNA		KWMTBOMO06647	reverse transcriptase [Bombyx mori]	reverse_transcriptase_[Bombyx_mori]					ko00908	Zeatin biosynthesis
LOC110386071	0.991724	28.5351	0.443225	up	0.000432361	86	GeneID:110386071	lncRNA		KWMTBOMO00712	paired amphipathic helix protein Sin3a [Bombyx mori]	PREDICTED:_paired_amphipathic_helix_protein_Sin3a_[Bombyx_mori]
LOC101737115	0.995434	23.5961	0.442795	up	0.000273679	71	GeneID:101737115	protein_coding		KWMTBOMO09471	uncharacterized protein LOC101737115 [Bombyx mori]	PREDICTED:_uncharacterized_protein_LOC101737115_[Bombyx_mori]	uncharacterized LOC101737115
LOC101737872	0.983733	25.1154	0.44262	up	8.44095e-10	76	GeneID:101737872	protein_coding	KLKB1	KWMTBOMO02702	LOW QUALITY PROTEIN: proclotting enzyme [Bombyx mori]	PREDICTED:_LOW_QUALITY_PROTEIN:_transmembrane_protease_serine_9_[Bombyx_mori]	proclotting enzyme
LOC101744353	0.94863	25.5869	0.442518	up	4.6539e-27	77	GeneID:101744353	protein_coding		KWMTBOMO16304	uncharacterized protein LOC101744353 [Bombyx mori]	PREDICTED:_uncharacterized_protein_LOC101744353_[Bombyx_mori]	uncharacterized LOC101744353
LOC101738579	0.998002	24.0676	0.44204	up	0.017118	73	GeneID:101738579	protein_coding		KWMTBOMO11048	uncharacterized protein LOC101738579 [Bombyx mori]	PREDICTED:_uncharacterized_protein_LOC105662428_[Megachile_rotundata]	uncharacterized LOC101738579
LOC110385530	0.995148	23.7217	0.441821	up	0.000157131	72	GeneID:110385530	lncRNA
LOC110385409	0.995719	23.8797	0.441806	up	0.000310497	72	GeneID:110385409	lncRNA		KWMTBOMO07671	uncharacterized protein LOC105841331 [Bombyx mori]	PREDICTED:_uncharacterized_protein_LOC105841331_[Bombyx_mori]
LOC110386831	0.996861	24.2649	0.441554	up	0.00197375	73	GeneID:110386831	lncRNA		KWMTBOMO11400	uncharacterized protein LOC112057290, partial [Bicyclus anynana]	PREDICTED:_uncharacterized_protein_LOC105386400_[Plutella_xylostella]
LOC101737422	0.995148	23.8869	0.440233	up	0.000105281	72	GeneID:101737422	protein_coding	ADGRG2	KWMTBOMO06016	adhesion G-protein coupled receptor G2 [Bombyx mori]	hypothetical_protein_KGM_13318_[Danaus_plexippus]	adhesion G-protein coupled receptor G2		GO:0004930,GO:0005829,GO:0005886,GO:0005887,GO:0007166,GO:0007186,GO:0007189,GO:0007283,GO:0009986,GO:0016021,GO:0016324,GO:0070062	G protein-coupled receptor activity|cytosol|plasma membrane|integral component of plasma membrane|cell surface receptor signaling pathway|G protein-coupled receptor signaling pathway|adenylate cyclase-activating G protein-coupled receptor signaling pathway|spermatogenesis|cell surface|integral component of membrane|apical plasma membrane|extracellular exosome
LOC110386517	0.998002	21.9807	0.439739	up	0.0215815	66	GeneID:110386517	lncRNA		KWMTBOMO09860	fatty acid synthase [Bombyx mori]	PREDICTED:_fatty_acid_synthase-like_[Bombyx_mori]
LOC101738725	0.998288	22.9546	0.439646	up	0.018788	69	GeneID:101738725	protein_coding					leucine-rich repeat extensin-like protein 3
LOC101738507	0.954053	25.4766	0.439464	up	3.13882e-23	77	GeneID:101738507	protein_coding		KWMTBOMO13162	endocuticle structural glycoprotein ABD-5-like [Spodoptera litura]	PREDICTED:_uncharacterized_protein_LOC106132757_[Amyelois_transitella]	larval cuticle protein 5-like
LOC101744300	0.994578	24.5642	0.439445	up	4.41964e-05	74	GeneID:101744300	protein_coding		KWMTBOMO07750	sorting nexin-25 [Trichoplusia ni]	PREDICTED:_sorting_nexin-25_[Amyelois_transitella]	sorting nexin-25-like
LOC101736241	0.986872	24.9474	0.439315	up	3.17517e-08	75	GeneID:101736241	protein_coding		KWMTBOMO05546	laccase-2 [Bombyx mori]	PREDICTED:_laccase-4-like_[Amyelois_transitella]	laccase-2
LOC101738315	0.980879	25.8808	0.439276	up	1.40698e-12	78	GeneID:101738315	protein_coding	ATP7B	KWMTBOMO14047	copper-transporting ATPase 1 isoform X2 [Bombyx mori]	PREDICTED:_copper-transporting_ATPase_1_isoform_X2_[Bombyx_mori]	copper-transporting ATPase 2
LOC101735330	0.996575	23.1739	0.439234	up	0.00145271	70	GeneID:101735330	protein_coding		KWMTBOMO07872	uncharacterized protein LOC101735330 [Bombyx mori]	PREDICTED:_uncharacterized_protein_LOC101735330_[Bombyx_mori]	uncharacterized LOC101735330
LOC110386194	0.998002	24.5313	0.439172	up	0.017049	74	GeneID:110386194	protein_coding					uncharacterized LOC110386194
LOC105841277	0.997146	25.23	0.438989	up	0.00617768	76	GeneID:105841277	protein_coding		KWMTBOMO13638	solute carrier family 35 member F2-like [Spodoptera litura]	PREDICTED:_solute_carrier_family_35_member_F1-like_[Papilio_polytes]	uncharacterized LOC105841277
LOC110386264	0.989726	24.908	0.438718	up	4.40661e-06	75	GeneID:110386264	protein_coding		KWMTBOMO02594	uncharacterized protein LOC113399729 [Vanessa tameamea]	PREDICTED:_uncharacterized_protein_LOC101737971_[Bombyx_mori]	uncharacterized LOC110386264
LOC101741111	0.997717	21.7925	0.438493	up	0.00491625	66	GeneID:101741111	protein_coding	CG7990	KWMTBOMO08032	post-GPI attachment to proteins factor 2-like [Bombyx mori]	PREDICTED:_post-GPI_attachment_to_proteins_factor_2-like_[Bombyx_mori]	post-GPI attachment to proteins factor 2-like		GO:0005789,GO:0006506,GO:0016021	endoplasmic reticulum membrane|GPI anchor biosynthetic process|integral component of membrane
LOC101742925	0.995719	23.9071	0.438155	up	0.000259105	72	GeneID:101742925	protein_coding	Arhgef11	KWMTBOMO14269	uncharacterized protein LOC110379761 isoform X1 [Helicoverpa armigera]	PREDICTED:_LOW_QUALITY_PROTEIN:_rho_guanine_nucleotide_exchange_factor_11_[Bombyx_mori]	rho guanine nucleotide exchange factor 11		GO:0001505,GO:0001664,GO:0005089,GO:0005096,GO:0005737,GO:0007186,GO:0007266,GO:0016020,GO:0035023	regulation of neurotransmitter levels|G protein-coupled receptor binding|Rho guanyl-nucleotide exchange factor activity|GTPase activator activity|cytoplasm|G protein-coupled receptor signaling pathway|Rho protein signal transduction|membrane|regulation of Rho protein signal transduction	ko04270	Vascular smooth muscle contraction
LOC105841620	0.998288	23.1823	0.43797	up	0.0174598	70	GeneID:105841620	protein_coding	Ptp99A	KWMTBOMO16121	hypothetical protein B5V51_2598 [Heliothis virescens]	PREDICTED:_uncharacterized_protein_LOC106123166_[Papilio_xuthus]	uncharacterized LOC105841620		GO:0004725,GO:0005001,GO:0005886,GO:0006470,GO:0007414,GO:0007415,GO:0008045,GO:0016021,GO:0030424	protein tyrosine phosphatase activity|transmembrane receptor protein tyrosine phosphatase activity|plasma membrane|protein dephosphorylation|axonal defasciculation|defasciculation of motor neuron axon|motor neuron axon guidance|integral component of membrane|axon
Osi18	0.989726	24.6242	0.437903	up	7.60129e-06	74	GeneID:100190963	protein_coding		KWMTBOMO15834	osiris 18 [Bombyx mori]	osiris_18_precursor_[Bombyx_mori]	osiris 18
LOC101743955	0.988014	24.7276	0.437585	up	3.60696e-07	75	GeneID:101743955	protein_coding	Skeletor	KWMTBOMO15469	protein Skeletor, isoforms D/E isoform X1 [Bombyx mori]	PREDICTED:_protein_Skeletor,_isoforms_D/E_isoform_X1_[Bombyx_mori]	protein Skeletor, isoforms B/C		GO:0005198,GO:0005634,GO:0005700,GO:0005730,GO:0005737,GO:0005819,GO:0005874,GO:0006997,GO:0051225,GO:0051301,GO:0051321	structural molecule activity|nucleus|polytene chromosome|nucleolus|cytoplasm|spindle|microtubule|nucleus organization|spindle assembly|cell division|meiotic cell cycle
LOC101735559	0.998002	23.6242	0.437271	up	0.0184121	71	GeneID:101735559	protein_coding	CERS5	KWMTBOMO09500	ceramide synthase 6 isoform X2 [Bombyx mori]	PREDICTED:_ceramide_synthase_6-like_isoform_X1_[Bombyx_mori]	ceramide synthase 6	Homeobox	GO:0003677,GO:0005783,GO:0005789,GO:0016021,GO:0030148,GO:0031965,GO:0046513,GO:0050291	DNA binding|endoplasmic reticulum|endoplasmic reticulum membrane|integral component of membrane|sphingolipid biosynthetic process|nuclear membrane|ceramide biosynthetic process|sphingosine N-acyltransferase activity	ko04071,ko00600	Sphingolipid signaling pathway|Sphingolipid metabolism
LOC101746180	0.992009	24.0175	0.437135	up	1.13916e-05	73	GeneID:101746180	protein_coding	Gyc32E	KWMTBOMO05766	guanylate cyclase 32E [Bombyx mori]	PREDICTED:_guanylate_cyclase_32E-like_[Bombyx_mori]	guanylate cyclase 32E		GO:0004383,GO:0005524,GO:0005525,GO:0005622,GO:0005886,GO:0005887,GO:0006468,GO:0007165,GO:0019934,GO:0038023	guanylate cyclase activity|ATP binding|GTP binding|intracellular|plasma membrane|integral component of plasma membrane|protein phosphorylation|signal transduction|cGMP-mediated signaling|signaling receptor activity
LOC692894	0.788242	21.9984	0.437077	up	2.99146e-148	67	GeneID:692894	protein_coding	ADGRE2	KWMTBOMO05696	LOW QUALITY PROTEIN: notch-like protein isoform X1 [Bombyx mori]	PREDICTED:_LOW_QUALITY_PROTEIN:_notch-like_protein_isoform_X1_[Bombyx_mori]	notch-like protein		GO:0004930,GO:0005509,GO:0005622,GO:0005887,GO:0006954,GO:0007155,GO:0007166,GO:0007189,GO:0016477,GO:0031256,GO:0032587,GO:0035374,GO:0071621	G protein-coupled receptor activity|calcium ion binding|intracellular|integral component of plasma membrane|inflammatory response|cell adhesion|cell surface receptor signaling pathway|adenylate cyclase-activating G protein-coupled receptor signaling pathway|cell migration|leading edge membrane|ruffle membrane|chondroitin sulfate binding|granulocyte chemotaxis
LOC101737746	0.955765	24.9917	0.436136	up	1.48658e-24	76	GeneID:101737746	protein_coding	PNLIP	KWMTBOMO13068	pancreatic triacylglycerol lipase isoform X2 [Bombyx mori]	PREDICTED:_pancreatic_triacylglycerol_lipase-like_[Amyelois_transitella]	pancreatic triacylglycerol lipase		GO:0004806,GO:0005576,GO:0016042,GO:0046872	triglyceride lipase activity|extracellular region|lipid catabolic process|metal ion binding	ko04977,ko04972,ko04975,ko00561	Vitamin digestion and absorption|Pancreatic secretion|Fat digestion and absorption|Glycerolipid metabolism
LOC101744272	0.998002	21.964	0.43474	up	0.0201673	66	GeneID:101744272	protein_coding	GPROR4	KWMTBOMO09473	odorant receptor 4 [Bombyx mori]	PREDICTED:_odorant_receptor_4-like_[Bombyx_mori]	odorant receptor 4		GO:0004984,GO:0005549,GO:0007165,GO:0016021	olfactory receptor activity|odorant binding|signal transduction|integral component of membrane
CPT2	0.988014	25.6283	0.434284	up	6.57772e-07	77	GeneID:692496	protein_coding		KWMTBOMO00354	glycine rich protein [Bombyx mori]	cuticular_protein_tweedle_motif_2_precursor_[Bombyx_mori]	cuticular protein tweedle motif 2
LOC101743051	0.950057	25.318	0.433924	up	3.45602e-26	77	GeneID:101743051	protein_coding		KWMTBOMO10384	zinc finger protein hangover isoform X1 [Bombyx mori]	PREDICTED:_nucleolin_isoform_X2_[Bombyx_mori]	zinc finger protein hangover
LOC101746860	0.993721	25.0689	0.433563	up	0.000468746	76	GeneID:101746860	protein_coding	Gld	KWMTBOMO07236	glucose dehydrogenase [FAD, quinone] [Bombyx mori]	PREDICTED:_glucose_dehydrogenase_[FAD,_quinone]-like_[Amyelois_transitella]	glucose dehydrogenase [FAD, quinone]		GO:0005576,GO:0006006,GO:0008364,GO:0016614,GO:0046693,GO:0050660	extracellular region|glucose metabolic process|pupal chitin-based cuticle development|oxidoreductase activity, acting on CH-OH group of donors|sperm storage|flavin adenine dinucleotide binding
LOC101741344	0.991438	25.118	0.433135	up	7.74248e-06	76	GeneID:101741344	protein_coding	PDSS2	KWMTBOMO12879	decaprenyl-diphosphate synthase subunit 2 [Bombyx mori]	PREDICTED:_decaprenyl-diphosphate_synthase_subunit_2_[Amyelois_transitella]	decaprenyl-diphosphate synthase subunit 2		GO:0000010,GO:0005759,GO:0005829,GO:0006744,GO:0008299,GO:0046982,GO:0050347,GO:0050878,GO:0051290,GO:1990234	trans-hexaprenyltranstransferase activity|mitochondrial matrix|cytosol|ubiquinone biosynthetic process|isoprenoid biosynthetic process|protein heterodimerization activity|trans-octaprenyltranstransferase activity|regulation of body fluid levels|protein heterotetramerization|transferase complex	ko00900	Terpenoid backbone biosynthesis
LOC101741678	0.997146	24.4051	0.433031	up	0.00608421	74	GeneID:101741678	protein_coding	Adamts7	KWMTBOMO12585	A disintegrin and metalloproteinase with thrombospondin motifs 7 [Bombyx mori]	PREDICTED:_A_disintegrin_and_metalloproteinase_with_thrombospondin_motifs_7_[Papilio_xuthus]	A disintegrin and metalloproteinase with thrombospondin motifs 7		GO:0004222,GO:0005576,GO:0032331,GO:0046872,GO:0051603,GO:0071347,GO:0071356,GO:0071773	metalloendopeptidase activity|extracellular region|negative regulation of chondrocyte differentiation|metal ion binding|proteolysis involved in cellular protein catabolic process|cellular response to interleukin-1|cellular response to tumor necrosis factor|cellular response to BMP stimulus
Osi9	0.971461	25.5747	0.432992	up	4.54566e-15	77	GeneID:100190962	protein_coding		KWMTBOMO15821	osiris 9 precursor [Bombyx mori]	osiris_9_precursor_[Bombyx_mori]	osiris 9
LOC101738504	0.991153	25.5382	0.431693	up	1.60624e-06	77	GeneID:101738504	protein_coding	ATR	KWMTBOMO10392	serine/threonine-protein kinase ATR [Bombyx mori]	PREDICTED:_serine/threonine-protein_kinase_ATR_[Bombyx_mori]	serine/threonine-protein kinase ATR				ko04214,ko04115,ko03460,ko04110	Apoptosis - fly|p53 signaling pathway|Fanconi anemia pathway|Cell cycle
LOC101735652	0.509132	11.8305	0.431678	up	6.28473e-211	36	GeneID:101735652	protein_coding		KWMTBOMO07946	ice-structuring glycoprotein-like [Bombyx mori]	hypothetical_protein_MYCGRDRAFT_34068,_partial_[Zymoseptoria_tritici_IPO323]	ice-structuring glycoprotein-like
LOC105842671	0.971461	26.3052	0.43078	up	1.17416e-17	80	GeneID:105842671	protein_coding	X-element\ORF2	KWMTBOMO09988	uncharacterized protein LOC105842671 [Bombyx mori]	PREDICTED:_uncharacterized_protein_LOC101735858_[Bombyx_mori]	uncharacterized LOC105842671		GO:0003964,GO:0006313	RNA-directed DNA polymerase activity|transposition, DNA-mediated
ST5	0.913813	25.0045	0.430759	up	4.88249e-50	76	GeneID:100500753	protein_coding	Tret1	KWMTBOMO12918	putative sugar transporter protein 5 isoform X2 [Bombyx mori]	PREDICTED:_putative_sugar_transporter_protein_5_isoform_X1_[Bombyx_mori]	putative sugar transporter protein 5		GO:0005886,GO:0015574,GO:0015771,GO:0016021	plasma membrane|trehalose transmembrane transporter activity|trehalose transport|integral component of membrane
LOC101743538	0.99258	23.5616	0.430744	up	1.73165e-06	71	GeneID:101743538	protein_coding		KWMTBOMO01991	serine-protein kinase ATM [Bombyx mori]	PREDICTED:_serine-protein_kinase_ATM_isoform_X1_[Amyelois_transitella]	uncharacterized LOC101743538
LOC101746773	0.996575	23.1437	0.430675	up	0.000932535	70	GeneID:101746773	protein_coding		KWMTBOMO01648	uncharacterized protein LOC101746773, partial [Bombyx mori]	PREDICTED:_uncharacterized_protein_LOC101746773_[Bombyx_mori]	uncharacterized LOC101746773
LOC110386795	0.983162	25.7467	0.430505	up	1.25014e-09	78	GeneID:110386795	protein_coding		KWMTBOMO08263	uncharacterized protein LOC110386795 [Bombyx mori]	PREDICTED:_mucin-2-like_isoform_X1_[Plutella_xylostella]	uncharacterized LOC110386795
LOC101739289	0.991438	25.1122	0.430332	up	7.83441e-06	76	GeneID:101739289	protein_coding	ATP6AP1	KWMTBOMO15718	uncharacterized protein LOC101739289 isoform X1 [Bombyx mori]	PREDICTED:_uncharacterized_protein_LOC101739289_[Bombyx_mori]	uncharacterized LOC101739289		GO:0005524,GO:0005789,GO:0006879,GO:0015991,GO:0016021,GO:0017137,GO:0033116,GO:0033180,GO:0036295,GO:0045669,GO:0045780,GO:0045851,GO:0045921,GO:0046933,GO:0046961,GO:0051656,GO:0070374,GO:2001206	ATP binding|endoplasmic reticulum membrane|cellular iron ion homeostasis|ATP hydrolysis coupled proton transport|integral component of membrane|Rab GTPase binding|endoplasmic reticulum-Golgi intermediate compartment membrane|proton-transporting V-type ATPase, V1 domain|cellular response to increased oxygen levels|positive regulation of osteoblast differentiation|positive regulation of bone resorp…
LOC101747175	0.984589	26.4069	0.430063	up	7.6013e-10	80	GeneID:101747175	protein_coding		KWMTBOMO10351	uncharacterized protein LOC101742038 [Bombyx mori]	PREDICTED:_uncharacterized_protein_LOC101742038_[Bombyx_mori]	dynein intermediate chain 3, ciliary		GO:0003774,GO:0005737,GO:0005874,GO:0005929,GO:0030286	motor activity|cytoplasm|microtubule|cilium|dynein complex
LOC101745883	0.998002	23.7501	0.428905	up	0.019208	72	GeneID:101745883	protein_coding	DUS4L	KWMTBOMO13126	tRNA-dihydrouridine(20a/20b) synthase [NAD(P)+]-like [Spodoptera litura]	PREDICTED:_tRNA-dihydrouridine(20a/20b)_synthase_[NAD(P)+]-like_[Papilio_machaon]	tRNA-dihydrouridine(20a/20b) synthase [NAD(P)+]-like		GO:0017150,GO:0050660	tRNA dihydrouridine synthase activity|flavin adenine dinucleotide binding
LOC101744757	0.998288	23.493	0.428791	up	0.0201584	71	GeneID:101744757	protein_coding	FOXK1	KWMTBOMO10003	forkhead box protein K1, partial [Bombyx mori]	PREDICTED:_forkhead_box_protein_K1_[Bombyx_mori]	forkhead box protein K1	Fork head	GO:0000976,GO:0000977,GO:0000981,GO:0001077,GO:0001078,GO:0005634,GO:0005654,GO:0005737,GO:0007517,GO:0016579,GO:0030154	transcription regulatory region sequence-specific DNA binding|RNA polymerase II regulatory region sequence-specific DNA binding|DNA-binding transcription factor activity, RNA polymerase II-specific|proximal promoter DNA-binding transcription activator activity, RNA polymerase II-specific|proximal promoter DNA-binding transcription repressor activity, RNA polymerase II-specific|nucleus|nucleoplasm…
Osi7	0.994007	24.6561	0.428131	up	5.98362e-05	75	GeneID:100216498	protein_coding		KWMTBOMO15815	osiris7 [Bombyx mori]	osiris_7_precursor_[Bombyx_mori]	osiris 7
LOC101742379	0.996861	22.2783	0.427892	up	0.00281986	67	GeneID:101742379	protein_coding		KWMTBOMO09214	uncharacterized protein LOC101742379 [Bombyx mori]	PREDICTED:_uncharacterized_protein_LOC101742379_[Bombyx_mori]	uncharacterized LOC101742379
LOC101738541	0.99258	23.4149	0.427187	up	1.86738e-06	71	GeneID:101738541	protein_coding	TSPAN5	KWMTBOMO03327	tetraspanin-5 isoform X1 [Trichoplusia ni]	PREDICTED:_tetraspanin-5_[Amyelois_transitella]	tetraspanin-5	TEA	GO:0005886,GO:0005887,GO:0007166,GO:0019899,GO:0045747,GO:0051604,GO:0072659	plasma membrane|integral component of plasma membrane|cell surface receptor signaling pathway|enzyme binding|positive regulation of Notch signaling pathway|protein maturation|protein localization to plasma membrane
LOC101743536	0.980023	26.7919	0.427099	up	6.30182e-11	81	GeneID:101743536	protein_coding	CG6966	KWMTBOMO12432	protein fem-1 homolog CG6966 isoform X1 [Bombyx mori]	PREDICTED:_protein_fem-1_homolog_CG6966_isoform_X1_[Bombyx_mori]	protein fem-1 homolog CG6966	Others	GO:0004842,GO:0051438	ubiquitin-protein transferase activity|regulation of ubiquitin-protein transferase activity
LOC101736082	0.560502	13.8002	0.426029	up	6.93861e-211	42	GeneID:101736082	protein_coding		KWMTBOMO06292	mucin-4 isoform X2 [Bombyx mori]	PREDICTED:_uncharacterized_protein_LOC101736082_[Bombyx_mori]	mucin-4
LOC101740726	0.978025	25.7283	0.425525	up	4.06599e-11	78	GeneID:101740726	protein_coding		KWMTBOMO15816	uncharacterized protein LOC101740726 [Bombyx mori]	uncharacterized_LOC106106717_precursor_[Papilio_polytes]	uncharacterized LOC101740726
LOC101744140	0.997432	24.6371	0.425172	up	0.0118417	74	GeneID:101744140	protein_coding	HRH2	KWMTBOMO00329	probable G-protein coupled receptor 52 isoform X1 [Bombyx mori]	PREDICTED:_probable_G-protein_coupled_receptor_52_isoform_X1_[Bombyx_mori]	probable G-protein coupled receptor 52		GO:0001696,GO:0004969,GO:0005886,GO:0016021,GO:0045907	gastric acid secretion|histamine receptor activity|plasma membrane|integral component of membrane|positive regulation of vasoconstriction
LOC101741307	0.996005	23.7592	0.424904	up	0.000727725	72	GeneID:101741307	protein_coding		KWMTBOMO09759	uncharacterized protein LOC101741307 [Bombyx mori]	CRAL-TRIO_domain-containing_protein,_partial_[Manduca_sexta]	uncharacterized LOC101741307
LOC101741887	0.997432	26.3214	0.424208	up	0.0119092	80	GeneID:101741887	protein_coding	tos	KWMTBOMO06815	exonuclease 1 [Bombyx mori]	PREDICTED:_uncharacterized_protein_LOC101747195_[Bombyx_mori]	exonuclease 1		GO:0000706,GO:0003677,GO:0003690,GO:0005634,GO:0006298,GO:0006310,GO:0008409,GO:0017108,GO:0045145,GO:0046872,GO:0048256,GO:0051908	meiotic DNA double-strand break processing|DNA binding|double-stranded DNA binding|nucleus|mismatch repair|DNA recombination|5'-3' exonuclease activity|5'-flap endonuclease activity|single-stranded DNA 5'-3' exodeoxyribonuclease activity|metal ion binding|flap endonuclease activity|double-stranded DNA 5'-3' exodeoxyribonuclease activity	ko03430	Mismatch repair
LOC101738975	0.980308	27.2369	0.42383	up	6.81573e-09	82	GeneID:101738975	protein_coding	Eef1akmt4-Ece2	KWMTBOMO07593	endothelin-converting enzyme homolog [Bombyx mori]	PREDICTED:_endothelin-converting_enzyme_1-like_[Amyelois_transitella]	endothelin-converting enzyme homolog		GO:0000139,GO:0004222,GO:0005802,GO:0008168,GO:0016021,GO:0016486,GO:0030658,GO:0046872	Golgi membrane|metalloendopeptidase activity|trans-Golgi network|methyltransferase activity|integral component of membrane|peptide hormone processing|transport vesicle membrane|metal ion binding
LOC101747038	0.988014	26.5653	0.422802	up	7.26591e-08	80	GeneID:101747038	protein_coding		KWMTBOMO04778	uncharacterized protein LOC111364993 [Spodoptera litura]	PREDICTED:_Down_syndrome_cell_adhesion_molecule-like_protein_1_homolog_isoform_X1_[Papilio_xuthus]	uncharacterized LOC101747038
LOC101738179	0.99258	23.6341	0.421679	up	1.79253e-06	71	GeneID:101738179	protein_coding	ift122	KWMTBOMO00444	intraflagellar transport protein 122 homolog [Bombyx mori]	PREDICTED:_intraflagellar_transport_protein_122_homolog_[Bombyx_mori]	intraflagellar transport protein 122 homolog		GO:0005737,GO:0005856,GO:0005929,GO:0007507,GO:0008589,GO:0008594,GO:0010172,GO:0030991,GO:0032402,GO:0035721,GO:0036372,GO:0045494,GO:0045879,GO:0048593,GO:0060271,GO:0061512,GO:0072001	cytoplasm|cytoskeleton|cilium|heart development|regulation of smoothened signaling pathway|photoreceptor cell morphogenesis|embryonic body morphogenesis|intraciliary transport particle A|melanosome transport|intraciliary retrograde transport|opsin transport|photoreceptor cell maintenance|negative regulation of smoothened signaling pathway|camera-type eye morphogenesis|cilium assembly|protein loca…
C/EBP	0.958619	24.8989	0.421502	up	3.28802e-23	75	GeneID:692780	protein_coding	slbo	KWMTBOMO11827	chorion specific C/EBP [Bombyx mori]	chorion_specific_C/EBP_[Bombyx_mori]	chorion specific C/EBP	C/EBP	GO:0003677,GO:0003700,GO:0005634	DNA binding|DNA-binding transcription factor activity|nucleus
LOC101745184	0.998002	22.941	0.421501	up	0.0172525	69	GeneID:101745184	protein_coding	Gde1	KWMTBOMO14762	glycerophosphodiester phosphodiesterase 1 [Bombyx mori]	PREDICTED:_glycerophosphodiester_phosphodiesterase_1-like_isoform_X1_[Bombyx_mori]	glycerophosphodiester phosphodiesterase 1		GO:0004622,GO:0005887,GO:0006644,GO:0007186,GO:0008081,GO:0008889,GO:0016020,GO:0016021,GO:0030659,GO:0046872,GO:0047395,GO:0070291	lysophospholipase activity|integral component of plasma membrane|phospholipid metabolic process|G protein-coupled receptor signaling pathway|phosphoric diester hydrolase activity|glycerophosphodiester phosphodiesterase activity|membrane|integral component of membrane|cytoplasmic vesicle membrane|metal ion binding|glycerophosphoinositol glycerophosphodiesterase activity|N-acylethanolamine metaboli…
UGT10287B	0.965753	25.1586	0.42128	up	3.64648e-18	76	GeneID:100500756	protein_coding	UGT2B9	KWMTBOMO04049	hypothetical protein B5V51_6327 [Heliothis virescens]	UDP-glycosyltransferase_UGT40G2_[Bombyx_mori]	UDP-glucosyltransferase		GO:0005789,GO:0015020,GO:0016021,GO:0016042,GO:0030573,GO:0031090	endoplasmic reticulum membrane|glucuronosyltransferase activity|integral component of membrane|lipid catabolic process|bile acid catabolic process|organelle membrane
LOC101742676	0.996575	23.3341	0.42033	up	0.00132902	71	GeneID:101742676	protein_coding		KWMTBOMO13422	uncharacterized protein LOC101742676 isoform X1 [Bombyx mori]	PREDICTED:_uncharacterized_protein_LOC101742676_isoform_X1_[Bombyx_mori]	uncharacterized LOC101742676
LOC101739019	0.996861	24.0051	0.418917	up	0.00220316	73	GeneID:101739019	protein_coding	CEP164	KWMTBOMO11162	centrosomal protein of 164 kDa [Bombyx mori]	PREDICTED:_centrosomal_protein_of_164_kDa_isoform_X2_[Bombyx_mori]	centrosomal protein of 164 kDa		GO:0000086,GO:0005615,GO:0005654,GO:0005813,GO:0005814,GO:0005829,GO:0006281,GO:0010389,GO:0043231,GO:0051301,GO:0060271,GO:0097539,GO:0097711	G2/M transition of mitotic cell cycle|extracellular space|nucleoplasm|centrosome|centriole|cytosol|DNA repair|regulation of G2/M transition of mitotic cell cycle|intracellular membrane-bounded organelle|cell division|cilium assembly|ciliary transition fiber|ciliary basal body-plasma membrane docking
LOC101740647	0.930936	24.9669	0.418741	up	5.27059e-38	75	GeneID:101740647	protein_coding		KWMTBOMO01923	uncharacterized protein LOC101740647 [Bombyx mori]	PREDICTED:_uncharacterized_protein_LOC106143014_[Amyelois_transitella]	uncharacterized LOC101740647
LOC101741191	0.893265	24.4894	0.418444	up	9.70442e-65	74	GeneID:101741191	protein_coding	Ppn	KWMTBOMO15352	kielin/chordin-like protein isoform X1 [Bombyx mori]	PREDICTED:_uncharacterized_protein_LOC101741191_isoform_X1_[Bombyx_mori]	kielin/chordin-like protein		GO:0004867,GO:0005201,GO:0005604,GO:0007275,GO:0008233,GO:0030198	serine-type endopeptidase inhibitor activity|extracellular matrix structural constituent|basement membrane|multicellular organism development|peptidase activity|extracellular matrix organization
LOC101741356	0.997432	24.1349	0.418358	up	0.0158271	73	GeneID:101741356	protein_coding		KWMTBOMO08698	uncharacterized protein LOC101741356 [Bombyx mori]	PREDICTED:_uncharacterized_protein_LOC106129350_[Amyelois_transitella]	uncharacterized LOC101741356
LOC101743593	0.992865	23.3929	0.418121	up	6.80043e-05	71	GeneID:101743593	protein_coding		KWMTBOMO07354	uncharacterized protein LOC101743593 [Bombyx mori]	PREDICTED:_uncharacterized_protein_LOC101743593_isoform_X2_[Bombyx_mori]	uncharacterized LOC101743593
LOC101743755	0.914669	24.4828	0.417922	up	3.78908e-50	74	GeneID:101743755	protein_coding	Phgdh	KWMTBOMO00497	D-3-phosphoglycerate dehydrogenase [Bombyx mori]	hypothetical_protein_KGM_14041_[Danaus_plexippus]	D-3-phosphoglycerate dehydrogenase	THAP	GO:0004617,GO:0006541,GO:0006544,GO:0006563,GO:0006564,GO:0006566,GO:0009448,GO:0010468,GO:0019530,GO:0021510,GO:0021782,GO:0021915,GO:0022008,GO:0031175,GO:0043209,GO:0051287,GO:0070314	phosphoglycerate dehydrogenase activity|glutamine metabolic process|glycine metabolic process|L-serine metabolic process|L-serine biosynthetic process|threonine metabolic process|gamma-aminobutyric acid metabolic process|regulation of gene expression|taurine metabolic process|spinal cord development|glial cell development|neural tube development|neurogenesis|neuron projection development|myelin s…	ko00260,ko01200,ko00680,ko01230	Glycine, serine and threonine metabolism|Carbon metabolism|Methane metabolism|Biosynthesis of amino acids
LOC101735700	0.952626	25.582	0.417216	up	1.31198e-24	77	GeneID:101735700	protein_coding	Tgfbi	KWMTBOMO01682	uncharacterized protein LOC101735700 [Bombyx mori]	uncharacterized_LOC106127760_precursor_[Papilio_xuthus]	uncharacterized LOC101735700		GO:0001525,GO:0002062,GO:0005178,GO:0005201,GO:0005518,GO:0005604,GO:0005615,GO:0005802,GO:0007155,GO:0008283,GO:0030198,GO:0031012,GO:0050839,GO:0050840,GO:0062023	angiogenesis|chondrocyte differentiation|integrin binding|extracellular matrix structural constituent|collagen binding|basement membrane|extracellular space|trans-Golgi network|cell adhesion|cell proliferation|extracellular matrix organization|extracellular matrix|cell adhesion molecule binding|extracellular matrix binding|collagen-containing extracellular matrix
LOC101737832	0.991153	24.0905	0.417115	up	3.3363e-06	73	GeneID:101737832	protein_coding		KWMTBOMO03500	uncharacterized protein LOC101737832 [Bombyx mori]	PREDICTED:_uncharacterized_protein_LOC106136363_[Amyelois_transitella]	uncharacterized LOC101737832
LOC101740597	0.980023	25.6323	0.417074	up	5.42502e-11	78	GeneID:101740597	protein_coding		KWMTBOMO08889	uncharacterized protein LOC101740597 [Bombyx mori]	PREDICTED:_uncharacterized_protein_LOC106138721_[Amyelois_transitella]	uncharacterized LOC101740597
LOC105842088	0.993151	25.4635	0.417024	up	2.30007e-05	77	GeneID:105842088	protein_coding		KWMTBOMO00972	reverse transcriptase [Bombyx mori]	hypothetical_protein_[Piscirickettsia_salmonis]	uncharacterized LOC105842088
LOC101744204	0.998288	20.9177	0.417003	up	0.0279233	63	GeneID:101744204	protein_coding		KWMTBOMO06257	uncharacterized protein LOC101744204 isoform X1 [Bombyx mori]	PREDICTED:_uncharacterized_protein_LOC106133688_[Amyelois_transitella]	uncharacterized LOC101744204
LOC101744700	0.998002	21.7302	0.416587	up	0.0203112	66	GeneID:101744700	protein_coding	TMEM169	KWMTBOMO04077	uncharacterized protein LOC101744700 isoform X2 [Bombyx mori]	PREDICTED:_uncharacterized_protein_LOC101744700_isoform_X2_[Bombyx_mori]	transmembrane protein 169		GO:0016021	integral component of membrane
LOC101737339	0.997717	22.4956	0.416539	up	0.00617768	68	GeneID:101737339	protein_coding	AAEL008004	KWMTBOMO13359	elongation of very long chain fatty acids protein 7 [Bombyx mori]	PREDICTED:_elongation_of_very_long_chain_fatty_acids_protein_7-like_[Papilio_polytes]	elongation of very long chain fatty acids protein 7		GO:0006633,GO:0030176,GO:0102336,GO:0102337,GO:0102338,GO:0102756	fatty acid biosynthetic process|integral component of endoplasmic reticulum membrane|3-oxo-arachidoyl-CoA synthase activity|3-oxo-cerotoyl-CoA synthase activity|3-oxo-lignoceronyl-CoA synthase activity|very-long-chain 3-ketoacyl-CoA synthase activity
LOC110385118	0.986016	25.7973	0.416078	up	1.07944e-09	78	GeneID:110385118	lncRNA		KWMTBOMO04112	--	reverse_transcriptase_[Bombyx_mori]
LOC100037427	0.995148	22.9317	0.415956	up	0.000164551	69	GeneID:100037427	protein_coding	eIF4E1	KWMTBOMO12869	eukaryotic initiation factor 4E-1 [Bombyx mori]	eukaryotic_initiation_factor_4E-1_[Bombyx_mori]	eukaryotic initiation factor 4E-1		GO:0000278,GO:0000339,GO:0000340,GO:0000932,GO:0001558,GO:0002191,GO:0003743,GO:0005737,GO:0005829,GO:0005845,GO:0006325,GO:0006412,GO:0006413,GO:0007060,GO:0007076,GO:0007112,GO:0010032,GO:0016070,GO:0016281,GO:0016321,GO:0030307,GO:0031370,GO:0031594,GO:0045182,GO:0045995,GO:0048136,GO:0048137,GO:0048515,GO:0097482,GO:0098794,GO:0099578	mitotic cell cycle|RNA cap binding|RNA 7-methylguanosine cap binding|P-body|regulation of cell growth|cap-dependent translational initiation|translation initiation factor activity|cytoplasm|cytosol|mRNA cap binding complex|chromatin organization|translation|translational initiation|male meiosis chromosome segregation|mitotic chromosome condensation|male meiosis cytokinesis|meiotic chromosome cond…	ko04066,ko03013,ko04211,ko04910,ko04151,ko04150	HIF-1 signaling pathway|RNA transport|Longevity regulating pathway|Insulin signaling pathway|PI3K-Akt signaling pathway|mTOR signaling pathway
LOC110386771	0.994578	24.1564	0.41578	up	5.81283e-05	73	GeneID:110386771	lncRNA
LOC101740699	0.994007	25.9005	0.41554	up	3.10252e-05	78	GeneID:101740699	protein_coding		KWMTBOMO00503	uncharacterized protein LOC101740699 isoform X1 [Bombyx mori]	PREDICTED:_uncharacterized_protein_LOC101740840_[Bombyx_mori]	uncharacterized LOC101740699
LOC101744170	0.957192	24.9573	0.413539	up	5.95126e-27	75	GeneID:101744170	protein_coding	futsch	KWMTBOMO12781	microtubule-associated protein futsch-like [Bombyx mori]	PREDICTED:_microtubule-associated_protein_futsch-like_[Bombyx_mori]	microtubule-associated protein futsch		GO:0000226,GO:0003779,GO:0005829,GO:0005874,GO:0005875,GO:0007017,GO:0007399,GO:0007409,GO:0007528,GO:0008017,GO:0008088,GO:0008355,GO:0008582,GO:0015630,GO:0015631,GO:0016358,GO:0019900,GO:0030424,GO:0030425,GO:0042995,GO:0043025,GO:0043524,GO:0045202,GO:0048749,GO:0048813,GO:0060052,GO:1901215	microtubule cytoskeleton organization|actin binding|cytosol|microtubule|microtubule associated complex|microtubule-based process|nervous system development|axonogenesis|neuromuscular junction development|microtubule binding|axo-dendritic transport|olfactory learning|regulation of synaptic growth at neuromuscular junction|microtubule cytoskeleton|tubulin binding|dendrite development|kinase binding…
LOC105842034	0.982591	25.2471	0.413262	up	2.30598e-10	76	GeneID:105842034	protein_coding	Gld	KWMTBOMO09582	glucose dehydrogenase [FAD, quinone], partial [Bombyx mori]	PREDICTED:_glucose_dehydrogenase_[FAD,_quinone]_[Bombyx_mori]	glucose dehydrogenase [FAD, quinone]		GO:0005576,GO:0006006,GO:0008364,GO:0016614,GO:0046693,GO:0050660	extracellular region|glucose metabolic process|pupal chitin-based cuticle development|oxidoreductase activity, acting on CH-OH group of donors|sperm storage|flavin adenine dinucleotide binding
LOC101742234	0.997717	21.5092	0.413162	up	0.00671344	65	GeneID:101742234	protein_coding	Duox	KWMTBOMO04576	dual oxidase-like precursor [Bombyx mori]	Dual_oxidase_[Papilio_machaon]	dual oxidase-like		GO:0002385,GO:0004601,GO:0005509,GO:0006979,GO:0007476,GO:0008365,GO:0012505,GO:0016021,GO:0016174,GO:0019221,GO:0020037,GO:0035220,GO:0042335,GO:0042742,GO:0042744,GO:0043066,GO:0048085,GO:0050665,GO:0051591,GO:0072593	mucosal immune response|peroxidase activity|calcium ion binding|response to oxidative stress|imaginal disc-derived wing morphogenesis|adult chitin-based cuticle development|endomembrane system|integral component of membrane|NAD(P)H oxidase activity|cytokine-mediated signaling pathway|heme binding|wing disc development|cuticle development|defense response to bacterium|hydrogen peroxide catabolic p…	ko04013	MAPK signaling pathway - fly
LOC101742658	0.99629	23.5033	0.413034	up	0.00106806	71	GeneID:101742658	protein_coding	Kcmf1	KWMTBOMO03932	E3 ubiquitin-protein ligase KCMF1, partial [Bombyx mori]	PREDICTED:_E3_ubiquitin-protein_ligase_KCMF1_[Bombyx_mori]	E3 ubiquitin-protein ligase KCMF1	zf-MIZ	GO:0008270,GO:0016740	zinc ion binding|transferase activity
LOC101746776	0.996005	23.8901	0.411836	up	0.00100657	72	GeneID:101746776	protein_coding	ACOX3	KWMTBOMO05418	peroxisomal acyl-coenzyme A oxidase 3 [Bombyx mori]	PREDICTED:_peroxisomal_acyl-coenzyme_A_oxidase_3_[Bombyx_mori]	peroxisomal acyl-coenzyme A oxidase 3		GO:0003997,GO:0005102,GO:0005504,GO:0005777,GO:0005782,GO:0005829,GO:0006625,GO:0016020,GO:0016402,GO:0033540,GO:0050660,GO:0055088,GO:0071949	acyl-CoA oxidase activity|signaling receptor binding|fatty acid binding|peroxisome|peroxisomal matrix|cytosol|protein targeting to peroxisome|membrane|pristanoyl-CoA oxidase activity|fatty acid beta-oxidation using acyl-CoA oxidase|flavin adenine dinucleotide binding|lipid homeostasis|FAD binding	ko04024,ko00592,ko00071,ko04146,ko01040,ko03320,ko01212	cAMP signaling pathway|alpha-Linolenic acid metabolism|Fatty acid degradation|Peroxisome|Biosynthesis of unsaturated fatty acids|PPAR signaling pathway|Fatty acid metabolism
LOC110384736	0.997432	25.3828	0.411581	up	0.0132141	77	GeneID:110384736	protein_coding	MYO18A	KWMTBOMO09783	unconventional myosin-XVIIIa isoform X1 [Spodoptera litura]	PREDICTED:_unconventional_myosin-XVIIIa,_partial_[Bombyx_mori]	unconventional myosin-XVIIIa-like		GO:0000139,GO:0003677,GO:0003723,GO:0005524,GO:0005793,GO:0005802,GO:0006259,GO:0007030,GO:0009986,GO:0016020,GO:0016459,GO:0016477,GO:0031032,GO:0042641,GO:0043030,GO:0043066,GO:0043531,GO:0048194,GO:0050714,GO:0051015,GO:0090161,GO:0090164,GO:1903028	Golgi membrane|DNA binding|RNA binding|ATP binding|endoplasmic reticulum-Golgi intermediate compartment|trans-Golgi network|DNA metabolic process|Golgi organization|cell surface|membrane|myosin complex|cell migration|actomyosin structure organization|actomyosin|regulation of macrophage activation|negative regulation of apoptotic process|ADP binding|Golgi vesicle budding|positive regulation of pro…
LOC105841876	0.99629	25.3873	0.411422	up	0.00119205	77	GeneID:105841876	lncRNA	Harbi1	KWMTBOMO12164	putative nuclease HARBI1 [Bombyx mori]	PREDICTED:_putative_nuclease_HARBI1_[Bombyx_mori]			GO:0004518,GO:0005634,GO:0005815,GO:0005829,GO:0005886,GO:0046872	nuclease activity|nucleus|microtubule organizing center|cytosol|plasma membrane|metal ion binding
LOC101747117	0.995148	24.1995	0.41119	up	0.000122712	73	GeneID:101747117	protein_coding		KWMTBOMO11266	uncharacterized protein LOC101747117 [Bombyx mori]	PREDICTED:_uncharacterized_protein_LOC101747117_[Bombyx_mori]	uncharacterized LOC101747117
LOC101743872	0.948916	25.4058	0.410998	up	1.57142e-26	77	GeneID:101743872	protein_coding		KWMTBOMO05837	uncharacterized protein LOC101743872 [Bombyx mori]	PREDICTED:_uncharacterized_protein_LOC106134838_isoform_X1_[Amyelois_transitella]	uncharacterized LOC101743872
LOC101740547	0.996005	24.4959	0.41073	up	0.000507137	74	GeneID:101740547	protein_coding		KWMTBOMO14393	uncharacterized protein LOC101740547 [Bombyx mori]	PREDICTED:_uncharacterized_protein_LOC101740547_[Bombyx_mori]	uncharacterized LOC101740547
ST3	0.991438	24.7163	0.40984	up	7.79019e-06	75	GeneID:100500926	protein_coding	Tret1	KWMTBOMO16048	sugar transporter protein 3 isoform X1 [Bombyx mori]	PREDICTED:_sugar_transporter_protein_3_isoform_X1_[Bombyx_mori]	sugar transporter protein 3		GO:0005886,GO:0015574,GO:0015771,GO:0016021	plasma membrane|trehalose transmembrane transporter activity|trehalose transport|integral component of membrane
LOC101738125	0.995148	23.7449	0.409691	up	0.000135962	72	GeneID:101738125	lncRNA	PGBD4	KWMTBOMO11470	piggyBac transposable element-derived protein 4-like [Helicoverpa armigera]	PREDICTED:_piggyBac_transposable_element-derived_protein_4-like_isoform_X3_[Bombyx_mori]
CPR69	0.991438	25.0836	0.40949	up	7.35527e-06	76	GeneID:100101156	protein_coding		KWMTBOMO03937	larval cuticle protein [Bombyx mori]	cuticular_protein_RR-2_motif_69_precursor_[Bombyx_mori]	cuticular protein RR-2 motif 69		GO:0042302	structural constituent of cuticle
Osi19	0.977454	25.3771	0.409112	up	2.24326e-12	77	GeneID:100190964	protein_coding		KWMTBOMO15613	osiris 19 precursor [Bombyx mori]	osiris_19_precursor_[Bombyx_mori]	osiris 19
LOC101740746	0.977454	25.9657	0.408876	up	1.84471e-13	79	GeneID:101740746	protein_coding	PPP1R16A	KWMTBOMO06542	protein phosphatase 1 regulatory subunit 16A isoform X4 [Bombyx mori]	PREDICTED:_protein_phosphatase_1_regulatory_subunit_16A_isoform_X6_[Bombyx_mori]	protein phosphatase 1 regulatory subunit 16A	Others	GO:0005886,GO:0019888	plasma membrane|protein phosphatase regulator activity
cry1	0.997717	22.0627	0.408749	up	0.00634103	67	GeneID:100500923	protein_coding	cry	KWMTBOMO10548	cryptochrome 1 isoform X1 [Bombyx mori]	PREDICTED:_cryptochrome_1_isoform_X1_[Bombyx_mori]	cryptochrome 1		GO:0000060,GO:0005634,GO:0005641,GO:0005737,GO:0009882,GO:0018298,GO:0042752,GO:0045892,GO:0048471,GO:0048511,GO:0050660	protein import into nucleus, translocation|nucleus|nuclear envelope lumen|cytoplasm|blue light photoreceptor activity|protein-chromophore linkage|regulation of circadian rhythm|negative regulation of transcription, DNA-templated|perinuclear region of cytoplasm|rhythmic process|flavin adenine dinucleotide binding	ko04710	Circadian rhythm
LOC101741631	0.995719	24.3131	0.408675	up	0.000324956	74	GeneID:101741631	protein_coding	bs	KWMTBOMO13577	hypothetical protein B5X24_HaOG202516 [Helicoverpa armigera]	PREDICTED:_serum_response_factor_homolog_[Papilio_xuthus]	serum response factor homolog	SRF	GO:0000982,GO:0000987,GO:0002168,GO:0005634,GO:0007275,GO:0007424,GO:0007430,GO:0007475,GO:0007476,GO:0007614,GO:0008134,GO:0008586,GO:0030154,GO:0030431,GO:0033613,GO:0035209,GO:0035220,GO:0043565,GO:0044212,GO:0045944,GO:0046983	transcription factor activity, RNA polymerase II proximal promoter sequence-specific DNA binding|proximal promoter sequence-specific DNA binding|instar larval development|nucleus|multicellular organism development|open tracheal system development|terminal branching, open tracheal system|apposition of dorsal and ventral imaginal disc-derived wing surfaces|imaginal disc-derived wing morphogenesis|s…
LOC101746971	0.914954	24.3489	0.408273	up	9.08017e-49	74	GeneID:101746971	protein_coding	Ttpa	KWMTBOMO09877	alpha-tocopherol transfer protein [Bombyx mori]	CRAL-TRIO_domain-containing_protein,_partial_[Manduca_sexta]	alpha-tocopherol transfer protein		GO:0001890,GO:0001892,GO:0005546,GO:0005737,GO:0005770,GO:0005829,GO:0007584,GO:0008431,GO:0009268,GO:0009636,GO:0019842,GO:0042360,GO:0043325,GO:0051180,GO:0051452,GO:0060548,GO:0090212,GO:0120009,GO:0120013	placenta development|embryonic placenta development|phosphatidylinositol-4,5-bisphosphate binding|cytoplasm|late endosome|cytosol|response to nutrient|vitamin E binding|response to pH|response to toxic substance|vitamin binding|vitamin E metabolic process|phosphatidylinositol-3,4-bisphosphate binding|vitamin transport|intracellular pH reduction|negative regulation of cell death|negative regulatio…
LOC105841965	0.996575	22.7574	0.407704	up	0.00178289	69	GeneID:105841965	protein_coding		KWMTBOMO11050	uncharacterized protein LOC101744705 [Bombyx mori]	PREDICTED:_zinc_finger_protein_808-like_isoform_X1_[Amyelois_transitella]	zinc finger protein 32-like	zf-C2H2
LOC101743913	0.998002	22.2102	0.407494	up	0.0195584	67	GeneID:101743913	protein_coding		KWMTBOMO06254	carboxylesterase 5A [Bombyx mori]	PREDICTED:_carboxylesterase_5A-like_[Bombyx_mori]	cholinesterase 2		GO:0052689	carboxylic ester hydrolase activity
LOC101739962	0.897831	24.0039	0.407301	up	1.26302e-63	73	GeneID:101739962	protein_coding	EFEMP2	KWMTBOMO15985	fibulin-1, partial [Bombyx mori]	PREDICTED:_fibulin-1-like_[Bombyx_mori]	fibulin-1		GO:0005201,GO:0005509,GO:0005576,GO:0005604,GO:0048251,GO:0070062,GO:1903561	extracellular matrix structural constituent|calcium ion binding|extracellular region|basement membrane|elastic fiber assembly|extracellular exosome|extracellular vesicle
LOC101743457	0.99258	22.5217	0.407298	up	2.31272e-06	68	GeneID:101743457	protein_coding	PGP	KWMTBOMO13914	phosphoglycolate phosphatase 2 isoform X1 [Bombyx mori]	4-nitrophenylphosphatase_[Bombyx_mori]	phosphoglycolate phosphatase 2		GO:0000121,GO:0000287,GO:0004721,GO:0004725,GO:0005829,GO:0006114,GO:0006470,GO:0006650,GO:0008967,GO:0016311,GO:0016791,GO:0035335,GO:0043136,GO:0045721,GO:0098519	glycerol-1-phosphatase activity|magnesium ion binding|phosphoprotein phosphatase activity|protein tyrosine phosphatase activity|cytosol|glycerol biosynthetic process|protein dephosphorylation|glycerophospholipid metabolic process|phosphoglycolate phosphatase activity|dephosphorylation|phosphatase activity|peptidyl-tyrosine dephosphorylation|glycerol-3-phosphatase activity|negative regulation of g…	ko00627	Aminobenzoate degradation
LOC101736052	0.996861	22.1722	0.406874	up	0.00263117	67	GeneID:101736052	protein_coding	NCAPG	KWMTBOMO09647	condensin complex subunit 3 isoform X1 [Bombyx mori]	PREDICTED:_condensin_complex_subunit_3_[Amyelois_transitella]	condensin complex subunit 3		GO:0000779,GO:0000793,GO:0000796,GO:0005634,GO:0005737,GO:0005829,GO:0007076,GO:0016020,GO:0051301	condensed chromosome, centromeric region|condensed chromosome|condensin complex|nucleus|cytoplasm|cytosol|mitotic chromosome condensation|membrane|cell division	ko04111	Cell cycle - yeast
LOC105842950	0.997717	22.071	0.406856	up	0.00538125	67	GeneID:105842950	lncRNA		KWMTBOMO01792	uncharacterized protein LOC110997792 [Pieris rapae]	putative_myb_transcription_factor_[Operophtera_brumata]
LOC101744951	0.99629	25.2971	0.406231	up	0.00105476	76	GeneID:101744951	protein_coding		KWMTBOMO12481	bumetanide-sensitive sodium-(potassium)-chloride cotransporter [Bombyx mori]	PREDICTED:_bumetanide-sensitive_sodium-(potassium)-chloride_cotransporter-like_[Bombyx_mori]	bumetanide-sensitive sodium-(potassium)-chloride cotransporter		GO:0006813,GO:0006814,GO:0015377,GO:0016021	potassium ion transport|sodium ion transport|cation:chloride symporter activity|integral component of membrane	ko04972,ko04970	Pancreatic secretion|Salivary secretion
LOC101739110	0.98516	25.4816	0.406129	up	1.04036e-08	77	GeneID:101739110	protein_coding	Tret1	KWMTBOMO11969	solute carrier family 2, facilitated glucose transporter member 8 [Bombyx mori]	PREDICTED:_solute_carrier_family_2,_facilitated_glucose_transporter_member_8-like_isoform_X1_[Papilio_xuthus]	solute carrier family 2, facilitated glucose transporter member 8		GO:0005886,GO:0015574,GO:0015771,GO:0016021	plasma membrane|trehalose transmembrane transporter activity|trehalose transport|integral component of membrane
LOC101745884	0.99629	23.7542	0.405592	up	0.00159939	72	GeneID:101745884	protein_coding	stan	KWMTBOMO12932	protocadherin-like wing polarity protein stan [Bombyx mori]	PREDICTED:_protocadherin-like_wing_polarity_protein_stan_[Bombyx_mori]	protocadherin-like wing polarity protein stan		GO:0001736,GO:0001738,GO:0004888,GO:0004930,GO:0005509,GO:0005886,GO:0005887,GO:0005911,GO:0007156,GO:0007367,GO:0007409,GO:0007411,GO:0007464,GO:0016021,GO:0016318,GO:0016319,GO:0016339,GO:0016358,GO:0035159,GO:0042067,GO:0045746,GO:0045773,GO:0048057,GO:0048813,GO:0050770,GO:0050839,GO:0051963,GO:0060071,GO:0070593,GO:0090175,GO:1902669	establishment of planar polarity|morphogenesis of a polarized epithelium|transmembrane signaling receptor activity|G protein-coupled receptor activity|calcium ion binding|plasma membrane|integral component of plasma membrane|cell-cell junction|homophilic cell adhesion via plasma membrane adhesion molecules|segment polarity determination|axonogenesis|axon guidance|R3/R4 cell fate commitment|integr…
LOC101740818	0.804795	22.2982	0.405039	up	7.4003e-133	67	GeneID:101740818	protein_coding	UBL3	KWMTBOMO08434	ubiquitin-like protein 3 [Bombyx mori]	Ubiquitin-like_protein_3_[Papilio_xuthus]	ubiquitin-like protein 3		GO:0005622,GO:0005886,GO:0070062	intracellular|plasma membrane|extracellular exosome
LOC101745570	0.924658	24.9571	0.404987	up	1.49227e-42	75	GeneID:101745570	protein_coding		KWMTBOMO10903	uncharacterized protein LOC101745570 isoform X1 [Bombyx mori]	reverse_transcriptase_[Bombyx_mori]	uncharacterized LOC101745570
LOC101741920	0.997432	24.2891	0.404296	up	0.0110055	73	GeneID:101741920	protein_coding		KWMTBOMO08682	uncharacterized protein LOC101741920, partial [Bombyx mori]	PREDICTED:_uncharacterized_protein_LOC101741920_[Bombyx_mori]	uncharacterized LOC101741920
LOC101741442	0.990582	25.6017	0.404154	up	1.51666e-05	77	GeneID:101741442	protein_coding	TTLL3A	KWMTBOMO01786	tubulin glycylase 3A isoform X2 [Bombyx mori]	PREDICTED:_tubulin_glycylase_3A-like_isoform_X2_[Bombyx_mori]	tubulin glycylase 3A		GO:0005524,GO:0005737,GO:0005874,GO:0015630,GO:0018094,GO:0070735,GO:0070736,GO:0070737	ATP binding|cytoplasm|microtubule|microtubule cytoskeleton|protein polyglycylation|protein-glycine ligase activity|protein-glycine ligase activity, initiating|protein-glycine ligase activity, elongating
LOC101742856	0.997146	25.2943	0.403518	up	0.00517614	76	GeneID:101742856	protein_coding		KWMTBOMO00090	uncharacterized protein LOC101742856 isoform X2 [Bombyx mori]	PREDICTED:_uncharacterized_protein_LOC101742856_isoform_X2_[Bombyx_mori]	uncharacterized LOC101742856
LOC101745871	0.998002	22.8304	0.403155	up	0.0164436	69	GeneID:101745871	protein_coding		KWMTBOMO10932	uncharacterized protein LOC101745871 isoform X1 [Bombyx mori]	PREDICTED:_uncharacterized_protein_LOC101745871_[Bombyx_mori]	uncharacterized LOC101745871
LOC101738847	0.998002	23.8465	0.403013	up	0.0144304	72	GeneID:101738847	protein_coding	ZBTB47	KWMTBOMO14580	zinc finger protein 26 [Bombyx mori]	PREDICTED:_zinc_finger_protein_595-like_isoform_X2_[Plutella_xylostella]	zinc finger protein 26	zf-C2H2	GO:0000981,GO:0003677,GO:0005634,GO:0006974,GO:0046872	DNA-binding transcription factor activity, RNA polymerase II-specific|DNA binding|nucleus|cellular response to DNA damage stimulus|metal ion binding
LOC110386599	0.994863	23.6073	0.402904	up	9.37241e-05	71	GeneID:110386599	lncRNA		KWMTBOMO15740	hypothetical protein B5X24_HaOG205572 [Helicoverpa armigera]	PREDICTED:_dynamin-like_120_kDa_protein,_mitochondrial_[Bombyx_mori]
LOC105842474	0.866153	2.45794	0.401421	down	3.51701e-46	7	GeneID:105842474	protein_coding					uncharacterized LOC105842474
LOC101746105	0.994292	25.0323	0.401182	up	4.76154e-05	76	GeneID:101746105	protein_coding		KWMTBOMO14581	zinc finger protein 26 isoform X2 [Bombyx mori]	PREDICTED:_zinc_finger_protein_26-like_isoform_X2_[Bombyx_mori]	zinc finger protein 26	zf-C2H2
LOC101746844	0.997146	24.8295	0.401166	up	0.00353801	75	GeneID:101746844	protein_coding	SELENOI	KWMTBOMO07390	ethanolaminephosphotransferase 1 [Bombyx mori]	PREDICTED:_ethanolaminephosphotransferase_1_[Bombyx_mori]	ethanolaminephosphotransferase 1		GO:0004307,GO:0005789,GO:0005794,GO:0006646,GO:0016021,GO:0016780,GO:0046872	ethanolaminephosphotransferase activity|endoplasmic reticulum membrane|Golgi apparatus|phosphatidylethanolamine biosynthetic process|integral component of membrane|phosphotransferase activity, for other substituted phosphate groups|metal ion binding	ko00564,ko00440,ko00565	Glycerophospholipid metabolism|Phosphonate and phosphinate metabolism|Ether lipid metabolism
LOC101744689	0.983733	24.9177	0.400948	up	4.40294e-10	75	GeneID:101744689	protein_coding	to	KWMTBOMO09223	protein takeout [Bombyx mori]	PREDICTED:_uncharacterized_protein_LOC106141628_[Amyelois_transitella]	protein takeout		GO:0005576,GO:0005615,GO:0007617,GO:0007622,GO:0007623,GO:0007631,GO:0008049,GO:0008343,GO:0042594,GO:0042595	extracellular region|extracellular space|mating behavior|rhythmic behavior|circadian rhythm|feeding behavior|male courtship behavior|adult feeding behavior|response to starvation|behavioral response to starvation
LOC101738811	0.994007	24.3641	0.400688	up	3.76287e-05	74	GeneID:101738811	protein_coding	rergl	KWMTBOMO05187	ras-related and estrogen-regulated growth inhibitor-like protein [Bombyx mori]	PREDICTED:_ras-related_and_estrogen-regulated_growth_inhibitor-like_protein_[Amyelois_transitella]	ras-related and estrogen-regulated growth inhibitor-like protein		GO:0003924,GO:0005525,GO:0007165,GO:0016020	GTPase activity|GTP binding|signal transduction|membrane
LOC101745658	0.996575	23.4456	0.400517	up	0.00128446	71	GeneID:101745658	protein_coding	GBF1	KWMTBOMO01018	Golgi-specific brefeldin A-resistance guanine nucleotide exchange factor 1, partial [Bombyx mori]	PREDICTED:_Golgi-specific_brefeldin_A-resistance_guanine_nucleotide_exchange_factor_1_isoform_X2_[Papilio_xuthus]	Golgi-specific brefeldin A-resistance guanine nucleotide exchange factor 1		GO:0005086,GO:0005793,GO:0005794,GO:0005811,GO:0008289,GO:0015031,GO:0016020,GO:0032012	ARF guanyl-nucleotide exchange factor activity|endoplasmic reticulum-Golgi intermediate compartment|Golgi apparatus|lipid droplet|lipid binding|protein transport|membrane|regulation of ARF protein signal transduction	ko04144	Endocytosis
LOC105842489	0.99258	23.2963	0.399893	up	1.72266e-06	70	GeneID:105842489	protein_coding		KWMTBOMO13776	uncharacterized protein LOC105842489 [Bombyx mori]	PREDICTED:_uncharacterized_protein_LOC105842489_[Bombyx_mori]	uncharacterized LOC105842489	THAP
LOC101737058	0.993721	26.5111	0.399892	up	0.000117657	80	GeneID:101737058	protein_coding	CHST11	KWMTBOMO13234	carbohydrate sulfotransferase 11 isoform X1 [Bombyx mori]	PREDICTED:_carbohydrate_sulfotransferase_11_[Papilio_xuthus]	carbohydrate sulfotransferase 11		GO:0000139,GO:0001537,GO:0002063,GO:0007585,GO:0009791,GO:0016020,GO:0016021,GO:0016051,GO:0030206,GO:0030512,GO:0033037,GO:0036342,GO:0042127,GO:0042733,GO:0043066,GO:0047756,GO:0048589,GO:0048703,GO:0050659	Golgi membrane|N-acetylgalactosamine 4-O-sulfotransferase activity|chondrocyte development|respiratory gaseous exchange|post-embryonic development|membrane|integral component of membrane|carbohydrate biosynthetic process|chondroitin sulfate biosynthetic process|negative regulation of transforming growth factor beta receptor signaling pathway|polysaccharide localization|post-anal tail morphogenesi…
LOC732911	0.997146	23.7885	0.399791	up	0.00441707	72	GeneID:732911	protein_coding	ABHD13	KWMTBOMO00461	Bem46-like protein [Bombyx mori]	Bem46-like_protein_[Bombyx_mori]	Bem46-like protein		GO:0002084,GO:0008474,GO:0016020,GO:0016021,GO:0032839	protein depalmitoylation|palmitoyl-(protein) hydrolase activity|membrane|integral component of membrane|dendrite cytoplasm
LOC101741618	0.988014	26.6471	0.39973	up	6.3787e-08	81	GeneID:101741618	protein_coding	MRAS	KWMTBOMO04829	ras-related protein M-Ras isoform X2 [Bombyx mori]	PREDICTED:_ras-related_protein_M-Ras-like_[Amyelois_transitella]	ras-related protein M-Ras		GO:0003924,GO:0005525,GO:0005622,GO:0005886,GO:0007265,GO:0007275,GO:0007517,GO:0030036,GO:0030742,GO:1990830	GTPase activity|GTP binding|intracellular|plasma membrane|Ras protein signal transduction|multicellular organism development|muscle organ development|actin cytoskeleton organization|GTP-dependent protein binding|cellular response to leukemia inhibitory factor	ko04010,ko04015,ko04072,ko04810,ko04530,ko04014	MAPK signaling pathway|Rap1 signaling pathway|Phospholipase D signaling pathway|Regulation of actin cytoskeleton|Tight junction|Ras signaling pathway
LOC101742794	0.896119	24.4797	0.399691	up	5.49532e-65	74	GeneID:101742794	protein_coding	Actn	KWMTBOMO11008	alpha-actinin, sarcomeric isoform X1 [Bombyx mori]	PREDICTED:_alpha-actinin,_sarcomeric_isoform_X3_[Bombyx_mori]	alpha-actinin, sarcomeric	Homeobox	GO:0003779,GO:0005509,GO:0005925,GO:0007016,GO:0030018,GO:0031532,GO:0045214,GO:0051015,GO:0051017	actin binding|calcium ion binding|focal adhesion|cytoskeletal anchoring at plasma membrane|Z disc|actin cytoskeleton reorganization|sarcomere organization|actin filament binding|actin filament bundle assembly	ko04520,ko04670,ko04810,ko04530,ko04510	Adherens junction|Leukocyte transendothelial migration|Regulation of actin cytoskeleton|Tight junction|Focal adhesion
LOC105841766	0.997717	20.2863	0.39889	up	0.00858701	61	GeneID:105841766	protein_coding		KWMTBOMO00459	uncharacterized protein LOC105841766 [Bombyx mori]	PREDICTED:_uncharacterized_protein_LOC105841766_[Bombyx_mori]	uncharacterized LOC105841766
LOC101746542	0.988014	24.6982	0.398061	up	1.55423e-07	75	GeneID:101746542	protein_coding					uncharacterized LOC101746542
LOC101747020	0.987158	24.7278	0.397459	up	1.83825e-08	75	GeneID:101747020	protein_coding		KWMTBOMO09262	uncharacterized protein LOC101747020 [Bombyx mori]	PREDICTED:_uncharacterized_protein_LOC101740352_[Bombyx_mori]	uncharacterized LOC101747020
GSTd1	0.871861	24.0249	0.397237	up	1.40773e-77	73	GeneID:692678	protein_coding	GstD7	KWMTBOMO03501	Chain B, Structural Of Bombyx Mori Glutathione Transferase Bmgstd1 Complex With Gtt	glutathione_S-transferase_delta_1_[Bombyx_mori]	glutathione S-transferase delta 1		GO:0004364,GO:0005576,GO:0005737,GO:0006749	glutathione transferase activity|extracellular region|cytoplasm|glutathione metabolic process	ko00982,ko00480,ko00980	Drug metabolism - cytochrome P450|Glutathione metabolism|Metabolism of xenobiotics by cytochrome P450
LOC101739257	0.997717	21.2826	0.396757	up	0.00695968	64	GeneID:101739257	protein_coding	Sec8	KWMTBOMO13334	hypothetical protein B5V51_911 [Heliothis virescens]	PREDICTED:_exocyst_complex_component_4_[Bombyx_mori]	exocyst complex component 4		GO:0000145,GO:0000212,GO:0000916,GO:0005737,GO:0005886,GO:0006612,GO:0006887,GO:0006893,GO:0007009,GO:0007110,GO:0007111,GO:0007268,GO:0007269,GO:0007286,GO:0007298,GO:0009925,GO:0016020,GO:0016028,GO:0016080,GO:0016081,GO:0016192,GO:0016324,GO:0032584,GO:0045202,GO:0045887,GO:0050803,GO:0090522,GO:0098793	exocyst|meiotic spindle organization|actomyosin contractile ring contraction|cytoplasm|plasma membrane|protein targeting to membrane|exocytosis|Golgi to plasma membrane transport|plasma membrane organization|meiosis I cytokinesis|meiosis II cytokinesis|chemical synaptic transmission|neurotransmitter secretion|spermatid development|border follicle cell migration|basal plasma membrane|membrane|rhab…	ko04530	Tight junction
LOC110386791	0.997146	24.7057	0.39669	up	0.00477331	75	GeneID:110386791	protein_coding		KWMTBOMO03742	reverse transcriptase [Bombyx mori]	reverse_transcriptase_[Bombyx_mori]	uncharacterized LOC110386791
LOC101746654	0.998002	22.1314	0.395543	up	0.0192006	67	GeneID:101746654	protein_coding	DRAP1	KWMTBOMO14349	uncharacterized protein LOC101746654 [Bombyx mori]	PREDICTED:_uncharacterized_protein_LOC101746654_isoform_X1_[Bombyx_mori]	uncharacterized LOC101746654		GO:0000122,GO:0000981,GO:0001047,GO:0003677,GO:0003682,GO:0003700,GO:0003713,GO:0003714,GO:0005634,GO:0008134,GO:0042802,GO:0045944,GO:0046982,GO:0051123	negative regulation of transcription by RNA polymerase II|DNA-binding transcription factor activity, RNA polymerase II-specific|core promoter binding|DNA binding|chromatin binding|DNA-binding transcription factor activity|transcription coactivator activity|transcription corepressor activity|nucleus|transcription factor binding|identical protein binding|positive regulation of transcription by RNA …
0	0.996861	22.0619	0.395543	up	0.00254651	67	--	--	--	--	--	--	--	--	--	--	--	--
LOC105842712	0.99629	24.3535	0.39524	up	0.000937986	74	GeneID:105842712	protein_coding	CSB-PGBD3	KWMTBOMO08681	piggyBac transposable element-derived protein 3-like [Helicoverpa armigera]	PREDICTED:_piggyBac_transposable_element-derived_protein_3-like_[Papilio_xuthus]	piggyBac transposable element-derived protein 3		GO:0005634	nucleus
LOC101737806	0.99258	23.6152	0.395172	up	1.22472e-06	71	GeneID:101737806	protein_coding	hth	KWMTBOMO14977	homeobox protein homothorax isoform X1 [Helicoverpa armigera]	PREDICTED:_homeobox_protein_homothorax_[Bombyx_mori]	homeobox protein homothorax-like	Homeobox	GO:0000060,GO:0001158,GO:0001223,GO:0001654,GO:0001742,GO:0001752,GO:0003677,GO:0003700,GO:0003705,GO:0005634,GO:0005654,GO:0005667,GO:0005737,GO:0005829,GO:0006357,GO:0007380,GO:0007383,GO:0007420,GO:0007422,GO:0007432,GO:0007476,GO:0007479,GO:0007480,GO:0007525,GO:0008134,GO:0009954,GO:0010092,GO:0032993,GO:0034504,GO:0035282,GO:0035326,GO:0042659,GO:0045664,GO:0045944,GO:0046982,GO:0048735,GO:…	protein import into nucleus, translocation|enhancer sequence-specific DNA binding|transcription coactivator binding|eye development|oenocyte differentiation|compound eye photoreceptor fate commitment|DNA binding|DNA-binding transcription factor activity|transcription factor activity, RNA polymerase II distal enhancer sequence-specific binding|nucleus|nucleoplasm|transcription factor complex|cytop…	ko04391	Hippo signaling pathway - fly
LOC101743728	0.998288	21.2932	0.394776	up	0.030972	64	GeneID:101743728	protein_coding	SLC16A14	KWMTBOMO12772	monocarboxylate transporter 14 [Bombyx mori]	PREDICTED:_monocarboxylate_transporter_14-like_[Bombyx_mori]	monocarboxylate transporter 14		GO:0005887,GO:0008028,GO:0015293,GO:0015718	integral component of plasma membrane|monocarboxylic acid transmembrane transporter activity|symporter activity|monocarboxylic acid transport
LOC101745965	0.996861	22.5513	0.394603	up	0.00225628	68	GeneID:101745965	protein_coding	FucT6	KWMTBOMO10776	alpha-(1,6)-fucosyltransferase-like isoform X1 [Bombyx mori]	PREDICTED:_alpha-(1,6)-fucosyltransferase_[Papilio_xuthus]	alpha-(1,6)-fucosyltransferase-like		GO:0006487,GO:0008424,GO:0016021,GO:0018279,GO:0032580,GO:0033578,GO:0036071,GO:0046368,GO:0046872,GO:0046921	protein N-linked glycosylation|glycoprotein 6-alpha-L-fucosyltransferase activity|integral component of membrane|protein N-linked glycosylation via asparagine|Golgi cisterna membrane|protein glycosylation in Golgi|N-glycan fucosylation|GDP-L-fucose metabolic process|metal ion binding|alpha-(1->6)-fucosyltransferase activity	ko00533,ko00510,ko00513	Glycosaminoglycan biosynthesis - keratan sulfate|N-Glycan biosynthesis|Various types of N-glycan biosynthesis
LOC101735975	0.993436	26.0229	0.393903	up	5.17215e-05	79	GeneID:101735975	protein_coding	grin2b	KWMTBOMO06624	glutamate receptor ionotropic, NMDA 2B [Bombyx mori]	PREDICTED:_glutamate_receptor_ionotropic,_NMDA_2B-like_[Bombyx_mori]	glutamate receptor ionotropic, NMDA 2B	zf-LITAF-like	GO:0004972,GO:0005887,GO:0010043,GO:0017146,GO:0030054,GO:0032026,GO:0045211,GO:0046872,GO:0051290	NMDA glutamate receptor activity|integral component of plasma membrane|response to zinc ion|NMDA selective glutamate receptor complex|cell junction|response to magnesium ion|postsynaptic membrane|metal ion binding|protein heterotetramerization	ko04024,ko04728,ko04720,ko04015,ko04080,ko04014,ko04713,ko04724	cAMP signaling pathway|Dopaminergic synapse|Long-term potentiation|Rap1 signaling pathway|Neuroactive ligand-receptor interaction|Ras signaling pathway|Circadian entrainment|Glutamatergic synapse
Cyp18a1	0.989155	27.1459	0.393398	up	6.32819e-06	82	GeneID:100036578	protein_coding	Cyp18a1	KWMTBOMO05795	cytochrome P450 [Bombyx mori]	cytochrome_P450_18a1_[Bombyx_mori]	cytochrome P450 18a1		GO:0005506,GO:0005737,GO:0005789,GO:0006082,GO:0006805,GO:0007304,GO:0007480,GO:0007552,GO:0008395,GO:0016021,GO:0016712,GO:0020037,GO:0031090,GO:0035074,GO:0035210,GO:0042738,GO:0043231,GO:0046344,GO:0055114	iron ion binding|cytoplasm|endoplasmic reticulum membrane|organic acid metabolic process|xenobiotic metabolic process|chorion-containing eggshell formation|imaginal disc-derived leg morphogenesis|metamorphosis|steroid hydroxylase activity|integral component of membrane|oxidoreductase activity, acting on paired donors, with incorporation or reduction of molecular oxygen, reduced flavin or flavopro…	ko00981	Insect hormone biosynthesis
LOC101735908	0.951199	25.6388	0.39332	up	1.69824e-24	78	GeneID:101735908	protein_coding		KWMTBOMO11711	alpha-protein kinase 1 [Bombyx mori]	PREDICTED:_alpha-protein_kinase_1_[Bombyx_mori]	alpha-protein kinase 1
LOC101738748	0.979737	25.805	0.393237	up	3.63412e-11	78	GeneID:101738748	protein_coding	nrf-6	KWMTBOMO08605	uncharacterized protein LOC101738748 [Bombyx mori]	PREDICTED:_nose_resistant_to_fluoxetine_protein_6-like_[Amyelois_transitella]	uncharacterized LOC101738748		GO:0006869,GO:0007275,GO:0008289,GO:0016021,GO:0016747	lipid transport|multicellular organism development|lipid binding|integral component of membrane|transferase activity, transferring acyl groups other than amino-acyl groups
LOC101743290	0.998002	24.4996	0.393045	up	0.0165563	74	GeneID:101743290	protein_coding		KWMTBOMO16270	uncharacterized LOC101743290 precursor [Bombyx mori]	PREDICTED:_uncharacterized_protein_LOC101743290_[Bombyx_mori]	uncharacterized LOC101743290
LOC101739117	0.997432	24.9952	0.392456	up	0.0144845	76	GeneID:101739117	protein_coding		KWMTBOMO13338	uncharacterized protein LOC101739117 [Bombyx mori]	PREDICTED:_uncharacterized_protein_LOC101739117_[Bombyx_mori]	uncharacterized LOC101739117
LOC101746977	0.994863	23.6562	0.391784	up	0.000132303	72	GeneID:101746977	protein_coding	rnf19b	KWMTBOMO03618	E3 ubiquitin-protein ligase RNF19B [Bombyx mori]	PREDICTED:_E3_ubiquitin-protein_ligase_RNF19B-like_[Bombyx_mori]	E3 ubiquitin-protein ligase RNF19B		GO:0000151,GO:0000209,GO:0005737,GO:0005789,GO:0006511,GO:0016021,GO:0031624,GO:0032436,GO:0046872,GO:0061630	ubiquitin ligase complex|protein polyubiquitination|cytoplasm|endoplasmic reticulum membrane|ubiquitin-dependent protein catabolic process|integral component of membrane|ubiquitin conjugating enzyme binding|positive regulation of proteasomal ubiquitin-dependent protein catabolic process|metal ion binding|ubiquitin protein ligase activity
LOC101735785	0.968893	25.6343	0.391236	up	1.59737e-16	78	GeneID:101735785	protein_coding		KWMTBOMO04161	proclotting enzyme [Bombyx mori]	PREDICTED:_proclotting_enzyme_[Bombyx_mori]	proclotting enzyme		GO:0004252,GO:0005576,GO:0030133,GO:0042381,GO:0046872	serine-type endopeptidase activity|extracellular region|transport vesicle|hemolymph coagulation|metal ion binding
LOC101745610	0.949772	2.14145	0.39113	down	4.02874e-16	6	GeneID:101745610	protein_coding	cah-5	KWMTBOMO03210	carbonic anhydrase 2 [Bombyx mori]	PREDICTED:_carbonic_anhydrase_2-like_[Bombyx_mori]	carbonic anhydrase 2		GO:0004089,GO:0005576,GO:0008270	carbonate dehydratase activity|extracellular region|zinc ion binding
LOC101744039	0.949201	25.0446	0.391055	up	1.64962e-28	76	GeneID:101744039	protein_coding		KWMTBOMO03424	uncharacterized protein LOC101744039 [Bombyx mori]	Uncharacterized_protein_OBRU01_01696_[Operophtera_brumata]	uncharacterized LOC101744039
LOC101744593	0.998573	9.0935	0.391051	down	0.04308	27	GeneID:101744593	protein_coding	CG1139	KWMTBOMO07633	proton-coupled amino acid transporter-like protein pathetic [Bombyx mori]	PREDICTED:_proton-coupled_amino_acid_transporter_4-like_[Bombyx_mori]	proton-coupled amino acid transporter-like protein pathetic		GO:0003333,GO:0005886,GO:0015171,GO:0016021,GO:0040008	amino acid transmembrane transport|plasma membrane|amino acid transmembrane transporter activity|integral component of membrane|regulation of growth
LOC110386017	0.995434	22.4008	0.391018	up	0.000363761	68	GeneID:110386017	protein_coding	pol	KWMTBOMO00001	PREDICTED: uncharacterized protein LOC106709547 [Papilio machaon]	PREDICTED:_uncharacterized_protein_LOC106648510_[Trichogramma_pretiosum]	protein ALP1-like		GO:0003676,GO:0003964,GO:0004519,GO:0005634,GO:0006313,GO:0008233,GO:0015074	nucleic acid binding|RNA-directed DNA polymerase activity|endonuclease activity|nucleus|transposition, DNA-mediated|peptidase activity|DNA integration
LOC101737149	0.993436	25.2561	0.390433	up	0.000188666	76	GeneID:101737149	protein_coding	ich	KWMTBOMO13933	reverse transcriptase [Bombyx mori]	reverse_transcriptase_[Bombyx_mori]	transcription factor Ken 1	zf-C2H2	GO:0000122,GO:0003677,GO:0005634,GO:0010628,GO:0035149,GO:0045944,GO:0046872,GO:0060439,GO:1901148	negative regulation of transcription by RNA polymerase II|DNA binding|nucleus|positive regulation of gene expression|lumen formation, open tracheal system|positive regulation of transcription by RNA polymerase II|metal ion binding|trachea morphogenesis|gene expression involved in extracellular matrix organization
LOC732993	0.744863	21.0232	0.390035	up	2.34146e-176	64	GeneID:732993	protein_coding	ESR16	KWMTBOMO15154	ML-1 [Bombyx mori]	ML-domain_containing_secreted_protein_precursor_[Bombyx_mori]	ML-domain containing secreted protein		GO:0005576,GO:0005622,GO:0032367	extracellular region|intracellular|intracellular cholesterol transport	ko04142	Lysosome
LOC101745695	0.991438	24.9338	0.38978	up	1.05276e-05	75	GeneID:101745695	protein_coding	Sb	KWMTBOMO00836	serine proteinase stubble [Bombyx mori]	PREDICTED:_mucin-5AC-like_[Bombyx_mori]	mucin-5AC		GO:0004252,GO:0005886,GO:0006508,GO:0007010,GO:0016021,GO:0035220,GO:0051017	serine-type endopeptidase activity|plasma membrane|proteolysis|cytoskeleton organization|integral component of membrane|wing disc development|actin filament bundle assembly
LOC101744022	0.990868	23.8978	0.389547	up	2.02879e-07	72	GeneID:101744022	protein_coding	Uckl1	KWMTBOMO06397	uridine-cytidine kinase-like 1 isoform X1 [Bombyx mori]	PREDICTED:_uridine-cytidine_kinase-like_1_isoform_X2_[Bombyx_mori]	uridine-cytidine kinase-like 1		GO:0004849,GO:0005524,GO:0005634,GO:0005737,GO:0044206	uridine kinase activity|ATP binding|nucleus|cytoplasm|UMP salvage	ko00983,ko00240	Drug metabolism - other enzymes|Pyrimidine metabolism
LOC101741577	0.979737	26.0939	0.38921	up	1.53942e-11	79	GeneID:101741577	protein_coding	Sema2a	KWMTBOMO07854	semaphorin-2A isoform X2 [Bombyx mori]	PREDICTED:_semaphorin-2A-like_isoform_X1_[Bombyx_mori]	semaphorin-2A		GO:0001755,GO:0005576,GO:0005615,GO:0005829,GO:0007411,GO:0007629,GO:0007632,GO:0012505,GO:0016201,GO:0030215,GO:0030335,GO:0030534,GO:0042756,GO:0045499,GO:0048843,GO:0050919,GO:0070983,GO:0071526,GO:0071678,GO:0097374	neural crest cell migration|extracellular region|extracellular space|cytosol|axon guidance|flight behavior|visual behavior|endomembrane system|synaptic target inhibition|semaphorin receptor binding|positive regulation of cell migration|adult behavior|drinking behavior|chemorepellent activity|negative regulation of axon extension involved in axon guidance|negative chemotaxis|dendrite guidance|sema…
LOC101744642	0.997432	23.1597	0.389	up	0.0112844	70	GeneID:101744642	protein_coding	ELMOD2	KWMTBOMO05112	ELMO domain-containing protein 2 [Bombyx mori]	PREDICTED:_ELMO_domain-containing_protein_2_[Papilio_machaon]	ELMO domain-containing protein 2		GO:0005096,GO:0032991,GO:0050688	GTPase activator activity|protein-containing complex|regulation of defense response to virus
LOC101742499	0.996005	23.8536	0.388093	up	0.00058121	72	GeneID:101742499	protein_coding	Harbi1	KWMTBOMO12142	Yokozuna [Bombyx mori]	Yokozuna_[Bombyx_mori]	putative nuclease HARBI1		GO:0004518,GO:0005634,GO:0005815,GO:0005829,GO:0005886,GO:0046872	nuclease activity|nucleus|microtubule organizing center|cytosol|plasma membrane|metal ion binding
LOC101739551	0.91895	24.197	0.388003	up	8.47607e-52	73	GeneID:101739551	protein_coding	Evi5	KWMTBOMO00303	ecotropic viral integration site 5 ortholog isoform X3 [Bombyx mori]	PREDICTED:_ecotropic_viral_integration_site_5_ortholog_isoform_X5_[Bombyx_mori]	ecotropic viral integration site 5 ortholog	zf-C2H2	GO:0005096,GO:0005737,GO:0005768,GO:0005794,GO:0006886,GO:0007298,GO:0017137,GO:0030334,GO:0031982,GO:0032880,GO:0043087,GO:0090630	GTPase activator activity|cytoplasm|endosome|Golgi apparatus|intracellular protein transport|border follicle cell migration|Rab GTPase binding|regulation of cell migration|vesicle|regulation of protein localization|regulation of GTPase activity|activation of GTPase activity
CPR70	0.967466	25.6462	0.387832	up	3.17081e-17	78	GeneID:100379402	protein_coding		KWMTBOMO03939	TPA: putative cuticle protein [Bombyx mori]	cuticular_protein_RR-2_motif_70_precursor_[Bombyx_mori]	cuticular protein RR-2 motif 70		GO:0042302	structural constituent of cuticle
LOC101742476	0.995434	23.3983	0.387726	up	0.000197751	71	GeneID:101742476	protein_coding	puf	KWMTBOMO15305	ubiquitin carboxyl-terminal hydrolase puf [Trichoplusia ni]	PREDICTED:_ubiquitin_carboxyl-terminal_hydrolase_34_[Papilio_polytes]	ubiquitin carboxyl-terminal hydrolase 34		GO:0002784,GO:0004843,GO:0005634,GO:0006511,GO:0016579,GO:0030307,GO:0031647,GO:0035220,GO:0043687,GO:0045751,GO:0045824,GO:0060968,GO:1900425	regulation of antimicrobial peptide production|thiol-dependent ubiquitin-specific protease activity|nucleus|ubiquitin-dependent protein catabolic process|protein deubiquitination|positive regulation of cell growth|regulation of protein stability|wing disc development|post-translational protein modification|negative regulation of Toll signaling pathway|negative regulation of innate immune response…
LOC101743430	0.99258	24.3533	0.387694	up	2.47398e-06	74	GeneID:101743430	protein_coding	Tret1	KWMTBOMO16189	facilitated trehalose transporter Tret1 [Bombyx mori]	PREDICTED:_facilitated_trehalose_transporter_Tret1-like_[Bombyx_mori]	facilitated trehalose transporter Tret1		GO:0005886,GO:0015574,GO:0015771,GO:0016021	plasma membrane|trehalose transmembrane transporter activity|trehalose transport|integral component of membrane
LOC101746155	0.994007	24.9826	0.387614	up	3.98191e-05	76	GeneID:101746155	protein_coding	dos	KWMTBOMO00368	uncharacterized protein LOC101746155 isoform X1 [Bombyx mori]	PREDICTED:_uncharacterized_protein_LOC101746155_isoform_X1_[Bombyx_mori]	uncharacterized LOC101746155		GO:0005737,GO:0005886,GO:0007465,GO:0008293,GO:0008595,GO:0019730,GO:0042169,GO:0042461,GO:0045500,GO:0046578	cytoplasm|plasma membrane|R7 cell fate commitment|torso signaling pathway|anterior/posterior axis specification, embryo|antimicrobial humoral response|SH2 domain binding|photoreceptor cell development|sevenless signaling pathway|regulation of Ras protein signal transduction	ko04013	MAPK signaling pathway - fly
CPR91	0.925514	24.6807	0.387095	up	1.38981e-42	75	GeneID:100379383	protein_coding		KWMTBOMO13008	TPA: putative cuticle protein [Bombyx mori]	cuticular_protein_RR-2_motif_91_precursor_[Bombyx_mori]	cuticular protein RR-2 motif 91		GO:0042302	structural constituent of cuticle
LOC101742673	0.995434	24.4141	0.38647	up	0.000236039	74	GeneID:101742673	protein_coding	Dnttip1	KWMTBOMO05821	uncharacterized protein LOC101742673 isoform X1 [Bombyx mori]	PREDICTED:_uncharacterized_protein_LOC101742673_isoform_X2_[Bombyx_mori]	uncharacterized LOC101742673		GO:0000118,GO:0003677,GO:0005634,GO:0031491	histone deacetylase complex|DNA binding|nucleus|nucleosome binding
LOC101746030	0.998002	23.1041	0.386333	up	0.0150287	70	GeneID:101746030	protein_coding	SNAPC3	KWMTBOMO12348	uncharacterized protein LOC101746030 [Bombyx mori]	PREDICTED:_snRNA-activating_protein_complex_subunit_3_[Papilio_machaon]	uncharacterized LOC101746030		GO:0003677,GO:0005634	DNA binding|nucleus
Adamts-like	0.960046	25.3925	0.386219	up	2.73844e-23	77	GeneID:692481	protein_coding	ADAMTS16	KWMTBOMO12002	A disintegrin and metalloproteinase with thrombospondin motifs like [Bombyx mori]	A_disintegrin_and_metalloproteinase_with_thrombospondin_motifs_like_precursor_[Bombyx_mori]	A disintegrin and metalloproteinase with thrombospondin motifs like		GO:0001658,GO:0003073,GO:0004222,GO:0005576,GO:0046872,GO:0048232,GO:1902017	branching involved in ureteric bud morphogenesis|regulation of systemic arterial blood pressure|metalloendopeptidase activity|extracellular region|metal ion binding|male gamete generation|regulation of cilium assembly
LOC101745382	0.995434	23.3787	0.385932	up	0.000231737	71	GeneID:101745382	protein_coding	Cks30A	KWMTBOMO11292	cyclin-dependent kinases regulatory subunit [Bombyx mori]	PREDICTED:_cyclin-dependent_kinases_regulatory_subunit_[Amyelois_transitella]	cyclin-dependent kinases regulatory subunit		GO:0000307,GO:0006468,GO:0007057,GO:0007143,GO:0007144,GO:0007346,GO:0007488,GO:0019005,GO:0019901,GO:0031145,GO:0035186,GO:0042393,GO:0043130,GO:0045737,GO:0051225,GO:0051301,GO:0061575	cyclin-dependent protein kinase holoenzyme complex|protein phosphorylation|spindle assembly involved in female meiosis I|female meiotic nuclear division|female meiosis I|regulation of mitotic cell cycle|histoblast morphogenesis|SCF ubiquitin ligase complex|protein kinase binding|anaphase-promoting complex-dependent catabolic process|syncytial blastoderm mitotic cell cycle|histone binding|ubiquiti…	ko04111	Cell cycle - yeast
LOC110385059	0.995434	23.8645	0.385766	up	0.000207024	72	GeneID:110385059	protein_coding	Ubr3	KWMTBOMO04262	PREDICTED: E3 ubiquitin-protein ligase UBR3-like [Papilio xuthus]	PREDICTED:_E3_ubiquitin-protein_ligase_UBR3_[Amyelois_transitella]	E3 ubiquitin-protein ligase UBR3-like		GO:0000151,GO:0005634,GO:0005737,GO:0005829,GO:0008270,GO:0016567,GO:0034126,GO:0043066,GO:0045880,GO:0051865,GO:0061630,GO:0070936,GO:0071596	ubiquitin ligase complex|nucleus|cytoplasm|cytosol|zinc ion binding|protein ubiquitination|positive regulation of MyD88-dependent toll-like receptor signaling pathway|negative regulation of apoptotic process|positive regulation of smoothened signaling pathway|protein autoubiquitination|ubiquitin protein ligase activity|protein K48-linked ubiquitination|ubiquitin-dependent protein catabolic proces…
LOC105842365	0.996575	23.3703	0.385413	up	0.00165092	71	GeneID:105842365	lncRNA		KWMTBOMO04124	uncharacterized protein LOC101746336 [Bombyx mori]	PREDICTED:_uncharacterized_protein_LOC101746336_isoform_X2_[Bombyx_mori]
LOC101741449	0.986587	25.4185	0.385158	up	2.73678e-08	77	GeneID:101741449	protein_coding	CG5065	KWMTBOMO14130	putative fatty acyl-CoA reductase CG5065 [Bombyx mori]	PREDICTED:_fatty_acyl-CoA_reductase_1_[Papilio_xuthus]	putative fatty acyl-CoA reductase CG5065		GO:0005777,GO:0005778,GO:0005779,GO:0008611,GO:0010025,GO:0035336,GO:0080019,GO:0102965	peroxisome|peroxisomal membrane|integral component of peroxisomal membrane|ether lipid biosynthetic process|wax biosynthetic process|long-chain fatty-acyl-CoA metabolic process|fatty-acyl-CoA reductase (alcohol-forming) activity|alcohol-forming fatty acyl-CoA reductase activity	ko04212,ko00073,ko04146	Longevity regulating pathway - worm|Cutin, suberine and wax biosynthesis|Peroxisome
LOC101738425	0.981164	25.5365	0.384961	up	6.7266e-13	77	GeneID:101738425	protein_coding	gata4	KWMTBOMO10218	uncharacterized protein LOC101738425 isoform X1 [Bombyx mori]	PREDICTED:_uncharacterized_protein_LOC101738425_isoform_X2_[Bombyx_mori]	uncharacterized LOC101738425	zf-GATA	GO:0003677,GO:0003700,GO:0005634,GO:0008270,GO:0043565,GO:0044212,GO:0045893,GO:0045944,GO:0048738	DNA binding|DNA-binding transcription factor activity|nucleus|zinc ion binding|sequence-specific DNA binding|transcription regulatory region DNA binding|positive regulation of transcription, DNA-templated|positive regulation of transcription by RNA polymerase II|cardiac muscle tissue development
LOC110385009	0.942922	25.518	0.384858	up	1.04857e-33	77	GeneID:110385009	protein_coding	futsch	KWMTBOMO12781	microtubule-associated protein futsch-like [Bombyx mori]	PREDICTED:_microtubule-associated_protein_futsch-like_[Bombyx_mori]	microtubule-associated protein futsch-like		GO:0000226,GO:0003779,GO:0005829,GO:0005874,GO:0005875,GO:0007017,GO:0007399,GO:0007409,GO:0007528,GO:0008017,GO:0008088,GO:0008355,GO:0008582,GO:0015630,GO:0015631,GO:0016358,GO:0019900,GO:0030424,GO:0030425,GO:0042995,GO:0043025,GO:0043524,GO:0045202,GO:0048749,GO:0048813,GO:0060052,GO:1901215	microtubule cytoskeleton organization|actin binding|cytosol|microtubule|microtubule associated complex|microtubule-based process|nervous system development|axonogenesis|neuromuscular junction development|microtubule binding|axo-dendritic transport|olfactory learning|regulation of synaptic growth at neuromuscular junction|microtubule cytoskeleton|tubulin binding|dendrite development|kinase binding…
LOC101738967	0.996861	22.2161	0.384443	up	0.00261611	67	GeneID:101738967	protein_coding		KWMTBOMO03553	uncharacterized protein LOC101738967 [Bombyx mori]	PREDICTED:_uncharacterized_protein_LOC106137767_[Amyelois_transitella]	uncharacterized LOC101738967
LOC100101225	0.994007	25.3139	0.383619	up	4.42686e-05	77	GeneID:100101225	protein_coding		KWMTBOMO12058	collagen alpha-1(IX) chain [Bombyx mori]	PREDICTED:_collagen_alpha-1(IX)_chain-like_[Papilio_xuthus]	methylated DNA-protein cysteine methyltransferase
LOC110386834	0.991438	26.5965	0.383235	up	3.24742e-06	80	GeneID:110386834	lncRNA		KWMTBOMO12762	reverse transcriptase [Bombyx mori]	reverse_transcriptase_[Bombyx_mori]
LOC101740007	0.993436	25.6538	0.383107	up	3.33611e-05	78	GeneID:101740007	protein_coding		KWMTBOMO12135	uncharacterized protein LOC101740007 [Bombyx mori]	PREDICTED:_uncharacterized_protein_LOC101740007_[Bombyx_mori]	uncharacterized LOC101740007
Cyp315a1	0.997717	20.0838	0.383084	up	0.00728944	61	GeneID:100127120	protein_coding	sad	KWMTBOMO04611	cytochrome P450 [Bombyx mori]	cytochrome_P450,_family_315,_subfamily_a,_polypeptide_1_[Bombyx_mori]	cytochrome P450		GO:0005506,GO:0005739,GO:0006697,GO:0007391,GO:0007417,GO:0007494,GO:0008045,GO:0008258,GO:0016705,GO:0020037,GO:0031966,GO:0042768	iron ion binding|mitochondrion|ecdysone biosynthetic process|dorsal closure|central nervous system development|midgut development|motor neuron axon guidance|head involution|oxidoreductase activity, acting on paired donors, with incorporation or reduction of molecular oxygen|heme binding|mitochondrial membrane|ecdysteroid 2-hydroxylase activity	ko00981	Insect hormone biosynthesis
LOC101745785	0.917237	24.6448	0.382814	up	9.85595e-51	75	GeneID:101745785	protein_coding	NOSTRIN	KWMTBOMO00525	nostrin isoform X1 [Bombyx mori]	PREDICTED:_nostrin_isoform_X1_[Bombyx_mori]	nostrin		GO:0003677,GO:0005856,GO:0005886,GO:0006897,GO:0016607,GO:0030666,GO:0045892,GO:0050999	DNA binding|cytoskeleton|plasma membrane|endocytosis|nuclear speck|endocytic vesicle membrane|negative regulation of transcription, DNA-templated|regulation of nitric-oxide synthase activity
LOC101746437	0.994578	23.8869	0.382661	up	8.66161e-05	72	GeneID:101746437	protein_coding	NXN	KWMTBOMO09414	nucleoredoxin [Bombyx mori]	PREDICTED:_nucleoredoxin-like_[Bombyx_mori]	nucleoredoxin		GO:0004791,GO:0005634,GO:0005829,GO:0016055,GO:0030154,GO:0030178,GO:0031397,GO:0045454,GO:0047134,GO:0072358	thioredoxin-disulfide reductase activity|nucleus|cytosol|Wnt signaling pathway|cell differentiation|negative regulation of Wnt signaling pathway|negative regulation of protein ubiquitination|cell redox homeostasis|protein-disulfide reductase activity|cardiovascular system development
LOC101742565	0.987728	26.8671	0.382497	up	2.03453e-06	81	GeneID:101742565	protein_coding	Sb	KWMTBOMO13911	serine proteinase stubble [Bombyx mori]	PREDICTED:_serine_proteinase_stubble_[Bombyx_mori]	serine proteinase stubble		GO:0004252,GO:0005886,GO:0006508,GO:0007010,GO:0016021,GO:0035220,GO:0051017	serine-type endopeptidase activity|plasma membrane|proteolysis|cytoskeleton organization|integral component of membrane|wing disc development|actin filament bundle assembly
LOC105842720	0.997717	20.6156	0.382477	up	0.00652294	62	GeneID:105842720	protein_coding	RTase	KWMTBOMO12784	reverse transcriptase [Bombyx mori]	reverse_transcriptase_[Bombyx_mori]	uncharacterized LOC105842720		GO:0003964,GO:0006313	RNA-directed DNA polymerase activity|transposition, DNA-mediated
LOC110385676	0.998288	21.3331	0.382384	up	0.0216902	65	GeneID:110385676	lncRNA
LOC105842314	0.997432	25.2349	0.381989	up	0.0135272	76	GeneID:105842314	protein_coding	chp	KWMTBOMO12444	mariner transposase [Bombyx mori]	mariner_transposase_[Bombyx_mori]	leucine-rich repeat and fibronectin type III domain-containing protein 1-like protein		GO:0005886,GO:0007156,GO:0007601,GO:0016028,GO:0032528,GO:0035996,GO:0042052,GO:0046658,GO:0050896	plasma membrane|homophilic cell adhesion via plasma membrane adhesion molecules|visual perception|rhabdomere|microvillus organization|rhabdomere microvillus|rhabdomere development|anchored component of plasma membrane|response to stimulus
LOC101739889	0.919235	24.3855	0.381987	up	1.57415e-51	74	GeneID:101739889	protein_coding	ARHGAP20	KWMTBOMO01291	uncharacterized protein LOC101739889 [Bombyx mori]	PREDICTED:_uncharacterized_protein_LOC101739889_isoform_X1_[Bombyx_mori]	uncharacterized LOC101739889
LOC101743620	0.998288	21.8041	0.381366	up	0.0205928	66	GeneID:101743620	protein_coding		KWMTBOMO06250	oocyte zinc finger protein XlCOF6 isoform X1 [Bombyx mori]	PREDICTED:_oocyte_zinc_finger_protein_XlCOF6_[Bombyx_mori]	oocyte zinc finger protein XlCOF6	zf-C2H2
LOC101737983	0.993151	25.0388	0.381325	up	4.01328e-05	76	GeneID:101737983	protein_coding		KWMTBOMO15904	uncharacterized protein LOC101737983 isoform X3 [Bombyx mori]	PREDICTED:_uncharacterized_protein_LOC101737983_isoform_X3_[Bombyx_mori]	uncharacterized LOC101737983
raf	0.997717	20.1912	0.381061	up	0.0101404	61	GeneID:100529216	protein_coding	Raf	KWMTBOMO08611	raf kinase, effector of Ras isoform X1 [Bombyx mori]	PREDICTED:_raf_kinase,_effector_of_Ras_isoform_X1_[Bombyx_mori]	raf kinase, effector of Ras		GO:0000165,GO:0002168,GO:0004674,GO:0004709,GO:0005524,GO:0005737,GO:0005829,GO:0005886,GO:0007173,GO:0007265,GO:0007283,GO:0007298,GO:0007362,GO:0007369,GO:0007430,GO:0007465,GO:0007472,GO:0007474,GO:0007476,GO:0007552,GO:0008069,GO:0008284,GO:0008293,GO:0008543,GO:0009267,GO:0016242,GO:0030641,GO:0035171,GO:0035309,GO:0040014,GO:0042051,GO:0042386,GO:0042461,GO:0045500,GO:0046530,GO:0046534,GO:…	MAPK cascade|instar larval development|protein serine/threonine kinase activity|MAP kinase kinase kinase activity|ATP binding|cytoplasm|cytosol|plasma membrane|epidermal growth factor receptor signaling pathway|Ras protein signal transduction|spermatogenesis|border follicle cell migration|terminal region determination|gastrulation|terminal branching, open tracheal system|R7 cell fate commitment|w…	ko04214,ko04015,ko04730,ko04722,ko04320,ko04914,ko04650,ko04270,ko04510,ko04013,ko04024,ko04010,ko04810,ko04910,ko04068,ko04062,ko04726,ko04720,ko04012,ko04150	Apoptosis - fly|Rap1 signaling pathway|Long-term depression|Neurotrophin signaling pathway|Dorso-ventral axis formation|Progesterone-mediated oocyte maturation|Natural killer cell mediated cytotoxicity|Vascular smooth muscle contraction|Focal adhesion|MAPK signaling pathway - fly|cAMP signaling pathway|MAPK signaling pathway|Regulation of actin cytoskeleton|Insulin signaling pathway|FoxO signalin…
LOC101745996	0.991153	24.9883	0.381011	up	1.4501e-06	76	GeneID:101745996	protein_coding	NR2E3	KWMTBOMO16407	photoreceptor-specific nuclear receptor [Bombyx mori]	PREDICTED:_photoreceptor-specific_nuclear_receptor_[Bombyx_mori]	photoreceptor-specific nuclear receptor	RXR-like
LOC101738605	0.980594	25.8991	0.37934	up	1.90155e-10	78	GeneID:101738605	protein_coding		KWMTBOMO11134	uncharacterized protein LOC101738605 [Bombyx mori]	PREDICTED:_uncharacterized_protein_LOC101738605_[Bombyx_mori]	uncharacterized LOC101738605
LOC101741724	0.960616	25.2206	0.37925	up	1.14426e-21	76	GeneID:101741724	protein_coding	TTPAL	KWMTBOMO07853	alpha-tocopherol transfer protein-like [Bombyx mori]	PREDICTED:_alpha-tocopherol_transfer_protein-like_[Amyelois_transitella]	alpha-tocopherol transfer protein-like		GO:0016020	membrane
LOC101735305	0.987443	26.8925	0.378916	up	1.69388e-06	81	GeneID:101735305	protein_coding		KWMTBOMO11574	uncharacterized protein LOC101735305 [Bombyx mori]	PREDICTED:_uncharacterized_protein_LOC106114283_[Papilio_xuthus]	uncharacterized LOC101735305
LOC101744956	0.990011	25.4139	0.378467	up	1.46297e-07	77	GeneID:101744956	protein_coding	unc80	KWMTBOMO03433	protein unc-80 homolog [Bombyx mori]	PREDICTED:_protein_unc-80_homolog_[Amyelois_transitella]	protein unc-80 homolog		GO:0005261,GO:0034703,GO:0045475,GO:0055080	cation channel activity|cation channel complex|locomotor rhythm|cation homeostasis
LOC101745762	0.984304	26.0587	0.378396	up	1.7329e-09	79	GeneID:101745762	protein_coding		KWMTBOMO10632	uncharacterized protein LOC113510232 [Galleria mellonella]	PREDICTED:_prominin-like_protein_[Bombyx_mori]	prominin-like protein
LOC101743313	0.976598	26.6239	0.378334	up	3.15763e-13	80	GeneID:101743313	protein_coding		KWMTBOMO06930	uncharacterized protein LOC101743313 [Bombyx mori]	PREDICTED:_uncharacterized_protein_LOC101743313_[Bombyx_mori]	uncharacterized LOC101743313
LOC101737959	0.956336	25.7807	0.378276	up	1.88742e-25	78	GeneID:101737959	protein_coding	QSOX1	KWMTBOMO00438	sulfhydryl oxidase 1 [Bombyx mori]	Sulfhydryl_oxidase_1_[Papilio_machaon]	sulfhydryl oxidase 1		GO:0003756,GO:0005615,GO:0016242,GO:0016971,GO:0030173,GO:0045171,GO:0045454,GO:0070062	protein disulfide isomerase activity|extracellular space|negative regulation of macroautophagy|flavin-linked sulfhydryl oxidase activity|integral component of Golgi membrane|intercellular bridge|cell redox homeostasis|extracellular exosome
LOC101736449	0.995148	22.4619	0.378224	up	0.000238371	68	GeneID:101736449	protein_coding		KWMTBOMO09483	Uncharacterized protein OBRU01_25930 [Operophtera brumata]	Uncharacterized_protein_OBRU01_25930_[Operophtera_brumata]	uncharacterized LOC101736449
LOC101738234	0.997717	21.4301	0.378086	up	0.00649856	65	GeneID:101738234	lncRNA		KWMTBOMO00142	--	PREDICTED:_dynein_heavy_chain_5,_axonemal-like_[Bombyx_mori]
LOC101742262	0.990868	24.8702	0.377798	up	7.6418e-07	75	GeneID:101742262	protein_coding	TMEM151B	KWMTBOMO10841	transmembrane protein 151B [Bombyx mori]	PREDICTED:_transmembrane_protein_151B-like_[Bombyx_mori]	transmembrane protein 151B		GO:0016021	integral component of membrane
LOC101744427	0.789669	22.0825	0.377625	up	4.78577e-142	67	GeneID:101744427	protein_coding	slc16a12b	KWMTBOMO02175	monocarboxylate transporter 12 [Bombyx mori]	PREDICTED:_monocarboxylate_transporter_12_[Papilio_polytes]	monocarboxylate transporter 12		GO:0005308,GO:0005887,GO:0008028,GO:0015293,GO:0015718,GO:0015881	creatine transmembrane transporter activity|integral component of plasma membrane|monocarboxylic acid transmembrane transporter activity|symporter activity|monocarboxylic acid transport|creatine transmembrane transport
LOC101738544	0.995148	23.0631	0.377583	up	0.00016333	70	GeneID:101738544	protein_coding		KWMTBOMO05366	zinc finger and BTB domain-containing protein 17 isoform X2 [Bombyx mori]	PREDICTED:_zinc_finger_protein_821-like_isoform_X1_[Bombyx_mori]	zinc finger and BTB domain-containing protein 17	zf-C2H2
LOC110385892	0.994863	25.1757	0.377343	up	9.05446e-05	76	GeneID:110385892	protein_coding		KWMTBOMO02931	uncharacterized protein LOC110385892 [Bombyx mori]	PREDICTED:_uncharacterized_protein_LOC107046642_[Diachasma_alloeum]	uncharacterized LOC110385892
LOC101735389	0.998002	23.7912	0.377285	up	0.0159023	72	GeneID:101735389	protein_coding		KWMTBOMO09660	apyrase [Bombyx mori]	PREDICTED:_apyrase_[Amyelois_transitella]	apyrase		GO:0005524,GO:0005576,GO:0009166,GO:0016788,GO:0046872,GO:0102485,GO:0102486,GO:0102487,GO:0102488,GO:0102489,GO:0102490,GO:0102491	ATP binding|extracellular region|nucleotide catabolic process|hydrolase activity, acting on ester bonds|metal ion binding|dATP phosphohydrolase activity|dCTP phosphohydrolase activity|dUTP phosphohydrolase activity|dTTP phosphohydrolase activity|GTP phosphohydrolase activity|8-oxo-dGTP phosphohydrolase activity|dGTP phosphohydrolase activity
LOC101743222	0.996861	23.2111	0.376967	up	0.00193573	70	GeneID:101743222	protein_coding	kug	KWMTBOMO07570	LOW QUALITY PROTEIN: fat-like cadherin-related tumor suppressor homolog, partial [Bombyx mori]	PREDICTED:_fat-like_cadherin-related_tumor_suppressor_homolog_[Bombyx_mori]	fat-like cadherin-related tumor suppressor homolog		GO:0005509,GO:0005886,GO:0005887,GO:0005925,GO:0007156,GO:0007295,GO:0007424,GO:0007431,GO:0007440,GO:0007442,GO:0009925,GO:0016339,GO:0030950,GO:0031254,GO:0042247,GO:0044331,GO:0044877,GO:0045089,GO:0048477,GO:0050829,GO:0050839,GO:0051491,GO:0060269,GO:0098858,GO:1902463	calcium ion binding|plasma membrane|integral component of plasma membrane|focal adhesion|homophilic cell adhesion via plasma membrane adhesion molecules|growth of a germarium-derived egg chamber|open tracheal system development|salivary gland development|foregut morphogenesis|hindgut morphogenesis|basal plasma membrane|calcium-dependent cell-cell adhesion via plasma membrane cell adhesion molecul…
CSP16	0.968037	25.4116	0.376612	up	6.27602e-18	77	GeneID:778487	protein_coding		KWMTBOMO12492	chemosensory protein 16 isoform X2 [Bombyx mori]	PREDICTED:_ejaculatory_bulb-specific_protein_3-like_[Papilio_polytes]	chemosensory protein 16
LOC101735440	0.995434	23.3909	0.376267	up	0.00031487	71	GeneID:101735440	protein_coding	TG	KWMTBOMO00841	uncharacterized protein LOC101735440 isoform X2 [Bombyx mori]	PREDICTED:_uncharacterized_protein_LOC101735440_isoform_X2_[Bombyx_mori]	uncharacterized LOC101735440		GO:0005179,GO:0005576,GO:0042393,GO:0042446	hormone activity|extracellular region|histone binding|hormone biosynthetic process
Apaf-1	0.994578	23.7508	0.37626	up	6.90262e-05	72	GeneID:100529085	protein_coding	apaf1	KWMTBOMO13674	apaf-1 protein isoform X1 [Bombyx mori]	PREDICTED:_apaf-1_protein_isoform_X1_[Bombyx_mori]	Apaf-1 protein		GO:0005524,GO:0005829,GO:0008635,GO:0008656,GO:0043293,GO:0043531,GO:0097190	ATP binding|cytosol|activation of cysteine-type endopeptidase activity involved in apoptotic process by cytochrome c|cysteine-type endopeptidase activator activity involved in apoptotic process|apoptosome|ADP binding|apoptotic signaling pathway	ko04214,ko04210,ko04215,ko04115	Apoptosis - fly|Apoptosis|Apoptosis - multiple species|p53 signaling pathway
LOC105842363	0.995719	24.1073	0.376223	up	0.000370627	73	GeneID:105842363	protein_coding	Ttpal	KWMTBOMO04011	uncharacterized protein LOC105842363 isoform X2 [Bombyx mori]	PREDICTED:_uncharacterized_protein_LOC101736683_isoform_X2_[Bombyx_mori]	uncharacterized LOC105842363
LOC101744920	0.997432	25.7236	0.376202	up	0.0102042	78	GeneID:101744920	protein_coding	TMC7	KWMTBOMO10053	transmembrane channel-like protein 6 [Bombyx mori]	PREDICTED:_transmembrane_channel-like_protein_3_[Papilio_xuthus]	transmembrane channel-like protein 6		GO:0005887,GO:0006811	integral component of plasma membrane|ion transport
LOC101735633	0.995434	22.3315	0.376159	up	0.000290892	68	GeneID:101735633	protein_coding	masA	KWMTBOMO08239	uncharacterized protein LOC101735633 [Bombyx mori]	hypothetical_protein_KGM_02142_[Danaus_plexippus]	malate synthase		GO:0004474,GO:0005737,GO:0005782,GO:0006097,GO:0006099	malate synthase activity|cytoplasm|peroxisomal matrix|glyoxylate cycle|tricarboxylic acid cycle
LOC101741137	0.983447	25.3802	0.375351	up	5.38683e-10	77	GeneID:101741137	protein_coding	AGAP002721	KWMTBOMO08355	tryptophan 2,3-dioxygenase [Bombyx mori]	PREDICTED:_tryptophan_2,3-dioxygenase_isoform_X2_[Bombyx_mori]	tryptophan 2,3-dioxygenase		GO:0004833,GO:0006727,GO:0019441,GO:0019442,GO:0020037,GO:0046872	tryptophan 2,3-dioxygenase activity|ommochrome biosynthetic process|tryptophan catabolic process to kynurenine|tryptophan catabolic process to acetyl-CoA|heme binding|metal ion binding	ko00380	Tryptophan metabolism
LOC105842938	0.928938	24.8133	0.375309	up	1.11355e-44	75	GeneID:105842938	lncRNA		KWMTBOMO10051	transmembrane channel-like protein 3 isoform X1 [Helicoverpa armigera]	Transmembrane_channel-like_protein_5_[Papilio_machaon]
LOC101742945	0.998288	21.0336	0.375246	up	0.0266522	64	GeneID:101742945	protein_coding	Cdh23	KWMTBOMO07118	cadherin-23 [Bombyx mori]	PREDICTED:_cadherin-23_[Bombyx_mori]	cadherin-23		GO:0005509,GO:0005886,GO:0007156,GO:0007605,GO:0007626,GO:0016021,GO:0032420,GO:0045177,GO:0047485,GO:0060122	calcium ion binding|plasma membrane|homophilic cell adhesion via plasma membrane adhesion molecules|sensory perception of sound|locomotory behavior|integral component of membrane|stereocilium|apical part of cell|protein N-terminus binding|inner ear receptor cell stereocilium organization
LOC105842954	0.9629	26.288	0.375003	up	7.25938e-22	79	GeneID:105842954	protein_coding		KWMTBOMO09282	uncharacterized protein LOC105842954 [Bombyx mori]	PREDICTED:_uncharacterized_protein_LOC105842954_[Bombyx_mori]	uncharacterized LOC105842954				ko04015,ko04520	Rap1 signaling pathway|Adherens junction
LOC105842810	0.997432	25.0559	0.374803	up	0.00813105	76	GeneID:105842810	protein_coding		KWMTBOMO07021	probable methyltransferase TARBP1 [Bombyx mori]	PREDICTED:_probable_methyltransferase_TARBP1_[Bombyx_mori]	uncharacterized LOC105842810
LOC105841711	0.990297	26.4759	0.374725	up	6.55205e-07	80	GeneID:105841711	protein_coding		KWMTBOMO00251	uncharacterized protein LOC111364281, partial [Spodoptera litura]	PREDICTED:_uncharacterized_protein_LOC106713896,_partial_[Papilio_machaon]	protein ALP1-like
LOC101744295	0.997717	21.9444	0.374653	up	0.00634832	66	GeneID:101744295	protein_coding		KWMTBOMO01660	enhancer of mRNA-decapping protein 4 [Bombyx mori]	PREDICTED:_enhancer_of_mRNA-decapping_protein_4-like_[Bombyx_mori]	reticulocalbin-2		GO:0005509,GO:0005576	calcium ion binding|extracellular region
LOC101735698	0.979452	26.0101	0.374241	up	6.48151e-11	79	GeneID:101735698	protein_coding	Ttll6	KWMTBOMO10790	tubulin polyglutamylase TTLL6 isoform X1 [Bombyx mori]	PREDICTED:_tubulin_polyglutamylase_TTLL6_[Bombyx_mori]	tubulin polyglutamylase TTLL6		GO:0001578,GO:0003353,GO:0005524,GO:0005737,GO:0005874,GO:0015631,GO:0018095,GO:0036064,GO:0051013,GO:0070739	microtubule bundle formation|positive regulation of cilium movement|ATP binding|cytoplasm|microtubule|tubulin binding|protein polyglutamylation|ciliary basal body|microtubule severing|protein-glutamic acid ligase activity
LOC101741644	0.996861	22.4781	0.373976	up	0.00175593	68	GeneID:101741644	protein_coding	HEATR5B	KWMTBOMO03889	HEAT repeat-containing protein 5B [Bombyx mori]	PREDICTED:_HEAT_repeat-containing_protein_5B_[Bombyx_mori]	HEAT repeat-containing protein 5B		GO:0005829,GO:0006897,GO:0008104,GO:0016020,GO:0030139,GO:0042147	cytosol|endocytosis|protein localization|membrane|endocytic vesicle|retrograde transport, endosome to Golgi
LOC101747014	0.997146	24.7859	0.373616	up	0.00517428	75	GeneID:101747014	protein_coding	nrf-6	KWMTBOMO11228	nose resistant to fluoxetine protein 6 isoform X5 [Bombyx mori]	PREDICTED:_nose_resistant_to_fluoxetine_protein_6-like_[Bombyx_mori]	nose resistant to fluoxetine protein 6		GO:0006869,GO:0007275,GO:0008289,GO:0016021,GO:0016747	lipid transport|multicellular organism development|lipid binding|integral component of membrane|transferase activity, transferring acyl groups other than amino-acyl groups
LOC101744367	0.994007	25.0838	0.373374	up	4.97223e-05	76	GeneID:101744367	protein_coding	RTase	KWMTBOMO06946	uncharacterized protein LOC101744367, partial [Bombyx mori]	PREDICTED:_uncharacterized_protein_LOC101744367,_partial_[Bombyx_mori]	uncharacterized LOC101744367		GO:0003964,GO:0006313	RNA-directed DNA polymerase activity|transposition, DNA-mediated
LOC101741525	0.997432	25.6612	0.373258	up	0.00957603	78	GeneID:101741525	protein_coding					uncharacterized LOC101741525
serpin-22	0.885845	24.034	0.373094	up	4.77213e-70	73	GeneID:100272187	protein_coding		KWMTBOMO09259	reverse transcriptase [Bombyx mori]	reverse_transcriptase_[Bombyx_mori]	serine protease inhibitor 22
LOC110386234	0.990868	24.4981	0.372854	up	4.32037e-07	74	GeneID:110386234	lncRNA
LOC110386938	0.995434	23.4654	0.372698	up	0.000189043	71	GeneID:110386938	protein_coding		KWMTBOMO06053	vacuolar protein sorting-associated protein 13D [Bombyx mori]	PREDICTED:_vacuolar_protein_sorting-associated_protein_13D_[Papilio_xuthus]	uncharacterized LOC110386938
LOC101742632	0.994863	23.2123	0.37265	up	0.00013976	70	GeneID:101742632	protein_coding		KWMTBOMO06413	uncharacterized protein LOC101742632 [Bombyx mori]	PREDICTED:_uncharacterized_protein_LOC101742632_isoform_X2_[Bombyx_mori]	uncharacterized LOC101742632
CTL5	0.927511	24.8277	0.372513	up	2.69956e-40	75	GeneID:692946	protein_coding		KWMTBOMO01829	C-type lectin 5 precursor [Bombyx mori]	C-type_lectin_5_precursor_[Bombyx_mori]	C-type lectin 5
LOC101746336	0.994292	25.1358	0.372459	up	4.60633e-05	76	GeneID:101746336	protein_coding	Harbi1	KWMTBOMO16509	putative nuclease HARBI1 [Bombyx mori]	Putative_nuclease_HARBI1-like_Protein_[Tribolium_castaneum]	uncharacterized LOC101746336		GO:0004518,GO:0005634,GO:0005737,GO:0046872	nuclease activity|nucleus|cytoplasm|metal ion binding
LOC110384802	0.980594	26.2494	0.371939	up	6.14451e-12	79	GeneID:110384802	protein_coding	rg	KWMTBOMO12354	chondroitin sulfate synthase 1 [Bombyx mori]	PREDICTED:_chondroitin_sulfate_synthase_1_[Bombyx_mori]	neurobeachin-like		GO:0005737,GO:0007528,GO:0007614,GO:0008355,GO:0016021,GO:0016319,GO:0042462,GO:0042675,GO:0043025,GO:0043204,GO:0051018	cytoplasm|neuromuscular junction development|short-term memory|olfactory learning|integral component of membrane|mushroom body development|eye photoreceptor cell development|compound eye cone cell differentiation|neuronal cell body|perikaryon|protein kinase A binding
ChiR1	0.984304	25.3217	0.371916	up	1.14879e-09	77	GeneID:692403	protein_coding	Cht10	KWMTBOMO05735	probable chitinase 10 [Spodoptera litura]	Chitinase-related_protein_1_[Operophtera_brumata]	chitinase-related protein 1		GO:0000272,GO:0004568,GO:0005576,GO:0006032,GO:0008061	polysaccharide catabolic process|chitinase activity|extracellular region|chitin catabolic process|chitin binding	ko00520	Amino sugar and nucleotide sugar metabolism
LOC105842375	0.9629	26.0644	0.371862	up	2.77718e-23	79	GeneID:105842375	lncRNA		KWMTBOMO12354	chondroitin sulfate synthase 1 [Bombyx mori]	PREDICTED:_chondroitin_sulfate_synthase_1_[Bombyx_mori]
LOC101742562	0.980594	25.924	0.369731	up	1.01395e-12	78	GeneID:101742562	protein_coding		KWMTBOMO13039	homeobox protein 2 [Bombyx mori]	PREDICTED:_uncharacterized_protein_LOC101742562_[Bombyx_mori]	homeobox protein 2
LOC101746485	0.986872	25.1581	0.369642	up	2.70912e-09	76	GeneID:101746485	protein_coding	unc-119	KWMTBOMO09673	protein unc-119 homolog [Bombyx mori]	PREDICTED:_protein_unc-119_homolog_[Papilio_polytes]	protein unc-119 homolog		GO:0007399,GO:0008289,GO:0042953,GO:0060271	nervous system development|lipid binding|lipoprotein transport|cilium assembly
LOC110385036	0.737158	20.9626	0.369378	up	1.51374e-179	63	GeneID:110385036	protein_coding		KWMTBOMO15239	--	PREDICTED:_uncharacterized_protein_LOC101745792_[Bombyx_mori]	uncharacterized LOC110385036
LOC101743834	0.997432	25.1428	0.369366	up	0.0101584	76	GeneID:101743834	protein_coding	ALPL	KWMTBOMO10751	alkaline phosphatase [Bombyx mori]	PREDICTED:_alkaline_phosphatase-like_[Bombyx_mori]	alkaline phosphatase		GO:0004035,GO:0005886,GO:0031225,GO:0046872,GO:0065010	alkaline phosphatase activity|plasma membrane|anchored component of membrane|metal ion binding|extracellular membrane-bounded organelle	ko02020,ko00627,ko00790	Two-component system|Aminobenzoate degradation|Folate biosynthesis
LOC110385946	0.997146	25.4837	0.36932	up	0.00448647	77	GeneID:110385946	lncRNA		KWMTBOMO03304	progestin and adipoQ receptor family member 4 [Bombyx mori]	PREDICTED:_progestin_and_adipoQ_receptor_family_member_4_[Papilio_xuthus]
LOC105842274	0.97774	25.0768	0.368746	up	1.08766e-13	76	GeneID:105842274	lncRNA		KWMTBOMO03299	hypothetical protein RR46_03773 [Papilio xuthus]	hypothetical_protein_RR46_03773_[Papilio_xuthus]					ko00982,ko00480,ko00980	Drug metabolism - cytochrome P450|Glutathione metabolism|Metabolism of xenobiotics by cytochrome P450
LOC101743018	0.997717	19.8214	0.368612	up	0.0125743	60	GeneID:101743018	protein_coding		KWMTBOMO13418	protein anon-73B1 [Bombyx mori]	PREDICTED:_protein_anon-73B1_[Papilio_xuthus]	protein anon-73B1
LOC101740244	0.991153	24.1829	0.368581	up	1.93345e-06	73	GeneID:101740244	protein_coding	CG2145	KWMTBOMO02805	poly(U)-specific endoribonuclease-D isoform X1 [Bombyx mori]	PREDICTED:_poly(U)-specific_endoribonuclease-D_isoform_X1_[Bombyx_mori]	poly(U)-specific endoribonuclease homolog		GO:0003723,GO:0004521,GO:0005576,GO:0046872,GO:0090502	RNA binding|endoribonuclease activity|extracellular region|metal ion binding|RNA phosphodiester bond hydrolysis, endonucleolytic
LOC105841753	0.998002	24.1963	0.368362	up	0.0170701	73	GeneID:105841753	protein_coding		KWMTBOMO04088	uncharacterized protein LOC105841753 [Bombyx mori]	PREDICTED:_uncharacterized_protein_LOC105841753_[Bombyx_mori]	uncharacterized LOC105841753
LOC101743806	0.992295	24.2158	0.367858	up	4.28425e-06	73	GeneID:101743806	protein_coding	Skeletor	KWMTBOMO15468	protein Skeletor, isoforms B/C [Bombyx mori]	PREDICTED:_protein_Skeletor,_isoforms_B/C_[Bombyx_mori]	protein Skeletor, isoforms B/C		GO:0004500,GO:0005634,GO:0005700,GO:0005730,GO:0005737,GO:0005819,GO:0005874,GO:0006584,GO:0006997,GO:0051225,GO:0051301,GO:0051321	dopamine beta-monooxygenase activity|nucleus|polytene chromosome|nucleolus|cytoplasm|spindle|microtubule|catecholamine metabolic process|nucleus organization|spindle assembly|cell division|meiotic cell cycle
LOC101745246	0.982591	24.5636	0.367645	up	2.04272e-11	74	GeneID:101745246	protein_coding	SV2C	KWMTBOMO12490	synaptic vesicle glycoprotein 2B [Bombyx mori]	PREDICTED:_synaptic_vesicle_glycoprotein_2B-like_[Papilio_xuthus]	synaptic vesicle glycoprotein 2B		GO:0005886,GO:0006836,GO:0007268,GO:0008021,GO:0016021,GO:0022857,GO:0030054,GO:0030285,GO:0030672,GO:0043005	plasma membrane|neurotransmitter transport|chemical synaptic transmission|synaptic vesicle|integral component of membrane|transmembrane transporter activity|cell junction|integral component of synaptic vesicle membrane|synaptic vesicle membrane|neuron projection	ko04512	ECM-receptor interaction
Bm-re	0.811644	22.5896	0.366932	up	4.31853e-125	68	GeneID:101741261	protein_coding	Mfsd12	KWMTBOMO02789	Bm-re [Bombyx mori]	uncharacterized_protein_LOC101741261_[Bombyx_mori]	major facilitator superfamily domain-containing protein 12-like		GO:0016021	integral component of membrane
CYP6AN2	0.996005	24.2252	0.366843	up	0.000777806	73	GeneID:101743305	protein_coding	CYP6B7	KWMTBOMO13412	uncharacterized protein LOC101743305 [Bombyx mori]	Cytochrome_P450_[Operophtera_brumata]	cytochrome P450 6B7-like		GO:0005506,GO:0005789,GO:0020037,GO:0031090,GO:0070330	iron ion binding|endoplasmic reticulum membrane|heme binding|organelle membrane|aromatase activity
LOC101736582	0.998288	22.8895	0.365976	up	0.0203435	69	GeneID:101736582	protein_coding	ADORA2A	KWMTBOMO05559	adenosine receptor A2b [Bombyx mori]	PREDICTED:_adenosine_receptor_A3_[Amyelois_transitella]	adenosine receptor A2b		GO:0001609,GO:0001963,GO:0001975,GO:0005882,GO:0005886,GO:0005887,GO:0006171,GO:0006355,GO:0006469,GO:0006909,GO:0006915,GO:0006954,GO:0006968,GO:0007186,GO:0007188,GO:0007189,GO:0007205,GO:0007267,GO:0007271,GO:0007417,GO:0007596,GO:0007600,GO:0007626,GO:0008015,GO:0008285,GO:0012505,GO:0014049,GO:0014057,GO:0014061,GO:0014069,GO:0016020,GO:0019899,GO:0030425,GO:0030673,GO:0031000,GO:0031802,GO:…	G protein-coupled adenosine receptor activity|synaptic transmission, dopaminergic|response to amphetamine|intermediate filament|plasma membrane|integral component of plasma membrane|cAMP biosynthetic process|regulation of transcription, DNA-templated|negative regulation of protein kinase activity|phagocytosis|apoptotic process|inflammatory response|cellular defense response|G protein-coupled rece…	ko04024,ko04015,ko04020,ko04080,ko04270	cAMP signaling pathway|Rap1 signaling pathway|Calcium signaling pathway|Neuroactive ligand-receptor interaction|Vascular smooth muscle contraction
LOC101740425	0.990297	24.8776	0.365792	up	1.4721e-06	75	GeneID:101740425	protein_coding	CG5065	KWMTBOMO05607	putative fatty acyl-CoA reductase CG5065 [Bombyx mori]	PREDICTED:_putative_fatty_acyl-CoA_reductase_CG5065_[Bombyx_mori]	putative fatty acyl-CoA reductase CG5065		GO:0005777,GO:0005778,GO:0005779,GO:0008611,GO:0010025,GO:0035336,GO:0080019,GO:0102965	peroxisome|peroxisomal membrane|integral component of peroxisomal membrane|ether lipid biosynthetic process|wax biosynthetic process|long-chain fatty-acyl-CoA metabolic process|fatty-acyl-CoA reductase (alcohol-forming) activity|alcohol-forming fatty acyl-CoA reductase activity	ko04212,ko00073,ko04146	Longevity regulating pathway - worm|Cutin, suberine and wax biosynthesis|Peroxisome
LOC101738068	0.97403	25.8343	0.365354	up	1.7298e-14	78	GeneID:101738068	protein_coding	FucTC	KWMTBOMO08320	alpha-(1,3)-fucosyltransferase C [Bombyx mori]	Uncharacterized_protein_OBRU01_10145_[Operophtera_brumata]	alpha-(1,3)-fucosyltransferase C		GO:0006486,GO:0008417,GO:0016021,GO:0032580,GO:0036065,GO:0046920	protein glycosylation|fucosyltransferase activity|integral component of membrane|Golgi cisterna membrane|fucosylation|alpha-(1->3)-fucosyltransferase activity	ko00513	Various types of N-glycan biosynthesis
LOC101740429	0.976598	25.7145	0.364707	up	4.26918e-13	78	GeneID:101740429	protein_coding		KWMTBOMO02519	uncharacterized protein LOC101740429 [Bombyx mori]	PREDICTED:_uncharacterized_protein_LOC101740429_[Bombyx_mori]	uncharacterized LOC101740429
LOC101742172	0.931792	25.1315	0.364566	up	8.87243e-42	76	GeneID:101742172	protein_coding		KWMTBOMO06496	uncharacterized protein LOC101742172 isoform X4 [Bombyx mori]	PREDICTED:_uncharacterized_protein_LOC101742172_isoform_X4_[Bombyx_mori]	uncharacterized LOC101742172
LOC110385345	0.994863	23.3686	0.364438	up	0.000131153	71	GeneID:110385345	protein_coding		KWMTBOMO11203	pregnancy zone protein [Bombyx mori]	PREDICTED:_alpha-2-macroglobulin-like_[Bombyx_mori]	uncharacterized LOC110385345
LOC101743521	0.931221	24.9207	0.364224	up	7.60615e-39	75	GeneID:101743521	protein_coding		KWMTBOMO00498	myristoylated alanine-rich C-kinase substrate [Bombyx mori]	PREDICTED:_uncharacterized_protein_LOC106717135_isoform_X1_[Papilio_machaon]	myristoylated alanine-rich C-kinase substrate
LOC101744645	0.996861	21.8691	0.363818	up	0.00247088	66	GeneID:101744645	protein_coding		KWMTBOMO08456	uncharacterized protein LOC101744645 isoform X3 [Bombyx mori]	PREDICTED:_uncharacterized_protein_LOC101744645_[Bombyx_mori]	uncharacterized LOC101744645
LOC110386681	0.99629	24.3217	0.363145	up	0.00132643	74	GeneID:110386681	protein_coding	AK9	KWMTBOMO05810	PREDICTED: adenylate kinase 9 isoform X2 [Amyelois transitella]	PREDICTED:_adenylate_kinase_9_isoform_X2_[Amyelois_transitella]	adenylate kinase 9-like		GO:0004550,GO:0005524,GO:0005634,GO:0005654,GO:0005737,GO:0005829,GO:0006174,GO:0006186,GO:0006756,GO:0006757,GO:0015949,GO:0019206,GO:0031965,GO:0050145,GO:0061508,GO:0061565,GO:0061566,GO:0061567,GO:0061568,GO:0061569,GO:0061570,GO:0061571	nucleoside diphosphate kinase activity|ATP binding|nucleus|nucleoplasm|cytoplasm|cytosol|dADP phosphorylation|dGDP phosphorylation|AMP phosphorylation|ATP generation from ADP|nucleobase-containing small molecule interconversion|nucleoside kinase activity|nuclear membrane|nucleoside monophosphate kinase activity|CDP phosphorylation|dAMP phosphorylation|CMP phosphorylation|dCMP phosphorylation|GDP …	ko00230,ko00240	Purine metabolism|Pyrimidine metabolism
LOC101738625	0.996861	21.9012	0.362918	up	0.0026361	66	GeneID:101738625	lncRNA		KWMTBOMO02821	uncharacterized protein LOC101736207 isoform X2 [Bombyx mori]	hypothetical_protein_RR48_13886_[Papilio_machaon]
LOC101736635	0.998002	23.5558	0.362796	up	0.0161619	71	GeneID:101736635	protein_coding	MAP3K9	KWMTBOMO10725	mitogen-activated protein kinase kinase kinase 11-like isoform X3 [Spodoptera litura]	PREDICTED:_mitogen-activated_protein_kinase_kinase_kinase_11-like_[Papilio_xuthus]	mitogen-activated protein kinase kinase kinase 11		GO:0000165,GO:0004674,GO:0004706,GO:0004708,GO:0005524,GO:0005622,GO:0006468,GO:0006915,GO:0007257,GO:0042803,GO:0043065,GO:0046777	MAPK cascade|protein serine/threonine kinase activity|JUN kinase kinase kinase activity|MAP kinase kinase activity|ATP binding|intracellular|protein phosphorylation|apoptotic process|activation of JUN kinase activity|protein homodimerization activity|positive regulation of apoptotic process|protein autophosphorylation	ko04013	MAPK signaling pathway - fly
LOC101737359	0.998288	22.71	0.362576	up	0.0212437	69	GeneID:101737359	protein_coding	por				protein-serine O-palmitoleoyltransferase porcupine		GO:0005783,GO:0005789,GO:0006497,GO:0016021,GO:0016055,GO:0045234,GO:1990698	endoplasmic reticulum|endoplasmic reticulum membrane|protein lipidation|integral component of membrane|Wnt signaling pathway|protein palmitoleylation|palmitoleoyltransferase activity	ko04310	Wnt signaling pathway
LOC101740450	0.820205	22.6117	0.362552	up	1.46938e-118	68	GeneID:101740450	protein_coding	svop-1	KWMTBOMO03208	organic cation/carnitine transporter 7 [Bombyx mori]	PREDICTED:_organic_cation/carnitine_transporter_7-like_[Bombyx_mori]	organic cation/carnitine transporter 7		GO:0016021,GO:0022857	integral component of membrane|transmembrane transporter activity
LOC101738867	0.959475	25.16	0.362232	up	1.07877e-22	76	GeneID:101738867	protein_coding		KWMTBOMO01009	uncharacterized protein LOC101738867 [Bombyx mori]	PREDICTED:_uncharacterized_protein_LOC101738867_[Bombyx_mori]	uncharacterized LOC101738867
LOC101739883	0.998002	23.5705	0.362038	up	0.0159901	71	GeneID:101739883	protein_coding	ck	KWMTBOMO01798	myosin-VIIa isoform X1 [Bombyx mori]	PREDICTED:_myosin-VIIa-like_isoform_X1_[Bombyx_mori]	myosin-VIIa		GO:0003774,GO:0003779,GO:0005524,GO:0005737,GO:0005902,GO:0005938,GO:0007015,GO:0007423,GO:0007469,GO:0007605,GO:0008407,GO:0008586,GO:0016459,GO:0016461,GO:0030048,GO:0030898,GO:0031477,GO:0032027,GO:0032529,GO:0035182,GO:0035293,GO:0035317,GO:0042623,GO:0045179,GO:0045180,GO:0045296,GO:0048800,GO:0051015,GO:0070825	motor activity|actin binding|ATP binding|cytoplasm|microvillus|cell cortex|actin filament organization|sensory organ development|antennal development|sensory perception of sound|chaeta morphogenesis|imaginal disc-derived wing vein morphogenesis|myosin complex|unconventional myosin complex|actin filament-based movement|actin-dependent ATPase activity|myosin VII complex|myosin light chain binding|f…
LOC101746176	0.988014	24.6323	0.36169	up	4.6345e-08	74	GeneID:101746176	protein_coding	TMEM86B	KWMTBOMO08198	lysoplasmalogenase [Bombyx mori]	PREDICTED:_lysoplasmalogenase-like_protein_TMEM86A_[Amyelois_transitella]	lysoplasmalogenase		GO:0005737,GO:0016020,GO:0016021,GO:0046485,GO:0047408,GO:0047409	cytoplasm|membrane|integral component of membrane|ether lipid metabolic process|alkenylglycerophosphocholine hydrolase activity|alkenylglycerophosphoethanolamine hydrolase activity
Chi	0.993721	25.2296	0.361604	up	0.000183274	76	GeneID:693039	protein_coding		KWMTBOMO03966	chitinase precursor [Bombyx mori]	chitinase_precursor_[Bombyx_mori]	chitinase		GO:0000272,GO:0004568,GO:0005576,GO:0006032,GO:0008061	polysaccharide catabolic process|chitinase activity|extracellular region|chitin catabolic process|chitin binding	ko00520	Amino sugar and nucleotide sugar metabolism
LOC101745897	0.916381	24.4281	0.361336	up	6.96186e-50	74	GeneID:101745897	protein_coding		KWMTBOMO05045	LOW QUALITY PROTEIN: peroxisomal membrane protein PEX14 [Bombyx mori]	PREDICTED:_uncharacterized_protein_DDB_G0292642_[Bombyx_mori]	peroxisomal membrane protein PEX14
LOC105841428	0.992295	24.3372	0.361188	up	3.79028e-06	74	GeneID:105841428	protein_coding		KWMTBOMO12861	uncharacterized protein LOC113502266 [Trichoplusia ni]	PREDICTED:_uncharacterized_protein_LOC101744402_[Bombyx_mori]	uncharacterized LOC105841428
LOC101740358	0.9629	25.67	0.361171	up	2.58771e-21	78	GeneID:101740358	protein_coding	Csmd1	KWMTBOMO05179	uncharacterized protein LOC101740358 isoform X2 [Bombyx mori]	PREDICTED:_uncharacterized_protein_LOC101740358_isoform_X2_[Bombyx_mori]	uncharacterized LOC101740358		GO:0001964,GO:0016021,GO:0042593	startle response|integral component of membrane|glucose homeostasis
LOC110386635	0.994863	24.5155	0.360246	up	0.000107319	74	GeneID:110386635	lncRNA
LOC101737423	0.997717	21.6757	0.35985	up	0.0070686	66	GeneID:101737423	protein_coding	SGSH	KWMTBOMO10042	N-sulphoglucosamine sulphohydrolase [Bombyx mori]	PREDICTED:_N-sulphoglucosamine_sulphohydrolase_[Plutella_xylostella]	N-sulphoglucosamine sulphohydrolase		GO:0005764,GO:0006027,GO:0008484,GO:0016250,GO:0030200,GO:0043202,GO:0046872,GO:0070062	lysosome|glycosaminoglycan catabolic process|sulfuric ester hydrolase activity|N-sulfoglucosamine sulfohydrolase activity|heparan sulfate proteoglycan catabolic process|lysosomal lumen|metal ion binding|extracellular exosome	ko00531,ko04142	Glycosaminoglycan degradation|Lysosome
LOC101739181	0.994578	23.984	0.358449	up	8.82641e-05	73	GeneID:101739181	protein_coding	Tpcn1	KWMTBOMO09443	LOW QUALITY PROTEIN: two pore calcium channel protein 1 [Bombyx mori]	PREDICTED:_LOW_QUALITY_PROTEIN:_two_pore_calcium_channel_protein_1-like_[Bombyx_mori]	two pore calcium channel protein 1		GO:0005245,GO:0005765,GO:0010008,GO:0016021,GO:0034765,GO:0072345	voltage-gated calcium channel activity|lysosomal membrane|endosome membrane|integral component of membrane|regulation of ion transmembrane transport|NAADP-sensitive calcium-release channel activity
LOC101739641	0.962043	25.2273	0.358344	up	9.98916e-21	76	GeneID:101739641	protein_coding		KWMTBOMO03178	uncharacterized protein LOC101739641 [Bombyx mori]	PREDICTED:_serine/arginine_repetitive_matrix_protein_1-like_[Amyelois_transitella]	uncharacterized LOC101739641
LOC101742384	0.835331	23.1735	0.358146	up	2.93523e-107	70	GeneID:101742384	protein_coding	rdx	KWMTBOMO05152	speckle-type POZ protein isoform X1 [Bombyx mori]	PREDICTED:_speckle-type_POZ_protein_isoform_X1_[Amyelois_transitella]	protein roadkill	Others	GO:0001654,GO:0005634,GO:0005654,GO:0005737,GO:0006511,GO:0007367,GO:0016567,GO:0030162,GO:0031625,GO:0031648,GO:0042067,GO:0042308,GO:0042802,GO:0042803,GO:0043065,GO:0043161,GO:0045879,GO:0046330,GO:0048592,GO:0051865,GO:1901044	eye development|nucleus|nucleoplasm|cytoplasm|ubiquitin-dependent protein catabolic process|segment polarity determination|protein ubiquitination|regulation of proteolysis|ubiquitin protein ligase binding|protein destabilization|establishment of ommatidial planar polarity|negative regulation of protein import into nucleus|identical protein binding|protein homodimerization activity|positive regula…	ko04341,ko04340	Hedgehog signaling pathway - fly|Hedgehog signaling pathway
LOC101746292	0.996861	22.8078	0.357738	up	0.00311063	69	GeneID:101746292	protein_coding	NISCH	KWMTBOMO04091	nischarin [Spodoptera litura]	PREDICTED:_nischarin_[Amyelois_transitella]	nischarin	TSC22	GO:0005178,GO:0005200,GO:0005737,GO:0005769,GO:0005829,GO:0005886,GO:0006006,GO:0006915,GO:0008217,GO:0016020,GO:0016601,GO:0019901,GO:0030036,GO:0030336,GO:0032228,GO:0035091,GO:0042802,GO:0048243,GO:0055037	integrin binding|structural constituent of cytoskeleton|cytoplasm|early endosome|cytosol|plasma membrane|glucose metabolic process|apoptotic process|regulation of blood pressure|membrane|Rac protein signal transduction|protein kinase binding|actin cytoskeleton organization|negative regulation of cell migration|regulation of synaptic transmission, GABAergic|phosphatidylinositol binding|identical p…
LOC105841286	0.994292	24.9884	0.357734	up	5.05806e-05	76	GeneID:105841286	protein_coding	crbn	KWMTBOMO08565	protein cereblon isoform X1 [Bombyx mori]	PREDICTED:_protein_cereblon-like_isoform_X1_[Bombyx_mori]	protein cereblon		GO:0005634,GO:0005737,GO:0016567,GO:0031464,GO:0043161,GO:0046872	nucleus|cytoplasm|protein ubiquitination|Cul4A-RING E3 ubiquitin ligase complex|proteasome-mediated ubiquitin-dependent protein catabolic process|metal ion binding
LOC101745825	0.944064	24.6386	0.357726	up	2.61295e-33	74	GeneID:101745825	protein_coding		KWMTBOMO07639	mucin-17 isoform X5 [Bombyx mori]	PREDICTED:_mucin-17-like_isoform_X8_[Bombyx_mori]	mucin-3A
LOC101743697	0.997432	24.9183	0.35769	up	0.0135198	75	GeneID:101743697	protein_coding	DNAH6	KWMTBOMO00323	dynein heavy chain 6, axonemal isoform X2 [Bombyx mori]	PREDICTED:_dynein_heavy_chain_6,_axonemal_[Bombyx_mori]	dynein heavy chain 6, axonemal		GO:0005524,GO:0005858,GO:0005874,GO:0007018,GO:0008569,GO:0030286,GO:0045503,GO:0045505,GO:0051959,GO:0060285	ATP binding|axonemal dynein complex|microtubule|microtubule-based movement|ATP-dependent microtubule motor activity, minus-end-directed|dynein complex|dynein light chain binding|dynein intermediate chain binding|dynein light intermediate chain binding|cilium-dependent cell motility
LOC101739483	0.983447	24.5464	0.357475	up	1.23159e-10	74	GeneID:101739483	protein_coding		KWMTBOMO16166	flocculation protein FLO11 [Bombyx mori]	PREDICTED:_flocculation_protein_FLO11_[Bombyx_mori]	flocculation protein FLO11
LOC105842407	0.99629	24.712	0.357328	up	0.00144245	75	GeneID:105842407	protein_coding		KWMTBOMO13120	uncharacterized protein LOC105842407 [Bombyx mori]	PREDICTED:_uncharacterized_protein_LOC105842407_[Bombyx_mori]	uncharacterized LOC105842407
LOC105841585	0.993151	24.7578	0.357194	up	1.66933e-05	75	GeneID:105841585	lncRNA		KWMTBOMO15636	uncharacterized protein LOC112048547 [Bicyclus anynana]	endonuclease-reverse_transcriptase_[Bombyx_mori]
LOC101746809	0.992865	25.0309	0.356948	up	1.74821e-05	76	GeneID:101746809	protein_coding	KCTD1	KWMTBOMO00247	BTB/POZ domain-containing protein KCTD1 [Bombyx mori]	PREDICTED:_BTB/POZ_domain-containing_protein_KCTD1_[Bombyx_mori]	BTB/POZ domain-containing protein KCTD1		GO:0003714,GO:0005634,GO:0008134,GO:0042802,GO:0045892,GO:0051260	transcription corepressor activity|nucleus|transcription factor binding|identical protein binding|negative regulation of transcription, DNA-templated|protein homooligomerization
LOC101742214	0.995719	22.4072	0.356221	up	0.000938935	68	GeneID:101742214	protein_coding	EPHX4	KWMTBOMO08009	epoxide hydrolase 4 isoform X1 [Bombyx mori]	PREDICTED:_epoxide_hydrolase_3-like_[Papilio_xuthus]	epoxide hydrolase 4		GO:0016021,GO:0016787	integral component of membrane|hydrolase activity
LOC110385911	0.986587	27.0607	0.355796	up	1.52592e-08	82	GeneID:110385911	protein_coding					uncharacterized LOC110385911
LOC101736460	0.97774	24.982	0.355518	up	3.75624e-15	76	GeneID:101736460	protein_coding	BCR	KWMTBOMO04613	active breakpoint cluster region-related protein isoform X1 [Bombyx mori]	PREDICTED:_active_breakpoint_cluster_region-related_protein_isoform_X1_[Bombyx_mori]	active breakpoint cluster region-related protein	bHLH
LOC101744460	0.989441	27.5481	0.355335	up	9.56935e-06	83	GeneID:101744460	protein_coding		KWMTBOMO12083	uncharacterized protein LOC101744460 isoform X1 [Bombyx mori]	PREDICTED:_uncharacterized_protein_LOC101744460_isoform_X1_[Bombyx_mori]	uncharacterized LOC101744460
LOC101738788	0.996005	23.8697	0.35514	up	0.000681978	72	GeneID:101738788	protein_coding	FBXO28	KWMTBOMO14311	F-box only protein 28 [Bombyx mori]	putative_F-box_protein_28_[Danaus_plexippus]	F-box only protein 28		GO:0000776,GO:0000777	kinetochore|condensed chromosome kinetochore
LOC101741466	0.997432	23.5982	0.354954	up	0.0109992	71	GeneID:101741466	protein_coding					zinc finger protein 583-like	zf-C2H2
LOC105842722	0.997717	21.701	0.354793	up	0.0070246	66	GeneID:105842722	protein_coding	PIGW				GPI-anchored wall transfer protein 1-like		GO:0005789,GO:0006506,GO:0016021,GO:0032216,GO:0072659	endoplasmic reticulum membrane|GPI anchor biosynthetic process|integral component of membrane|glucosaminyl-phosphotidylinositol O-acyltransferase activity|protein localization to plasma membrane	ko00563	Glycosylphosphatidylinositol(GPI)-anchor biosynthesis
LOC101743425	0.997146	24.5786	0.354701	up	0.00650403	74	GeneID:101743425	protein_coding	CalpC	KWMTBOMO00102	calpain-C [Bombyx mori]	PREDICTED:_calpain-C_[Bombyx_mori]	calpain-C	Others	GO:0004198,GO:0005509,GO:0005737,GO:0006508	calcium-dependent cysteine-type endopeptidase activity|calcium ion binding|cytoplasm|proteolysis
LOC101738673	0.986301	25.0817	0.354672	up	2.14578e-08	76	GeneID:101738673	protein_coding		KWMTBOMO05303	uncharacterized protein LOC101738673 [Bombyx mori]	PREDICTED:_uncharacterized_protein_LOC101738673_[Bombyx_mori]	uncharacterized LOC101738673
LOC101738066	0.991438	25.0126	0.354657	up	1.61717e-06	76	GeneID:101738066	protein_coding	ZFX	KWMTBOMO06196	zinc finger protein 91 isoform X1 [Bombyx mori]	PREDICTED:_zinc_finger_protein_91-like_isoform_X1_[Bombyx_mori]	zinc finger protein 91	zf-C2H2	GO:0000981,GO:0001541,GO:0003677,GO:0003713,GO:0005654,GO:0005730,GO:0007283,GO:0009566,GO:0009791,GO:0035264,GO:0046872,GO:0048599,GO:0048872,GO:0060746	DNA-binding transcription factor activity, RNA polymerase II-specific|ovarian follicle development|DNA binding|transcription coactivator activity|nucleoplasm|nucleolus|spermatogenesis|fertilization|post-embryonic development|multicellular organism growth|metal ion binding|oocyte development|homeostasis of number of cells|parental behavior
LOC101746073	0.97089	25.7363	0.354646	up	3.2285e-15	78	GeneID:101746073	protein_coding	Cht10	KWMTBOMO10503	uncharacterized protein LOC101746073 [Bombyx mori]	PREDICTED:_uncharacterized_protein_LOC101746073_[Bombyx_mori]	uncharacterized LOC101746073		GO:0000272,GO:0004568,GO:0005576,GO:0006032,GO:0008061	polysaccharide catabolic process|chitinase activity|extracellular region|chitin catabolic process|chitin binding
LOC101735431	0.998288	20.6585	0.35449	up	0.0272306	62	GeneID:101735431	protein_coding	PARP16	KWMTBOMO02729	carboxylesterase 4A [Galleria mellonella]	Acetylcholinesterase_[Papilio_xuthus]	mono [ADP-ribose] polymerase PARP16		GO:0003950,GO:0005622,GO:0005635,GO:0005783,GO:0005789,GO:0005829,GO:0006471,GO:0016020,GO:0016021,GO:0019900,GO:0030968,GO:0034356,GO:0036498,GO:0043539,GO:0060548,GO:0070213,GO:0071782,GO:0071902,GO:1990830	NAD+ ADP-ribosyltransferase activity|intracellular|nuclear envelope|endoplasmic reticulum|endoplasmic reticulum membrane|cytosol|protein ADP-ribosylation|membrane|integral component of membrane|kinase binding|endoplasmic reticulum unfolded protein response|NAD biosynthesis via nicotinamide riboside salvage pathway|IRE1-mediated unfolded protein response|protein serine/threonine kinase activator a…
LOC110385476	0.979167	25.9447	0.354474	up	1.85658e-13	78	GeneID:110385476	lncRNA		KWMTBOMO14492	endonuclease-reverse transcriptase [Bombyx mori]	endonuclease-reverse_transcriptase_[Bombyx_mori]
LOC105841837	0.993151	25.8227	0.354406	up	2.60434e-05	78	GeneID:105841837	protein_coding		KWMTBOMO12144	PREDICTED: uncharacterized protein LOC106134811 [Amyelois transitella]	PREDICTED:_uncharacterized_protein_LOC105841837_isoform_X1_[Bombyx_mori]	uncharacterized LOC105841837
LOC101743880	0.991438	25.6126	0.354321	up	2.7199e-06	77	GeneID:101743880	protein_coding		KWMTBOMO03238	oocyte zinc finger protein XlCOF28 [Bombyx mori]	PREDICTED:_oocyte_zinc_finger_protein_XlCOF28_[Bombyx_mori]	oocyte zinc finger protein XlCOF28	zf-C2H2
LOC101741860	0.997717	19.867	0.353998	up	0.0135725	60	GeneID:101741860	protein_coding	ACVR2B	KWMTBOMO03265	activin receptor type-2B [Bombyx mori]	PREDICTED:_activin_receptor_type-2B-like_[Bombyx_mori]	activin receptor type-2B		GO:0005024,GO:0005026,GO:0005524,GO:0005887,GO:0007179,GO:0007389,GO:0008283,GO:0009798,GO:0019838,GO:0032924,GO:0034713,GO:0043235,GO:0043525,GO:0045178,GO:0046332,GO:0046872,GO:0048179,GO:0048185,GO:0048333,GO:0061550,GO:1901389	transforming growth factor beta-activated receptor activity|transforming growth factor beta receptor activity, type II|ATP binding|integral component of plasma membrane|transforming growth factor beta receptor signaling pathway|pattern specification process|cell proliferation|axis specification|growth factor binding|activin receptor signaling pathway|type I transforming growth factor beta recepto…
LOC110384725	0.998573	9.53363	0.35373	down	0.0391245	29	GeneID:110384725	protein_coding	CG16742	KWMTBOMO14239	uncharacterized protein LOC101736443 [Bombyx mori]	PREDICTED:_uncharacterized_protein_LOC101736443_[Bombyx_mori]	WASH complex subunit 2-like		GO:0045785,GO:0071203	positive regulation of cell adhesion|WASH complex	ko04144	Endocytosis
LOC101746304	0.878425	24.0788	0.353725	up	1.48623e-74	73	GeneID:101746304	protein_coding		KWMTBOMO02746	uncharacterized protein LOC101746304 [Bombyx mori]	PREDICTED:_uncharacterized_protein_LOC101746304_[Bombyx_mori]	uncharacterized LOC101746304
LOC101739606	0.998288	22.8872	0.353417	up	0.0225778	69	GeneID:101739606	protein_coding		KWMTBOMO12605	DET1 homolog [Bombyx mori]	DET1-like_[Papilio_machaon]	uncharacterized LOC101739606
LOC110385830	0.993436	25.4729	0.352939	up	3.17734e-05	77	GeneID:110385830	protein_coding		KWMTBOMO12251	uncharacterized protein LOC110385830 [Bombyx mori]	PREDICTED:_uncharacterized_protein_LOC105387844_[Plutella_xylostella]	uncharacterized LOC110385830
LOC101741321	0.992009	0.839564	0.352837	down	0.0359636	3	GeneID:101741321	protein_coding		KWMTBOMO10415	uncharacterized protein LOC101741321 [Bombyx mori]	PREDICTED:_uncharacterized_protein_LOC106717525_[Papilio_machaon]	uncharacterized LOC101741321
LOC101746447	0.983162	25.6495	0.352544	up	4.98146e-11	78	GeneID:101746447	protein_coding	ABCG8	KWMTBOMO12911	ATP-binding cassette sub-family G member 8 [Bombyx mori]	PREDICTED:_ATP-binding_cassette_sub-family_G_member_8_[Bombyx_mori]	ATP-binding cassette sub-family G member 8
LOC101741241	0.994007	25.051	0.352521	up	3.87983e-05	76	GeneID:101741241	protein_coding	SLC17A5	KWMTBOMO13440	sialin isoform X3 [Bombyx mori]	PREDICTED:_sialin_isoform_X1_[Bombyx_mori]	sialin		GO:0005351,GO:0005764,GO:0005765,GO:0005829,GO:0005886,GO:0005887,GO:0006811,GO:0006820,GO:0006865,GO:0009617,GO:0015136,GO:0015538,GO:0015739,GO:0016020,GO:0016021,GO:0030054,GO:0030672	carbohydrate:proton symporter activity|lysosome|lysosomal membrane|cytosol|plasma membrane|integral component of plasma membrane|ion transport|anion transport|amino acid transport|response to bacterium|sialic acid transmembrane transporter activity|sialic acid:proton symporter activity|sialic acid transport|membrane|integral component of membrane|cell junction|synaptic vesicle membrane
Apkc.1	0.998002	23.2044	0.352211	up	0.0176028	70	--	--	--	--	--	--	--	--	--	--	--	--
LOC101743017	0.992295	23.4046	0.351704	up	4.60493e-06	71	GeneID:101743017	protein_coding	CG15743	KWMTBOMO06406	putative inositol monophosphatase 3 [Bombyx mori]	putative_bisphosphate_nucleotidase_[Danaus_plexippus]	putative inositol monophosphatase 3		GO:0004441,GO:0005737,GO:0006021,GO:0006661,GO:0006796,GO:0007165,GO:0008254,GO:0008934,GO:0012505,GO:0016021,GO:0016311,GO:0046854,GO:0046872,GO:0052832,GO:0052833	inositol-1,4-bisphosphate 1-phosphatase activity|cytoplasm|inositol biosynthetic process|phosphatidylinositol biosynthetic process|phosphate-containing compound metabolic process|signal transduction|3'-nucleotidase activity|inositol monophosphate 1-phosphatase activity|endomembrane system|integral component of membrane|dephosphorylation|phosphatidylinositol phosphorylation|metal ion binding|inosi…	ko00562,ko04070,ko00920	Inositol phosphate metabolism|Phosphatidylinositol signaling system|Sulfur metabolism
LOC101745580	0.982591	25.6512	0.351679	up	2.80849e-11	78	GeneID:101745580	protein_coding	Bves	KWMTBOMO13944	blood vessel epicardial substance isoform X3 [Bombyx mori]	PREDICTED:_uncharacterized_protein_LOC101745580_isoform_X1_[Bombyx_mori]	blood vessel epicardial substance		GO:0001921,GO:0002027,GO:0002244,GO:0002931,GO:0005198,GO:0005886,GO:0005901,GO:0005923,GO:0007507,GO:0007519,GO:0008360,GO:0016020,GO:0016021,GO:0016192,GO:0016328,GO:0030054,GO:0030552,GO:0031253,GO:0034446,GO:0040017,GO:0042383,GO:0042391,GO:0043087,GO:0048278,GO:0060931,GO:0060973,GO:0090136,GO:2001135	positive regulation of receptor recycling|regulation of heart rate|hematopoietic progenitor cell differentiation|response to ischemia|structural molecule activity|plasma membrane|caveola|bicellular tight junction|heart development|skeletal muscle tissue development|regulation of cell shape|membrane|integral component of membrane|vesicle-mediated transport|lateral plasma membrane|cell junction|cAM…
LOC101737035	0.682078	19.3883	0.351431	up	1.20562e-203	59	GeneID:101737035	protein_coding		KWMTBOMO12900	uncharacterized protein LOC101737035 [Bombyx mori]	hypothetical_protein_KGM_02581_[Danaus_plexippus]	uncharacterized LOC101737035
LOC105842169	0.990868	24.0797	0.351411	up	7.32809e-07	73	GeneID:105842169	lncRNA		KWMTBOMO00397	multidrug resistance protein homolog 49 [Bombyx mori]	ATP-binding_cassette_sub-family_B_member_3_[Trichoplusia_ni]
Lrpl	0.997146	25.4741	0.350858	up	0.00480089	77	GeneID:100144543	protein_coding		KWMTBOMO05870	low density lipoprotein receptor-related protein-like protein precursor [Bombyx mori]	low_density_lipoprotein_receptor-related_protein-like_protein_precursor_[Bombyx_mori]	low density lipoprotein receptor-related protein-like protein
LOC101746015	0.962329	25.6839	0.350636	up	2.77479e-22	78	GeneID:101746015	protein_coding	mpp7	KWMTBOMO00364	MAGUK p55 subfamily member 7 isoform X2 [Galleria mellonella]	PREDICTED:_MAGUK_p55_subfamily_member_7_isoform_X2_[Amyelois_transitella]	MAGUK p55 subfamily member 7		GO:0005912,GO:0005923,GO:0016020	adherens junction|bicellular tight junction|membrane
LOC101737840	0.993721	26.0099	0.35057	up	0.00020231	79	GeneID:101737840	protein_coding	Csmd3	KWMTBOMO00127	sushi, von Willebrand factor type A, EGF and pentraxin domain-containing protein 1 [Bombyx mori]	PREDICTED:_CUB_and_sushi_domain-containing_protein_2_[Amyelois_transitella]	sushi, von Willebrand factor type A, EGF and pentraxin domain-containing protein 1		GO:0005886,GO:0016021,GO:0050773	plasma membrane|integral component of membrane|regulation of dendrite development
LOC101745942	0.991438	26.6581	0.350552	up	3.50756e-06	81	GeneID:101745942	protein_coding	PTK2	KWMTBOMO12011	focal adhesion kinase 1 [Bombyx mori]	PREDICTED:_focal_adhesion_kinase_1_[Bombyx_mori]	focal adhesion kinase 1		GO:0000226,GO:0001525,GO:0001570,GO:0001725,GO:0002020,GO:0003779,GO:0004198,GO:0004713,GO:0004715,GO:0005178,GO:0005524,GO:0005623,GO:0005634,GO:0005737,GO:0005815,GO:0005829,GO:0005925,GO:0007015,GO:0007097,GO:0007172,GO:0007173,GO:0007179,GO:0007229,GO:0008284,GO:0008360,GO:0008432,GO:0009268,GO:0010507,GO:0010613,GO:0010632,GO:0010812,GO:0014068,GO:0016324,GO:0019903,GO:0021852,GO:0021955,GO:…	microtubule cytoskeleton organization|angiogenesis|vasculogenesis|stress fiber|protease binding|actin binding|calcium-dependent cysteine-type endopeptidase activity|protein tyrosine kinase activity|non-membrane spanning protein tyrosine kinase activity|integrin binding|ATP binding|cell|nucleus|cytoplasm|microtubule organizing center|cytosol|focal adhesion|actin filament organization|nuclear migra…	ko04062,ko04670,ko04012,ko04360,ko04810,ko04370,ko04151,ko04510	Chemokine signaling pathway|Leukocyte transendothelial migration|ErbB signaling pathway|Axon guidance|Regulation of actin cytoskeleton|VEGF signaling pathway|PI3K-Akt signaling pathway|Focal adhesion
LOC110385116	0.998288	23.8368	0.350321	up	0.0224884	72	GeneID:110385116	lncRNA		KWMTBOMO04128	hypothetical protein B5X24_HaOG206534 [Helicoverpa armigera]	hypothetical_protein_ALC57_15604_[Trachymyrmex_cornetzi]
LOC101742718	0.994292	25.2299	0.349955	up	5.67194e-05	76	GeneID:101742718	protein_coding		KWMTBOMO09938	uncharacterized protein LOC101742718 isoform X1 [Bombyx mori]	hypothetical_protein_KGM_14445_[Danaus_plexippus]	uncharacterized LOC101742718
LOC100862791	0.652683	18.0463	0.349952	up	7.50038e-207	55	GeneID:100862791	protein_coding		KWMTBOMO15892	apolipophorins isoform X1 [Bombyx mori]	apolipophorin_precursor_protein_[Bombyx_mori]	apolipophorins
LOC101741346	0.992865	25.2758	0.349497	up	1.64831e-05	76	GeneID:101741346	protein_coding	EXT2	KWMTBOMO13578	hypothetical protein B5V51_549 [Heliothis virescens]	PREDICTED:_exostosin-2_[Papilio_machaon]	exostosin-2				ko00534	Glycosaminoglycan biosynthesis - heparan sulfate / heparin
LOC110386943	0.997717	20.026	0.349318	up	0.0123056	61	GeneID:110386943	lncRNA		KWMTBOMO03816	reverse transcriptase [Bombyx mori]	PREDICTED:_LOW_QUALITY_PROTEIN:_uncharacterized_protein_LOC106708942_[Papilio_machaon]
LOC110385529	0.997717	20.5664	0.349269	up	0.00895721	62	GeneID:110385529	protein_coding	stas	KWMTBOMO07993	hypothetical protein B5X24_HaOG210266 [Helicoverpa armigera]	PREDICTED:_transmembrane_protein_41_homolog_[Papilio_machaon]	transmembrane protein 41 homolog		GO:0007399,GO:0016021,GO:0032224	nervous system development|integral component of membrane|positive regulation of synaptic transmission, cholinergic
LOC110386235	0.998288	23.728	0.349178	up	0.0224054	72	GeneID:110386235	lncRNA		KWMTBOMO02022	reverse transcriptase [Bombyx mori]	reverse_transcriptase_[Bombyx_mori]
LOC105842186	0.989155	26.8474	0.349034	up	9.84281e-06	81	GeneID:105842186	protein_coding	rasp	KWMTBOMO02804	protein-cysteine N-palmitoyltransferase Rasp [Bombyx mori]	PREDICTED:_protein-cysteine_N-palmitoyltransferase_HHAT-like_[Bombyx_mori]	protein-cysteine N-palmitoyltransferase Rasp		GO:0005829,GO:0007224,GO:0007367,GO:0016021,GO:0016409,GO:0016746,GO:0018009,GO:0018345,GO:0046843	cytosol|smoothened signaling pathway|segment polarity determination|integral component of membrane|palmitoyltransferase activity|transferase activity, transferring acyl groups|N-terminal peptidyl-L-cysteine N-palmitoylation|protein palmitoylation|dorsal appendage formation
LOC101746727	0.993151	24.7334	0.349025	up	2.13578e-05	75	GeneID:101746727	protein_coding	PPFIA1	KWMTBOMO13974	LOW QUALITY PROTEIN: liprin-alpha-1 [Bombyx mori]	PREDICTED:_LOW_QUALITY_PROTEIN:_liprin-alpha-1_[Bombyx_mori]	liprin-alpha-1		GO:0005737,GO:0005829,GO:0005925,GO:0007160,GO:0007165,GO:0048786,GO:0051497,GO:1903077	cytoplasm|cytosol|focal adhesion|cell-matrix adhesion|signal transduction|presynaptic active zone|negative regulation of stress fiber assembly|negative regulation of protein localization to plasma membrane
LOC101746387	0.990297	24.754	0.348911	up	1.13748e-06	75	GeneID:101746387	protein_coding	Tret1	KWMTBOMO16094	facilitated trehalose transporter Tret1 [Bombyx mori]	PREDICTED:_facilitated_trehalose_transporter_Tret1-like_[Papilio_polytes]	facilitated trehalose transporter Tret1		GO:0005886,GO:0015574,GO:0015771,GO:0016021	plasma membrane|trehalose transmembrane transporter activity|trehalose transport|integral component of membrane
LOC101737866	0.982591	25.8267	0.348805	up	1.75503e-11	78	GeneID:101737866	protein_coding	FHDC1	KWMTBOMO04196	inverted formin-2-like [Bombyx mori]	PREDICTED:_inverted_formin-2-like_[Bombyx_mori]	inverted formin-2-like		GO:0003779,GO:0005794,GO:0005874,GO:0005881,GO:0005929,GO:0008017,GO:0043149,GO:0060271,GO:0090161	actin binding|Golgi apparatus|microtubule|cytoplasmic microtubule|cilium|microtubule binding|stress fiber assembly|cilium assembly|Golgi ribbon formation
LOC101735419	0.994578	22.6484	0.348728	up	0.000133397	68	GeneID:101735419	protein_coding	Tret1	KWMTBOMO16118	monosaccharide-sensing protein 3 isoform X1 [Bombyx mori]	PREDICTED:_monosaccharide-sensing_protein_3-like_isoform_X1_[Bombyx_mori]	monosaccharide-sensing protein 3		GO:0005886,GO:0015574,GO:0015771,GO:0016021	plasma membrane|trehalose transmembrane transporter activity|trehalose transport|integral component of membrane
LOC101745608	0.992865	25.5359	0.348686	up	1.67594e-05	77	GeneID:101745608	protein_coding	Tollo	KWMTBOMO00709	chaoptin isoform X2 [Bombyx mori]	PREDICTED:_chaoptin_[Bombyx_mori]	insulin-like growth factor-binding protein complex acid labile subunit		GO:0002227,GO:0003401,GO:0007165,GO:0016021,GO:0016324,GO:0048935,GO:0060026,GO:0060049	innate immune response in mucosa|axis elongation|signal transduction|integral component of membrane|apical plasma membrane|peripheral nervous system neuron development|convergent extension|regulation of protein glycosylation
LOC101739669	0.998002	21.6907	0.348555	up	0.0180511	66	GeneID:101739669	protein_coding	clvs2	KWMTBOMO11973	clavesin-2 isoform X1 [Bombyx mori]	PREDICTED:_clavesin-2-like_isoform_X1_[Papilio_xuthus]	clavesin-2		GO:0005768,GO:0005802,GO:0007040,GO:0030136,GO:0031901,GO:0080025	endosome|trans-Golgi network|lysosome organization|clathrin-coated vesicle|early endosome membrane|phosphatidylinositol-3,5-bisphosphate binding
LOC101742125	0.99629	24.7328	0.348212	up	0.00108544	75	GeneID:101742125	protein_coding	PASK	KWMTBOMO02523	PAS domain-containing serine/threonine-protein kinase [Bombyx mori]	PREDICTED:_PAS_domain-containing_serine/threonine-protein_kinase_[Amyelois_transitella]	PAS domain-containing serine/threonine-protein kinase		GO:0004674,GO:0005524,GO:0005634,GO:0005737,GO:0005829,GO:0006468,GO:0035091,GO:0035556,GO:0043576,GO:0045719,GO:0045727,GO:0046777,GO:0070092,GO:0097009	protein serine/threonine kinase activity|ATP binding|nucleus|cytoplasm|cytosol|protein phosphorylation|phosphatidylinositol binding|intracellular signal transduction|regulation of respiratory gaseous exchange|negative regulation of glycogen biosynthetic process|positive regulation of translation|protein autophosphorylation|regulation of glucagon secretion|energy homeostasis
Sir-1	0.99258	23.9464	0.34794	up	2.52386e-06	72	GeneID:100134917	protein_coding	Sidt1	KWMTBOMO14248	sid-1-like protein1 [Bombyx mori]	sid-1-related_gene1_precursor_[Bombyx_mori]	sid-1-related gene1		GO:0003725,GO:0016021,GO:0033227,GO:0051033	double-stranded RNA binding|integral component of membrane|dsRNA transport|RNA transmembrane transporter activity
LOC101738304	0.996861	23.1997	0.34756	up	0.00237103	70	GeneID:101738304	protein_coding	T	KWMTBOMO00447	uncharacterized protein LOC101738304 [Bombyx mori]	PREDICTED:_uncharacterized_protein_LOC101738304_[Bombyx_mori]	uncharacterized LOC101738304	THAP	GO:0003693,GO:0004803,GO:0006313,GO:0015074,GO:0016740,GO:0046872	P-element binding|transposase activity|transposition, DNA-mediated|DNA integration|transferase activity|metal ion binding
LOC101744507	0.997146	24.6874	0.347522	up	0.00543306	75	GeneID:101744507	protein_coding	SMAD6	KWMTBOMO03145	hypothetical protein B5V51_492 [Heliothis virescens]	PREDICTED:_mothers_against_decapentaplegic_homolog_6_[Amyelois_transitella]	mothers against decapentaplegic homolog 6	MH1	GO:0000978,GO:0000981,GO:0001657,GO:0003148,GO:0003180,GO:0003183,GO:0003184,GO:0003281,GO:0003682,GO:0005634,GO:0005667,GO:0005737,GO:0005794,GO:0005829,GO:0006955,GO:0007179,GO:0007352,GO:0008285,GO:0010991,GO:0016604,GO:0030279,GO:0030509,GO:0030512,GO:0030514,GO:0030617,GO:0031589,GO:0031625,GO:0032991,GO:0034616,GO:0034713,GO:0035904,GO:0042802,GO:0043066,GO:0043627,GO:0044212,GO:0045444,GO:…	RNA polymerase II proximal promoter sequence-specific DNA binding|DNA-binding transcription factor activity, RNA polymerase II-specific|ureteric bud development|outflow tract septum morphogenesis|aortic valve morphogenesis|mitral valve morphogenesis|pulmonary valve morphogenesis|ventricular septum development|chromatin binding|nucleus|transcription factor complex|cytoplasm|Golgi apparatus|cytosol…	ko04350	TGF-beta signaling pathway
LOC105842601	0.998288	20.065	0.347452	up	0.0323897	61	GeneID:105842601	lncRNA
LOC101744556	0.50742	11.9649	0.347416	up	1.10285e-205	36	GeneID:101744556	protein_coding		KWMTBOMO13319	uncharacterized protein LOC101744556 isoform X3 [Bombyx mori]	PREDICTED:_uncharacterized_protein_LOC101744556_[Bombyx_mori]	uncharacterized LOC101744556
LOC101743951	0.976027	25.7316	0.347376	up	9.885e-14	78	GeneID:101743951	protein_coding		KWMTBOMO13161	uncharacterized protein LOC101743951 isoform X1 [Bombyx mori]	PREDICTED:_cuticular_protein_RR-1_motif_27_isoform_X1_[Bombyx_mori]	uncharacterized LOC101743951
LOC105841983	0.997432	25.2954	0.34735	up	0.0110151	76	GeneID:105841983	lncRNA		KWMTBOMO12141	uncharacterized protein LOC101737933 [Bombyx mori]	PREDICTED:_uncharacterized_protein_LOC101737933_[Bombyx_mori]
LOC101741859	0.984018	25.9601	0.347335	up	1.08569e-10	78	GeneID:101741859	protein_coding		KWMTBOMO12725	uncharacterized protein LOC105841473 [Bombyx mori]	PREDICTED:_uncharacterized_protein_LOC106652727,_partial_[Trichogramma_pretiosum]	uncharacterized LOC101741859
LOC101746819	0.546804	13.534	0.347295	up	8.86752e-208	41	GeneID:101746819	protein_coding	Tret1	KWMTBOMO02622	facilitated trehalose transporter Tret1 isoform X1 [Bombyx mori]	PREDICTED:_facilitated_trehalose_transporter_Tret1-like_isoform_X2_[Bombyx_mori]	facilitated trehalose transporter Tret1		GO:0005886,GO:0015574,GO:0015771,GO:0016021	plasma membrane|trehalose transmembrane transporter activity|trehalose transport|integral component of membrane
LOC101737251	0.991438	25.3906	0.347161	up	2.34424e-06	77	GeneID:101737251	protein_coding	BRWD1	KWMTBOMO14692	bromodomain and WD repeat-containing protein 1 [Bombyx mori]	PREDICTED:_PH-interacting_protein_[Papilio_machaon]	bromodomain and WD repeat-containing protein 1	HMG	GO:0005634,GO:0005654,GO:0005730,GO:0005829,GO:0006325,GO:0006357,GO:0007010,GO:0008360,GO:0038111	nucleus|nucleoplasm|nucleolus|cytosol|chromatin organization|regulation of transcription by RNA polymerase II|cytoskeleton organization|regulation of cell shape|interleukin-7-mediated signaling pathway
LOC101746168	0.985445	26.2661	0.346667	up	1.29468e-09	79	GeneID:101746168	protein_coding	Dab	KWMTBOMO11392	protein disabled [Bombyx mori]	PREDICTED:_protein_disabled_[Bombyx_mori]	protein disabled		GO:0005118,GO:0005829,GO:0007349,GO:0007391,GO:0008045,GO:0017124,GO:0030424,GO:0042051,GO:0045874,GO:0048488,GO:0072583,GO:0098793	sevenless binding|cytosol|cellularization|dorsal closure|motor neuron axon guidance|SH3 domain binding|axon|compound eye photoreceptor development|positive regulation of sevenless signaling pathway|synaptic vesicle endocytosis|clathrin-dependent endocytosis|presynapse	ko04144	Endocytosis
LOC101744228	0.987443	28.0076	0.34646	up	3.47283e-07	85	GeneID:101744228	protein_coding		KWMTBOMO07663	hypothetical protein B5V51_7953 [Heliothis virescens]	PREDICTED:_nose_resistant_to_fluoxetine_protein_6-like_[Papilio_polytes]	nose resistant to fluoxetine protein 6
LOC105842064	0.976598	25.5808	0.346405	up	1.14388e-13	77	GeneID:105842064	protein_coding		KWMTBOMO09541	uncharacterized protein LOC105842064 [Bombyx mori]	PREDICTED:_uncharacterized_protein_LOC105842064_[Bombyx_mori]	uncharacterized LOC105842064
LOC105842174	0.996005	24.7498	0.346342	up	0.000819343	75	GeneID:105842174	protein_coding		KWMTBOMO00263	uncharacterized protein LOC105842174 isoform X1 [Bombyx mori]	PREDICTED:_uncharacterized_protein_LOC105842174_isoform_X2_[Bombyx_mori]	uncharacterized LOC105842174
Galpha73b	0.974886	25.4992	0.346106	up	2.32931e-14	77	GeneID:100307015	protein_coding	Galphaf	KWMTBOMO00915	G protein alpha subunit 73B-like protein [Bombyx mori]	G_protein_alpha_subunit_73B-like_protein_[Bombyx_mori]	G protein alpha subunit 73B-like protein		GO:0001664,GO:0003924,GO:0005525,GO:0005834,GO:0007188,GO:0007498,GO:0031683,GO:0035208,GO:0046872,GO:0051489	G protein-coupled receptor binding|GTPase activity|GTP binding|heterotrimeric G-protein complex|adenylate cyclase-modulating G protein-coupled receptor signaling pathway|mesoderm development|G-protein beta/gamma-subunit complex binding|positive regulation of hemocyte proliferation|metal ion binding|regulation of filopodium assembly
LOC100134918	0.99258	22.1441	0.345843	up	4.53707e-06	67	GeneID:100134918	protein_coding	SIDT1	KWMTBOMO14018	LOW QUALITY PROTEIN: SID1 transmembrane family member 1 [Bombyx mori]	sid-1-like_protein2_[Bombyx_mori]	sid-1-related gene2		GO:0003723,GO:0016021,GO:0033227,GO:0051033	RNA binding|integral component of membrane|dsRNA transport|RNA transmembrane transporter activity
LOC101746832	0.991438	25.6519	0.345755	up	1.8191e-06	78	GeneID:101746832	protein_coding	MAP4K3	KWMTBOMO14465	mitogen-activated protein kinase kinase kinase kinase 5 isoform X2 [Bombyx mori]	PREDICTED:_mitogen-activated_protein_kinase_kinase_kinase_kinase_5_isoform_X1_[Bombyx_mori]	mitogen-activated protein kinase kinase kinase kinase 5		GO:0004672,GO:0004674,GO:0005524,GO:0005737,GO:0006468,GO:0007254,GO:0008349,GO:0009411,GO:0023014,GO:0031098,GO:0032147,GO:0034612,GO:0035556	protein kinase activity|protein serine/threonine kinase activity|ATP binding|cytoplasm|protein phosphorylation|JNK cascade|MAP kinase kinase kinase kinase activity|response to UV|signal transduction by protein phosphorylation|stress-activated protein kinase signaling cascade|activation of protein kinase activity|response to tumor necrosis factor|intracellular signal transduction
LOC101740827	0.940068	24.8593	0.345743	up	7.73915e-34	75	GeneID:101740827	protein_coding	VCP	KWMTBOMO09417	vitellogenic carboxypeptidase [Bombyx mori]	PREDICTED:_venom_serine_carboxypeptidase-like_[Amyelois_transitella]	vitellogenic carboxypeptidase		GO:0004185,GO:0005576	serine-type carboxypeptidase activity|extracellular region
LOC101742157	0.995148	23.589	0.345688	up	0.000220263	71	GeneID:101742157	protein_coding	unc-104	KWMTBOMO01167	kinesin-like protein unc-104 isoform X4 [Bombyx mori]	PREDICTED:_kinesin-like_protein_unc-104_isoform_X3_[Bombyx_mori]	kinesin-like protein unc-104	ZBTB	GO:0003777,GO:0005524,GO:0005737,GO:0005874,GO:0005875,GO:0008017,GO:0045202,GO:0047496,GO:0048489	microtubule motor activity|ATP binding|cytoplasm|microtubule|microtubule associated complex|microtubule binding|synapse|vesicle transport along microtubule|synaptic vesicle transport
LOC101740687	0.994863	23.9481	0.345483	up	0.000105669	72	GeneID:101740687	protein_coding	Brpf1	KWMTBOMO09599	bromodomain-containing protein 1 isoform X2 [Vanessa tameamea]	hypothetical_protein_KGM_15598_[Danaus_plexippus]	peregrin	Others	GO:0001570,GO:0001841,GO:0003677,GO:0005634,GO:0005737,GO:0005829,GO:0005886,GO:0035726,GO:0043966,GO:0043972,GO:0045893,GO:0046872,GO:0048145,GO:0070776	vasculogenesis|neural tube formation|DNA binding|nucleus|cytoplasm|cytosol|plasma membrane|common myeloid progenitor cell proliferation|histone H3 acetylation|histone H3-K23 acetylation|positive regulation of transcription, DNA-templated|metal ion binding|regulation of fibroblast proliferation|MOZ/MORF histone acetyltransferase complex
LOC110384884	0.998002	24.6729	0.34543	up	0.0182958	75	GeneID:110384884	lncRNA	jockey\pol	KWMTBOMO01864	reverse transcriptase [Bombyx mori]	reverse_transcriptase_[Bombyx_mori]			GO:0003964	RNA-directed DNA polymerase activity
LOC101735441	0.991153	25.3158	0.345426	up	5.65246e-07	77	GeneID:101735441	protein_coding	EPC1	KWMTBOMO00886	enhancer of polycomb homolog 1, partial [Bombyx mori]	PREDICTED:_uncharacterized_protein_LOC101735441_[Bombyx_mori]	enhancer of polycomb homolog 1		GO:0000122,GO:0005634,GO:0005654,GO:0006351,GO:0006357,GO:0031965,GO:0032777,GO:0035267,GO:0035886,GO:0040008,GO:0043967,GO:0043968,GO:0045814,GO:0045892,GO:0045893,GO:0045944,GO:0070317	negative regulation of transcription by RNA polymerase II|nucleus|nucleoplasm|transcription, DNA-templated|regulation of transcription by RNA polymerase II|nuclear membrane|Piccolo NuA4 histone acetyltransferase complex|NuA4 histone acetyltransferase complex|vascular smooth muscle cell differentiation|regulation of growth|histone H4 acetylation|histone H2A acetylation|negative regulation of gene …
LOC101738149	0.988299	25.9122	0.345182	up	1.19213e-07	78	GeneID:101738149	protein_coding	Adam12	KWMTBOMO15591	uncharacterized protein LOC101738149 [Bombyx mori]	PREDICTED:_disintegrin_and_metalloproteinase_domain-containing_protein_12_[Bombyx_mori]	uncharacterized LOC101738149		GO:0004222,GO:0005615,GO:0005654,GO:0005886,GO:0007155,GO:0016021,GO:0017124,GO:0045766,GO:0046872	metalloendopeptidase activity|extracellular space|nucleoplasm|plasma membrane|cell adhesion|integral component of membrane|SH3 domain binding|positive regulation of angiogenesis|metal ion binding
LOC101739246	0.99629	24.0703	0.345058	up	0.00152196	73	GeneID:101739246	protein_coding		KWMTBOMO03102	zinc finger protein Xfin [Bombyx mori]	PREDICTED:_zinc_finger_protein_Xfin-like_[Bombyx_mori]	zinc finger protein Xfin	zf-C2H2
LOC732960	0.997717	19.3359	0.344899	up	0.0145482	58	GeneID:732960	protein_coding	SDH	KWMTBOMO14098	zinc-containing alcohol dehydrogenase [Bombyx mori]	zinc-containing_alcohol_dehydrogenase_[Bombyx_mori]	zinc-containing alcohol dehydrogenase		GO:0003939,GO:0008270	L-iditol 2-dehydrogenase activity|zinc ion binding
LOC101737479	0.992009	24.9442	0.344862	up	3.21244e-06	75	GeneID:101737479	protein_coding		KWMTBOMO14293	uncharacterized protein LOC101744639 isoform X2 [Bombyx mori]	PREDICTED:_uncharacterized_protein_LOC101744639_[Bombyx_mori]	uncharacterized LOC101737479
LOC105842869	0.998288	20.3936	0.34469	up	0.0288775	62	--	--	--	--	--	--	--	--	--	--	--	--
LOC101738340	0.995719	22.7713	0.344396	up	0.00070766	69	GeneID:101738340	lncRNA	CACNB1	KWMTBOMO02317	voltage-dependent L-type calcium channel subunit beta-3 isoform X6 [Hyposmocoma kahamanoa]	PREDICTED:_voltage-dependent_L-type_calcium_channel_subunit_beta-2_[Amyelois_transitella]			GO:0005245,GO:0030315,GO:0034765,GO:1990454	voltage-gated calcium channel activity|T-tubule|regulation of ion transmembrane transport|L-type voltage-gated calcium channel complex	ko04010,ko04261,ko04921,ko04260	MAPK signaling pathway|Adrenergic signaling in cardiomyocytes|Oxytocin signaling pathway|Cardiac muscle contraction
LOC101735525	0.990011	24.9955	0.344204	up	1.89991e-07	76	GeneID:101735525	protein_coding	osp	KWMTBOMO05430	protein outspread isoform X5 [Trichoplusia ni]	PREDICTED:_protein_outspread-like_isoform_X2_[Bombyx_mori]	protein outspread
CPR44	0.994292	24.1888	0.34415	up	0.000133837	73	GeneID:100379425	protein_coding		KWMTBOMO13138	TPA: putative cuticle protein [Bombyx mori]	cuticular_protein_RR-1_motif_44_precursor_[Bombyx_mori]	cuticular protein RR-1 motif 44		GO:0042302	structural constituent of cuticle
LOC101744206	0.992009	23.0961	0.344001	up	6.91646e-06	70	GeneID:101744206	protein_coding		KWMTBOMO11543	uncharacterized protein LOC101744206 [Bombyx mori]	tRNA_5-methylaminomethyl-2-thiouridine_biosynthesis_bifunctional_protein_MnmC_[Operophtera_brumata]	uncharacterized LOC101744206
LOC101746939	0.997432	24.2019	0.343992	up	0.00823186	73	GeneID:101746939	protein_coding	Ptp69D	KWMTBOMO16122	tyrosine-protein phosphatase 69D [Bombyx mori]	PREDICTED:_tyrosine-protein_phosphatase_69D_[Bombyx_mori]	tyrosine-protein phosphatase 69D		GO:0005001,GO:0005886,GO:0007155,GO:0007411,GO:0007415,GO:0008045,GO:0016021,GO:0016201,GO:0030424,GO:0035335,GO:0048813,GO:0097155	transmembrane receptor protein tyrosine phosphatase activity|plasma membrane|cell adhesion|axon guidance|defasciculation of motor neuron axon|motor neuron axon guidance|integral component of membrane|synaptic target inhibition|axon|peptidyl-tyrosine dephosphorylation|dendrite morphogenesis|fasciculation of sensory neuron axon
LOC101743535	0.989726	24.3089	0.343845	up	3.69776e-07	73	GeneID:101743535	protein_coding		KWMTBOMO08463	uncharacterized protein LOC101743535 isoform X1 [Bombyx mori]	PREDICTED:_uncharacterized_protein_LOC101743535_isoform_X2_[Bombyx_mori]	uncharacterized LOC101743535
LOC101745441	0.995719	23.2966	0.343618	up	0.000573023	70	GeneID:101745441	protein_coding		KWMTBOMO01429	protein lin-54 homolog isoform X3 [Bombyx mori]	PREDICTED:_protein_lin-54_homolog_[Bombyx_mori]	protein lin-54 homolog
LOC101745412	0.990011	24.7235	0.343457	up	3.28789e-07	75	GeneID:101745412	protein_coding	RAB24	KWMTBOMO06278	ras-related protein Rab-24 isoform X1 [Bombyx mori]	PREDICTED:_ras-related_protein_Rab-24-like_[Amyelois_transitella]	ras-related protein Rab-24		GO:0003924,GO:0005525,GO:0005768,GO:0005776,GO:0005829,GO:0005886,GO:0006886,GO:0006914,GO:0030139,GO:0030667,GO:0032482,GO:0043312	GTPase activity|GTP binding|endosome|autophagosome|cytosol|plasma membrane|intracellular protein transport|autophagy|endocytic vesicle|secretory granule membrane|Rab protein signal transduction|neutrophil degranulation
LOC101739060	0.990011	25.6455	0.343447	up	2.53831e-07	78	GeneID:101739060	protein_coding	Btbd7				uncharacterized LOC101739060		GO:0005634,GO:0007275,GO:0060693	nucleus|multicellular organism development|regulation of branching involved in salivary gland morphogenesis
LOC100101155	0.998002	22.8213	0.343236	up	0.0160187	69	GeneID:100101155	protein_coding	Nfyc	KWMTBOMO12108	nuclear Y/CCAAT-box binding factor C subunit NF/YC [Bombyx mori]	nuclear_Y/CCAAT-box_binding_factor_C_subunit_NF/YC_[Bombyx_mori]	nuclear Y/CCAAT-box binding factor C subunit NF/YC	NF-YC	GO:0000978,GO:0000980,GO:0001077,GO:0005634,GO:0005654,GO:0006366,GO:0008134,GO:0016602,GO:0032993,GO:0045892,GO:0045944,GO:0046982	RNA polymerase II proximal promoter sequence-specific DNA binding|RNA polymerase II distal enhancer sequence-specific DNA binding|proximal promoter DNA-binding transcription activator activity, RNA polymerase II-specific|nucleus|nucleoplasm|transcription by RNA polymerase II|transcription factor binding|CCAAT-binding factor complex|protein-DNA complex|negative regulation of transcription, DNA-tem…	ko04612	Antigen processing and presentation
LOC101746295	0.996005	23.7717	0.343116	up	0.000878828	72	GeneID:101746295	protein_coding	SUPT20H	KWMTBOMO07894	transcription factor SPT20 homolog isoform X1 [Bombyx mori]	PREDICTED:_transcription_factor_SPT20_homolog_[Bombyx_mori]	transcription factor SPT20 homolog		GO:0000124,GO:0001650,GO:0003712,GO:0006357,GO:0006914,GO:0007369,GO:0035948,GO:0070461	SAGA complex|fibrillar center|transcription coregulator activity|regulation of transcription by RNA polymerase II|autophagy|gastrulation|positive regulation of gluconeogenesis by positive regulation of transcription from RNA polymerase II promoter|SAGA-type complex
LOC101741222	0.792237	22.3875	0.342998	up	2.84569e-136	68	GeneID:101741222	protein_coding		KWMTBOMO13925	uncharacterized protein LOC101741222 isoform X3 [Bombyx mori]	PREDICTED:_uncharacterized_protein_LOC101741222_isoform_X2_[Bombyx_mori]	uncharacterized LOC101741222
LOC101742100	0.998002	21.9711	0.342656	up	0.0190218	66	GeneID:101742100	protein_coding	HEXD	KWMTBOMO10588	hexosaminidase D [Bombyx mori]	PREDICTED:_hexosaminidase_D-like_[Papilio_xuthus]	hexosaminidase D		GO:0004563,GO:0005634,GO:0005737,GO:0005975,GO:0015929,GO:0102148	beta-N-acetylhexosaminidase activity|nucleus|cytoplasm|carbohydrate metabolic process|hexosaminidase activity|N-acetyl-beta-D-galactosaminidase activity	ko00513,ko00511	Various types of N-glycan biosynthesis|Other glycan degradation
ACBP-like	0.997717	21.1485	0.342021	up	0.00870715	64	GeneID:692575	protein_coding		KWMTBOMO05952	acyl-CoA binding protein [Bombyx mori]	acyl-CoA_binding_protein-like_[Bombyx_mori]	acyl-CoA binding protein-like		GO:0000062,GO:0008289	fatty-acyl-CoA binding|lipid binding	ko03320	PPAR signaling pathway
LOC101743589	0.993436	24.7725	0.34198	up	5.66796e-05	75	GeneID:101743589	protein_coding	CG8745	KWMTBOMO05019	alanine--glyoxylate aminotransferase 2-like [Bombyx mori]	PREDICTED:_alanine--glyoxylate_aminotransferase_2-like_[Papilio_machaon]	alanine--glyoxylate aminotransferase 2-like		GO:0008483,GO:0030170,GO:0035094,GO:0050459	transaminase activity|pyridoxal phosphate binding|response to nicotine|ethanolamine-phosphate phospho-lyase activity	ko00564	Glycerophospholipid metabolism
LOC101745183	0.990011	24.8518	0.341601	up	1.72449e-07	75	GeneID:101745183	protein_coding	Abcc10	KWMTBOMO07290	multidrug resistance-associated protein 7 [Bombyx mori]	PREDICTED:_multidrug_resistance-associated_protein_7_[Papilio_machaon]	multidrug resistance-associated protein 7		GO:0005524,GO:0005886,GO:0016020,GO:0016021,GO:0042626,GO:0055085	ATP binding|plasma membrane|membrane|integral component of membrane|ATPase activity, coupled to transmembrane movement of substances|transmembrane transport	ko02010	ABC transporters
LOC692891	0.998288	21.3705	0.341166	up	0.0274334	65	GeneID:692891	protein_coding	lin52	KWMTBOMO11022	Myb-MuvB complex subunit Lin-52 [Bombyx mori]	Myb-MuvB_complex_subunit_Lin-52_[Bombyx_mori]	Myb-MuvB complex subunit Lin-52		GO:0006351,GO:0070176	transcription, DNA-templated|DRM complex
Nuc	0.997146	24.5143	0.340496	up	0.00591533	74	GeneID:767621	protein_coding		KWMTBOMO07918	alkaline nuclease isoform X1 [Bombyx mori]	PREDICTED:_alkaline_nuclease_isoform_X1_[Bombyx_mori]	alkaline nuclease
LOC105841829	0.994578	24.9553	0.340427	up	8.21249e-05	75	GeneID:105841829	protein_coding		KWMTBOMO04686	uncharacterized protein LOC105841829 [Bombyx mori]	PREDICTED:_mucin-1-like,_partial_[Bombyx_mori]	translation initiation factor IF-2
ITP	0.995148	22.9197	0.340274	up	0.000297882	69	GeneID:100127118	protein_coding	CHHL	KWMTBOMO11718	CHH-like protein isoform X2 [Bombyx mori]	CHH-like_protein_precursor_[Bombyx_mori]	ion-transport peptide		GO:0005184,GO:0005576,GO:0007218	neuropeptide hormone activity|extracellular region|neuropeptide signaling pathway
LOC101743567	0.99258	23.5397	0.339446	up	3.03393e-06	71	GeneID:101743567	protein_coding	mycbp2	KWMTBOMO00550	E3 ubiquitin-protein ligase MYCBP2 isoform X2 [Bombyx mori]	PREDICTED:_E3_ubiquitin-protein_ligase_MYCBP2-like_[Bombyx_mori]	E3 ubiquitin-protein ligase MYCBP2		GO:0004842,GO:0005085,GO:0005634,GO:0005737,GO:0005856,GO:0007411,GO:0008536,GO:0016198,GO:0021952,GO:0021986,GO:0030424,GO:0031290,GO:0042068,GO:0046872,GO:0048066,GO:0050905,GO:0061630,GO:1902667	ubiquitin-protein transferase activity|guanyl-nucleotide exchange factor activity|nucleus|cytoplasm|cytoskeleton|axon guidance|Ran GTPase binding|axon choice point recognition|central nervous system projection neuron axonogenesis|habenula development|axon|retinal ganglion cell axon guidance|regulation of pteridine metabolic process|metal ion binding|developmental pigmentation|neuromuscular proces…
LOC105842611	0.995719	24.2	0.339407	up	0.000424628	73	GeneID:105842611	protein_coding	PGBD4	KWMTBOMO16288	UBX domain-containing protein 6 [Bombyx mori]	putative_UBX_domain-containing_protein_1_[Danaus_plexippus]	uncharacterized LOC105842611	THAP
serpin-6	0.897546	23.9791	0.339348	up	2.14319e-62	73	GeneID:100126553	protein_coding	Spn88Ea	KWMTBOMO08957	serine protease inhibitor 6 isoform X1 [Bombyx mori]	PREDICTED:_serine_protease_inhibitor_6_isoform_X1_[Bombyx_mori]	serine protease inhibitor 6		GO:0002376,GO:0004867,GO:0005576,GO:0005615,GO:0010951,GO:0042438,GO:0045751,GO:0045861,GO:0048526	immune system process|serine-type endopeptidase inhibitor activity|extracellular region|extracellular space|negative regulation of endopeptidase activity|melanin biosynthetic process|negative regulation of Toll signaling pathway|negative regulation of proteolysis|imaginal disc-derived wing expansion
LOC101736716	0.98887	26.7809	0.339252	up	2.77448e-06	81	GeneID:101736716	protein_coding		KWMTBOMO03719	uncharacterized protein LOC101736716 [Bombyx mori]	PREDICTED:_uncharacterized_protein_LOC106131514_isoform_X1_[Amyelois_transitella]	uncharacterized LOC101736716
LOC101742828	0.994578	22.9349	0.339213	up	0.000165141	69	GeneID:101742828	protein_coding	HDAC11	KWMTBOMO08451	histone deacetylase 11 isoform X1 [Bombyx mori]	PREDICTED:_histone_deacetylase_11_[Papilio_xuthus]	histone deacetylase 11		GO:0000118,GO:0004407,GO:0005634,GO:0005886,GO:0006325,GO:0008134,GO:0014003,GO:0016575,GO:0032041	histone deacetylase complex|histone deacetylase activity|nucleus|plasma membrane|chromatin organization|transcription factor binding|oligodendrocyte development|histone deacetylation|NAD-dependent histone deacetylase activity (H3-K14 specific)
LOC101739629	0.996005	24.2422	0.339164	up	0.000977655	73	GeneID:101739629	protein_coding	DSTYK	KWMTBOMO16543	dual serine/threonine and tyrosine protein kinase-like [Bombyx mori]	PREDICTED:_dual_serine/threonine_and_tyrosine_protein_kinase-like_[Bombyx_mori]	dual serine/threonine and tyrosine protein kinase		GO:0004674,GO:0004712,GO:0004713,GO:0005524,GO:0005737,GO:0016323,GO:0016324	protein serine/threonine kinase activity|protein serine/threonine/tyrosine kinase activity|protein tyrosine kinase activity|ATP binding|cytoplasm|basolateral plasma membrane|apical plasma membrane
LOC101738479	0.9375	2.31919	0.339148	down	4.4424e-23	7	GeneID:101738479	protein_coding	XDH	KWMTBOMO10693	xanthine dehydrogenase 1 [Bombyx mori]	PREDICTED:_xanthine_dehydrogenase_2-like_[Bombyx_mori]	xanthine dehydrogenase 2-like		GO:0004854,GO:0004855,GO:0005506,GO:0005777,GO:0005829,GO:0009055,GO:0009115,GO:0030151,GO:0034418,GO:0043546,GO:0050660,GO:0051537,GO:0070674,GO:0071949	xanthine dehydrogenase activity|xanthine oxidase activity|iron ion binding|peroxisome|cytosol|electron transfer activity|xanthine catabolic process|molybdenum ion binding|urate biosynthetic process|molybdopterin cofactor binding|flavin adenine dinucleotide binding|2 iron, 2 sulfur cluster binding|hypoxanthine dehydrogenase activity|FAD binding	ko00230,ko04146,ko00983,ko00232	Purine metabolism|Peroxisome|Drug metabolism - other enzymes|Caffeine metabolism
LOC101742274	0.990297	24.899	0.338719	up	2.63309e-06	75	GeneID:101742274	protein_coding	BJSP-2	KWMTBOMO01258	basic juvenile hormone-suppressible protein 2 [Bombyx mori]	moderately_methionine_rich_hexamerin_precursor_[Hyalophora_cecropia]	basic juvenile hormone-suppressible protein 2		GO:0045735	nutrient reservoir activity
LOC101740159	0.987158	25.765	0.338696	up	3.41243e-09	78	GeneID:101740159	protein_coding	ab	KWMTBOMO00024	protein tramtrack, beta isoform isoform X5 [Bombyx mori]	PREDICTED:_protein_tramtrack,_beta_isoform-like_isoform_X3_[Bombyx_mori]	protein tramtrack, beta isoform	ZBTB	GO:0000122,GO:0003677,GO:0003700,GO:0005634,GO:0006355,GO:0007298,GO:0007423,GO:0008039,GO:0016198,GO:0016203,GO:0016319,GO:0044719,GO:0046872,GO:0048813	negative regulation of transcription by RNA polymerase II|DNA binding|DNA-binding transcription factor activity|nucleus|regulation of transcription, DNA-templated|border follicle cell migration|sensory organ development|synaptic target recognition|axon choice point recognition|muscle attachment|mushroom body development|regulation of imaginal disc-derived wing size|metal ion binding|dendrite morp…
LOC101744825	0.997146	23.8691	0.338103	up	0.00601464	72	GeneID:101744825	protein_coding	TBC1D5	KWMTBOMO04909	TBC1 domain family member 5 [Bombyx mori]	PREDICTED:_TBC1_domain_family_member_5_[Bombyx_mori]	TBC1 domain family member 5		GO:0002092,GO:0005096,GO:0005776,GO:0005794,GO:0005829,GO:0006886,GO:0006914,GO:0010008,GO:0016236,GO:0017137,GO:0030904,GO:0035612,GO:0042147,GO:0042594,GO:0043231,GO:0090630,GO:1905394	positive regulation of receptor internalization|GTPase activator activity|autophagosome|Golgi apparatus|cytosol|intracellular protein transport|autophagy|endosome membrane|macroautophagy|Rab GTPase binding|retromer complex|AP-2 adaptor complex binding|retrograde transport, endosome to Golgi|response to starvation|intracellular membrane-bounded organelle|activation of GTPase activity|retromer comp…
LOC110385168	0.995434	23.1596	0.338084	up	0.000395666	70	GeneID:110385168	protein_coding		KWMTBOMO16117	uncharacterized protein LOC113235768 [Hyposmocoma kahamanoa]	PREDICTED:_uncharacterized_protein_LOC105389553_[Plutella_xylostella]	uncharacterized LOC110385168
LOC101742223	0.896404	2.53452	0.337952	down	9.2503e-41	8	GeneID:101742223	protein_coding	LCT	KWMTBOMO07102	lactase-phlorizin hydrolase [Bombyx mori]	PREDICTED:_lactase-phlorizin_hydrolase-like_[Bombyx_mori]	lactase-phlorizin hydrolase				ko04973,ko00052	Carbohydrate digestion and absorption|Galactose metabolism
LOC105842348	0.994578	24.0213	0.337383	up	8.68444e-05	73	GeneID:105842348	lncRNA		KWMTBOMO15732	hypothetical protein 2 - cabbage looper transposon TED (fragment)	ORF_B_(bases_1850-5560)_first_start_codon_at_2306_[Autographa_californica_nucleopolyhedrovirus]
CPR78	0.980879	24.6796	0.337058	up	7.13667e-12	75	GeneID:100379395	protein_coding		KWMTBOMO13423	TPA: putative cuticle protein [Bombyx mori]	cuticular_protein_RR-2_motif_78_precursor_[Bombyx_mori]	cuticular protein RR-2 motif 78		GO:0042302	structural constituent of cuticle
LOC105842021	0.993151	24.2041	0.337026	up	2.30756e-05	73	GeneID:105842021	protein_coding	CG42684	KWMTBOMO08780	probable Ras GTPase-activating protein isoform X6 [Vanessa tameamea]	PREDICTED:_probable_Ras_GTPase-activating_protein_isoform_X2_[Amyelois_transitella]	ras GTPase-activating protein nGAP		GO:0005096,GO:0007165,GO:0045179,GO:0046580	GTPase activator activity|signal transduction|apical cortex|negative regulation of Ras protein signal transduction	ko04014	Ras signaling pathway
LOC110385759	0.997432	25.2419	0.336796	up	0.00836997	76	GeneID:110385759	lncRNA		KWMTBOMO14360	uncharacterized protein LOC101736839 isoform X1 [Bombyx mori]	hypothetical_protein_KGM_22104_[Danaus_plexippus]
LOC693077	0.903824	24.2915	0.336451	up	2.53631e-57	73	GeneID:693077	protein_coding	TDH	KWMTBOMO01802	L-threonine dehydrogenase [Bombyx mori]	L-threonine_dehydrogenase_[Bombyx_mori]	L-threonine dehydrogenase		GO:0005739,GO:0006567,GO:0008743,GO:0019518,GO:0042802,GO:0050662	mitochondrion|threonine catabolic process|L-threonine 3-dehydrogenase activity|L-threonine catabolic process to glycine|identical protein binding|coenzyme binding	ko00260	Glycine, serine and threonine metabolism
LOC105842788	0.997146	25.514	0.336433	up	0.00717921	77	GeneID:105842788	lncRNA
LOC101746048	0.824201	22.7505	0.33632	up	3.08002e-113	69	GeneID:101746048	protein_coding	Fas3	KWMTBOMO14238	fasciclin-3 isoform X4 [Bombyx mori]	PREDICTED:_fasciclin-3_isoform_X5_[Bombyx_mori]	fasciclin-3		GO:0005737,GO:0005829,GO:0005886,GO:0005918,GO:0005920,GO:0007156,GO:0007411,GO:0007413,GO:0008039,GO:0016021,GO:0016200,GO:0016323,GO:0016328,GO:0030707,GO:0031594,GO:0031965,GO:0055037	cytoplasm|cytosol|plasma membrane|septate junction|smooth septate junction|homophilic cell adhesion via plasma membrane adhesion molecules|axon guidance|axonal fasciculation|synaptic target recognition|integral component of membrane|synaptic target attraction|basolateral plasma membrane|lateral plasma membrane|ovarian follicle cell development|neuromuscular junction|nuclear membrane|recycling end…
LOC101737313	0.872432	23.8614	0.336111	up	2.44937e-81	72	GeneID:101737313	protein_coding	Doa	KWMTBOMO03306	probable serine/threonine-protein kinase dyrk2 isoform X1 [Bombyx mori]	PREDICTED:_probable_serine/threonine-protein_kinase_dyrk2_isoform_X1_[Bombyx_mori]	serine/threonine-protein kinase Doa		GO:0000381,GO:0004672,GO:0004674,GO:0004712,GO:0004713,GO:0005524,GO:0005634,GO:0005737,GO:0005783,GO:0005829,GO:0006468,GO:0007350,GO:0007399,GO:0007548,GO:0007601,GO:0009306,GO:0030717,GO:0034125,GO:0042051,GO:0046777,GO:0048477,GO:0048749,GO:0050896,GO:2000255	regulation of alternative mRNA splicing, via spliceosome|protein kinase activity|protein serine/threonine kinase activity|protein serine/threonine/tyrosine kinase activity|protein tyrosine kinase activity|ATP binding|nucleus|cytoplasm|endoplasmic reticulum|cytosol|protein phosphorylation|blastoderm segmentation|nervous system development|sex differentiation|visual perception|protein secretion|ooc…
LOC101746720	0.986587	25.4934	0.335724	up	2.22911e-08	77	GeneID:101746720	protein_coding	to	KWMTBOMO09407	protein takeout [Bombyx mori]	PREDICTED:_protein_takeout_[Amyelois_transitella]	protein takeout		GO:0005576,GO:0005615,GO:0007617,GO:0007622,GO:0007623,GO:0007631,GO:0008049,GO:0008343,GO:0042594,GO:0042595	extracellular region|extracellular space|mating behavior|rhythmic behavior|circadian rhythm|feeding behavior|male courtship behavior|adult feeding behavior|response to starvation|behavioral response to starvation
LOC101739049	0.998288	21.3801	0.335242	up	0.0298055	65	GeneID:101739049	protein_coding	CG4928	KWMTBOMO04683	UNC93-like protein [Bombyx mori]	PREDICTED:_UNC93-like_protein_[Amyelois_transitella]	UNC93-like protein		GO:0005886,GO:0006937,GO:0015459,GO:0016021,GO:0043266,GO:0055120	plasma membrane|regulation of muscle contraction|potassium channel regulator activity|integral component of membrane|regulation of potassium ion transport|striated muscle dense body
LOC101739987	0.935502	24.8157	0.334966	up	3.5736e-38	75	GeneID:101739987	protein_coding	Ubr1	KWMTBOMO08367	LOW QUALITY PROTEIN: E3 ubiquitin-protein ligase UBR1 [Bombyx mori]	PREDICTED:_LOW_QUALITY_PROTEIN:_E3_ubiquitin-protein_ligase_UBR1-like_[Bombyx_mori]	E3 ubiquitin-protein ligase UBR1-like		GO:0000151,GO:0000502,GO:0004842,GO:0005737,GO:0005829,GO:0006511,GO:0008270,GO:0016567,GO:0032007,GO:0061630,GO:0070728,GO:0071233,GO:0071596	ubiquitin ligase complex|proteasome complex|ubiquitin-protein transferase activity|cytoplasm|cytosol|ubiquitin-dependent protein catabolic process|zinc ion binding|protein ubiquitination|negative regulation of TOR signaling|ubiquitin protein ligase activity|leucine binding|cellular response to leucine|ubiquitin-dependent protein catabolic process via the N-end rule pathway
LOC101737216	0.988299	25.65	0.334415	up	1.79132e-07	78	GeneID:101737216	protein_coding	mfsd6a	KWMTBOMO02830	uncharacterized protein LOC101737216 [Bombyx mori]	PREDICTED:_uncharacterized_protein_LOC106717587_[Papilio_machaon]	uncharacterized LOC101737216		GO:0016021	integral component of membrane
LOC110385682	0.944635	24.6529	0.333555	up	4.0821e-36	75	GeneID:110385682	protein_coding	Myo18a	KWMTBOMO09787	kinesin-related protein 12-like [Bombyx mori]	PREDICTED:_unconventional_myosin-XVIIIa,_partial_[Bombyx_mori]	kinesin-related protein 12-like		GO:0000139,GO:0005524,GO:0005793,GO:0005802,GO:0005856,GO:0005903,GO:0007030,GO:0016459,GO:0016477,GO:0031032,GO:0042641,GO:0043030,GO:0043066,GO:0043531,GO:0045335,GO:0048194,GO:0050714,GO:0051015,GO:0071346,GO:0090161,GO:0090164,GO:1903028	Golgi membrane|ATP binding|endoplasmic reticulum-Golgi intermediate compartment|trans-Golgi network|cytoskeleton|brush border|Golgi organization|myosin complex|cell migration|actomyosin structure organization|actomyosin|regulation of macrophage activation|negative regulation of apoptotic process|ADP binding|phagocytic vesicle|Golgi vesicle budding|positive regulation of protein secretion|actin fi…
LOC101745248	0.986301	25.7289	0.333509	up	1.3126e-08	78	GeneID:101745248	protein_coding		KWMTBOMO02865	proline-rich receptor-like protein kinase PERK12 [Bombyx mori]	hypothetical_protein_KGM_19106_[Danaus_plexippus]	proline-rich receptor-like protein kinase PERK12
LOC110385997	0.992009	24.2228	0.332821	up	2.3991e-06	73	GeneID:110385997	protein_coding		KWMTBOMO13929	uncharacterized protein LOC111357840 [Spodoptera litura]	PREDICTED:_uncharacterized_protein_LOC106137006_[Amyelois_transitella]	uncharacterized LOC110385997
LOC101743894	0.997146	24.413	0.332788	up	0.00625169	74	GeneID:101743894	protein_coding	ube3b	KWMTBOMO05503	ubiquitin-protein ligase E3B [Bombyx mori]	PREDICTED:_ubiquitin-protein_ligase_E3B_[Amyelois_transitella]	ubiquitin-protein ligase E3B		GO:0000209,GO:0006511,GO:0061631	protein polyubiquitination|ubiquitin-dependent protein catabolic process|ubiquitin conjugating enzyme activity	ko04120	Ubiquitin mediated proteolysis
LOC101738589	0.997717	19.9518	0.332563	up	0.0113969	60	GeneID:101738589	protein_coding	ADPS	KWMTBOMO10515	alkyldihydroxyacetonephosphate synthase [Bombyx mori]	PREDICTED:_alkyldihydroxyacetonephosphate_synthase_[Amyelois_transitella]	alkyldihydroxyacetonephosphate synthase		GO:0005777,GO:0008609,GO:0008610,GO:0008611,GO:0016491,GO:0071949	peroxisome|alkylglycerone-phosphate synthase activity|lipid biosynthetic process|ether lipid biosynthetic process|oxidoreductase activity|FAD binding	ko00565,ko04146	Ether lipid metabolism|Peroxisome
LOC101737424	0.992865	24.6052	0.332446	up	2.29914e-05	74	GeneID:101737424	protein_coding		KWMTBOMO06192	zinc finger protein 436 isoform X1 [Bombyx mori]	PREDICTED:_zinc_finger_protein_62-like_isoform_X3_[Bombyx_mori]	zinc finger protein 436	zf-C2H2
LOC101740552	0.996575	23.8471	0.33241	up	0.00181578	72	GeneID:101740552	protein_coding	Hydr2	KWMTBOMO01818	polycomb protein Asx [Bombyx mori]	PREDICTED:_polycomb_protein_Asx_[Papilio_machaon]	abhydrolase domain-containing protein 2		GO:0006629,GO:0016021,GO:0016298,GO:0034338,GO:0036126,GO:0043401,GO:0044255,GO:0046464,GO:0047372,GO:0048240,GO:0051792,GO:0051793,GO:0097524	lipid metabolic process|integral component of membrane|lipase activity|short-chain carboxylesterase activity|sperm flagellum|steroid hormone mediated signaling pathway|cellular lipid metabolic process|acylglycerol catabolic process|acylglycerol lipase activity|sperm capacitation|medium-chain fatty acid biosynthetic process|medium-chain fatty acid catabolic process|sperm plasma membrane
LOC101745684	0.995434	23.6202	0.332384	up	0.000332461	71	GeneID:101745684	protein_coding	CG9186	KWMTBOMO02931	uncharacterized protein LOC110385892 [Bombyx mori]	PREDICTED:_uncharacterized_protein_LOC107046642_[Diachasma_alloeum]	lipid droplet-associated hydrolase-like		GO:0005783,GO:0005811,GO:0012505,GO:0016021,GO:0016787,GO:0030730,GO:0034389	endoplasmic reticulum|lipid droplet|endomembrane system|integral component of membrane|hydrolase activity|sequestering of triglyceride|lipid droplet organization
LOC101739362	0.973459	26.3341	0.332269	up	2.84067e-15	80	GeneID:101739362	protein_coding	bark	KWMTBOMO07486	LOW QUALITY PROTEIN: protein bark beetle [Bombyx mori]	PREDICTED:_LOW_QUALITY_PROTEIN:_uncharacterized_protein_LOC101739362_[Bombyx_mori]	protein bark beetle		GO:0005044,GO:0005886,GO:0005912,GO:0005918,GO:0005923,GO:0016021,GO:0030246,GO:0034976,GO:0035002,GO:0035159,GO:0045217,GO:0061689,GO:0090557,GO:1904274	scavenger receptor activity|plasma membrane|adherens junction|septate junction|bicellular tight junction|integral component of membrane|carbohydrate binding|response to endoplasmic reticulum stress|liquid clearance, open tracheal system|regulation of tube length, open tracheal system|cell-cell junction maintenance|tricellular tight junction|establishment of endothelial intestinal barrier|tricellu…
LOC105842464	0.202911	1.23457	0.332182	up	5.80625e-101	4	GeneID:105842464	protein_coding		KWMTBOMO02540	seroin-like [Bombyx mori]	PREDICTED:_seroin-like_[Bombyx_mori]	seroin-like
LOC101744958	0.968893	25.6194	0.33193	up	1.20994e-17	77	GeneID:101744958	protein_coding		KWMTBOMO05211	uncharacterized protein LOC110384005 isoform X4 [Helicoverpa armigera]	PREDICTED:_uncharacterized_protein_LOC101744958_isoform_X3_[Bombyx_mori]	uncharacterized LOC101744958
LOC101744892	0.997717	19.2415	0.331821	up	0.0143743	58	GeneID:101744892	protein_coding	ptpdc1	KWMTBOMO12099	protein tyrosine phosphatase domain-containing protein 1 [Bombyx mori]	PREDICTED:_protein_tyrosine_phosphatase_domain-containing_protein_1-like_[Bombyx_mori]	protein tyrosine phosphatase domain-containing protein 1		GO:0004725,GO:0005737,GO:0008138,GO:0060271	protein tyrosine phosphatase activity|cytoplasm|protein tyrosine/serine/threonine phosphatase activity|cilium assembly
LOC101743351	0.996575	22.6604	0.331816	up	0.00216357	69	GeneID:101743351	protein_coding	mth2	KWMTBOMO15206	G-protein coupled receptor Mth2 [Bombyx mori]	putative_class_B_secretin-like_G-protein_coupled_receptor_GPRmth4_[Danaus_plexippus]	G-protein coupled receptor Mth2		GO:0004930,GO:0005886,GO:0007166,GO:0016021	G protein-coupled receptor activity|plasma membrane|cell surface receptor signaling pathway|integral component of membrane
LOC110385370	0.996861	22.4266	0.331718	up	0.00290256	68	GeneID:110385370	protein_coding	Fasn	KWMTBOMO06932	fatty acid synthase [Bombyx mori]	fatty_acid_synthase_2,_partial_[Helicoverpa_assulta]	fatty acid synthase		GO:0004312,GO:0004313,GO:0004314,GO:0004315,GO:0004316,GO:0004320,GO:0005737,GO:0005739,GO:0005794,GO:0005829,GO:0005886,GO:0006084,GO:0006633,GO:0008144,GO:0008611,GO:0009888,GO:0016295,GO:0016296,GO:0030223,GO:0030224,GO:0030879,GO:0031177,GO:0042470,GO:0042587,GO:0042802,GO:0042803,GO:0043170,GO:0047117,GO:0047451,GO:0048468,GO:0070402,GO:0071353,GO:0090557,GO:0102131,GO:0102132	fatty acid synthase activity|[acyl-carrier-protein] S-acetyltransferase activity|[acyl-carrier-protein] S-malonyltransferase activity|3-oxoacyl-[acyl-carrier-protein] synthase activity|3-oxoacyl-[acyl-carrier-protein] reductase (NADPH) activity|oleoyl-[acyl-carrier-protein] hydrolase activity|cytoplasm|mitochondrion|Golgi apparatus|cytosol|plasma membrane|acetyl-CoA metabolic process|fatty acid b…	ko00061,ko04910,ko01212,ko04152	Fatty acid biosynthesis|Insulin signaling pathway|Fatty acid metabolism|AMPK signaling pathway
LOC101745447	0.997146	24.6876	0.331716	up	0.00543914	75	GeneID:101745447	protein_coding	bab1	KWMTBOMO00589	protein bric-a-brac 1 isoform X1 [Bombyx mori]	PREDICTED:_protein_bric-a-brac_1-like_[Bombyx_mori]	protein bric-a-brac 1	ZBTB	GO:0003680,GO:0003700,GO:0005634,GO:0006351,GO:0006355,GO:0006357,GO:0007455,GO:0007478,GO:0007548,GO:0046660,GO:0048070,GO:0048071,GO:0048085,GO:0048086,GO:0048092	AT DNA binding|DNA-binding transcription factor activity|nucleus|transcription, DNA-templated|regulation of transcription, DNA-templated|regulation of transcription by RNA polymerase II|eye-antennal disc morphogenesis|leg disc morphogenesis|sex differentiation|female sex differentiation|regulation of developmental pigmentation|sex-specific pigmentation|adult chitin-containing cuticle pigmentation…
LOC101741554	0.986872	24.4254	0.331452	up	2.84899e-09	74	GeneID:101741554	protein_coding	HARBI1	KWMTBOMO08232	uncharacterized protein LOC105842934 isoform X1 [Bombyx mori]	PREDICTED:_uncharacterized_protein_LOC105842934_isoform_X2_[Bombyx_mori]	putative nuclease HARBI1		GO:0004518,GO:0005634,GO:0005815,GO:0005829,GO:0005886,GO:0046872	nuclease activity|nucleus|microtubule organizing center|cytosol|plasma membrane|metal ion binding
LOC101740445	0.901541	24.5254	0.330792	up	2.96048e-60	74	GeneID:101740445	protein_coding	Mast4	KWMTBOMO15905	microtubule-associated serine/threonine-protein kinase 3 isoform X5 [Bombyx mori]	PREDICTED:_microtubule-associated_serine/threonine-protein_kinase_3_isoform_X3_[Bombyx_mori]	microtubule-associated serine/threonine-protein kinase 3		GO:0000287,GO:0004674,GO:0005524,GO:0005737,GO:0007010,GO:0018105,GO:0035556	magnesium ion binding|protein serine/threonine kinase activity|ATP binding|cytoplasm|cytoskeleton organization|peptidyl-serine phosphorylation|intracellular signal transduction
LOC101743084	0.998288	22.0408	0.33072	up	0.0241664	67	GeneID:101743084	protein_coding	Ptpn13	KWMTBOMO07119	uncharacterized protein LOC101743084 isoform X1 [Bombyx mori]	PREDICTED:_uncharacterized_protein_LOC101743084_isoform_X1_[Bombyx_mori]	uncharacterized LOC101743084		GO:0004725,GO:0005634,GO:0005737,GO:0005856,GO:0005886,GO:0006470,GO:0014066,GO:0030027,GO:0030496,GO:0035335,GO:0036312,GO:0043005,GO:0044297	protein tyrosine phosphatase activity|nucleus|cytoplasm|cytoskeleton|plasma membrane|protein dephosphorylation|regulation of phosphatidylinositol 3-kinase signaling|lamellipodium|midbody|peptidyl-tyrosine dephosphorylation|phosphatidylinositol 3-kinase regulatory subunit binding|neuron projection|cell body
LOC101745857	0.994292	24.8566	0.330532	up	6.74454e-05	75	GeneID:101745857	protein_coding	CNOT6	KWMTBOMO03597	CCR4-NOT transcription complex subunit 6 isoform X1 [Bombyx mori]	PREDICTED:_CCR4-NOT_transcription_complex_subunit_6_isoform_X1_[Bombyx_mori]	CCR4-NOT transcription complex subunit 6	Others	GO:0000289,GO:0003723,GO:0004532,GO:0004535,GO:0005634,GO:0005829,GO:0006417,GO:0006977,GO:0008284,GO:0010606,GO:0016020,GO:0030014,GO:0035195,GO:0043928,GO:0046872,GO:0070966,GO:2000327	nuclear-transcribed mRNA poly(A) tail shortening|RNA binding|exoribonuclease activity|poly(A)-specific ribonuclease activity|nucleus|cytosol|regulation of translation|DNA damage response, signal transduction by p53 class mediator resulting in cell cycle arrest|positive regulation of cell proliferation|positive regulation of cytoplasmic mRNA processing body assembly|membrane|CCR4-NOT complex|gene …	ko03018	RNA degradation
LOC101743343	0.995148	22.9277	0.330326	up	0.00028753	69	GeneID:101743343	protein_coding	spg21	KWMTBOMO11515	maspardin-like [Bombyx mori]	PREDICTED:_maspardin-like_[Amyelois_transitella]	maspardin-like		GO:0005829,GO:0030140,GO:0042609	cytosol|trans-Golgi network transport vesicle|CD4 receptor binding	ko04144	Endocytosis
LOC101740457	0.944064	24.4666	0.330189	up	1.15428e-35	74	GeneID:101740457	protein_coding	AFDN	KWMTBOMO13304	afadin isoform X3 [Bombyx mori]	PREDICTED:_afadin_[Bombyx_mori]	afadin				ko04024,ko04520,ko04670,ko04015,ko04530,ko04014	cAMP signaling pathway|Adherens junction|Leukocyte transendothelial migration|Rap1 signaling pathway|Tight junction|Ras signaling pathway
LOC101740174	0.995434	24.2335	0.330028	up	0.000328573	73	GeneID:101740174	protein_coding	trim33	KWMTBOMO08203	E3 ubiquitin-protein ligase TRIM33 [Bombyx mori]	PREDICTED:_E3_ubiquitin-protein_ligase_TRIM33_[Bombyx_mori]	E3 ubiquitin-protein ligase TRIM33	SAND	GO:0003677,GO:0005634,GO:0008270,GO:0016567,GO:0016740	DNA binding|nucleus|zinc ion binding|protein ubiquitination|transferase activity
LOC110386523	0.99258	23.7834	0.329766	up	4.11653e-06	72	GeneID:110386523	lncRNA	lola	KWMTBOMO02902	ubiquitin-protein ligase E3C [Bombyx mori]	putative_ubiquitin_protein_ligase_[Danaus_plexippus]		ZBTB	GO:0003677,GO:0003700,GO:0005634,GO:0005654,GO:0006355,GO:0006357,GO:0007409,GO:0007411,GO:0007464,GO:0007526,GO:0008406,GO:0016199,GO:0019730,GO:0035167,GO:0044719,GO:0045467,GO:0045476,GO:0045893,GO:0046872,GO:0048813	DNA binding|DNA-binding transcription factor activity|nucleus|nucleoplasm|regulation of transcription, DNA-templated|regulation of transcription by RNA polymerase II|axonogenesis|axon guidance|R3/R4 cell fate commitment|larval somatic muscle development|gonad development|axon midline choice point recognition|antimicrobial humoral response|larval lymph gland hemopoiesis|regulation of imaginal disc…
LOC101745089	0.995719	23.9806	0.329571	up	0.000638231	73	GeneID:101745089	protein_coding	Wdr19	KWMTBOMO07650	WD repeat-containing protein 19 isoform X1 [Bombyx mori]	PREDICTED:_WD_repeat-containing_protein_19_isoform_X3_[Bombyx_mori]	WD repeat-containing protein 19		GO:0000902,GO:0001701,GO:0001750,GO:0005654,GO:0005737,GO:0005856,GO:0005929,GO:0007224,GO:0008406,GO:0016604,GO:0030326,GO:0030991,GO:0031076,GO:0031514,GO:0032391,GO:0035721,GO:0042471,GO:0048701,GO:0050877,GO:0055123,GO:0060271,GO:0060830,GO:0060831,GO:0061055,GO:0061512,GO:0097730	cell morphogenesis|in utero embryonic development|photoreceptor outer segment|nucleoplasm|cytoplasm|cytoskeleton|cilium|smoothened signaling pathway|gonad development|nuclear body|embryonic limb morphogenesis|intraciliary transport particle A|embryonic camera-type eye development|motile cilium|photoreceptor connecting cilium|intraciliary retrograde transport|ear morphogenesis|embryonic cranial sk…
LOC101743668	0.993436	25.8994	0.328827	up	5.41635e-05	78	GeneID:101743668	protein_coding	Tret1	KWMTBOMO16047	facilitated trehalose transporter Tret1-like [Bombyx mori]	PREDICTED:_facilitated_trehalose_transporter_Tret1-like_[Bombyx_mori]	facilitated trehalose transporter Tret1-like		GO:0005886,GO:0015574,GO:0015771,GO:0016021	plasma membrane|trehalose transmembrane transporter activity|trehalose transport|integral component of membrane
LOC110385401	0.997432	25.3959	0.32873	up	0.00942792	77	GeneID:110385401	lncRNA
LOC101741789	0.48145	10.9908	0.3285	up	6.78591e-200	33	GeneID:101741789	protein_coding		KWMTBOMO15331	uncharacterized protein LOC101741789 [Bombyx mori]	PREDICTED:_uncharacterized_protein_LOC105841509_[Bombyx_mori]	uncharacterized LOC101741789
LOC101745220	0.989726	25.5241	0.328451	up	3.31106e-07	77	GeneID:101745220	protein_coding	bab2	KWMTBOMO01122	sex determination protein fruitless isoform X2 [Bombyx mori]	PREDICTED:_sex_determination_protein_fruitless-like_isoform_X3_[Bombyx_mori]	sex determination protein fruitless	ZBTB	GO:0003680,GO:0003700,GO:0005634,GO:0005700,GO:0006351,GO:0006355,GO:0006357,GO:0007455,GO:0007478,GO:0061040,GO:2000736	AT DNA binding|DNA-binding transcription factor activity|nucleus|polytene chromosome|transcription, DNA-templated|regulation of transcription, DNA-templated|regulation of transcription by RNA polymerase II|eye-antennal disc morphogenesis|leg disc morphogenesis|female gonad morphogenesis|regulation of stem cell differentiation
LOC101736826	0.984018	25.0364	0.328448	up	1.03373e-10	76	GeneID:101736826	protein_coding	PLPP2	KWMTBOMO11340	phospholipid phosphatase 2 isoform X2 [Bombyx mori]	PREDICTED:_lipid_phosphate_phosphohydrolase_2-like_isoform_X2_[Bombyx_mori]	phospholipid phosphatase 2		GO:0005887,GO:0006644,GO:0008195,GO:0016791,GO:0042577,GO:0046839	integral component of plasma membrane|phospholipid metabolic process|phosphatidate phosphatase activity|phosphatase activity|lipid phosphatase activity|phospholipid dephosphorylation	ko00564,ko00561,ko00565,ko04072,ko00600,ko04666,ko04975	Glycerophospholipid metabolism|Glycerolipid metabolism|Ether lipid metabolism|Phospholipase D signaling pathway|Sphingolipid metabolism|Fc gamma R-mediated phagocytosis|Fat digestion and absorption
LOC110385965	0.996861	22.791	0.328293	up	0.00295626	69	GeneID:110385965	lncRNA		KWMTBOMO05685	--	PREDICTED:_DNA_ligase_1-like_isoform_X3_[Monodelphis_domestica]
LOC101744731	0.983447	25.2033	0.327938	up	5.39255e-11	76	GeneID:101744731	protein_coding		KWMTBOMO06202	uncharacterized protein LOC101738426 [Bombyx mori]	PREDICTED:_uncharacterized_protein_LOC101744731,_partial_[Bombyx_mori]	uncharacterized LOC101744731
LOC105841344	0.993436	24.9185	0.32776	up	4.58548e-05	75	GeneID:105841344	protein_coding		KWMTBOMO11723	uncharacterized protein LOC105841344, partial [Bombyx mori]	PREDICTED:_uncharacterized_protein_LOC105841344_[Bombyx_mori]	uncharacterized LOC105841344
LOC101737995	0.936358	24.6675	0.327644	up	1.7035e-39	75	GeneID:101737995	protein_coding		KWMTBOMO04197	inverted formin-2-like [Bombyx mori]	PREDICTED:_inverted_formin-2-like_[Bombyx_mori]	inverted formin-2-like
LOC101742745	0.998288	21.0381	0.327476	up	0.0266522	64	GeneID:101742745	protein_coding		KWMTBOMO01315	vacuolar ATP synthase subunit H [Bombyx mori]	vacuolar_ATP_synthase_subunit_H_[Bombyx_mori]	V-type proton ATPase subunit H-like		GO:0000221,GO:0015991,GO:0046961	vacuolar proton-transporting V-type ATPase, V1 domain|ATP hydrolysis coupled proton transport|proton-transporting ATPase activity, rotational mechanism	ko04145,ko00190,ko04142,ko04721,ko04150	Phagosome|Oxidative phosphorylation|Lysosome|Synaptic vesicle cycle|mTOR signaling pathway
LOC101746874	0.98145	25.0082	0.327437	up	1.06236e-11	76	GeneID:101746874	protein_coding	cpo	KWMTBOMO13794	Uncharacterized protein OBRU01_01183 [Operophtera brumata]	Uncharacterized_protein_OBRU01_01183_[Operophtera_brumata]	protein couch potato		GO:0000398,GO:0003729,GO:0005634,GO:0007268,GO:0007275,GO:0022611,GO:0035206,GO:0035614	mRNA splicing, via spliceosome|mRNA binding|nucleus|chemical synaptic transmission|multicellular organism development|dormancy process|regulation of hemocyte proliferation|snRNA stem-loop binding
LOC101739885	0.984304	25.4049	0.327406	up	1.50396e-10	77	GeneID:101739885	protein_coding	PGRP-SC2	KWMTBOMO00205	PREDICTED: peptidoglycan-recognition protein LF-like [Papilio xuthus]	PREDICTED:_peptidoglycan-recognition_protein_LF-like_[Papilio_xuthus]	peptidoglycan-recognition protein SC2		GO:0005576,GO:0008270,GO:0008745,GO:0009253,GO:0042834,GO:0045087,GO:0045824	extracellular region|zinc ion binding|N-acetylmuramoyl-L-alanine amidase activity|peptidoglycan catabolic process|peptidoglycan binding|innate immune response|negative regulation of innate immune response
LOC101743139	0.997717	18.222	0.327294	up	0.0126093	55	GeneID:101743139	protein_coding		KWMTBOMO15251	endonuclease and reverse transcriptase-like protein [Bombyx mori]	endonuclease_and_reverse_transcriptase-like_protein_[Bombyx_mori]	uncharacterized LOC101743139
LOC101739468	0.985731	25.876	0.327235	up	5.16309e-09	78	GeneID:101739468	protein_coding	MYO3A	KWMTBOMO02687	myosin-IIIb-like isoform X2 [Bombyx mori]	PREDICTED:_myosin-IIIb-like_isoform_X2_[Bombyx_mori]	myosin-IIIb-like		GO:0000146,GO:0003779,GO:0004672,GO:0004674,GO:0005516,GO:0005524,GO:0005737,GO:0007601,GO:0007605,GO:0016459,GO:0030175,GO:0030898,GO:0031941,GO:0032426,GO:0032433,GO:0043531,GO:0046777,GO:0050896,GO:0060002,GO:0090103	microfilament motor activity|actin binding|protein kinase activity|protein serine/threonine kinase activity|calmodulin binding|ATP binding|cytoplasm|visual perception|sensory perception of sound|myosin complex|filopodium|actin-dependent ATPase activity|filamentous actin|stereocilium tip|filopodium tip|ADP binding|protein autophosphorylation|response to stimulus|plus-end directed microfilament mot…	ko04745	Phototransduction - fly
LOC101744928	0.994863	23.1435	0.326879	up	0.000221828	70	GeneID:101744928	protein_coding	Nrg	KWMTBOMO03116	neuroglian [Bombyx mori]	neuroglian_[Mythimna_separata]	neuroglian		GO:0005509,GO:0005886,GO:0005887,GO:0005918,GO:0005919,GO:0005923,GO:0007158,GO:0007409,GO:0007560,GO:0008045,GO:0008049,GO:0008050,GO:0008366,GO:0016319,GO:0019991,GO:0021682,GO:0030175,GO:0035011,GO:0035151,GO:0045924,GO:0048036,GO:0048675,GO:0048813,GO:0050808,GO:0050839,GO:0060857,GO:0061343,GO:0072499,GO:0098609	calcium ion binding|plasma membrane|integral component of plasma membrane|septate junction|pleated septate junction|bicellular tight junction|neuron cell-cell adhesion|axonogenesis|imaginal disc morphogenesis|motor neuron axon guidance|male courtship behavior|female courtship behavior|axon ensheathment|mushroom body development|septate junction assembly|nerve maturation|filopodium|melanotic encap…
CPH18	0.960046	25.0348	0.326758	up	4.61561e-23	76	GeneID:100379478	protein_coding		KWMTBOMO06686	--	cuticular_protein_hypothetical_18_precursor_[Bombyx_mori]	cuticular protein hypothetical 18
LOC101736964	0.998002	24.4078	0.326597	up	0.0198971	74	GeneID:101736964	protein_coding	CD109	KWMTBOMO11736	LOW QUALITY PROTEIN: CD109 antigen, partial [Bombyx mori]	PREDICTED:_LOW_QUALITY_PROTEIN:_CD109_antigen-like,_partial_[Bombyx_mori]	CD109 antigen
LOC110386755	0.997146	25.8324	0.326557	up	0.00799242	78	GeneID:110386755	protein_coding		KWMTBOMO10234	reverse transcriptase [Bombyx mori]	reverse_transcriptase_[Bombyx_mori]	uncharacterized LOC110386755
LOC101746174	0.996575	24.268	0.326418	up	0.00174775	73	GeneID:101746174	protein_coding	SLC46A3	KWMTBOMO11559	proton-coupled folate transporter isoform X1 [Bombyx mori]	PREDICTED:_proton-coupled_folate_transporter-like_isoform_X1_[Bombyx_mori]	proton-coupled folate transporter		GO:0016021,GO:0055085	integral component of membrane|transmembrane transport
LOC101744403	0.994578	23.9657	0.325577	up	0.000169798	72	GeneID:101744403	protein_coding	Clvs1	KWMTBOMO12395	clavesin-1 [Bombyx mori]	CRAL-TRIO_domain-containing_protein,_partial_[Manduca_sexta]	clavesin-1		GO:0005768,GO:0005802,GO:0007040,GO:0030136,GO:0031901,GO:0080025	endosome|trans-Golgi network|lysosome organization|clathrin-coated vesicle|early endosome membrane|phosphatidylinositol-3,5-bisphosphate binding
LOC101740416	0.969178	25.7226	0.325558	up	4.71149e-17	78	GeneID:101740416	protein_coding	Litaf				lipopolysaccharide-induced tumor necrosis factor-alpha factor homolog	zf-LITAF-like	GO:0000139,GO:0000978,GO:0001817,GO:0005576,GO:0005654,GO:0005794,GO:0005829,GO:0007568,GO:0008270,GO:0009898,GO:0043123,GO:0045944,GO:0050699,GO:0071222,GO:0098559,GO:0098560,GO:0098574,GO:1901223	Golgi membrane|RNA polymerase II proximal promoter sequence-specific DNA binding|regulation of cytokine production|extracellular region|nucleoplasm|Golgi apparatus|cytosol|aging|zinc ion binding|cytoplasmic side of plasma membrane|positive regulation of I-kappaB kinase/NF-kappaB signaling|positive regulation of transcription by RNA polymerase II|WW domain binding|cellular response to lipopolysacc…	ko04142	Lysosome
LOC110386562	0.991153	25.3308	0.325298	up	1.02517e-06	77	GeneID:110386562	protein_coding	pol	KWMTBOMO12146	uncharacterized protein LOC110386562 [Bombyx mori]	ORF_A_span_522-1895;_first_start_codon_at_663_[Autographa_californica_nucleopolyhedrovirus]	uncharacterized LOC110386562		GO:0003676,GO:0003964,GO:0004190,GO:0004519,GO:0015074	nucleic acid binding|RNA-directed DNA polymerase activity|aspartic-type endopeptidase activity|endonuclease activity|DNA integration
Titin1.1	0.990582	26.2803	0.325233	up	1.46124e-06	79	--	--	--	--	--	--	--	--	--	--	--	--
LOC101742359	0.990297	25.3131	0.325051	up	3.25889e-07	77	GeneID:101742359	protein_coding	PGBD4	KWMTBOMO03023	piggyBac transposable element-derived protein 4-like isoform X3 [Bombyx mori]	PREDICTED:_piggyBac_transposable_element-derived_protein_4-like_isoform_X3_[Bombyx_mori]	piggyBac transposable element-derived protein 4-like
LOC105841790	0.995434	22.62	0.32501	up	0.000395575	68	GeneID:105841790	lncRNA		KWMTBOMO13327	putative transposase yabusame-1 [Bombyx mori]	putative_transposase_yabusame-1_[Bombyx_mori]
LOC101735452	0.981164	25.022	0.324966	up	1.89941e-12	76	GeneID:101735452	protein_coding	ena	KWMTBOMO14469	protein enabled isoform X3 [Bombyx mori]	PREDICTED:_protein_enabled_[Bombyx_mori]	protein enabled		GO:0003382,GO:0003779,GO:0005829,GO:0005856,GO:0005911,GO:0005912,GO:0007010,GO:0007015,GO:0007298,GO:0007303,GO:0007390,GO:0007391,GO:0007396,GO:0007409,GO:0007411,GO:0008064,GO:0008258,GO:0010591,GO:0017124,GO:0030027,GO:0030036,GO:0030335,GO:0030424,GO:0030425,GO:0031252,GO:0031346,GO:0032433,GO:0032956,GO:0035262,GO:0045886,GO:0046847,GO:0048749,GO:0048813,GO:0051489,GO:0051491,GO:0060288,GO:…	epithelial cell morphogenesis|actin binding|cytosol|cytoskeleton|cell-cell junction|adherens junction|cytoskeleton organization|actin filament organization|border follicle cell migration|cytoplasmic transport, nurse cell to oocyte|germ-band shortening|dorsal closure|suture of dorsal opening|axonogenesis|axon guidance|regulation of actin polymerization or depolymerization|head involution|regulatio…	ko04360,ko04810	Axon guidance|Regulation of actin cytoskeleton
LOC100101225.1	0.99629	24.3389	0.32462	up	0.00118369	74	--	--	--	--	--	--	--	--	--	--	--	--
LOC101744729	0.990582	26.7342	0.324582	up	2.83811e-06	81	GeneID:101744729	protein_coding	AGGF1	KWMTBOMO11436	dystroglycan isoform X3 [Bombyx mori]	PREDICTED:_dystroglycan_[Amyelois_transitella]	angiogenic factor with G patch and FHA domains 1		GO:0001525,GO:0001570,GO:0001938,GO:0003676,GO:0005576,GO:0005737,GO:0007155,GO:0045766,GO:0048471	angiogenesis|vasculogenesis|positive regulation of endothelial cell proliferation|nucleic acid binding|extracellular region|cytoplasm|cell adhesion|positive regulation of angiogenesis|perinuclear region of cytoplasm
LOC101741015	0.987728	27.2997	0.32431	up	1.02469e-07	83	GeneID:101741015	protein_coding		KWMTBOMO12143	hypothetical protein ALC57_15604 [Trachymyrmex cornetzi]	hypothetical_protein_ALC57_15604_[Trachymyrmex_cornetzi]	uncharacterized LOC101741015
LOC101743858	0.973174	25.775	0.324221	up	1.05117e-14	78	GeneID:101743858	protein_coding	Cnga1	KWMTBOMO00044	cGMP-gated cation channel alpha-1 isoform X3 [Bombyx mori]	PREDICTED:_cAMP-dependent_protein_kinase_regulatory_subunit-like_[Bombyx_mori]	cGMP-gated cation channel alpha-1		GO:0001750,GO:0005222,GO:0005223,GO:0005737,GO:0007601,GO:0016020,GO:0017071,GO:0030553,GO:0042622,GO:0043195,GO:0050896,GO:0051480,GO:0051899	photoreceptor outer segment|intracellular cAMP-activated cation channel activity|intracellular cGMP-activated cation channel activity|cytoplasm|visual perception|membrane|intracellular cyclic nucleotide activated cation channel complex|cGMP binding|photoreceptor outer segment membrane|terminal bouton|response to stimulus|regulation of cytosolic calcium ion concentration|membrane depolarization
LOC101745239	0.986301	26.3108	0.323992	up	3.76629e-09	80	GeneID:101745239	protein_coding	SHANK3	KWMTBOMO07648	SH3 and multiple ankyrin repeat domains protein 3 [Bombyx mori]	PREDICTED:_SH3_and_multiple_ankyrin_repeat_domains_protein_3_[Bombyx_mori]	SH3 and multiple ankyrin repeat domains protein 3	RHD	GO:0000165,GO:0003779,GO:0005829,GO:0007411,GO:0007416,GO:0007612,GO:0007613,GO:0008022,GO:0008270,GO:0014069,GO:0017124,GO:0021773,GO:0030054,GO:0030159,GO:0030160,GO:0030425,GO:0030534,GO:0031234,GO:0032232,GO:0035176,GO:0035255,GO:0042297,GO:0043005,GO:0043197,GO:0043621,GO:0044309,GO:0045211,GO:0045794,GO:0048170,GO:0048854,GO:0051124,GO:0051835,GO:0051968,GO:0060170,GO:0060291,GO:0060997,GO:…	MAPK cascade|actin binding|cytosol|axon guidance|synapse assembly|learning|memory|protein C-terminus binding|zinc ion binding|postsynaptic density|SH3 domain binding|striatal medium spiny neuron differentiation|cell junction|receptor signaling complex scaffold activity|GKAP/Homer scaffold activity|dendrite|adult behavior|extrinsic component of cytoplasmic side of plasma membrane|negative regulati…	ko04724	Glutamatergic synapse
LOC105842293	0.994292	24.7905	0.323406	up	0.000103512	75	GeneID:105842293	protein_coding		KWMTBOMO14028	breast cancer type 2 susceptibility protein homolog [Bombyx mori]	PREDICTED:_breast_cancer_type_2_susceptibility_protein_homolog_[Amyelois_transitella]	uncharacterized LOC105842293
LOC101738951	0.994292	23.5495	0.323007	up	0.000170578	71	GeneID:101738951	protein_coding	rdgBbeta	KWMTBOMO04538	cytoplasmic phosphatidylinositol transfer protein 1 [Bombyx mori]	PREDICTED:_cytoplasmic_phosphatidylinositol_transfer_protein_1_[Papilio_machaon]	cytoplasmic phosphatidylinositol transfer protein 1		GO:0005737,GO:0007165,GO:0008526,GO:0035091	cytoplasm|signal transduction|phosphatidylinositol transporter activity|phosphatidylinositol binding
Ftz-f1	0.955765	25.2835	0.322979	up	2.12723e-26	76	GeneID:693070	protein_coding	FTZ-F1	KWMTBOMO00379	nuclear hormone receptor FTZ-F1 isoform X4 [Bombyx mori]	nuclear_hormone_receptor_[Bombyx_mori]	nuclear hormone receptor FTZ-F1	SF-like	GO:0003700,GO:0003707,GO:0005634,GO:0008270,GO:0043565	DNA-binding transcription factor activity|steroid hormone receptor activity|nucleus|zinc ion binding|sequence-specific DNA binding
LOC101746772	0.994863	25.1575	0.322793	up	0.000201466	76	GeneID:101746772	protein_coding	SLC27A4	KWMTBOMO01859	long-chain fatty acid transport protein 4 [Bombyx mori]	putative_fatty_acid_transport_protein_FATP2_[Spodoptera_litura]	long-chain fatty acid transport protein 4		GO:0000166,GO:0001579,GO:0001676,GO:0004467,GO:0005324,GO:0005789,GO:0005886,GO:0005902,GO:0006629,GO:0007584,GO:0015245,GO:0015908,GO:0015909,GO:0016020,GO:0016021,GO:0031526,GO:0031957,GO:0042760,GO:0043588,GO:0044539	nucleotide binding|medium-chain fatty acid transport|long-chain fatty acid metabolic process|long-chain fatty acid-CoA ligase activity|long-chain fatty acid transporter activity|endoplasmic reticulum membrane|plasma membrane|microvillus|lipid metabolic process|response to nutrient|fatty acid transmembrane transporter activity|fatty acid transport|long-chain fatty acid transport|membrane|integral …	ko03320	PPAR signaling pathway
LOC101737550	0.905822	24.5807	0.322566	up	1.77017e-56	74	GeneID:101737550	protein_coding	NLK	KWMTBOMO05499	PREDICTED: serine/threonine-protein kinase NLK isoform X1 [Amyelois transitella]	PREDICTED:_serine/threonine-protein_kinase_NLK_isoform_X1_[Amyelois_transitella]	serine/threonine-protein kinase NLK		GO:0000287,GO:0004707,GO:0005524,GO:0005634,GO:0005737,GO:0006355,GO:0007179,GO:0008134,GO:0010468,GO:0016055,GO:0018107,GO:0030178,GO:0031625,GO:0035556,GO:0042169,GO:0042501,GO:0046777,GO:0050821	magnesium ion binding|MAP kinase activity|ATP binding|nucleus|cytoplasm|regulation of transcription, DNA-templated|transforming growth factor beta receptor signaling pathway|transcription factor binding|regulation of gene expression|Wnt signaling pathway|peptidyl-threonine phosphorylation|negative regulation of Wnt signaling pathway|ubiquitin protein ligase binding|intracellular signal transducti…	ko04520,ko04068,ko04010,ko04310	Adherens junction|FoxO signaling pathway|MAPK signaling pathway|Wnt signaling pathway
LOC101740027	0.997717	20.9797	0.322483	up	0.00907365	63	GeneID:101740027	protein_coding	SQOR	KWMTBOMO10540	sulfide:quinone oxidoreductase, mitochondrial [Bombyx mori]	PREDICTED:_uncharacterized_protein_LOC106120989_[Papilio_xuthus]	sulfide:quinone oxidoreductase, mitochondrial		GO:0005743,GO:0048038,GO:0070221,GO:0070224,GO:0070813,GO:0071949	mitochondrial inner membrane|quinone binding|sulfide oxidation, using sulfide:quinone oxidoreductase|sulfide:quinone oxidoreductase activity|hydrogen sulfide metabolic process|FAD binding	ko00920	Sulfur metabolism
LOC101739634	0.998288	23.408	0.322454	up	0.0257482	71	GeneID:101739634	protein_coding	btbd17	KWMTBOMO03217	BTB/POZ domain-containing protein 17 isoform X1 [Bombyx mori]	PREDICTED:_BTB/POZ_domain-containing_protein_17-like_[Bombyx_mori]	BTB/POZ domain-containing protein 17		GO:0005576	extracellular region
LOC101742408	0.983447	25.9207	0.32237	up	1.25741e-10	78	GeneID:101742408	protein_coding	Daglb	KWMTBOMO05626	sn1-specific diacylglycerol lipase beta isoform X4 [Bombyx mori]	PREDICTED:_sn1-specific_diacylglycerol_lipase_beta_isoform_X2_[Plutella_xylostella]	sn1-specific diacylglycerol lipase beta		GO:0005634,GO:0005886,GO:0007216,GO:0007405,GO:0016021,GO:0016787,GO:0019369,GO:0022008,GO:0042136,GO:0045211,GO:0046340,GO:0046872,GO:0071926	nucleus|plasma membrane|G protein-coupled glutamate receptor signaling pathway|neuroblast proliferation|integral component of membrane|hydrolase activity|arachidonic acid metabolic process|neurogenesis|neurotransmitter biosynthetic process|postsynaptic membrane|diacylglycerol catabolic process|metal ion binding|endocannabinoid signaling pathway	ko04745,ko04925,ko04723	Phototransduction - fly|Aldosterone synthesis and secretion|Retrograde endocannabinoid signaling
LOC101745667	0.996861	22.1494	0.322367	up	0.00349192	67	GeneID:101745667	protein_coding	pll	KWMTBOMO15850	serine/threonine-protein kinase pelle [Bombyx mori]	PREDICTED:_serine/threonine-protein_kinase_pelle-like_[Bombyx_mori]	serine/threonine-protein kinase pelle		GO:0004672,GO:0004674,GO:0005524,GO:0005634,GO:0005737,GO:0005829,GO:0005886,GO:0006468,GO:0006915,GO:0006952,GO:0007352,GO:0007526,GO:0008063,GO:0009620,GO:0009950,GO:0019732,GO:0019904,GO:0030097,GO:0030162,GO:0035172,GO:0035556,GO:0045087,GO:0046777,GO:0048262	protein kinase activity|protein serine/threonine kinase activity|ATP binding|nucleus|cytoplasm|cytosol|plasma membrane|protein phosphorylation|apoptotic process|defense response|zygotic specification of dorsal/ventral axis|larval somatic muscle development|Toll signaling pathway|response to fungus|dorsal/ventral axis specification|antifungal humoral response|protein domain specific binding|hemopo…	ko04620,ko04722,ko04064	Toll-like receptor signaling pathway|Neurotrophin signaling pathway|NF-kappa B signaling pathway
LOC101744056	0.997717	19.5008	0.322363	up	0.0144184	59	GeneID:101744056	protein_coding		KWMTBOMO15136	4-coumarate--CoA ligase 1 [Bombyx mori]	PREDICTED:_4-coumarate--CoA_ligase_1-like_[Bombyx_mori]	luciferin 4-monooxygenase-like		GO:0005524,GO:0005777,GO:0008218,GO:0046872,GO:0047077	ATP binding|peroxisome|bioluminescence|metal ion binding|Photinus-luciferin 4-monooxygenase (ATP-hydrolyzing) activity
LOC101737270	0.987728	26.8434	0.322265	up	2.57769e-07	81	GeneID:101737270	protein_coding	reep2	KWMTBOMO13847	uncharacterized protein LOC101737270 isoform X1 [Bombyx mori]	PREDICTED:_uncharacterized_protein_LOC101737270_isoform_X1_[Bombyx_mori]	uncharacterized LOC101737270		GO:0005881,GO:0016021	cytoplasmic microtubule|integral component of membrane
NGR-A3	0.986872	24.2545	0.322111	up	8.04717e-09	73	GeneID:100187559	protein_coding	SPR	KWMTBOMO11565	neuropeptide receptor A3 isoform X1 [Bombyx mori]	neuropeptide_receptor_A3_[Bombyx_mori]	neuropeptide receptor A3		GO:0005886,GO:0007186,GO:0008528,GO:0016021,GO:0045434,GO:0048042	plasma membrane|G protein-coupled receptor signaling pathway|G protein-coupled peptide receptor activity|integral component of membrane|negative regulation of female receptivity, post-mating|regulation of post-mating oviposition
Treh-2	0.969463	25.8939	0.322028	up	1.02445e-18	78	GeneID:692454	protein_coding		KWMTBOMO16054	trehalase-2 isoform X1 [Bombyx mori]	PREDICTED:_trehalase-2_isoform_X1_[Bombyx_mori]	trehalase-2		GO:0004555,GO:0005991,GO:0016021	alpha,alpha-trehalase activity|trehalose metabolic process|integral component of membrane	ko00500	Starch and sucrose metabolism
LOC110384863	0.989726	24.9959	0.321851	up	3.35743e-07	76	GeneID:110384863	protein_coding	Nup133	KWMTBOMO15456	nuclear pore complex protein Nup133 [Bombyx mori]	PREDICTED:_nuclear_pore_complex_protein_Nup133_[Bombyx_mori]	uncharacterized LOC110384863		GO:0006406,GO:0006606,GO:0016020,GO:0017056,GO:0031080,GO:0031081	mRNA export from nucleus|protein import into nucleus|membrane|structural constituent of nuclear pore|nuclear pore outer ring|nuclear pore distribution	ko03013	RNA transport
LOC110385818	0.998002	22.0504	0.321802	up	0.0222679	67	GeneID:110385818	lncRNA
LOC101736603	0.995434	23.4982	0.321726	up	0.000430683	71	GeneID:101736603	protein_coding	Glce	KWMTBOMO06030	D-glucuronyl C5-epimerase [Bombyx mori]	PREDICTED:_D-glucuronyl_C5-epimerase_isoform_X1_[Bombyx_mori]	D-glucuronyl C5-epimerase		GO:0000139,GO:0005794,GO:0015012,GO:0016021,GO:0016857,GO:0030210,GO:0047464,GO:0050379	Golgi membrane|Golgi apparatus|heparan sulfate proteoglycan biosynthetic process|integral component of membrane|racemase and epimerase activity, acting on carbohydrates and derivatives|heparin biosynthetic process|heparosan-N-sulfate-glucuronate 5-epimerase activity|UDP-glucuronate 5'-epimerase activity	ko00534	Glycosaminoglycan biosynthesis - heparan sulfate / heparin
LOC101743651	0.998573	11.1647	0.321438	down	0.0448965	34	GeneID:101743651	protein_coding		KWMTBOMO14165	cysteine and glycine-rich protein 1-like isoform X3 [Helicoverpa armigera]	PREDICTED:_cysteine_and_glycine-rich_protein_3-like_[Papilio_machaon]	cysteine and glycine-rich protein 2
LOC101742555	0.995719	23.6717	0.320911	up	0.000742902	72	GeneID:101742555	protein_coding	PGRP-LF	KWMTBOMO00281	peptidoglycan-recognition protein LE-like [Bombyx mori]	PREDICTED:_uncharacterized_protein_LOC101742555_isoform_X2_[Bombyx_mori]	peptidoglycan-recognition protein LE-like		GO:0005615,GO:0005887,GO:0008270,GO:0008340,GO:0008745,GO:0009253,GO:0009617,GO:0016019,GO:0019730,GO:0019731,GO:0032827,GO:0042834,GO:0045087,GO:0046329,GO:0050830,GO:0061057,GO:0098542	extracellular space|integral component of plasma membrane|zinc ion binding|determination of adult lifespan|N-acetylmuramoyl-L-alanine amidase activity|peptidoglycan catabolic process|response to bacterium|peptidoglycan receptor activity|antimicrobial humoral response|antibacterial humoral response|negative regulation of natural killer cell differentiation involved in immune response|peptidoglycan…
LOC101735640	0.968037	25.4323	0.320782	up	2.43609e-19	77	GeneID:101735640	protein_coding	Zswim8	KWMTBOMO05018	zinc finger SWIM domain-containing protein 8 isoform X2 [Bombyx mori]	PREDICTED:_zinc_finger_SWIM_domain-containing_protein_8-like_[Bombyx_mori]	zinc finger SWIM domain-containing protein 8		GO:0005829,GO:0008270,GO:0031462,GO:1902667	cytosol|zinc ion binding|Cul2-RING ubiquitin ligase complex|regulation of axon guidance
LOC101737873	0.996861	22.507	0.320704	up	0.00293714	68	GeneID:101737873	protein_coding		KWMTBOMO02813	protein flightless-1 homolog [Bombyx mori]	PREDICTED:_protein_flightless-1_homolog_[Bombyx_mori]	protein flightless-1 homolog
LOC100884166	0.972032	25.8003	0.320617	up	3.79426e-15	78	GeneID:100884166	protein_coding	chs-2	KWMTBOMO02041	chitin synthase A isoform X1 [Bombyx mori]	PREDICTED:_chitin_synthase_A_isoform_X3_[Bombyx_mori]	chitin synthase A		GO:0004100,GO:0005886,GO:0006031,GO:0007275,GO:0016021,GO:0061063	chitin synthase activity|plasma membrane|chitin biosynthetic process|multicellular organism development|integral component of membrane|positive regulation of nematode larval development	ko00520	Amino sugar and nucleotide sugar metabolism
LOC101739343	0.793094	22.4212	0.320218	up	3.02868e-132	68	GeneID:101739343	protein_coding	NGEF	KWMTBOMO05956	LOW QUALITY PROTEIN: uncharacterized protein LOC101739343 [Bombyx mori]	PREDICTED:_LOW_QUALITY_PROTEIN:_uncharacterized_protein_LOC101739343_[Bombyx_mori]	uncharacterized LOC101739343		GO:0005089,GO:0005737,GO:0016020,GO:0030426,GO:0035023,GO:0043087,GO:0048013,GO:0061002	Rho guanyl-nucleotide exchange factor activity|cytoplasm|membrane|growth cone|regulation of Rho protein signal transduction|regulation of GTPase activity|ephrin receptor signaling pathway|negative regulation of dendritic spine morphogenesis	ko04360	Axon guidance
LOC101736913	0.996861	21.8358	0.320057	up	0.00357847	66	GeneID:101736913	lncRNA	GIP	KWMTBOMO01008	PREDICTED: RNA-directed DNA polymerase from mobile element jockey-like [Plutella xylostella]	PREDICTED:_RNA-directed_DNA_polymerase_from_mobile_element_jockey-like_[Plutella_xylostella]			GO:0000943,GO:0003676,GO:0004190,GO:0005524,GO:0008270,GO:0015074	retrotransposon nucleocapsid|nucleic acid binding|aspartic-type endopeptidase activity|ATP binding|zinc ion binding|DNA integration
LOC110386714	0.998288	22.5341	0.319856	up	0.024051	68	GeneID:110386714	lncRNA
CPR58	0.997146	25.3332	0.319439	up	0.00642787	77	GeneID:100379413	protein_coding	CP66	KWMTBOMO02266	TPA: putative cuticle protein [Bombyx mori]	cuticular_protein_RR-2_motif_58_precursor_[Bombyx_mori]	cuticular protein RR-2 motif 58		GO:0042302	structural constituent of cuticle
LOC101744789	0.996575	22.515	0.319322	up	0.00231811	68	GeneID:101744789	protein_coding	Ankle2	KWMTBOMO08457	ankyrin repeat and LEM domain-containing protein 2 isoform X2 [Bombyx mori]	PREDICTED:_ankyrin_repeat_and_LEM_domain-containing_protein_2,_partial_[Bombyx_mori]	ankyrin repeat and LEM domain-containing protein 2		GO:0005783,GO:0007084,GO:0007417,GO:0030176,GO:0035307,GO:0042326,GO:0043066,GO:0051301,GO:0051721	endoplasmic reticulum|mitotic nuclear envelope reassembly|central nervous system development|integral component of endoplasmic reticulum membrane|positive regulation of protein dephosphorylation|negative regulation of phosphorylation|negative regulation of apoptotic process|cell division|protein phosphatase 2A binding
LOC101745567	0.997717	21.1499	0.319138	up	0.00944961	64	GeneID:101745567	protein_coding	PEK	KWMTBOMO04082	eukaryotic translation initiation factor 2-alpha kinase isoform X1 [Bombyx mori]	PREDICTED:_eukaryotic_translation_initiation_factor_2-alpha_kinase-like_[Bombyx_mori]	eukaryotic translation initiation factor 2-alpha kinase		GO:0004672,GO:0004686,GO:0004694,GO:0005524,GO:0005789,GO:0006468,GO:0010389,GO:0010508,GO:0016021,GO:0022626,GO:0036499,GO:0046330	protein kinase activity|elongation factor-2 kinase activity|eukaryotic translation initiation factor 2alpha kinase activity|ATP binding|endoplasmic reticulum membrane|protein phosphorylation|regulation of G2/M transition of mitotic cell cycle|positive regulation of autophagy|integral component of membrane|cytosolic ribosome|PERK-mediated unfolded protein response|positive regulation of JNK cascade	ko04214,ko04210,ko04141	Apoptosis - fly|Apoptosis|Protein processing in endoplasmic reticulum
LOC101745820	0.793379	22.3586	0.318286	up	6.1768e-131	68	GeneID:101745820	lncRNA
LOC101744547	0.996005	23.4543	0.318206	up	0.00107586	71	GeneID:101744547	protein_coding	CASK	KWMTBOMO03560	peripheral plasma membrane protein CASK isoform X1 [Galleria mellonella]	PREDICTED:_peripheral_plasma_membrane_protein_CASK_[Bombyx_mori]	peripheral plasma membrane protein CASK		GO:0004683,GO:0005516,GO:0005524,GO:0005886,GO:0007163,GO:0007269,GO:0007274,GO:0007298,GO:0007615,GO:0007616,GO:0007628,GO:0008049,GO:0008344,GO:0008582,GO:0016080,GO:0016081,GO:0031594,GO:0040011,GO:0040012,GO:0042043,GO:0046928,GO:0048149,GO:0048488,GO:0061174,GO:0072375,GO:1900073,GO:1900244,GO:2000331	calmodulin-dependent protein kinase activity|calmodulin binding|ATP binding|plasma membrane|establishment or maintenance of cell polarity|neurotransmitter secretion|neuromuscular synaptic transmission|border follicle cell migration|anesthesia-resistant memory|long-term memory|adult walking behavior|male courtship behavior|adult locomotory behavior|regulation of synaptic growth at neuromuscular ju…	ko04530	Tight junction
LOC101740491	0.987158	24.0164	0.317752	up	6.09108e-09	73	GeneID:101740491	protein_coding	Coro2b	KWMTBOMO05177	coronin-2B isoform X2 [Bombyx mori]	PREDICTED:_coronin-2B-like_isoform_X1_[Bombyx_mori]	coronin-2B		GO:0005737,GO:0005856,GO:0016020,GO:0030036,GO:0051015	cytoplasm|cytoskeleton|membrane|actin cytoskeleton organization|actin filament binding
LOC101740590	0.995434	23.1665	0.317732	up	0.000406571	70	GeneID:101740590	protein_coding	CYB5RL				NADH-cytochrome b5 reductase-like		GO:0004128,GO:0005634,GO:0005654,GO:0005789,GO:0015701	cytochrome-b5 reductase activity, acting on NAD(P)H|nucleus|nucleoplasm|endoplasmic reticulum membrane|bicarbonate transport	ko00520	Amino sugar and nucleotide sugar metabolism
LOC101743670	0.994292	23.9976	0.317666	up	0.000136952	73	GeneID:101743670	protein_coding	SLC17A5	KWMTBOMO01095	hypothetical protein B5X24_HaOG210936 [Helicoverpa armigera]	PREDICTED:_sialin_[Papilio_machaon]	putative inorganic phosphate cotransporter		GO:0005351,GO:0005764,GO:0005765,GO:0005829,GO:0005886,GO:0005887,GO:0006811,GO:0006820,GO:0006865,GO:0009617,GO:0015136,GO:0015538,GO:0015739,GO:0016020,GO:0016021,GO:0030054,GO:0030672	carbohydrate:proton symporter activity|lysosome|lysosomal membrane|cytosol|plasma membrane|integral component of plasma membrane|ion transport|anion transport|amino acid transport|response to bacterium|sialic acid transmembrane transporter activity|sialic acid:proton symporter activity|sialic acid transport|membrane|integral component of membrane|cell junction|synaptic vesicle membrane
LOC101746182	0.926941	24.9105	0.31763	up	8.66421e-43	75	GeneID:101746182	protein_coding	fam214a	KWMTBOMO00695	uncharacterized protein LOC101746182 [Bombyx mori]	PREDICTED:_protein_FAM214A_[Bombyx_mori]	uncharacterized LOC101746182
LOC101740761	0.997432	22.9746	0.317263	up	0.0108608	69	GeneID:101740761	protein_coding	MEMO1	KWMTBOMO06222	protein MEMO1 [Bombyx mori]	PREDICTED:_protein_MEMO1_[Papilio_xuthus]	protein MEMO1		GO:0005634,GO:0005829,GO:0032886,GO:2000145	nucleus|cytosol|regulation of microtubule-based process|regulation of cell motility
LOC101742560	0.99258	23.0776	0.317226	up	5.19372e-06	70	GeneID:101742560	protein_coding	Acsl5	KWMTBOMO01247	long-chain-fatty-acid--CoA ligase 5 isoform X1 [Bombyx mori]	PREDICTED:_long-chain-fatty-acid--CoA_ligase_5_isoform_X2_[Bombyx_mori]	long-chain-fatty-acid--CoA ligase 5		GO:0001676,GO:0004467,GO:0005524,GO:0005634,GO:0005730,GO:0005739,GO:0005741,GO:0005743,GO:0005783,GO:0005789,GO:0008654,GO:0010747,GO:0010867,GO:0015908,GO:0016021,GO:0032000,GO:0035338,GO:0102391,GO:2001236	long-chain fatty acid metabolic process|long-chain fatty acid-CoA ligase activity|ATP binding|nucleus|nucleolus|mitochondrion|mitochondrial outer membrane|mitochondrial inner membrane|endoplasmic reticulum|endoplasmic reticulum membrane|phospholipid biosynthetic process|positive regulation of plasma membrane long-chain fatty acid transport|positive regulation of triglyceride biosynthetic process|…	ko00071,ko00061,ko04146,ko04920,ko03320,ko02024,ko01212	Fatty acid degradation|Fatty acid biosynthesis|Peroxisome|Adipocytokine signaling pathway|PPAR signaling pathway|Quorum sensing|Fatty acid metabolism
LOC101742153	0.972603	25.3169	0.316243	up	2.57203e-15	77	GeneID:101742153	protein_coding	Tret1	KWMTBOMO12029	facilitated trehalose transporter Tret1 [Bombyx mori]	PREDICTED:_facilitated_trehalose_transporter_Tret1-like_[Bombyx_mori]	facilitated trehalose transporter Tret1		GO:0005886,GO:0015574,GO:0015771,GO:0016021	plasma membrane|trehalose transmembrane transporter activity|trehalose transport|integral component of membrane
LOC100101209	0.904966	24.6619	0.316197	up	5.06627e-57	75	GeneID:100101209	protein_coding	Adarb1	KWMTBOMO14843	double-stranded RNA-specific editase Adar isoform X1 [Bombyx mori]	PREDICTED:_double-stranded_RNA-specific_editase_Adar_isoform_X1_[Bombyx_mori]	double-stranded RNA-specific editase 1		GO:0003723,GO:0003725,GO:0003726,GO:0005634,GO:0005654,GO:0005730,GO:0005737,GO:0006382,GO:0006396,GO:0006397,GO:0007420,GO:0008251,GO:0008285,GO:0016553,GO:0016556,GO:0030336,GO:0042803,GO:0044387,GO:0045070,GO:0046872,GO:0050685,GO:0051726	RNA binding|double-stranded RNA binding|double-stranded RNA adenosine deaminase activity|nucleus|nucleoplasm|nucleolus|cytoplasm|adenosine to inosine editing|RNA processing|mRNA processing|brain development|tRNA-specific adenosine deaminase activity|negative regulation of cell proliferation|base conversion or substitution editing|mRNA modification|negative regulation of cell migration|protein hom…
LOC101740583	0.997717	19.7057	0.316188	up	0.0172143	60	GeneID:101740583	protein_coding	Pxt	KWMTBOMO03207	chorion peroxidase [Bombyx mori]	PREDICTED:_chorion_peroxidase_[Bombyx_mori]	chorion peroxidase		GO:0001516,GO:0004601,GO:0004666,GO:0005615,GO:0006979,GO:0007304,GO:0007306,GO:0020037,GO:0030707,GO:0042743,GO:0042744,GO:0046872	prostaglandin biosynthetic process|peroxidase activity|prostaglandin-endoperoxide synthase activity|extracellular space|response to oxidative stress|chorion-containing eggshell formation|eggshell chorion assembly|heme binding|ovarian follicle cell development|hydrogen peroxide metabolic process|hydrogen peroxide catabolic process|metal ion binding
LOC101736840	0.99258	22.7123	0.315683	up	5.57449e-06	69	GeneID:101736840	protein_coding	CHSY1	KWMTBOMO12355	chondroitin sulfate synthase 1 [Bombyx mori]	PREDICTED:_chondroitin_sulfate_synthase_1_[Bombyx_mori]	chondroitin sulfate synthase 1				ko00532	Glycosaminoglycan biosynthesis - chondroitin sulfate / dermatan sulfate
LOC101742014	0.981735	25.406	0.315509	up	1.05048e-10	77	GeneID:101742014	protein_coding		KWMTBOMO14195	uncharacterized protein LOC101742014 [Bombyx mori]	uncharacterized_LOC106124743_precursor_[Papilio_xuthus]	uncharacterized LOC101742014
LOC101735592	0.991438	24.27	0.315404	up	2.78726e-06	73	GeneID:101735592	protein_coding	Tti1	KWMTBOMO03633	TELO2-interacting protein 1 homolog [Bombyx mori]	PREDICTED:_TELO2-interacting_protein_1_homolog_[Bombyx_mori]	TELO2-interacting protein 1 homolog		GO:0005737,GO:0031931,GO:0031932,GO:0032006	cytoplasm|TORC1 complex|TORC2 complex|regulation of TOR signaling	ko04150	mTOR signaling pathway
LOC101745889	0.991724	28.5239	0.315385	up	9.27299e-05	86	GeneID:101745889	protein_coding	DNAH7	KWMTBOMO11396	LOW QUALITY PROTEIN: dynein heavy chain 12, axonemal [Bombyx mori]	PREDICTED:_LOW_QUALITY_PROTEIN:_dynein_heavy_chain_12,_axonemal_[Bombyx_mori]	dynein heavy chain 12, axonemal		GO:0003341,GO:0003777,GO:0005509,GO:0005524,GO:0005829,GO:0005858,GO:0005874,GO:0005929,GO:0007018,GO:0008569,GO:0030286,GO:0036156,GO:0036159,GO:0045503,GO:0045505,GO:0051959,GO:0060285	cilium movement|microtubule motor activity|calcium ion binding|ATP binding|cytosol|axonemal dynein complex|microtubule|cilium|microtubule-based movement|ATP-dependent microtubule motor activity, minus-end-directed|dynein complex|inner dynein arm|inner dynein arm assembly|dynein light chain binding|dynein intermediate chain binding|dynein light intermediate chain binding|cilium-dependent cell moti…
LOC733103	0.996575	22.815	0.315311	up	0.00292329	69	GeneID:733103	protein_coding	Paf-AHalpha	KWMTBOMO02090	platelet-activating factor acetylhydrolase alpha subunit-like protein [Bombyx mori]	platelet-activating_factor_acetylhydrolase_alpha_subunit-like_protein_[Bombyx_mori]	platelet-activating factor acetylhydrolase alpha subunit-like protein				ko00565	Ether lipid metabolism
LOC110385525	0.998002	21.8343	0.315144	up	0.0212532	66	GeneID:110385525	protein_coding		KWMTBOMO07676	kinesin-related protein 4 [Spodoptera litura]	PREDICTED:_centromere-associated_protein_E-like_isoform_X1_[Amyelois_transitella]	spindle pole body component 110-like
LOC101740645	0.992295	24.3786	0.314873	up	9.27179e-06	74	GeneID:101740645	protein_coding	B3GALT6	KWMTBOMO09028	beta-1,3-galactosyltransferase 6 isoform X1 [Bombyx mori]	PREDICTED:_beta-1,3-galactosyltransferase_6_[Papilio_polytes]	beta-1,3-galactosyltransferase 6				ko00534,ko00532	Glycosaminoglycan biosynthesis - heparan sulfate / heparin|Glycosaminoglycan biosynthesis - chondroitin sulfate / dermatan sulfate
cce-1	0.959189	1.60003	0.314453	down	3.83413e-13	5	GeneID:100329150	protein_coding		KWMTBOMO13553	carboxyl/cholinesterase 1 precursor [Bombyx mori]	carboxyl/cholinesterase_1_precursor_[Bombyx_mori]	carboxyl/cholinesterase 1		GO:0004453	juvenile-hormone esterase activity
LOC101746936	0.993721	25.4373	0.314094	up	9.06404e-05	77	GeneID:101746936	protein_coding	Bambi	KWMTBOMO04348	BMP and activin membrane-bound inhibitor homolog [Bombyx mori]	PREDICTED:_BMP_and_activin_membrane-bound_inhibitor_homolog_[Amyelois_transitella]	BMP and activin membrane-bound inhibitor homolog		GO:0005109,GO:0005737,GO:0005886,GO:0007179,GO:0008284,GO:0008360,GO:0010718,GO:0016020,GO:0016021,GO:0016477,GO:0030512,GO:0032092,GO:0045893,GO:0090263	frizzled binding|cytoplasm|plasma membrane|transforming growth factor beta receptor signaling pathway|positive regulation of cell proliferation|regulation of cell shape|positive regulation of epithelial to mesenchymal transition|membrane|integral component of membrane|cell migration|negative regulation of transforming growth factor beta receptor signaling pathway|positive regulation of protein bi…	ko04350,ko04310	TGF-beta signaling pathway|Wnt signaling pathway
LOC101736387	0.994863	22.691	0.314053	up	0.000357264	69	GeneID:101736387	protein_coding	Gins3	KWMTBOMO11591	DNA replication complex GINS protein PSF3 [Bombyx mori]	PREDICTED:_DNA_replication_complex_GINS_protein_PSF3-like_[Plutella_xylostella]	DNA replication complex GINS protein PSF3		GO:0005654,GO:0006260	nucleoplasm|DNA replication
RpL5	0.204909	1.13315	0.313937	up	1.44795e-102	3	GeneID:692557	protein_coding	RpL5	KWMTBOMO08797	ribosomal protein L5 [Bombyx mori]	ribosomal_protein_L5_[Bombyx_mori]	ribosomal protein L5		GO:0003735,GO:0005634,GO:0005840,GO:0006412,GO:0008097	structural constituent of ribosome|nucleus|ribosome|translation|5S rRNA binding	ko03010	Ribosome
LOC101745243	0.924943	25.0219	0.313689	up	1.26776e-44	76	GeneID:101745243	protein_coding	FAM102A	KWMTBOMO08590	uncharacterized protein LOC101745243 [Bombyx mori]	PREDICTED:_uncharacterized_protein_LOC101745243_[Bombyx_mori]	uncharacterized LOC101745243
LOC101738752	0.995148	22.9558	0.313593	up	0.000324013	69	GeneID:101738752	protein_coding	lolal	KWMTBOMO01775	uncharacterized protein LOC113516980 [Galleria mellonella]	PREDICTED:_zinc_finger_protein_131-like_isoform_X1_[Amyelois_transitella]	longitudinals lacking protein-like	ZBTB	GO:0000794,GO:0001700,GO:0003677,GO:0005634,GO:0005700,GO:0006342,GO:0006357,GO:0007426,GO:0007435,GO:0009953,GO:0016458,GO:0031208,GO:0031519,GO:0035167,GO:0042803,GO:0045892,GO:0045893,GO:0045944	condensed nuclear chromosome|embryonic development via the syncytial blastoderm|DNA binding|nucleus|polytene chromosome|chromatin silencing|regulation of transcription by RNA polymerase II|tracheal outgrowth, open tracheal system|salivary gland morphogenesis|dorsal/ventral pattern formation|gene silencing|POZ domain binding|PcG protein complex|larval lymph gland hemopoiesis|protein homodimerizati…
CPH23	0.998002	24.1832	0.313401	up	0.020973	73	GeneID:100379473	protein_coding		KWMTBOMO06682	--	cuticular_protein_hypothetical_23_precursor_[Bombyx_mori]	cuticular protein hypothetical 23
LOC101747106	0.992865	23.9015	0.313305	up	1.55912e-05	72	GeneID:101747106	protein_coding	lola	KWMTBOMO06920	zinc finger protein 837 [Bombyx mori]	PREDICTED:_longitudinals_lacking_protein,_isoforms_H/M/V-like,_partial_[Bombyx_mori]	zinc finger protein 837	ZBTB	GO:0003677,GO:0003700,GO:0005634,GO:0005654,GO:0006355,GO:0006357,GO:0007409,GO:0007411,GO:0007464,GO:0007526,GO:0008406,GO:0016199,GO:0019730,GO:0035167,GO:0044719,GO:0045467,GO:0045476,GO:0045893,GO:0046872,GO:0048813	DNA binding|DNA-binding transcription factor activity|nucleus|nucleoplasm|regulation of transcription, DNA-templated|regulation of transcription by RNA polymerase II|axonogenesis|axon guidance|R3/R4 cell fate commitment|larval somatic muscle development|gonad development|axon midline choice point recognition|antimicrobial humoral response|larval lymph gland hemopoiesis|regulation of imaginal disc…
LOC101735670	0.995148	23.1332	0.313141	up	0.000320822	70	GeneID:101735670	protein_coding	CG1161	KWMTBOMO00097	uncharacterized protein CG1161 isoform X2 [Bombyx mori]	PREDICTED:_uncharacterized_protein_CG1161_[Papilio_polytes]	uncharacterized protein CG1161		GO:0016021	integral component of membrane
LOC101738522	0.998002	21.8081	0.31308	up	0.0245488	66	GeneID:101738522	protein_coding	casd1	KWMTBOMO06409	CAS1 domain-containing protein 1 [Bombyx mori]	PREDICTED:_CAS1_domain-containing_protein_1_[Bombyx_mori]	CAS1 domain-containing protein 1		GO:0005794,GO:0005975,GO:0016407,GO:0030173,GO:0047186	Golgi apparatus|carbohydrate metabolic process|acetyltransferase activity|integral component of Golgi membrane|N-acetylneuraminate 7-O(or 9-O)-acetyltransferase activity
LOC101739976	0.992865	25.2914	0.313072	up	1.98202e-05	76	GeneID:101739976	protein_coding	nt5dc3	KWMTBOMO02806	LOW QUALITY PROTEIN: 5'-nucleotidase domain-containing protein 3 [Bombyx mori]	PREDICTED:_5'-nucleotidase_domain-containing_protein_3_[Amyelois_transitella]	5'-nucleotidase domain-containing protein 3		GO:0016787,GO:0046872	hydrolase activity|metal ion binding
LOC101737407	0.997146	23.5039	0.312979	up	0.00740607	71	GeneID:101737407	protein_coding		KWMTBOMO03717	uncharacterized protein LOC101737407 [Bombyx mori]	PREDICTED:_uncharacterized_protein_LOC101737407_[Bombyx_mori]	uncharacterized LOC101737407
LOC101744426	0.995434	23.6067	0.312932	up	0.000479395	71	GeneID:101744426	protein_coding	KLF12	KWMTBOMO14176	putative zinc finger and SCAN domain-containing protein 5D [Bombyx mori]	PREDICTED:_Krueppel-like_factor_3_[Papilio_xuthus]	putative zinc finger and SCAN domain-containing protein 5D	zf-C2H2	GO:0000122,GO:0000977,GO:0000981,GO:0001227,GO:0003677,GO:0003700,GO:0003714,GO:0005634,GO:0005654,GO:0005829,GO:0006357,GO:0045944,GO:0046872	negative regulation of transcription by RNA polymerase II|RNA polymerase II regulatory region sequence-specific DNA binding|DNA-binding transcription factor activity, RNA polymerase II-specific|DNA-binding transcription repressor activity, RNA polymerase II-specific|DNA binding|DNA-binding transcription factor activity|transcription corepressor activity|nucleus|nucleoplasm|cytosol|regulation of t…
LOC101742313	0.997717	21.0005	0.312302	up	0.0106409	63	GeneID:101742313	protein_coding	Armc8	KWMTBOMO06488	armadillo repeat-containing protein 8 isoform X2 [Bombyx mori]	PREDICTED:_armadillo_repeat-containing_protein_8-like_isoform_X1_[Bombyx_mori]	armadillo repeat-containing protein 8		GO:0000151,GO:0005634,GO:0005737,GO:0034657,GO:0043161	ubiquitin ligase complex|nucleus|cytoplasm|GID complex|proteasome-mediated ubiquitin-dependent protein catabolic process
LOC101740680	0.996861	21.2597	0.312081	up	0.00449273	64	GeneID:101740680	protein_coding		KWMTBOMO13513	uncharacterized protein LOC110385387 [Bombyx mori]	PREDICTED:_uncharacterized_protein_LOC101740680_[Bombyx_mori]	uncharacterized LOC101740680
LOC101740542	0.888699	24.3633	0.311646	up	1.28009e-67	74	GeneID:101740542	protein_coding	Nedd4	KWMTBOMO11188	E3 ubiquitin-protein ligase NEDD4 isoform X6 [Bombyx mori]	PREDICTED:_E3_ubiquitin-protein_ligase_NEDD4_isoform_X6_[Bombyx_mori]	E3 ubiquitin-protein ligase Nedd-4		GO:0000209,GO:0002092,GO:0004842,GO:0005112,GO:0005737,GO:0005886,GO:0006511,GO:0007219,GO:0007411,GO:0007528,GO:0008586,GO:0016199,GO:0016567,GO:0017022,GO:0019904,GO:0031623,GO:0043161,GO:0045732,GO:0045746,GO:0045807,GO:0048814,GO:0051965,GO:0061630,GO:1905062,GO:1905306,GO:2000650	protein polyubiquitination|positive regulation of receptor internalization|ubiquitin-protein transferase activity|Notch binding|cytoplasm|plasma membrane|ubiquitin-dependent protein catabolic process|Notch signaling pathway|axon guidance|neuromuscular junction development|imaginal disc-derived wing vein morphogenesis|axon midline choice point recognition|protein ubiquitination|myosin binding|prot…	ko04120,ko04011,ko04144	Ubiquitin mediated proteolysis|MAPK signaling pathway - yeast|Endocytosis
LOC105841932	0.997717	20.8485	0.311595	up	0.013011	63	GeneID:105841932	protein_coding	JRKL	KWMTBOMO13633	uncharacterized protein LOC105841932 [Bombyx mori]	PREDICTED:_uncharacterized_protein_LOC105841932_[Bombyx_mori]	uncharacterized LOC105841932	HTH	GO:0003677,GO:0005634,GO:0007417	DNA binding|nucleus|central nervous system development
LOC101746405	0.992295	23.4332	0.311506	up	7.39653e-06	71	GeneID:101746405	protein_coding					circumsporozoite protein
LOC110386237	0.998002	22.5415	0.311395	up	0.0216941	68	GeneID:110386237	protein_coding					uncharacterized LOC110386237
LOC101741411	0.996575	22.7903	0.311368	up	0.00298117	69	GeneID:101741411	protein_coding	serac1	KWMTBOMO00516	protein SERAC1 [Bombyx mori]	Protein_SERAC1_[Operophtera_brumata]	protein SERAC1		GO:0005739,GO:0005783,GO:0008654,GO:0016021	mitochondrion|endoplasmic reticulum|phospholipid biosynthetic process|integral component of membrane
LOC101744239	0.997717	18.4298	0.311299	up	0.0175634	56	GeneID:101744239	protein_coding	Sema5b	KWMTBOMO03995	semaphorin-5B isoform X1 [Bombyx mori]	PREDICTED:_semaphorin-5A_isoform_X2_[Bombyx_mori]	semaphorin-5A		GO:0001755,GO:0016021,GO:0030215,GO:0030335,GO:0045499,GO:0048675,GO:0048843,GO:0050908,GO:0071526,GO:0097485,GO:1990138	neural crest cell migration|integral component of membrane|semaphorin receptor binding|positive regulation of cell migration|chemorepellent activity|axon extension|negative regulation of axon extension involved in axon guidance|detection of light stimulus involved in visual perception|semaphorin-plexin signaling pathway|neuron projection guidance|neuron projection extension	ko04360	Axon guidance
LOC101738979	0.982021	24.3481	0.311149	up	1.69702e-11	74	GeneID:101738979	protein_coding	DHCR24	KWMTBOMO15984	delta(24)-sterol reductase [Bombyx mori]	PREDICTED:_delta(24)-sterol_reductase-like_isoform_X1_[Amyelois_transitella]	delta(24)-sterol reductase		GO:0000139,GO:0005634,GO:0005783,GO:0005789,GO:0006695,GO:0006979,GO:0009888,GO:0016021,GO:0019899,GO:0042605,GO:0043066,GO:0043154,GO:0043588,GO:0050614,GO:0071949	Golgi membrane|nucleus|endoplasmic reticulum|endoplasmic reticulum membrane|cholesterol biosynthetic process|response to oxidative stress|tissue development|integral component of membrane|enzyme binding|peptide antigen binding|negative regulation of apoptotic process|negative regulation of cysteine-type endopeptidase activity involved in apoptotic process|skin development|delta24-sterol reductase…	ko00100	Steroid biosynthesis
LOC101741538	0.998288	23.478	0.311089	up	0.0267551	71	GeneID:101741538	protein_coding	Ror	KWMTBOMO01838	tyrosine-protein kinase transmembrane receptor Ror isoform X1 [Bombyx mori]	PREDICTED:_tyrosine-protein_kinase_transmembrane_receptor_Ror-like_isoform_X1_[Bombyx_mori]	tyrosine-protein kinase transmembrane receptor Ror		GO:0004713,GO:0004714,GO:0004888,GO:0005524,GO:0005737,GO:0005887,GO:0006468,GO:0007169,GO:0007417,GO:0009968,GO:0016021,GO:0017147,GO:0030154,GO:0030424,GO:0043066,GO:0043235,GO:0070374	protein tyrosine kinase activity|transmembrane receptor protein tyrosine kinase activity|transmembrane signaling receptor activity|ATP binding|cytoplasm|integral component of plasma membrane|protein phosphorylation|transmembrane receptor protein tyrosine kinase signaling pathway|central nervous system development|negative regulation of signal transduction|integral component of membrane|Wnt-protei…
LOC101737213	0.678938	19.5541	0.311001	up	8.39755e-195	59	GeneID:101737213	protein_coding		KWMTBOMO06993	protein mothers against dpp [Bombyx mori]	PREDICTED:_uncharacterized_protein_LOC101737213_[Bombyx_mori]	centromere protein F
LOC101738138	0.995434	23.7563	0.310992	up	0.000411226	72	GeneID:101738138	protein_coding	Jazf1	KWMTBOMO03318	juxtaposed with another zinc finger protein 1 isoform X1 [Bombyx mori]	PREDICTED:_juxtaposed_with_another_zinc_finger_protein_1_[Amyelois_transitella]	juxtaposed with another zinc finger protein 1	zf-C2H2	GO:0000122,GO:0001650,GO:0003676,GO:0003714,GO:0005634,GO:0005829,GO:0006629,GO:0017053,GO:0046872	negative regulation of transcription by RNA polymerase II|fibrillar center|nucleic acid binding|transcription corepressor activity|nucleus|cytosol|lipid metabolic process|transcriptional repressor complex|metal ion binding
LOC101744198	0.997432	24.0188	0.310861	up	0.0126128	73	GeneID:101744198	protein_coding	Slc41a2	KWMTBOMO16132	reverse transcriptase [Bombyx mori]	reverse_transcriptase_[Bombyx_mori]	solute carrier family 41 member 1		GO:0005886,GO:0016021,GO:0070838,GO:0072509	plasma membrane|integral component of membrane|divalent metal ion transport|divalent inorganic cation transmembrane transporter activity
LOC101740774	0.996861	22.7364	0.310445	up	0.0032157	69	GeneID:101740774	protein_coding	Spr	KWMTBOMO01512	sepiapterin reductase [Bombyx mori]	PREDICTED:_sepiapterin_reductase_[Bombyx_mori]	sepiapterin reductase		GO:0004757,GO:0005737,GO:0006729,GO:0010033	sepiapterin reductase activity|cytoplasm|tetrahydrobiopterin biosynthetic process|response to organic substance	ko00790	Folate biosynthesis
LOC101741829	0.995719	24.3181	0.310412	up	0.00061402	74	GeneID:101741829	protein_coding		KWMTBOMO13928	uncharacterized protein LOC101741829 [Bombyx mori]	PREDICTED:_PWWP_domain-containing_protein_2A-like_[Amyelois_transitella]	uncharacterized LOC101741829
LOC101736817	0.997717	20.8566	0.3104	up	0.0111709	63	GeneID:101736817	protein_coding		KWMTBOMO14002	tetraspanin-11 [Bombyx mori]	PREDICTED:_tetraspanin-11-like_[Bombyx_mori]	tetraspanin-11				ko04662	B cell receptor signaling pathway
LOC101740330	0.950342	25.566	0.310392	up	2.67306e-27	77	GeneID:101740330	protein_coding	obst-E	KWMTBOMO08751	protein obstructor-E [Bombyx mori]	probable_chitinase_3_precursor_[Papilio_xuthus]	protein obstructor-E		GO:0005615,GO:0006030,GO:0008061,GO:0042302	extracellular space|chitin metabolic process|chitin binding|structural constituent of cuticle
LOC101743621	0.96718	25.9103	0.309769	up	4.22501e-20	78	GeneID:101743621	protein_coding	Invadolysin	KWMTBOMO06218	leishmanolysin-like peptidase isoform X4 [Bombyx mori]	PREDICTED:_leishmanolysin-like_peptidase_isoform_X2_[Bombyx_mori]	leishmanolysin-like peptidase		GO:0004222,GO:0005737,GO:0006338,GO:0007052,GO:0007076,GO:0007100,GO:0007155,GO:0007420,GO:0007444,GO:0008233,GO:0008354,GO:0008406,GO:0016020,GO:0019915,GO:0022900,GO:0031252,GO:0045842,GO:0046872,GO:0051298,GO:0051301,GO:1902769	metalloendopeptidase activity|cytoplasm|chromatin remodeling|mitotic spindle organization|mitotic chromosome condensation|mitotic centrosome separation|cell adhesion|brain development|imaginal disc development|peptidase activity|germ cell migration|gonad development|membrane|lipid storage|electron transport chain|cell leading edge|positive regulation of mitotic metaphase/anaphase transition|metal…
LOC101737845	0.99258	23.1746	0.30961	up	4.95511e-06	70	GeneID:101737845	protein_coding	CLCN7	KWMTBOMO10216	H(+)/Cl(-) exchange transporter 7 [Bombyx mori]	PREDICTED:_H(+)/Cl(-)_exchange_transporter_7_[Papilio_polytes]	H(+)/Cl(-) exchange transporter 7		GO:0005247,GO:0005254,GO:0005524,GO:0005654,GO:0005765,GO:0009268,GO:0015297,GO:0016020,GO:0016021,GO:0031410,GO:1902476	voltage-gated chloride channel activity|chloride channel activity|ATP binding|nucleoplasm|lysosomal membrane|response to pH|antiporter activity|membrane|integral component of membrane|cytoplasmic vesicle|chloride transmembrane transport
LOC101746985	0.94863	25.4923	0.309053	up	1.80593e-30	77	GeneID:101746985	protein_coding	R3hcc1l	KWMTBOMO04102	coiled-coil domain-containing protein R3HCC1L isoform X1 [Bombyx mori]	PREDICTED:_coiled-coil_domain-containing_protein_R3HCC1L_isoform_X1_[Bombyx_mori]	coiled-coil domain-containing protein R3HCC1L
LOC101742849	0.994578	22.4822	0.308064	up	0.000245055	68	GeneID:101742849	protein_coding		KWMTBOMO05478	uncharacterized protein LOC101742849 [Bombyx mori]	PREDICTED:_uncharacterized_protein_LOC106138558_[Amyelois_transitella]	uncharacterized LOC101742849
LOC101738792	0.986016	24.1577	0.307279	up	1.96414e-09	73	GeneID:101738792	protein_coding		KWMTBOMO01536	inducible metalloproteinase inhibitor protein [Bombyx mori]	PREDICTED:_inducible_metalloproteinase_inhibitor_protein-like_[Bombyx_mori]	inducible metalloproteinase inhibitor protein		GO:0005576	extracellular region
LOC101747101	0.998288	21.2418	0.307137	up	0.0329236	64	GeneID:101747101	protein_coding	APEH	KWMTBOMO10088	acylamino-acid-releasing enzyme [Bombyx mori]	PREDICTED:_acylamino-acid-releasing_enzyme-like_isoform_X1_[Bombyx_mori]	acylamino-acid-releasing enzyme		GO:0003723,GO:0004252,GO:0005576,GO:0005829,GO:0006415,GO:0006508,GO:0008242,GO:0031965,GO:0042802,GO:0043312,GO:0050435,GO:0070062,GO:1904813	RNA binding|serine-type endopeptidase activity|extracellular region|cytosol|translational termination|proteolysis|omega peptidase activity|nuclear membrane|identical protein binding|neutrophil degranulation|amyloid-beta metabolic process|extracellular exosome|ficolin-1-rich granule lumen
LOC101743861	0.998002	24.3887	0.307102	up	0.0214141	74	GeneID:101743861	protein_coding	CHST11	KWMTBOMO11478	carbohydrate sulfotransferase 11 isoform X1 [Bombyx mori]	PREDICTED:_carbohydrate_sulfotransferase_11_isoform_X2_[Bombyx_mori]	carbohydrate sulfotransferase 11		GO:0000139,GO:0001537,GO:0002063,GO:0007585,GO:0009791,GO:0016020,GO:0016021,GO:0016051,GO:0030206,GO:0030512,GO:0033037,GO:0036342,GO:0042127,GO:0042733,GO:0043066,GO:0047756,GO:0048589,GO:0048703,GO:0050659	Golgi membrane|N-acetylgalactosamine 4-O-sulfotransferase activity|chondrocyte development|respiratory gaseous exchange|post-embryonic development|membrane|integral component of membrane|carbohydrate biosynthetic process|chondroitin sulfate biosynthetic process|negative regulation of transforming growth factor beta receptor signaling pathway|polysaccharide localization|post-anal tail morphogenesi…	ko00532	Glycosaminoglycan biosynthesis - chondroitin sulfate / dermatan sulfate
LOC101740941	0.995719	23.0204	0.3071	up	0.000822013	70	GeneID:101740941	protein_coding	OCA2	KWMTBOMO14107	P protein-like [Bicyclus anynana]	PREDICTED:_P_protein-like_[Amyelois_transitella]	P protein
LOC110386536	0.996005	23.4558	0.306847	up	0.00114428	71	GeneID:110386536	protein_coding	tdrd5	KWMTBOMO11781	tudor domain-containing protein 7 [Bombyx mori]	PREDICTED:_tudor_domain-containing_protein_5_[Amyelois_transitella]	tudor domain-containing protein 7		GO:0007286,GO:0030719,GO:0033391,GO:0043046,GO:0071546	spermatid development|P granule organization|chromatoid body|DNA methylation involved in gamete generation|pi-body
LOC101736569	0.973174	2.24801	0.30681	down	2.67152e-10	7	GeneID:101736569	protein_coding	ry	KWMTBOMO10693	xanthine dehydrogenase 1 [Bombyx mori]	PREDICTED:_xanthine_dehydrogenase_2-like_[Bombyx_mori]	xanthine dehydrogenase 1		GO:0004854,GO:0004855,GO:0005506,GO:0005777,GO:0005829,GO:0006144,GO:0006206,GO:0006525,GO:0006568,GO:0006650,GO:0008340,GO:0009055,GO:0009115,GO:0043546,GO:0045471,GO:0048072,GO:0050660,GO:0051537,GO:0071949	xanthine dehydrogenase activity|xanthine oxidase activity|iron ion binding|peroxisome|cytosol|purine nucleobase metabolic process|pyrimidine nucleobase metabolic process|arginine metabolic process|tryptophan metabolic process|glycerophospholipid metabolic process|determination of adult lifespan|electron transfer activity|xanthine catabolic process|molybdopterin cofactor binding|response to ethano…	ko00230,ko04146,ko00983,ko00232	Purine metabolism|Peroxisome|Drug metabolism - other enzymes|Caffeine metabolism
LOC732898	0.94492	24.3927	0.306788	up	6.44822e-31	74	GeneID:732898	protein_coding	Eip71CD	KWMTBOMO06541	methionine sulfoxide reductase [Bombyx mori]	methionine_sulfoxide_reductase_[Bombyx_mori]	methionine sulfoxide reductase		GO:0000096,GO:0006979,GO:0008113,GO:0008340,GO:0034599	sulfur amino acid metabolic process|response to oxidative stress|peptide-methionine (S)-S-oxide reductase activity|determination of adult lifespan|cellular response to oxidative stress
LOC101736031	0.991724	26.6463	0.306635	up	7.74289e-05	81	GeneID:101736031	protein_coding	NAGA	KWMTBOMO08248	LOW QUALITY PROTEIN: alpha-N-acetylgalactosaminidase [Bombyx mori]	PREDICTED:_LOW_QUALITY_PROTEIN:_alpha-N-acetylgalactosaminidase-like_[Bombyx_mori]	alpha-N-acetylgalactosaminidase		GO:0004557,GO:0005737,GO:0005764,GO:0008456,GO:0009311,GO:0016139,GO:0046477	alpha-galactosidase activity|cytoplasm|lysosome|alpha-N-acetylgalactosaminidase activity|oligosaccharide metabolic process|glycoside catabolic process|glycosylceramide catabolic process	ko00603,ko04142	Glycosphingolipid biosynthesis - globo series|Lysosome
LOC110386327	0.997717	22.1707	0.306241	up	0.00909206	67	GeneID:110386327	lncRNA
LOC110385835	0.987443	28.1647	0.30619	up	1.96356e-07	85	GeneID:110385835	protein_coding	pol				uncharacterized LOC110385835		GO:0003964	RNA-directed DNA polymerase activity
LOC101735597	0.898402	24.4096	0.306175	up	1.63252e-61	74	GeneID:101735597	protein_coding	Ypel2	KWMTBOMO04333	protein yippee-like CG15309 isoform X1 [Bombyx mori]	Protein_yippee-like_[Operophtera_brumata]	protein yippee-like CG15309		GO:0005730,GO:0046872	nucleolus|metal ion binding
LOC105841506	0.965183	26.6238	0.305861	up	1.86401e-20	80	GeneID:105841506	protein_coding	fus				RNA-binding protein fusilli-like		GO:0003729,GO:0005634,GO:0006397,GO:0008380,GO:0043484	mRNA binding|nucleus|mRNA processing|RNA splicing|regulation of RNA splicing
LOC101741763	0.993151	24.3745	0.305576	up	3.8819e-05	74	GeneID:101741763	protein_coding		KWMTBOMO13584	membrane-bound transcription factor site-2 protease [Bombyx mori]	PREDICTED:_membrane-bound_transcription_factor_site-2_protease_[Bombyx_mori]	membrane-bound transcription factor site-2 protease				ko04141	Protein processing in endoplasmic reticulum
LOC101737635	0.997717	21.755	0.305512	up	0.00970447	66	GeneID:101737635	protein_coding	HPGD	KWMTBOMO10562	15-hydroxyprostaglandin dehydrogenase [NAD(+)] [Bombyx mori]	PREDICTED:_LOW_QUALITY_PROTEIN:_15-hydroxyprostaglandin_dehydrogenase_[NAD(+)]-like_[Bombyx_mori]	15-hydroxyprostaglandin dehydrogenase [NAD(+)]		GO:0003824,GO:0004957,GO:0005654,GO:0005737,GO:0005829,GO:0006693,GO:0007179,GO:0007565,GO:0007567,GO:0016323,GO:0016404,GO:0030728,GO:0045786,GO:0051287,GO:0070403,GO:0070493,GO:0097070	catalytic activity|prostaglandin E receptor activity|nucleoplasm|cytoplasm|cytosol|prostaglandin metabolic process|transforming growth factor beta receptor signaling pathway|female pregnancy|parturition|basolateral plasma membrane|15-hydroxyprostaglandin dehydrogenase (NAD+) activity|ovulation|negative regulation of cell cycle|NAD binding|NAD+ binding|thrombin-activated receptor signaling pathway…
LOC101743154	0.997146	24.7973	0.305385	up	0.00704076	75	GeneID:101743154	protein_coding		KWMTBOMO01575	uncharacterized protein LOC101743154 isoform X2 [Bombyx mori]	PREDICTED:_golgin_subfamily_A_member_4-like_isoform_X3_[Amyelois_transitella]	uncharacterized LOC101743154
LOC101746942	0.992295	24.4571	0.305239	up	5.99024e-06	74	GeneID:101746942	protein_coding	ZFY	KWMTBOMO14576	Zinc finger protein Xfin [Papilio machaon]	hypothetical_protein_KGM_16712_[Danaus_plexippus]	zinc finger protein 260	zf-C2H2	GO:0003677,GO:0005634,GO:0006355,GO:0046872	DNA binding|nucleus|regulation of transcription, DNA-templated|metal ion binding
LOC101743164	0.992865	24.4729	0.304891	up	2.02395e-05	74	GeneID:101743164	protein_coding	DUSP14	KWMTBOMO13413	dual specificity protein phosphatase 14 [Bombyx mori]	Dual_specificity_protein_phosphatase_18_[Operophtera_brumata]	dual specificity protein phosphatase 14		GO:0003723,GO:0004725,GO:0017017	RNA binding|protein tyrosine phosphatase activity|MAP kinase tyrosine/serine/threonine phosphatase activity
LOC101738884	0.997146	24.5622	0.304695	up	0.00661767	74	GeneID:101738884	protein_coding		KWMTBOMO12206	uncharacterized protein LOC101738884 [Bombyx mori]	PREDICTED:_uncharacterized_protein_LOC106128291_isoform_X3_[Papilio_xuthus]	uncharacterized LOC101738884	MBD
LOC101736843	0.991153	23.538	0.304661	up	1.15237e-06	71	GeneID:101736843	protein_coding	Sap47	KWMTBOMO04190	synapse-associated protein of 47 kDa [Bombyx mori]	PREDICTED:_synapse-associated_protein_of_47_kDa_[Bombyx_mori]	synapse-associated protein of 47 kDa		GO:0007268,GO:0008306,GO:0045202,GO:0048172	chemical synaptic transmission|associative learning|synapse|regulation of short-term neuronal synaptic plasticity
LOC101745161	0.989441	27.7679	0.304328	up	2.71896e-06	84	GeneID:101745161	protein_coding	Cspg4	KWMTBOMO00582	LOW QUALITY PROTEIN: chondroitin sulfate proteoglycan 4 [Bombyx mori]	PREDICTED:_chondroitin_sulfate_proteoglycan_4_[Amyelois_transitella]	chondroitin sulfate proteoglycan 4		GO:0001525,GO:0005518,GO:0005886,GO:0005887,GO:0006954,GO:0007165,GO:0009986,GO:0010226,GO:0010977,GO:0016322,GO:0016324,GO:0031258,GO:0048771	angiogenesis|collagen binding|plasma membrane|integral component of plasma membrane|inflammatory response|signal transduction|cell surface|response to lithium ion|negative regulation of neuron projection development|neuron remodeling|apical plasma membrane|lamellipodium membrane|tissue remodeling
LOC101738309	0.976313	25.9552	0.304276	up	2.56921e-13	78	GeneID:101738309	protein_coding		KWMTBOMO11046	uncharacterized protein LOC101738309 [Bombyx mori]	PREDICTED:_uncharacterized_protein_LOC106136342_isoform_X1_[Amyelois_transitella]	uncharacterized LOC101738309
LOC101743162	0.992865	24.0302	0.304185	up	2.27831e-05	73	GeneID:101743162	protein_coding	CHIT1	KWMTBOMO04771	mucin-5AC isoform X1 [Vanessa tameamea]	PREDICTED:_mucin-5AC_[Bombyx_mori]	oviduct-specific glycoprotein		GO:0000272,GO:0004553,GO:0004568,GO:0005576,GO:0005615,GO:0005764,GO:0006032,GO:0006955,GO:0008061,GO:0008843,GO:0009617,GO:0035580,GO:0043312,GO:0044245,GO:1904724	polysaccharide catabolic process|hydrolase activity, hydrolyzing O-glycosyl compounds|chitinase activity|extracellular region|extracellular space|lysosome|chitin catabolic process|immune response|chitin binding|endochitinase activity|response to bacterium|specific granule lumen|neutrophil degranulation|polysaccharide digestion|tertiary granule lumen	ko00520	Amino sugar and nucleotide sugar metabolism
LOC110385521	0.993436	24.8344	0.304052	up	5.13677e-05	75	GeneID:110385521	protein_coding	Cenpe	KWMTBOMO07676	kinesin-related protein 4 [Spodoptera litura]	PREDICTED:_centromere-associated_protein_E-like_isoform_X1_[Amyelois_transitella]	kinesin-like protein KIN-7L	ZBTB	GO:0000278,GO:0000775,GO:0000776,GO:0000778,GO:0000779,GO:0000940,GO:0003777,GO:0005524,GO:0005634,GO:0005654,GO:0005694,GO:0005828,GO:0005829,GO:0005871,GO:0005874,GO:0007018,GO:0007052,GO:0007059,GO:0007079,GO:0007080,GO:0007088,GO:0007094,GO:0007275,GO:0008017,GO:0008608,GO:0015630,GO:0016887,GO:0019901,GO:0030071,GO:0030496,GO:0043515,GO:0045184,GO:0045842,GO:0045860,GO:0050793,GO:0051301,GO:…	mitotic cell cycle|chromosome, centromeric region|kinetochore|condensed nuclear chromosome kinetochore|condensed chromosome, centromeric region|condensed chromosome outer kinetochore|microtubule motor activity|ATP binding|nucleus|nucleoplasm|chromosome|kinetochore microtubule|cytosol|kinesin complex|microtubule|microtubule-based movement|mitotic spindle organization|chromosome segregation|mitotic…
LOC101742913	0.994578	24.8205	0.303937	up	0.000141061	75	GeneID:101742913	protein_coding		KWMTBOMO15527	reverse transcriptase [Bombyx mori]	reverse_transcriptase_[Danaus_plexippus]	nascent polypeptide-associated complex subunit alpha, muscle-specific form
LOC101742240	0.987443	26.519	0.303778	up	9.26424e-07	80	GeneID:101742240	protein_coding					uncharacterized LOC101742240
LOC101736722	0.997146	25.2361	0.30362	up	0.00704404	76	GeneID:101736722	protein_coding	twk-7	KWMTBOMO09706	potassium channel subfamily K member 18 [Bombyx mori]	PREDICTED:_potassium_channel_subfamily_K_member_18-like_[Bombyx_mori]	potassium channel subfamily K member 18		GO:0005887,GO:0022841,GO:0071805	integral component of plasma membrane|potassium ion leak channel activity|potassium ion transmembrane transport
LOC101735857	0.977169	26.7693	0.303479	up	1.30949e-12	81	GeneID:101735857	protein_coding	Ubr1	KWMTBOMO08367	LOW QUALITY PROTEIN: E3 ubiquitin-protein ligase UBR1 [Bombyx mori]	PREDICTED:_LOW_QUALITY_PROTEIN:_E3_ubiquitin-protein_ligase_UBR1-like_[Bombyx_mori]	E3 ubiquitin-protein ligase UBR1		GO:0000151,GO:0004842,GO:0005737,GO:0008270,GO:0016567,GO:0061630,GO:0071596	ubiquitin ligase complex|ubiquitin-protein transferase activity|cytoplasm|zinc ion binding|protein ubiquitination|ubiquitin protein ligase activity|ubiquitin-dependent protein catabolic process via the N-end rule pathway
LOC105842854	0.996575	22.6116	0.303476	up	0.00241479	68	GeneID:105842854	protein_coding		KWMTBOMO00190	hypothetical protein B5V51_12836 [Heliothis virescens]	kettin_protein_[Danaus_plexippus]	titin-like
LOC101744293	0.995719	22.919	0.303227	up	0.000778886	69	GeneID:101744293	protein_coding	Gas1	KWMTBOMO11444	growth arrest-specific protein 1 [Bombyx mori]	PREDICTED:_growth_arrest-specific_protein_1-like_[Bombyx_mori]	growth arrest-specific protein 1		GO:0002053,GO:0005886,GO:0007050,GO:0007411,GO:0008284,GO:0008589,GO:0009953,GO:0010955,GO:0012501,GO:0016020,GO:0021587,GO:0021904,GO:0030308,GO:0042473,GO:0042474,GO:0042476,GO:0042733,GO:0043010,GO:0043066,GO:0045165,GO:0045879,GO:0045880,GO:0045930,GO:0046658,GO:0048589,GO:0048592,GO:0048598,GO:0048701,GO:0048706,GO:0050679,GO:0050680,GO:0060021,GO:0060628,GO:1902807,GO:2001240	positive regulation of mesenchymal cell proliferation|plasma membrane|cell cycle arrest|axon guidance|positive regulation of cell proliferation|regulation of smoothened signaling pathway|dorsal/ventral pattern formation|negative regulation of protein processing|programmed cell death|membrane|cerebellum morphogenesis|dorsal/ventral neural tube patterning|negative regulation of cell growth|outer ea…	ko04340	Hedgehog signaling pathway
LOC101744923	0.998002	22.5199	0.303176	up	0.0216941	68	GeneID:101744923	protein_coding	Dys	KWMTBOMO11690	uncharacterized protein LOC101744923 isoform X2 [Bombyx mori]	PREDICTED:_uncharacterized_protein_LOC101744923_isoform_X1_[Bombyx_mori]	uncharacterized LOC101744923		GO:0003779,GO:0005198,GO:0005737,GO:0005856,GO:0005938,GO:0007274,GO:0007474,GO:0007517,GO:0008092,GO:0008270,GO:0008307,GO:0008586,GO:0016010,GO:0030010,GO:0042383,GO:0045202,GO:0046716,GO:0046928,GO:0048172,GO:0050699	actin binding|structural molecule activity|cytoplasm|cytoskeleton|cell cortex|neuromuscular synaptic transmission|imaginal disc-derived wing vein specification|muscle organ development|cytoskeletal protein binding|zinc ion binding|structural constituent of muscle|imaginal disc-derived wing vein morphogenesis|dystrophin-associated glycoprotein complex|establishment of cell polarity|sarcolemma|syna…
LOC101741553	0.945776	25.092	0.303012	up	2.71037e-32	76	GeneID:101741553	protein_coding	ARHGAP21	KWMTBOMO05898	rho GTPase-activating protein 21 [Bombyx mori]	PREDICTED:_rho_GTPase-activating_protein_21_isoform_X1_[Bombyx_mori]	rho GTPase-activating protein 21		GO:0000139,GO:0005096,GO:0005794,GO:0005829,GO:0005886,GO:0007030,GO:0007165,GO:0015629,GO:0030054,GO:0030659,GO:0051056,GO:0051683,GO:0051684,GO:0072384	Golgi membrane|GTPase activator activity|Golgi apparatus|cytosol|plasma membrane|Golgi organization|signal transduction|actin cytoskeleton|cell junction|cytoplasmic vesicle membrane|regulation of small GTPase mediated signal transduction|establishment of Golgi localization|maintenance of Golgi location|organelle transport along microtubule
LOC101735378	0.969463	25.5283	0.302749	up	5.95066e-17	77	GeneID:101735378	protein_coding		KWMTBOMO05438	uncharacterized protein LOC101735378 [Bombyx mori]	PREDICTED:_uncharacterized_protein_LOC101735378_[Bombyx_mori]	uncharacterized LOC101735378
LOC101740920	0.988014	26.0786	0.30251	up	4.18252e-08	79	GeneID:101740920	protein_coding	ABCA3	KWMTBOMO10322	ATP-binding cassette sub-family A ABCA1 [Bombyx mori]	ATP-binding_cassette_sub-family_A_ABCA1_[Bombyx_mori]	ATP-binding cassette sub-family A member 3				ko02010	ABC transporters
[truncated: 5,463 more rows]

## Sheet:  2-early stage 
GeneID	zerop_gene	switch_at_time	pseudoR2s	direction	FDR	switch_at_timeidx	gene_Dbxref	gene_type	gene_symbol	silkbase_geneID	silkbase_description_blast	silkbase_description	description	TFs_Family	GO_id	GO_term	pathway	pathway_description
LOC101740733	0.730308	3.92983	0.549905	down	1.84879e-118	12	GeneID:101740733	protein_coding		KWMTBOMO13243	protein PXR1 isoform X1 [Bombyx mori]	PREDICTED:_aspartic_and_glutamic_acid-rich_protein-like_isoform_X2_[Bombyx_mori]	protein PXR1
[truncated: 64 more rows]

## Sheet: 3-middle stage
GeneID	zerop_gene	switch_at_time	pseudoR2s	direction	FDR	switch_at_timeidx	gene_Dbxref	gene_type	gene_symbol	silkbase_geneID	silkbase_description_blast	silkbase_description	description	TFs_Family	GO_id	GO_term	pathway	pathway_description
[truncated: 1,498 more rows]

[truncated: 2 more sheets:  4-late stage, 5-data summarization]
