# Supplementary material for: A single-cell transcriptomic atlas characterizes the silk-producing organ in the silkworm
Source: Nat Commun. 2022 Jun 9;13:3316. doi: 10.1038/s41467-022-31003-1 (PMC9184679; doi:10.1038/s41467-022-31003-1)
Supplement: Supplementary file 4 — Supplementary Data 1 to 16 [file 41467_2022_31003_MOESM4_ESM.zip › Supplementary Data/Supplementary Data 8.xlsx]

## Sheet: main
Supplementary Data 8. All switching genes detected in PSG cells
1	all_switching_gene_of_PSG
2	genes_of_PSG_up_and_down_at_early_stage
3	genes_of_PSG_up_and_down_at_middle_stage
4	genes_of_PSG_up_and_down_at_late_stage
5	data_summarization_of _up_and_down_genes

## Sheet: 1-all switching gene of PSG
GeneID	zerop_gene	switch_at_time	pseudoR2s	direction	FDR	switch_at_timeidx	gene_Dbxref	gene_type	gene_symbol	silkbase_geneID	silkbase_description_blast	silkbase_description	description	TFs_Family	GO_id	GO_term	pathway	pathway_description
LOC110386207	0.998299	25.0996	0.821486	up	0.0222803	84	GeneID:110386207	lncRNA		KWMTBOMO13082	uncharacterized protein LOC101740563 [Bombyx mori]	PREDICTED:_uncharacterized_protein_LOC101740563_[Bombyx_mori]
LOC105841275	0.998037	24.6487	0.804624	up	0.0120782	82	GeneID:105841275	protein_coding	HSD17B14	KWMTBOMO14307	uncharacterized protein LOC105841275 [Bombyx mori]	PREDICTED:_17-beta-hydroxysteroid_dehydrogenase_14-like_[Bombyx_mori]	3-oxoacyl-[acyl-carrier-protein] reductase FabG		GO:0004303,GO:0005829,GO:0006706,GO:0042802,GO:0047045	estradiol 17-beta-dehydrogenase activity|cytosol|steroid catabolic process|identical protein binding|testosterone 17-beta-dehydrogenase (NADP+) activity
LOC110385873	0.997776	23.7326	0.79946	up	0.000664778	79	GeneID:110385873	lncRNA
FIBH	0.262855	1.90983	0.780786	up	1.47e-219	6	GeneID:693030	protein_coding	FIBH	KWMTBOMO15365	fibroin heavy chain precursor [Bombyx mori]	PREDICTED:_dihydrolipoyllysine-residue_succinyltransferase_component_of_2-oxoglutarate_dehydrogenase_complex,_mitochondrial_isoform_X2_[Bombyx_mori]	silk fibroin heavy chain
LOC110385435	0.998037	24.023	0.769216	up	0.00105117	80	GeneID:110385435	lncRNA
Ser2	0.421955	6.28382	0.763885	up	9.1e-186	21	GeneID:100379325	protein_coding		KWMTBOMO06334	sericin 2 isoform 2 precursor [Bombyx mori]	sericin_2_isoform_1_precursor_[Bombyx_mori]	sericin 2
LOC692752	0.996729	24.7006	0.749936	up	0.000148374	83	GeneID:692752	protein_coding	bab2	KWMTBOMO00590	protein bric-a-brac 1 [Bombyx mori]	PREDICTED:_protein_bric-a-brac_1,_partial_[Bombyx_mori]	bric-a-brac-like	ZBTB	GO:0003680,GO:0003700,GO:0005634,GO:0005700,GO:0006351,GO:0006355,GO:0006357,GO:0007455,GO:0007478,GO:0061040,GO:2000736	AT DNA binding|DNA-binding transcription factor activity|nucleus|polytene chromosome|transcription, DNA-templated|regulation of transcription, DNA-templated|regulation of transcription by RNA polymerase II|eye-antennal disc morphogenesis|leg disc morphogenesis|female gonad morphogenesis|regulation of stem cell differentiation
LOC101738031	0.997252	24.919	0.747007	up	0.000439014	83	GeneID:101738031	protein_coding		KWMTBOMO08279	collagenase [Bombyx mori]	PREDICTED:_collagenase-like_[Papilio_machaon]	collagenase		GO:0004252,GO:0005576,GO:0030574	serine-type endopeptidase activity|extracellular region|collagen catabolic process
LOC110385559	0.998299	23.9252	0.726857	up	0.00186272	80	GeneID:110385559	protein_coding		KWMTBOMO05334	uncharacterized protein LOC112048551 [Bicyclus anynana]	PREDICTED:_uncharacterized_protein_LOC103314804_[Tribolium_castaneum]	uncharacterized LOC110385559
LOC110385888	0.99686	22.8905	0.726756	up	0.000325582	77	GeneID:110385888	protein_coding		KWMTBOMO12548	endonuclease and reverse transcriptase-like protein [Bombyx mori]	reverse_transcriptase_[Bombyx_mori]	uncharacterized LOC110385888
LOC101739437	0.996598	24.7927	0.720099	up	0.000253296	83	GeneID:101739437	protein_coding		KWMTBOMO09160	uncharacterized protein LOC101739437 [Bombyx mori]	unknown_unsecreted_protein_[Papilio_xuthus]	uncharacterized LOC101739437
LOC110384745	0.998299	23.5031	0.718324	up	0.00317284	79	GeneID:110384745	protein_coding	MDH1B				putative malate dehydrogenase 1B		GO:0005975,GO:0006099,GO:0006107,GO:0006108,GO:0006734,GO:0030060	carbohydrate metabolic process|tricarboxylic acid cycle|oxaloacetate metabolic process|malate metabolic process|NADH metabolic process|L-malate dehydrogenase activity
CPT3	0.538139	13.0249	0.711217	up	0	44	GeneID:692497	protein_coding		KWMTBOMO04356	TPA: putative cuticle protein [Bombyx mori]	_putative_cuticle_protein_[Bombyx_mori]	cuticular protein tweedle motif 3
LOC110385698	0.997252	24.1951	0.691977	up	3.85e-05	81	GeneID:110385698	lncRNA
LOC110385978	0.997252	24.2813	0.69055	up	8.79e-05	81	GeneID:110385978	lncRNA
LOC105842664	0.997776	23.7435	0.675917	up	0.000390982	79	GeneID:105842664	protein_coding		KWMTBOMO10568	reverse transcriptase [Bombyx mori]	reverse_transcriptase_[Danaus_plexippus]	uncharacterized LOC105842664
LOC101737960	0.998299	23.4318	0.664623	up	0.00257888	78	GeneID:101737960	protein_coding	atl	KWMTBOMO02966	atlastin [Bombyx mori]	PREDICTED:_uncharacterized_protein_LOC101744237_[Bombyx_mori]	atlastin		GO:0000139,GO:0003924,GO:0005525,GO:0005737,GO:0005783,GO:0005794,GO:0007019,GO:0007029,GO:0007030,GO:0007517,GO:0007528,GO:0008582,GO:0012505,GO:0016020,GO:0016021,GO:0016320,GO:0031114,GO:0031227,GO:0032561,GO:0042802,GO:0042803,GO:0048691,GO:0051124,GO:0051260,GO:0061025	Golgi membrane|GTPase activity|GTP binding|cytoplasm|endoplasmic reticulum|Golgi apparatus|microtubule depolymerization|endoplasmic reticulum organization|Golgi organization|muscle organ development|neuromuscular junction development|regulation of synaptic growth at neuromuscular junction|endomembrane system|membrane|integral component of membrane|endoplasmic reticulum membrane fusion|regulation …
LOC101739368	0.997645	23.4963	0.6636	up	0.000394063	79	GeneID:101739368	protein_coding	SLC16A3	KWMTBOMO06569	SRSF protein kinase 3 [Bombyx mori]	PREDICTED:_SRSF_protein_kinase_2_[Papilio_machaon]	uncharacterized LOC101739368		GO:0005887,GO:0008028,GO:0015129,GO:0015293,GO:0015718	integral component of plasma membrane|monocarboxylic acid transmembrane transporter activity|lactate transmembrane transporter activity|symporter activity|monocarboxylic acid transport
LOC101737606	0.997907	24.1897	0.659219	up	0.000687127	81	GeneID:101737606	protein_coding	Ac76E	KWMTBOMO06859	adenylate cyclase type 2 isoform X2 [Bombyx mori]	PREDICTED:_adenylate_cyclase_type_2-like_isoform_X1_[Bombyx_mori]	adenylate cyclase type 2		GO:0002165,GO:0004016,GO:0005524,GO:0005622,GO:0005887,GO:0006171,GO:0007189,GO:0040015,GO:0042594,GO:0046872	instar larval or pupal development|adenylate cyclase activity|ATP binding|intracellular|integral component of plasma membrane|cAMP biosynthetic process|adenylate cyclase-activating G protein-coupled receptor signaling pathway|negative regulation of multicellular organism growth|response to starvation|metal ion binding	ko04540,ko04922,ko04727,ko04015,ko04211,ko04913,ko04611,ko04914,ko04923,ko04916,ko04970,ko04261,ko04925,ko04911,ko04918,ko04713,ko04724,ko04976,ko04024,ko04725,ko04114,ko04723,ko04020,ko04912,ko04972,ko04022,ko04971,ko04062,ko04270,ko04750,ko00230,ko04915,ko04072,ko04921,ko04213	Gap junction|Glucagon signaling pathway|GABAergic synapse|Rap1 signaling pathway|Longevity regulating pathway|Ovarian steroidogenesis|Platelet activation|Progesterone-mediated oocyte maturation|Regulation of lipolysis in adipocytes|Melanogenesis|Salivary secretion|Adrenergic signaling in cardiomyocytes|Aldosterone synthesis and secretion|Insulin secretion|Thyroid hormone synthesis|Circadian entra…
LOC101737595	0.997252	24.3697	0.657656	up	6.61e-05	81	GeneID:101737595	protein_coding		KWMTBOMO02829	actin cytoskeleton-regulatory complex protein PAN1 [Bombyx mori]	PREDICTED:_actin_cytoskeleton-regulatory_complex_protein_PAN1_[Bombyx_mori]	actin cytoskeleton-regulatory complex protein PAN1
LOC101739677	0.995944	24.7887	0.647574	up	1.19e-06	83	--	--	--	--	--	--	--	--	--	--	--	--
LOC110385557	0.998168	24.2335	0.64674	up	0.00146531	81	GeneID:110385557	lncRNA
LOC101739063	0.998037	23.9518	0.641169	up	0.00106817	80	GeneID:101739063	lncRNA		KWMTBOMO11712	endonuclease-reverse transcriptase [Bombyx mori]	endonuclease-reverse_transcriptase_[Bombyx_mori]
LOC101738962	0.998299	22.9163	0.638237	up	0.00497769	77	GeneID:101738962	protein_coding	Tret1	KWMTBOMO10206	facilitated trehalose transporter Tret1-like isoform X1 [Bombyx mori]	PREDICTED:_facilitated_trehalose_transporter_Tret1-like_[Bombyx_mori]	facilitated trehalose transporter Tret1-like		GO:0005886,GO:0015574,GO:0015771,GO:0016021	plasma membrane|trehalose transmembrane transporter activity|trehalose transport|integral component of membrane
CPR58	0.996991	23.1103	0.633123	up	8.28e-05	77	GeneID:100379413	protein_coding	CP66	KWMTBOMO02266	TPA: putative cuticle protein [Bombyx mori]	cuticular_protein_RR-2_motif_58_precursor_[Bombyx_mori]	cuticular protein RR-2 motif 58		GO:0042302	structural constituent of cuticle
LOC105841412	0.997645	23.8033	0.632001	up	0.000367922	80	GeneID:105841412	protein_coding	pgant2	KWMTBOMO07494	hypothetical protein B5X24_HaOG202838 [Helicoverpa armigera]	PREDICTED:_polypeptide_N-acetylgalactosaminyltransferase_2-like_isoform_X2_[Papilio_machaon]	polypeptide N-acetylgalactosaminyltransferase 2		GO:0000139,GO:0004653,GO:0005794,GO:0005795,GO:0006486,GO:0009312,GO:0016021,GO:0030246,GO:0046872	Golgi membrane|polypeptide N-acetylgalactosaminyltransferase activity|Golgi apparatus|Golgi stack|protein glycosylation|oligosaccharide biosynthetic process|integral component of membrane|carbohydrate binding|metal ion binding	ko00512	Mucin type O-Glycan biosynthesis
LOC110386322	0.998822	24.0976	0.624225	up	0.0302992	81	GeneID:110386322	lncRNA		KWMTBOMO14626	serine/threonine-protein kinase 10 [Bombyx mori]	PREDICTED:_serine/threonine-protein_kinase_10_[Papilio_xuthus]
LOC101743525	0.998037	23.8278	0.621632	up	0.00163354	80	GeneID:101743525	protein_coding	tor	KWMTBOMO11683	tyrosine-protein kinase receptor torso-like [Bombyx mori]	tyrosine-protein_kinase_receptor_torso_[Bombyx_mori]	tyrosine-protein kinase receptor torso-like		GO:0004714,GO:0005524,GO:0005886,GO:0007275,GO:0016021,GO:0046872	transmembrane receptor protein tyrosine kinase activity|ATP binding|plasma membrane|multicellular organism development|integral component of membrane|metal ion binding	ko04013	MAPK signaling pathway - fly
LOC101740162	0.998299	22.8365	0.620844	up	0.00456713	76	GeneID:101740162	protein_coding	Tret1	KWMTBOMO16188	facilitated trehalose transporter Tret1 [Bombyx mori]	PREDICTED:_facilitated_trehalose_transporter_Tret1-like_[Papilio_machaon]	facilitated trehalose transporter Tret1		GO:0005886,GO:0015574,GO:0015771,GO:0016021	plasma membrane|trehalose transmembrane transporter activity|trehalose transport|integral component of membrane
LOC105842078	0.998822	24.078	0.620341	up	0.0291288	80	GeneID:105842078	protein_coding	Ge-1	KWMTBOMO01659	PREDICTED: enhancer of mRNA-decapping protein 4 isoform X3 [Papilio xuthus]	PREDICTED:_enhancer_of_mRNA-decapping_protein_4-like,_partial_[Bombyx_mori]	enhancer of mRNA-decapping protein 4 homolog		GO:0000932,GO:0006402,GO:0033962,GO:0035195,GO:0045451,GO:0050832	P-body|mRNA catabolic process|cytoplasmic mRNA processing body assembly|gene silencing by miRNA|pole plasm oskar mRNA localization|defense response to fungus	ko03018	RNA degradation
LOC692390	0.362816	4.96126	0.617298	up	5.01e-224	17	GeneID:692390	protein_coding	Ctsb	KWMTBOMO10376	cathepsin B [Bombyx mori]	cathepsin_B_precursor_[Bombyx_mori]	cathepsin B		GO:0004175,GO:0004197,GO:0005576,GO:0005615,GO:0005737,GO:0005739,GO:0005764,GO:0006508,GO:0006914,GO:0007283,GO:0007519,GO:0009611,GO:0009612,GO:0009749,GO:0009897,GO:0009986,GO:0014070,GO:0014075,GO:0016324,GO:0030984,GO:0034097,GO:0042277,GO:0042383,GO:0042470,GO:0043434,GO:0043621,GO:0044877,GO:0045471,GO:0050790,GO:0051603,GO:0060548,GO:0070670,GO:0071260	endopeptidase activity|cysteine-type endopeptidase activity|extracellular region|extracellular space|cytoplasm|mitochondrion|lysosome|proteolysis|autophagy|spermatogenesis|skeletal muscle tissue development|response to wounding|response to mechanical stimulus|response to glucose|external side of plasma membrane|cell surface|response to organic cyclic compound|response to amine|apical plasma membr…	ko04142,ko04924,ko04612,ko04210	Lysosome|Renin secretion|Antigen processing and presentation|Apoptosis
LOC105841430	0.996729	23.5878	0.615572	up	4.15e-05	79	GeneID:105841430	protein_coding	pol				uncharacterized LOC105841430		GO:0003676,GO:0003964,GO:0004190,GO:0004519,GO:0015074	nucleic acid binding|RNA-directed DNA polymerase activity|aspartic-type endopeptidase activity|endonuclease activity|DNA integration
LOC105841413	0.998037	23.4614	0.613746	up	0.00120054	78	GeneID:105841413	protein_coding		KWMTBOMO15022	zinc carboxypeptidase A 1 [Bombyx mori]	PREDICTED:_mast_cell_carboxypeptidase_A-like_[Bombyx_mori]	uncharacterized LOC105841413
LOC733010	0.553578	13.4732	0.609906	up	0	45	GeneID:733010	protein_coding	obst-E	KWMTBOMO08747	gasp precursor [Bombyx mori]	gasp_precursor_[Bombyx_mori]	gasp		GO:0005615,GO:0006030,GO:0008061,GO:0042302	extracellular space|chitin metabolic process|chitin binding|structural constituent of cuticle
LOC110385382	0.998299	22.8619	0.606817	up	0.00434575	76	GeneID:110385382	lncRNA		KWMTBOMO14748	single-minded homolog 1 isoform X1 [Bombyx mori]	PREDICTED:_single-minded_homolog_1_[Bombyx_mori]
Or-23	0.998822	23.9356	0.604626	up	0.0342645	80	GeneID:100127039	protein_coding		KWMTBOMO16328	olfactory receptor [Bombyx mori]	olfactory_receptor_23_[Bombyx_mori]	olfactory receptor 23
LOC101742068	0.996991	23.3214	0.604365	up	9.47e-05	78	GeneID:101742068	protein_coding		KWMTBOMO00335	uncharacterized protein LOC101742068 [Bombyx mori]	PREDICTED:_uncharacterized_protein_LOC106133924_[Amyelois_transitella]	uncharacterized LOC101742068
LOC110384880	0.998561	26.104	0.600302	up	0.0395731	87	GeneID:110384880	protein_coding		KWMTBOMO10825	reverse transcriptase [Bombyx mori]	reverse_transcriptase_[Bombyx_mori]	putative lipase atg15
LOC101744829	0.997907	22.4933	0.59527	up	0.00185778	75	GeneID:101744829	protein_coding	Arx	KWMTBOMO16016	homeobox protein ceh-62 [Bombyx mori]	PREDICTED:_homeobox_protein_ceh-43-like_[Bombyx_mori]	homeobox protein ceh-62	Homeobox	GO:0000122,GO:0000980,GO:0000981,GO:0001206,GO:0001764,GO:0003682,GO:0005634,GO:0007411,GO:0010628,GO:0021759,GO:0021772,GO:0021800,GO:0021831,GO:0021846,GO:0021853,GO:0030900,GO:0042127,GO:0044241,GO:0046622,GO:0072148	negative regulation of transcription by RNA polymerase II|RNA polymerase II distal enhancer sequence-specific DNA binding|DNA-binding transcription factor activity, RNA polymerase II-specific|distal enhancer DNA-binding transcription repressor activity, RNA polymerase II-specific|neuron migration|chromatin binding|nucleus|axon guidance|positive regulation of gene expression|globus pallidus develo…
LOC101740496	0.998168	22.8475	0.590027	up	0.0040854	76	GeneID:101740496	protein_coding	Sccpdh	KWMTBOMO03514	saccharopine dehydrogenase-like oxidoreductase isoform X4 [Bombyx mori]	PREDICTED:_saccharopine_dehydrogenase-like_oxidoreductase_isoform_X1_[Bombyx_mori]	saccharopine dehydrogenase-like oxidoreductase		GO:0005739,GO:0005811,GO:0005886,GO:0009247,GO:0016491,GO:0030496	mitochondrion|lipid droplet|plasma membrane|glycolipid biosynthetic process|oxidoreductase activity|midbody
LOC110385135	0.995944	24.5171	0.58671	up	1.69e-06	82	GeneID:110385135	protein_coding					uncharacterized LOC110385135
LOC110385210	0.992673	25.1458	0.584352	up	2.95e-09	84	GeneID:110385210	lncRNA		KWMTBOMO14626	serine/threonine-protein kinase 10 [Bombyx mori]	PREDICTED:_serine/threonine-protein_kinase_10_[Papilio_xuthus]
LOC101743889	0.996729	24.0152	0.582066	up	4.22e-05	80	GeneID:101743889	protein_coding	Ivns1abp	KWMTBOMO11822	kelch-like protein 17, partial [Vanessa tameamea]	PREDICTED:_influenza_virus_NS1A-binding_protein_homolog_A-like,_partial_[Bombyx_mori]	kelch-like protein 3		GO:0005634,GO:0005829,GO:0008380,GO:0009615,GO:0015629,GO:0031397,GO:2001243	nucleus|cytosol|RNA splicing|response to virus|actin cytoskeleton|negative regulation of protein ubiquitination|negative regulation of intrinsic apoptotic signaling pathway
LOC101738818	0.998561	26.0121	0.582029	up	0.0441788	87	GeneID:101738818	protein_coding	NDUFA6	KWMTBOMO04535	NADH dehydrogenase [ubiquinone] 1 alpha subcomplex subunit 6-like [Bombyx mori]	PREDICTED:_NADH_dehydrogenase_[ubiquinone]_1_alpha_subcomplex_subunit_6-like_[Amyelois_transitella]	NADH dehydrogenase [ubiquinone] 1 alpha subcomplex subunit 6-like		GO:0005747,GO:0006979,GO:0055114	mitochondrial respiratory chain complex I|response to oxidative stress|oxidation-reduction process	ko00190	Oxidative phosphorylation
LOC101742480	0.998822	23.8661	0.576999	up	0.0301267	80	GeneID:101742480	protein_coding	Dusp23	KWMTBOMO11865	dual specificity protein phosphatase 23-like isoform X2 [Bombyx mori]	PREDICTED:_dual_specificity_protein_phosphatase_23-like_isoform_X2_[Bombyx_mori]	dual specificity protein phosphatase 23-like		GO:0004722,GO:0004725,GO:0005654,GO:0005737,GO:0005829,GO:0008138,GO:0016311,GO:0016791	protein serine/threonine phosphatase activity|protein tyrosine phosphatase activity|nucleoplasm|cytoplasm|cytosol|protein tyrosine/serine/threonine phosphatase activity|dephosphorylation|phosphatase activity
LOC101745379	0.998822	21.919	0.576443	up	0.036276	73	GeneID:101745379	protein_coding	Flvcr2	KWMTBOMO02407	feline leukemia virus subgroup C receptor-related protein 2-like isoform X2 [Trichoplusia ni]	PREDICTED:_uncharacterized_protein_LOC101739096_[Bombyx_mori]	feline leukemia virus subgroup C receptor-related protein 2		GO:0005886,GO:0015232,GO:0016021,GO:0020037,GO:0097037	plasma membrane|heme transporter activity|integral component of membrane|heme binding|heme export
LOC110385100	0.983383	24.3525	0.575511	up	3.43e-21	81	GeneID:110385100	lncRNA		KWMTBOMO01864	reverse transcriptase [Bombyx mori]	reverse_transcriptase_[Bombyx_mori]
LOC101744235	0.997776	22.632	0.573964	up	0.000964793	76	GeneID:101744235	protein_coding					uncharacterized LOC101744235
LOC110385831	0.980898	24.2362	0.571553	up	3.63e-24	81	GeneID:110385831	protein_coding		KWMTBOMO14493	PREDICTED: uncharacterized protein LOC105380103 [Plutella xylostella]	PREDICTED:_uncharacterized_protein_LOC105385758_[Plutella_xylostella]	uncharacterized LOC110385831
LOC101745164	0.696193	3.30989	0.569433	down	1.26e-197	11	GeneID:101745164	lncRNA
LOC101741404	0.996337	24.169	0.568947	up	2.1e-06	81	GeneID:101741404	protein_coding		KWMTBOMO07580	PREDICTED: uncharacterized protein LOC105389720 [Plutella xylostella]	PREDICTED:_uncharacterized_protein_LOC105389720_[Plutella_xylostella]	uncharacterized LOC101741404
Osi21	0.999084	24.3155	0.568568	up	0.0459637	81	GeneID:100190960	protein_coding		KWMTBOMO02009	osiris 21 [Bombyx mori]	osiris_21_precursor_[Bombyx_mori]	osiris 21
LOC101738007	0.996598	23.3977	0.568295	up	4.74e-05	78	GeneID:101738007	protein_coding	Tret1	KWMTBOMO14626	serine/threonine-protein kinase 10 [Bombyx mori]	PREDICTED:_serine/threonine-protein_kinase_10_[Papilio_xuthus]	facilitated trehalose transporter Tret1		GO:0005886,GO:0015574,GO:0015771,GO:0016021	plasma membrane|trehalose transmembrane transporter activity|trehalose transport|integral component of membrane
Jheh-lp1	0.999084	24.2567	0.567809	up	0.04848	81	GeneID:100307008	protein_coding		KWMTBOMO13798	juvenile hormone epoxide hydrolase-like protein 1 [Bombyx mori]	juvenile_hormone_epoxide_hydrolase-like_protein_1_[Bombyx_mori]	juvenile hormone epoxide hydrolase-like protein 1	bHLH	GO:0005789,GO:0016021,GO:0019439,GO:0031090,GO:0033961	endoplasmic reticulum membrane|integral component of membrane|aromatic compound catabolic process|organelle membrane|cis-stilbene-oxide hydrolase activity	ko00981	Insect hormone biosynthesis
LOC101744092	0.997514	24.5446	0.565863	up	0.000331695	82	GeneID:101744092	protein_coding		KWMTBOMO07014	uncharacterized protein LOC101744092 [Bombyx mori]	hypothetical_protein_N300_14849,_partial_[Calypte_anna]	uncharacterized LOC101744092
LOC101744237	0.998561	24.9641	0.565516	up	0.00916786	83	GeneID:101744237	protein_coding	atl	KWMTBOMO02966	atlastin [Bombyx mori]	PREDICTED:_uncharacterized_protein_LOC101744237_[Bombyx_mori]	atlastin		GO:0000139,GO:0003924,GO:0005525,GO:0005737,GO:0005783,GO:0005794,GO:0007019,GO:0007029,GO:0007030,GO:0007517,GO:0007528,GO:0008582,GO:0012505,GO:0016020,GO:0016021,GO:0016320,GO:0031114,GO:0031227,GO:0032561,GO:0042802,GO:0042803,GO:0048691,GO:0051124,GO:0051260,GO:0061025	Golgi membrane|GTPase activity|GTP binding|cytoplasm|endoplasmic reticulum|Golgi apparatus|microtubule depolymerization|endoplasmic reticulum organization|Golgi organization|muscle organ development|neuromuscular junction development|regulation of synaptic growth at neuromuscular junction|endomembrane system|membrane|integral component of membrane|endoplasmic reticulum membrane fusion|regulation …
LOC110384753	0.998299	22.799	0.564197	up	0.00413751	76	GeneID:110384753	protein_coding		KWMTBOMO12121	uncharacterized protein LOC111364000 [Spodoptera litura]	PREDICTED:_serine/arginine_repetitive_matrix_protein_1-like_[Bombyx_mori]	uncharacterized LOC110384753
LOC101742233	0.998299	22.6174	0.561443	up	0.00683692	76	GeneID:101742233	protein_coding	HPGD	KWMTBOMO06477	15-hydroxyprostaglandin dehydrogenase [NAD(+)] [Bombyx mori]	PREDICTED:_15-hydroxyprostaglandin_dehydrogenase_[NAD(+)]-like_[Amyelois_transitella]	15-hydroxyprostaglandin dehydrogenase [NAD(+)]		GO:0003824,GO:0004957,GO:0005654,GO:0005737,GO:0005829,GO:0006693,GO:0007179,GO:0007565,GO:0007567,GO:0016323,GO:0016404,GO:0030728,GO:0045786,GO:0051287,GO:0070403,GO:0070493,GO:0097070	catalytic activity|prostaglandin E receptor activity|nucleoplasm|cytoplasm|cytosol|prostaglandin metabolic process|transforming growth factor beta receptor signaling pathway|female pregnancy|parturition|basolateral plasma membrane|15-hydroxyprostaglandin dehydrogenase (NAD+) activity|ovulation|negative regulation of cell cycle|NAD binding|NAD+ binding|thrombin-activated receptor signaling pathway…
LOC110386028	0.998692	24.8311	0.56124	up	0.0350029	83	GeneID:110386028	protein_coding		KWMTBOMO00572	endonuclease-reverse transcriptase [Bombyx mori]	endonuclease-reverse_transcriptase_[Bombyx_mori]	uncharacterized LOC110386028
LOC110385444	0.998822	23.1911	0.560466	up	0.027	78	GeneID:110385444	protein_coding					uncharacterized LOC110385444
LOC101747023	0.996991	23.1355	0.559608	up	9.45e-05	77	GeneID:101747023	protein_coding	GPT	KWMTBOMO06353	LOW QUALITY PROTEIN: alanine aminotransferase 1 [Bombyx mori]	Alanine_aminotransferase_1_[Papilio_xuthus]	alanine aminotransferase 1				ko00710,ko01200,ko01210,ko01230,ko00250,ko00220	Carbon fixation in photosynthetic organisms|Carbon metabolism|2-Oxocarboxylic acid metabolism|Biosynthesis of amino acids|Alanine, aspartate and glutamate metabolism|Arginine biosynthesis
LOC101741127	0.997645	23.7946	0.557134	up	0.00050479	80	GeneID:101741127	protein_coding	GFI1B	KWMTBOMO00511	uncharacterized protein LOC101741127 [Bombyx mori]	PREDICTED:_uncharacterized_protein_LOC106717090_[Papilio_machaon]	uncharacterized LOC101741127	zf-C2H2
LOC101737483	0.998822	23.6355	0.556759	up	0.0209191	79	GeneID:101737483	protein_coding		KWMTBOMO03259	peroxisomal membrane protein 11C [Bombyx mori]	PREDICTED:_peroxisomal_membrane_protein_11C-like_[Amyelois_transitella]	peroxisomal membrane protein 11C				ko04146	Peroxisome
LOC101744736	0.377077	5.95072	0.556519	up	0	20	GeneID:101744736	protein_coding		KWMTBOMO06272	clathrin coat assembly protein AP180 [Bombyx mori]	PREDICTED:_uncharacterized_protein_LOC101746790_[Bombyx_mori]	clathrin coat assembly protein AP180
LOC105841768	0.998037	23.6625	0.552372	up	0.00230771	79	GeneID:105841768	lncRNA	TBC1D13	KWMTBOMO00465	TBC1 domain family member 13 [Bombyx mori]	PREDICTED:_TBC1_domain_family_member_13_[Amyelois_transitella]			GO:0005096,GO:0005829,GO:0006886,GO:0016020,GO:0017137,GO:0090630	GTPase activator activity|cytosol|intracellular protein transport|membrane|Rab GTPase binding|activation of GTPase activity
LOC101740708	0.998168	22.2646	0.552201	up	0.00624908	74	GeneID:101740708	protein_coding	Arc2	KWMTBOMO12803	PREDICTED: uncharacterized protein LOC106720343 [Papilio machaon]	PREDICTED:_uncharacterized_protein_LOC106720343_[Papilio_machaon]	uncharacterized LOC101740708		GO:0003723,GO:0016020,GO:1903561	RNA binding|membrane|extracellular vesicle
LOC101740614	0.997514	24.2108	0.5518	up	0.000283019	81	GeneID:101740614	protein_coding	Gld	KWMTBOMO06789	glucose dehydrogenase [FAD, quinone] [Bombyx mori]	PREDICTED:_glucose_dehydrogenase_[FAD,_quinone]-like_[Bombyx_mori]	glucose dehydrogenase [FAD, quinone]		GO:0005576,GO:0016614,GO:0050660	extracellular region|oxidoreductase activity, acting on CH-OH group of donors|flavin adenine dinucleotide binding
LOC101737966	0.997122	23.5622	0.550866	up	6.33e-05	79	GeneID:101737966	protein_coding	QRICH2	KWMTBOMO13066	uncharacterized protein LOC101737966 isoform X2 [Bombyx mori]	hypothetical_protein_KGM_03983_[Danaus_plexippus]	uncharacterized LOC101737966
LOC105841974	0.998953	25.0481	0.548938	up	0.0369355	84	GeneID:105841974	protein_coding		KWMTBOMO10826	uncharacterized protein LOC105841974 [Bombyx mori]	PREDICTED:_uncharacterized_protein_LOC105841974_[Bombyx_mori]	uncharacterized LOC105841974
LOC110385571	0.968991	23.5757	0.548623	up	4.16e-36	79	GeneID:110385571	lncRNA		KWMTBOMO06938	syntaxin-1A [Bombyx mori]	putative_s-syntaxin_[Danaus_plexippus]
LOC110386878	0.998953	25.3625	0.548003	up	0.0498107	85	GeneID:110386878	lncRNA		KWMTBOMO06931	unconventional myosin-VIIa isoform X2 [Bombyx mori]	PREDICTED:_LOW_QUALITY_PROTEIN:_myosin_IA_heavy_chain_[Bombyx_mori]
LOC101736722	0.996467	22.8291	0.54443	up	4.24e-05	76	GeneID:101736722	protein_coding	twk-7	KWMTBOMO09706	potassium channel subfamily K member 18 [Bombyx mori]	PREDICTED:_potassium_channel_subfamily_K_member_18-like_[Bombyx_mori]	potassium channel subfamily K member 18		GO:0005887,GO:0022841,GO:0071805	integral component of plasma membrane|potassium ion leak channel activity|potassium ion transmembrane transport
LOC101736810	0.999084	23.9916	0.544422	up	0.0471082	80	GeneID:101736810	protein_coding	Slc6a9	KWMTBOMO07822	sodium- and chloride-dependent glycine transporter 1 [Bombyx mori]	PREDICTED:_sodium-_and_chloride-dependent_glycine_transporter_1_[Bombyx_mori]	sodium- and chloride-dependent glycine transporter 1		GO:0001504,GO:0005283,GO:0005328,GO:0005886,GO:0014069,GO:0015187,GO:0015816,GO:0016021,GO:0030285,GO:0032279,GO:0061537,GO:0098686,GO:0098688,GO:0099055,GO:0099056	neurotransmitter uptake|amino acid:sodium symporter activity|neurotransmitter:sodium symporter activity|plasma membrane|postsynaptic density|glycine transmembrane transporter activity|glycine transport|integral component of membrane|integral component of synaptic vesicle membrane|asymmetric synapse|glycine secretion, neurotransmission|hippocampal mossy fiber to CA3 synapse|parallel fiber to Purki…
LOC110386015	0.996729	24.1574	0.543468	up	8.04e-05	81	GeneID:110386015	lncRNA		KWMTBOMO08919	endonuclease-reverse transcriptase [Bombyx mori]	endonuclease-reverse_transcriptase_[Bombyx_mori]
LOC110386077	0.99843	25.1033	0.543454	up	0.0141973	84	GeneID:110386077	lncRNA
LOC101739201	0.989533	25.1088	0.543338	up	1.09e-13	84	GeneID:101739201	protein_coding		KWMTBOMO10718	Transposon Ty3-G Gag-Pol polyprotein [Papilio machaon]	Transposon_Ty3-G_Gag-Pol_polyprotein_[Papilio_machaon]	uncharacterized LOC101739201
LOC105842486	0.995813	24.1629	0.541699	up	8.38e-07	81	GeneID:105842486	protein_coding					uncharacterized LOC105842486
LOC101740474	0.998168	22.6	0.539109	up	0.00436883	76	GeneID:101740474	protein_coding		KWMTBOMO14492	endonuclease-reverse transcriptase [Bombyx mori]	endonuclease-reverse_transcriptase_[Bombyx_mori]	uncharacterized LOC101740474		GO:0003964,GO:0006310,GO:0009036,GO:0032197,GO:0032199,GO:0046872,GO:0090305	RNA-directed DNA polymerase activity|DNA recombination|type II site-specific deoxyribonuclease activity|transposition, RNA-mediated|reverse transcription involved in RNA-mediated transposition|metal ion binding|nucleic acid phosphodiester bond hydrolysis
LOC105841624	0.997122	22.5845	0.538357	up	0.000277709	75	GeneID:105841624	protein_coding					uncharacterized LOC105841624
LOC110386244	0.998037	22.9998	0.537249	up	0.00347126	77	GeneID:110386244	protein_coding		KWMTBOMO10956	uncharacterized protein LOC110383558 [Helicoverpa armigera]	PREDICTED:_uncharacterized_protein_LOC106133664_[Amyelois_transitella]	uncharacterized LOC110386244
NGR-A25	0.997776	23.46	0.536292	up	0.000746523	78	GeneID:100174936	protein_coding	CapaR	KWMTBOMO08304	neuropeptide receptor A25 [Bombyx mori]	neuropeptide_receptor_A25_[Bombyx_mori]	neuropeptide receptor A25		GO:0001607,GO:0007186,GO:0007218,GO:0007589,GO:0008188,GO:0016021,GO:0016323,GO:0051928,GO:0071465	neuromedin U receptor activity|G protein-coupled receptor signaling pathway|neuropeptide signaling pathway|body fluid secretion|neuropeptide receptor activity|integral component of membrane|basolateral plasma membrane|positive regulation of calcium ion transport|cellular response to desiccation
LOC110385807	0.959702	23.589	0.536277	up	1.81e-47	79	GeneID:110385807	lncRNA		KWMTBOMO04142	uncharacterized protein LOC113503567 [Trichoplusia ni]	PREDICTED:_uncharacterized_protein_LOC106716864_[Papilio_machaon]
LOC105842192	0.998168	22.2226	0.535174	up	0.00623785	74	GeneID:105842192	lncRNA		KWMTBOMO14384	PREDICTED: zinc finger BED domain-containing protein 1-like [Amyelois transitella]	PREDICTED:_zinc_finger_BED_domain-containing_protein_1-like_[Amyelois_transitella]
LOC105842729	0.99686	23.0583	0.534882	up	7.14e-05	77	GeneID:105842729	protein_coding	PGBD4	KWMTBOMO13258	reverse transcriptase [Bombyx mori]	reverse_transcriptase_[Bombyx_mori]	piggyBac transposable element-derived protein 3-like	THAP
LOC101740620	0.997907	23.4953	0.534458	up	0.00228229	79	GeneID:101740620	protein_coding		KWMTBOMO16571	zinc finger protein 684 isoform X1 [Bombyx mori]	PREDICTED:_zinc_finger_protein_684-like_isoform_X1_[Bombyx_mori]	zinc finger protein 551	zf-C2H2
LOC101737071	0.996598	23.8361	0.532536	up	9.22e-05	80	GeneID:101737071	protein_coding		KWMTBOMO01882	uncharacterized protein LOC101737071 [Bombyx mori]	PREDICTED:_uncharacterized_protein_LOC106127681_[Papilio_xuthus]	uncharacterized LOC101737071
UGT42A1	0.998692	23.6218	0.531894	up	0.0342997	79	GeneID:100862817	protein_coding	UGT2B9	KWMTBOMO10971	UDP-glycosyltransferase UGT42A1 [Bombyx mori]	UDP-glycosyltransferase_UGT42A1_[Bombyx_mori]	UDP-glycosyltransferase UGT42A1		GO:0005789,GO:0015020,GO:0016021,GO:0016042,GO:0030573,GO:0031090	endoplasmic reticulum membrane|glucuronosyltransferase activity|integral component of membrane|lipid catabolic process|bile acid catabolic process|organelle membrane	ko00982,ko00980,ko00140,ko00040,ko00830,ko00860,ko00983,ko00053,ko00500	Drug metabolism - cytochrome P450|Metabolism of xenobiotics by cytochrome P450|Steroid hormone biosynthesis|Pentose and glucuronate interconversions|Retinol metabolism|Porphyrin and chlorophyll metabolism|Drug metabolism - other enzymes|Ascorbate and aldarate metabolism|Starch and sucrose metabolism
UGT39C1	0.995944	24.3987	0.531787	up	1.39e-06	82	GeneID:100862811	protein_coding	UGT2B19	KWMTBOMO04487	UDP-glycosyltransferase UGT39C1 precursor [Bombyx mori]	UDP-glycosyltransferase_UGT39C1_precursor_[Bombyx_mori]	UDP-glycosyltransferase UGT39C1		GO:0005789,GO:0015020,GO:0016021,GO:0031090	endoplasmic reticulum membrane|glucuronosyltransferase activity|integral component of membrane|organelle membrane	ko00982,ko00980,ko00140,ko00040,ko00830,ko00860,ko00983,ko00053,ko00500	Drug metabolism - cytochrome P450|Metabolism of xenobiotics by cytochrome P450|Steroid hormone biosynthesis|Pentose and glucuronate interconversions|Retinol metabolism|Porphyrin and chlorophyll metabolism|Drug metabolism - other enzymes|Ascorbate and aldarate metabolism|Starch and sucrose metabolism
LOC105842926	0.998168	23.702	0.531694	up	0.00338909	79	GeneID:105842926	protein_coding		KWMTBOMO06765	uncharacterized protein LOC105842926 [Bombyx mori]	PREDICTED:_inner_centromere_protein_A_[Bombyx_mori]	uncharacterized LOC105842926
LOC101743369	0.998692	23.8224	0.531639	up	0.0379932	80	GeneID:101743369	protein_coding	PLSCR2	KWMTBOMO02996	phospholipid scramblase 2 [Bombyx mori]	PREDICTED:_phospholipid_scramblase_2_[Bombyx_mori]	phospholipid scramblase 2		GO:0001077,GO:0005154,GO:0005509,GO:0005730,GO:0005794,GO:0005829,GO:0005886,GO:0005887,GO:0006915,GO:0017121,GO:0017124,GO:0017128,GO:0019899,GO:0035456,GO:0042609,GO:0045071,GO:0045089,GO:0045121,GO:0048471,GO:0051607,GO:0062023,GO:2000373	proximal promoter DNA-binding transcription activator activity, RNA polymerase II-specific|epidermal growth factor receptor binding|calcium ion binding|nucleolus|Golgi apparatus|cytosol|plasma membrane|integral component of plasma membrane|apoptotic process|phospholipid scrambling|SH3 domain binding|phospholipid scramblase activity|enzyme binding|response to interferon-beta|CD4 receptor binding|n…
LOC101741747	0.998168	24.0454	0.530839	up	0.00369461	80	GeneID:101741747	protein_coding	pan	KWMTBOMO15960	protein pangolin, isoforms A/H/I/S isoform X3 [Bombyx mori]	PREDICTED:_protein_pangolin,_isoforms_A/H/I/S-like_isoform_X1_[Bombyx_mori]	protein pangolin, isoforms A/H/I/S-like		GO:0001205,GO:0003705,GO:0005654,GO:0005667,GO:0006355,GO:0006357,GO:0007367,GO:0007435,GO:0007476,GO:0007500,GO:0007507,GO:0008013,GO:0009880,GO:0010628,GO:0016055,GO:0019900,GO:0035277,GO:0043565,GO:0044212,GO:0045892,GO:0045893,GO:0045944,GO:0060070,GO:0070491,GO:0072091	distal enhancer DNA-binding transcription activator activity, RNA polymerase II-specific|transcription factor activity, RNA polymerase II distal enhancer sequence-specific binding|nucleoplasm|transcription factor complex|regulation of transcription, DNA-templated|regulation of transcription by RNA polymerase II|segment polarity determination|salivary gland morphogenesis|imaginal disc-derived wing…
LOC110385928	0.967159	23.9233	0.529622	up	1.77e-40	80	GeneID:110385928	lncRNA		KWMTBOMO03517	endonuclease-reverse transcriptase [Bombyx mori]	endonuclease-reverse_transcriptase_[Bombyx_mori]
LOC101736805	0.998299	22.4461	0.52685	up	0.00703397	75	GeneID:101736805	protein_coding		KWMTBOMO05905	PREDICTED: uncharacterized protein LOC105391048 [Plutella xylostella]	PREDICTED:_uncharacterized_protein_LOC105391048_[Plutella_xylostella]	uncharacterized LOC101736805
LOC105841875	0.998953	25.4601	0.525514	up	0.0411264	85	GeneID:105841875	protein_coding		KWMTBOMO12163	uncharacterized protein LOC105841875 isoform X1 [Bombyx mori]	PREDICTED:_uncharacterized_protein_LOC105841875_isoform_X1_[Bombyx_mori]	uncharacterized LOC105841875
LOC101738563	0.992542	25.5506	0.524735	up	1.84e-09	85	GeneID:101738563	protein_coding	Aadat	KWMTBOMO01031	kynurenine/alpha-aminoadipate aminotransferase, mitochondrial isoform X1 [Bombyx mori]	PREDICTED:_kynurenine/alpha-aminoadipate_aminotransferase,_mitochondrial_isoform_X2_[Bombyx_mori]	kynurenine/alpha-aminoadipate aminotransferase, mitochondrial		GO:0005739,GO:0006103,GO:0006536,GO:0009058,GO:0016212,GO:0030170,GO:0033512,GO:0042803,GO:0047536,GO:0070189	mitochondrion|2-oxoglutarate metabolic process|glutamate metabolic process|biosynthetic process|kynurenine-oxoglutarate transaminase activity|pyridoxal phosphate binding|L-lysine catabolic process to acetyl-CoA via saccharopine|protein homodimerization activity|2-aminoadipate transaminase activity|kynurenine metabolic process	ko01210,ko00310,ko01230,ko00300,ko00380	2-Oxocarboxylic acid metabolism|Lysine degradation|Biosynthesis of amino acids|Lysine biosynthesis|Tryptophan metabolism
LOC101739597	0.995813	24.4918	0.524371	up	1.44e-06	82	GeneID:101739597	protein_coding	Ppn				BPTI/Kunitz domain-containing protein-like		GO:0004867,GO:0005201,GO:0005604,GO:0007275,GO:0008233,GO:0030198	serine-type endopeptidase inhibitor activity|extracellular matrix structural constituent|basement membrane|multicellular organism development|peptidase activity|extracellular matrix organization	ko04610	Complement and coagulation cascades
LOC110386519	0.998953	25.0736	0.522222	up	0.0396395	84	GeneID:110386519	protein_coding		KWMTBOMO14435	uncharacterized protein LOC111034409 [Myzus persicae]	PREDICTED:_uncharacterized_protein_LOC103309518_[Acyrthosiphon_pisum]	uncharacterized LOC110386519
LOC101739154	0.998822	23.4247	0.521804	up	0.0281502	78	GeneID:101739154	protein_coding		KWMTBOMO09159	uncharacterized protein LOC101739154 [Bombyx mori]	unknown_unsecreted_protein_[Papilio_xuthus]	uncharacterized LOC101739154
LOC110386108	0.997122	23.5217	0.519391	up	0.000135662	79	GeneID:110386108	lncRNA		KWMTBOMO07523	reverse transcriptase [Bombyx mori]	reverse_transcriptase_[Bombyx_mori]
LOC101743232	0.986131	24.0517	0.518267	up	3.62e-17	80	GeneID:101743232	protein_coding		KWMTBOMO02997	uncharacterized protein LOC101743232 [Bombyx mori]	PREDICTED:_uncharacterized_protein_LOC106129803_[Amyelois_transitella]	uncharacterized LOC101743232
LOC100529205	0.998299	23.9558	0.518147	up	0.00585007	80	GeneID:100529205	protein_coding	Picot	KWMTBOMO01288	putative inorganic phosphate cotransporter isoform X1 [Bombyx mori]	PREDICTED:_putative_inorganic_phosphate_cotransporter_isoform_X1_[Bombyx_mori]	sodium-dependent phosphate transporter		GO:0006814,GO:0015114,GO:0015293,GO:0016021	sodium ion transport|phosphate ion transmembrane transporter activity|symporter activity|integral component of membrane
LOC101739349	0.999084	24.1054	0.516167	up	0.0408606	81	GeneID:101739349	lncRNA		KWMTBOMO01342	hypothetical protein C0J52_15774 [Blattella germanica]	endonuclease-reverse_transcriptase_[Blattella_germanica]
LOC101742224	0.996991	22.7517	0.515895	up	0.000176925	76	GeneID:101742224	protein_coding		KWMTBOMO14321	reverse transcriptase [Bombyx mori]	reverse_transcriptase_[Bombyx_mori]	uncharacterized LOC101742224
LOC101736817	0.997907	22.3296	0.51454	up	0.00607968	75	GeneID:101736817	protein_coding		KWMTBOMO14002	tetraspanin-11 [Bombyx mori]	PREDICTED:_tetraspanin-11-like_[Bombyx_mori]	tetraspanin-11				ko04662	B cell receptor signaling pathway
LOC101741496	0.988094	24.2421	0.512852	up	8.33e-15	81	GeneID:101741496	protein_coding		KWMTBOMO12619	Krueppel-like factor 14 [Bombyx mori]	Uncharacterized_protein_OBRU01_22450_[Operophtera_brumata]	Krueppel-like factor 14	zf-C2H2
LOC101739357	0.998299	22.555	0.51257	up	0.00776276	75	GeneID:101739357	protein_coding	Ubr3	KWMTBOMO04265	E3 ubiquitin-protein ligase Ubr3-like [Spodoptera litura]	PREDICTED:_E3_ubiquitin-protein_ligase_UBR3-like_[Papilio_xuthus]	E3 ubiquitin-protein ligase UBR3		GO:0000151,GO:0005634,GO:0005737,GO:0005829,GO:0008270,GO:0016567,GO:0034126,GO:0043066,GO:0045880,GO:0051865,GO:0061630,GO:0070936,GO:0071596	ubiquitin ligase complex|nucleus|cytoplasm|cytosol|zinc ion binding|protein ubiquitination|positive regulation of MyD88-dependent toll-like receptor signaling pathway|negative regulation of apoptotic process|positive regulation of smoothened signaling pathway|protein autoubiquitination|ubiquitin protein ligase activity|protein K48-linked ubiquitination|ubiquitin-dependent protein catabolic proces…
LOC101742647	0.992804	24.4993	0.511876	up	8.02e-10	82	GeneID:101742647	protein_coding		KWMTBOMO07110	zinc finger and BTB domain-containing protein 24 [Bombyx mori]	PREDICTED:_zinc_finger_and_BTB_domain-containing_protein_24_[Bombyx_mori]	zinc finger and BTB domain-containing protein 24	zf-C2H2
LOC101735943	0.998037	22.8024	0.509654	up	0.0032516	76	GeneID:101735943	protein_coding	ZDHHC11	KWMTBOMO05668	probable palmitoyltransferase ZDHHC11 [Bombyx mori]	Palmitoyltransferase_[Operophtera_brumata]	probable palmitoyltransferase ZDHHC11		GO:0005783,GO:0005794,GO:0006612,GO:0016021,GO:0018230,GO:0019706	endoplasmic reticulum|Golgi apparatus|protein targeting to membrane|integral component of membrane|peptidyl-L-cysteine S-palmitoylation|protein-cysteine S-palmitoyltransferase activity
CPR62	0.998822	21.4918	0.50767	up	0.0188955	72	GeneID:100379409	protein_coding	CP66	KWMTBOMO02262	TPA: putative cuticle protein [Bombyx mori]	cuticular_protein_RR-2_motif_62_precursor_[Bombyx_mori]	cuticular protein RR-2 motif 62		GO:0042302	structural constituent of cuticle
LOC105841891	0.998692	22.1613	0.50732	up	0.029251	74	GeneID:105841891	protein_coding	Nprl3	KWMTBOMO11003	nitrogen permease regulator 3-like protein isoform X1 [Bombyx mori]	PREDICTED:_nitrogen_permease_regulator_3-like_protein_[Bombyx_mori]	nitrogen permease regulator 3-like protein		GO:0005634,GO:0005737,GO:0007293,GO:0010898,GO:0016239,GO:0032007,GO:0034198,GO:0035859,GO:0038202,GO:0044754,GO:0045792,GO:0048477,GO:0061700,GO:1904262,GO:1904766,GO:1990130,GO:2000785	nucleus|cytoplasm|germarium-derived egg chamber formation|positive regulation of triglyceride catabolic process|positive regulation of macroautophagy|negative regulation of TOR signaling|cellular response to amino acid starvation|Seh1-associated complex|TORC1 signaling|autolysosome|negative regulation of cell size|oogenesis|GATOR2 complex|negative regulation of TORC1 signaling|negative regulation…
LOC101743687	0.999084	24.1022	0.505556	up	0.0418481	81	GeneID:101743687	protein_coding	Nhlh1	KWMTBOMO10893	pancreas transcription factor 1 subunit alpha isoform X1 [Bombyx mori]	PREDICTED:_helix-loop-helix_protein_1_[Papilio_machaon]	helix-loop-helix protein 1	bHLH	GO:0000977,GO:0000981,GO:0001228,GO:0005634,GO:0006357,GO:0007275,GO:0030154,GO:0045944,GO:0046983	RNA polymerase II regulatory region sequence-specific DNA binding|DNA-binding transcription factor activity, RNA polymerase II-specific|DNA-binding transcription activator activity, RNA polymerase II-specific|nucleus|regulation of transcription by RNA polymerase II|multicellular organism development|cell differentiation|positive regulation of transcription by RNA polymerase II|protein dimerizatio…
CTL11	0.998822	21.7292	0.504871	up	0.0204457	73	GeneID:692630	protein_coding		KWMTBOMO05498	immulectin [Bombyx mori]	PREDICTED:_C-type_lectin_11_isoform_X1_[Bombyx_mori]	C-type lectin 11		GO:0005576,GO:0030246	extracellular region|carbohydrate binding
LOC105842341	0.999084	23.9299	0.504399	up	0.0426653	80	GeneID:105842341	lncRNA	aralar1	KWMTBOMO05321	calcium-binding mitochondrial carrier protein Aralar1 isoform X1 [Bombyx mori]	PREDICTED:_calcium-binding_mitochondrial_carrier_protein_Aralar1_isoform_X2_[Bombyx_mori]			GO:0005313,GO:0005509,GO:0005739,GO:0005743,GO:0006839,GO:0015183,GO:0015810,GO:0015813,GO:0016021,GO:0022857,GO:0042060,GO:0042802,GO:0043490	L-glutamate transmembrane transporter activity|calcium ion binding|mitochondrion|mitochondrial inner membrane|mitochondrial transport|L-aspartate transmembrane transporter activity|aspartate transmembrane transport|L-glutamate transmembrane transport|integral component of membrane|transmembrane transporter activity|wound healing|identical protein binding|malate-aspartate shuttle
Obp2	0.998953	25.22	0.499727	up	0.0366284	84	GeneID:100286760	protein_coding		KWMTBOMO08488	odorant-binding protein 2 precursor [Bombyx mori]	odorant-binding_protein_2_precursor_[Bombyx_mori]	odorant-binding protein 2
LOC101736038	0.99843	24.4096	0.49866	up	0.0116397	82	GeneID:101736038	protein_coding		KWMTBOMO09139	para-nitrobenzyl esterase isoform X1 [Bombyx mori]	carboxyl/choline_esterase_CCE001b_[Helicoverpa_armigera]	esterase FE4		GO:0052689	carboxylic ester hydrolase activity
LOC110386677	0.995944	24.2104	0.498227	up	2.45e-06	81	GeneID:110386677	protein_coding					uncharacterized LOC110386677
LOC110386608	0.997122	23.6947	0.497922	up	0.000102915	79	GeneID:110386608	lncRNA		KWMTBOMO15974	endonuclease and reverse transcriptase-like protein [Bombyx mori]	endonuclease_and_reverse_transcriptase-like_protein_[Bombyx_mori]
LOC110386831	0.995944	23.7618	0.497133	up	2.11e-06	79	GeneID:110386831	lncRNA		KWMTBOMO11400	uncharacterized protein LOC112057290, partial [Bicyclus anynana]	PREDICTED:_uncharacterized_protein_LOC105386400_[Plutella_xylostella]
LOC101737967	0.998822	22.4391	0.495492	up	0.0199521	75	GeneID:101737967	protein_coding	Nach	KWMTBOMO13174	sodium channel protein Nach-like [Trichoplusia ni]	PREDICTED:_sodium_channel_protein_Nach-like_[Bombyx_mori]	sodium channel protein Nach		GO:0005272,GO:0016021,GO:0035002	sodium channel activity|integral component of membrane|liquid clearance, open tracheal system
CTL10	0.997645	23.727	0.495192	up	0.00109433	79	GeneID:778489	protein_coding		KWMTBOMO05606	multi-binding protein [Bombyx mori]	C-type_lectin_10_precursor_[Bombyx_mori]	C-type lectin 10		GO:0005576,GO:0030246	extracellular region|carbohydrate binding
LOC101735716	0.995028	23.8523	0.494989	up	1.88e-06	80	GeneID:101735716	protein_coding	WDR7	KWMTBOMO00898	WD repeat-containing protein 7 isoform X1 [Vanessa tameamea]	PREDICTED:_WD_repeat-containing_protein_7_isoform_X2_[Papilio_xuthus]	WD repeat-containing protein 7		GO:0002244,GO:0008021	hematopoietic progenitor cell differentiation|synaptic vesicle
LOC110385808	0.993589	24.3934	0.491294	up	3.95e-08	82	GeneID:110385808	lncRNA
LOC101744127	0.996467	22.7256	0.489947	up	9.54e-05	76	GeneID:101744127	protein_coding		KWMTBOMO07990	hybrid signal transduction histidine kinase M [Bombyx mori]	PREDICTED:_protein_PF14_0175-like_isoform_X2_[Papilio_xuthus]	hybrid signal transduction histidine kinase M
LOC101736139	0.998822	21.6233	0.487568	up	0.0277927	72	GeneID:101736139	protein_coding	GLRA1	KWMTBOMO10328	LOW QUALITY PROTEIN: transducin beta-like protein 3 [Bombyx mori]	PREDICTED:_transducin_beta-like_protein_3_isoform_X1_[Bombyx_mori]	glycine receptor subunit alphaZ1	Homeobox	GO:0001508,GO:0001964,GO:0002087,GO:0004888,GO:0005783,GO:0005886,GO:0005887,GO:0006811,GO:0006821,GO:0006936,GO:0007165,GO:0007218,GO:0007268,GO:0007340,GO:0007601,GO:0007628,GO:0008270,GO:0009897,GO:0016021,GO:0016594,GO:0016934,GO:0030054,GO:0030425,GO:0030977,GO:0034220,GO:0034707,GO:0042391,GO:0042802,GO:0043005,GO:0043025,GO:0043200,GO:0043204,GO:0043231,GO:0044305,GO:0045202,GO:0045211,GO:…	action potential|startle response|regulation of respiratory gaseous exchange by neurological system process|transmembrane signaling receptor activity|endoplasmic reticulum|plasma membrane|integral component of plasma membrane|ion transport|chloride transport|muscle contraction|signal transduction|neuropeptide signaling pathway|chemical synaptic transmission|acrosome reaction|visual perception|adu…
LOC110385036	0.502159	11.2226	0.486456	up	0	38	GeneID:110385036	protein_coding		KWMTBOMO15239	--	PREDICTED:_uncharacterized_protein_LOC101745792_[Bombyx_mori]	uncharacterized LOC110385036
LOC110385720	0.99843	24.7328	0.485216	up	0.0116044	83	GeneID:110385720	lncRNA
LOC105842658	0.997252	23.6728	0.484451	up	0.000257101	79	GeneID:105842658	lncRNA
LOC105842934	0.997514	23.2689	0.48392	up	0.000455738	78	GeneID:105842934	protein_coding		KWMTBOMO08232	uncharacterized protein LOC105842934 isoform X1 [Bombyx mori]	PREDICTED:_uncharacterized_protein_LOC105842934_isoform_X2_[Bombyx_mori]	uncharacterized LOC105842934
LOC101736919	0.979327	23.6739	0.478829	up	6.66e-23	79	GeneID:101736919	protein_coding	Dyrk3	KWMTBOMO15997	dual specificity tyrosine-phosphorylation-regulated kinase 2 isoform X4 [Bombyx mori]	PREDICTED:_dual_specificity_tyrosine-phosphorylation-regulated_kinase_2-like_[Bombyx_mori]	dual specificity tyrosine-phosphorylation-regulated kinase 2		GO:0004674,GO:0004712,GO:0004713,GO:0005524	protein serine/threonine kinase activity|protein serine/threonine/tyrosine kinase activity|protein tyrosine kinase activity|ATP binding	ko04111	Cell cycle - yeast
LOC110385262	0.997252	23.3496	0.478243	up	0.000255652	78	GeneID:110385262	lncRNA		KWMTBOMO02397	reverse transcriptase [Bombyx mori]	reverse_transcriptase_[Bombyx_mori]					ko00310	Lysine degradation
LOC101743864	0.995944	23.9601	0.476756	up	3.24e-06	80	GeneID:101743864	protein_coding	Lip1	KWMTBOMO04290	lipase 3 [Bombyx mori]	PREDICTED:_lipase_1-like_[Bombyx_mori]	lipase 3		GO:0005576,GO:0007586,GO:0016042,GO:0016298,GO:0044255	extracellular region|digestion|lipid catabolic process|lipase activity|cellular lipid metabolic process	ko04142,ko00100	Lysosome|Steroid biosynthesis
LOC110385946	0.994374	24.9864	0.474965	up	7.86e-07	84	GeneID:110385946	lncRNA		KWMTBOMO03304	progestin and adipoQ receptor family member 4 [Bombyx mori]	PREDICTED:_progestin_and_adipoQ_receptor_family_member_4_[Papilio_xuthus]
LOC110384718	0.501243	11.191	0.47485	up	0	37	GeneID:110384718	protein_coding	SETMAR	KWMTBOMO01545	fungal protease inhibitor F-like [Bombyx mori]	PREDICTED:_zonadhesin-like_isoform_X2_[Bombyx_mori]	fungal protease inhibitor F-like
LOC101747200	0.998822	21.5791	0.471637	up	0.017931	72	GeneID:101747200	protein_coding	Unc79	KWMTBOMO03762	protein unc-79 homolog isoform X2 [Bombyx mori]	PREDICTED:_protein_unc-79_homolog_[Bombyx_mori]	protein unc-79 homolog		GO:0016021,GO:0030534,GO:0035264,GO:0048149	integral component of membrane|adult behavior|multicellular organism growth|behavioral response to ethanol
LOC105841475	0.997514	24.391	0.471245	up	0.000655223	82	GeneID:105841475	protein_coding		KWMTBOMO14885	uncharacterized protein LOC105841475 [Bombyx mori]	PREDICTED:_myb-like_protein_J_[Bombyx_mori]	uncharacterized LOC105841475
LOC110384760	0.99843	23.7756	0.4709	up	0.0109556	79	GeneID:110384760	protein_coding		KWMTBOMO01572	endonuclease-reverse transcriptase [Bombyx mori]	endonuclease-reverse_transcriptase_[Bombyx_mori]	uncharacterized histidine-rich protein DDB_G0274557-like
LOC101745041	0.998561	24.3683	0.469575	up	0.0113002	81	GeneID:101745041	protein_coding	Msh4	KWMTBOMO04689	mutS protein homolog 4 isoform X1 [Bombyx mori]	PREDICTED:_mutS_protein_homolog_4-like_isoform_X1_[Bombyx_mori]	mutS protein homolog 4		GO:0000228,GO:0000712,GO:0000793,GO:0000794,GO:0000795,GO:0001541,GO:0003684,GO:0005524,GO:0005634,GO:0005654,GO:0005713,GO:0006298,GO:0007129,GO:0007131,GO:0007283,GO:0007292,GO:0008094,GO:0030983,GO:0032300,GO:0045143,GO:0051026,GO:0051321	nuclear chromosome|resolution of meiotic recombination intermediates|condensed chromosome|condensed nuclear chromosome|synaptonemal complex|ovarian follicle development|damaged DNA binding|ATP binding|nucleus|nucleoplasm|recombination nodule|mismatch repair|synapsis|reciprocal meiotic recombination|spermatogenesis|female gamete generation|DNA-dependent ATPase activity|mismatched DNA binding|misma…
LOC692894	0.614549	15.6953	0.468439	up	0	52	GeneID:692894	protein_coding	ADGRE2	KWMTBOMO05696	LOW QUALITY PROTEIN: notch-like protein isoform X1 [Bombyx mori]	PREDICTED:_LOW_QUALITY_PROTEIN:_notch-like_protein_isoform_X1_[Bombyx_mori]	notch-like protein		GO:0004930,GO:0005509,GO:0005622,GO:0005887,GO:0006954,GO:0007155,GO:0007166,GO:0007189,GO:0016477,GO:0031256,GO:0032587,GO:0035374,GO:0071621	G protein-coupled receptor activity|calcium ion binding|intracellular|integral component of plasma membrane|inflammatory response|cell adhesion|cell surface receptor signaling pathway|adenylate cyclase-activating G protein-coupled receptor signaling pathway|cell migration|leading edge membrane|ruffle membrane|chondroitin sulfate binding|granulocyte chemotaxis
LOC101746112	0.999084	23.3809	0.467814	up	0.0390569	78	GeneID:101746112	protein_coding	Smox	KWMTBOMO01845	peroxisomal N(1)-acetyl-spermine/spermidine oxidase-like [Bombyx mori]	PREDICTED:_peroxisomal_N(1)-acetyl-spermine/spermidine_oxidase-like_[Amyelois_transitella]	peroxisomal N(1)-acetyl-spermine/spermidine oxidase-like		GO:0005634,GO:0005654,GO:0005737,GO:0006598,GO:0016491,GO:0031965,GO:0043231,GO:0046208,GO:0046592,GO:0052894,GO:0052895,GO:0052901	nucleus|nucleoplasm|cytoplasm|polyamine catabolic process|oxidoreductase activity|nuclear membrane|intracellular membrane-bounded organelle|spermine catabolic process|polyamine oxidase activity|norspermine:oxygen oxidoreductase activity|N1-acetylspermine:oxygen oxidoreductase (N1-acetylspermidine-forming) activity|spermine:oxygen oxidoreductase (spermidine-forming) activity	ko00330,ko00410	Arginine and proline metabolism|beta-Alanine metabolism
LOC105841933	0.998692	24.1364	0.466574	up	0.0241737	81	GeneID:105841933	protein_coding		KWMTBOMO07937	uncharacterized protein LOC105841932 [Bombyx mori]	PREDICTED:_uncharacterized_protein_LOC105841932_[Bombyx_mori]	uncharacterized LOC105841933
LOC101741027	0.997514	23.8077	0.464888	up	0.000846576	80	GeneID:101741027	protein_coding		KWMTBOMO06530	fas-binding factor 1 homolog [Bombyx mori]	PREDICTED:_fas-binding_factor_1_homolog_[Bombyx_mori]	fas-binding factor 1 homolog
LOC101746998	0.995551	24.5287	0.464138	up	8.92e-06	82	GeneID:101746998	protein_coding	fibcd1-a	KWMTBOMO00381	angiopoietin-related protein 4-like isoform X2 [Trichoplusia ni]	PREDICTED:_fibrinogen_C_domain-containing_protein_1-B-like_[Bombyx_mori]	microfibril-associated glycoprotein 4		GO:0008061,GO:0016021,GO:0046872	chitin binding|integral component of membrane|metal ion binding
LOC110385998	0.997907	23.75	0.463267	up	0.00397402	79	GeneID:110385998	lncRNA
LOC110385641	0.998299	21.815	0.462176	up	0.0162726	73	GeneID:110385641	lncRNA		KWMTBOMO01702	endonuclease-reverse transcriptase [Bombyx mori]	endonuclease-reverse_transcriptase_[Bombyx_mori]
LOC105841759	0.993851	25.1133	0.461373	up	7.85e-08	84	GeneID:105841759	protein_coding		KWMTBOMO04708	uncharacterized protein LOC105841759 isoform X1 [Bombyx mori]	PREDICTED:_uncharacterized_protein_LOC105841759_isoform_X1_[Bombyx_mori]	uncharacterized LOC105841759
LOC110385911	0.974879	23.3238	0.460947	up	5.14e-28	78	GeneID:110385911	protein_coding					uncharacterized LOC110385911
LOC101740990	0.997122	23.4842	0.458801	up	0.000275129	79	GeneID:101740990	protein_coding	DCX-EMAP	KWMTBOMO05911	LOW QUALITY PROTEIN: echinoderm microtubule-associated protein-like CG42247 [Bombyx mori]	PREDICTED:_echinoderm_microtubule-associated_protein-like_CG42247_[Amyelois_transitella]	echinoderm microtubule-associated protein-like CG42247	zf-GATA	GO:0000226,GO:0005737,GO:0005874,GO:0007605,GO:0008017,GO:0008344,GO:0015630,GO:0035011,GO:0035556,GO:0071683	microtubule cytoskeleton organization|cytoplasm|microtubule|sensory perception of sound|microtubule binding|adult locomotory behavior|microtubule cytoskeleton|melanotic encapsulation of foreign target|intracellular signal transduction|sensory dendrite
LOC101743719	0.998037	22.2729	0.458542	up	0.00742175	74	GeneID:101743719	protein_coding		KWMTBOMO12444	mariner transposase [Bombyx mori]	mariner_transposase_[Bombyx_mori]	uncharacterized LOC101743719
LOC101739042	0.997776	22.6346	0.458195	up	0.00251683	76	GeneID:101739042	protein_coding		KWMTBOMO05431	leucine-rich repeat-containing protein 74B [Bombyx mori]	Uncharacterized_protein_OBRU01_02299_[Operophtera_brumata]	leucine-rich repeat-containing protein 74B
LOC110385578	0.998692	23.6985	0.457375	up	0.0225801	79	GeneID:110385578	protein_coding		KWMTBOMO10956	uncharacterized protein LOC110383558 [Helicoverpa armigera]	PREDICTED:_uncharacterized_protein_LOC106133664_[Amyelois_transitella]	uncharacterized LOC110385578
LOC692912	0.99843	24.0648	0.455999	up	0.0137626	80	GeneID:692912	protein_coding	Lip1	KWMTBOMO10006	triacylglycerol lipase [Bombyx mori]	triacylglycerol_lipase_[Bombyx_mori]	triacylglycerol lipase		GO:0005576,GO:0007586,GO:0016042,GO:0016298,GO:0044255	extracellular region|digestion|lipid catabolic process|lipase activity|cellular lipid metabolic process
LOC101736378	0.995028	23.8835	0.455716	up	5.79e-06	80	GeneID:101736378	protein_coding	Tex47	KWMTBOMO06734	uncharacterized protein C7orf62 homolog isoform X1 [Bombyx mori]	PREDICTED:_uncharacterized_protein_C7orf62_homolog_isoform_X2_[Bombyx_mori]	uncharacterized protein C7orf62 homolog
Cyp4m5	0.999084	23.2093	0.455324	up	0.0391212	78	GeneID:100126560	protein_coding	CYP4C1	KWMTBOMO02818	cytochrome P450 [Bombyx mori]	cytochrome_P450_monooxygenase_Cyp4M5_[Bombyx_mori]	cytochrome P450 monooxygenase Cyp4M5		GO:0005506,GO:0005789,GO:0020037,GO:0031090,GO:0070330	iron ion binding|endoplasmic reticulum membrane|heme binding|organelle membrane|aromatase activity
LOC101741598	0.996467	22.3857	0.454511	up	7.24e-05	75	GeneID:101741598	protein_coding		KWMTBOMO12051	hypothetical protein B5X24_HaOG207007 [Helicoverpa armigera]	TRASDJ_[Saturnia_japonica]	uncharacterized LOC101741598
Jheh-lp4	0.996729	23.3247	0.454039	up	8.32e-05	78	GeneID:100307011	protein_coding	JHEH	KWMTBOMO16358	juvenile hormone epoxide hydrolase-like protein 4 [Bombyx mori]	juvenile_hormone_epoxide_hydrolase-like_protein_4_[Bombyx_mori]	juvenile hormone epoxide hydrolase-like protein 4	bHLH	GO:0005789,GO:0016021,GO:0019439,GO:0031090,GO:0033961	endoplasmic reticulum membrane|integral component of membrane|aromatic compound catabolic process|organelle membrane|cis-stilbene-oxide hydrolase activity	ko00981	Insect hormone biosynthesis
LOC101743570	0.998822	22.792	0.453964	up	0.012309	76	GeneID:101743570	lncRNA		KWMTBOMO16189	facilitated trehalose transporter Tret1 [Bombyx mori]	PREDICTED:_facilitated_trehalose_transporter_Tret1-like_[Bombyx_mori]
LOC110385974	0.997907	23.5764	0.453836	up	0.00404678	79	GeneID:110385974	lncRNA		KWMTBOMO03596	endonuclease-reverse transcriptase [Bombyx mori]	endonuclease-reverse_transcriptase_[Bombyx_mori]
LOC101742154	0.991103	24.449	0.453336	up	6.59e-10	82	GeneID:101742154	protein_coding	ROS1	KWMTBOMO02346	uncharacterized protein LOC101742154 isoform X2 [Bombyx mori]	PREDICTED:_uncharacterized_protein_LOC101742154_[Bombyx_mori]	uncharacterized LOC101742154		GO:0001558,GO:0002066,GO:0004713,GO:0004714,GO:0004888,GO:0005524,GO:0005737,GO:0005887,GO:0006468,GO:0007169,GO:0008283,GO:0009968,GO:0030154,GO:0032006,GO:0043066,GO:0043235,GO:0070372,GO:0070374	regulation of cell growth|columnar/cuboidal epithelial cell development|protein tyrosine kinase activity|transmembrane receptor protein tyrosine kinase activity|transmembrane signaling receptor activity|ATP binding|cytoplasm|integral component of plasma membrane|protein phosphorylation|transmembrane receptor protein tyrosine kinase signaling pathway|cell proliferation|negative regulation of signa…
LOC105841881	0.998561	23.9195	0.45301	up	0.0153837	80	GeneID:105841881	protein_coding		KWMTBOMO15636	uncharacterized protein LOC112048547 [Bicyclus anynana]	endonuclease-reverse_transcriptase_[Bombyx_mori]	uncharacterized LOC105841881
LOC110386071	0.984823	24.1445	0.451645	up	1.58e-17	81	GeneID:110386071	lncRNA		KWMTBOMO00712	paired amphipathic helix protein Sin3a [Bombyx mori]	PREDICTED:_paired_amphipathic_helix_protein_Sin3a_[Bombyx_mori]
LOC101736582	0.995813	24.2988	0.450975	up	3.85e-06	81	GeneID:101736582	protein_coding	ADORA2A	KWMTBOMO05559	adenosine receptor A2b [Bombyx mori]	PREDICTED:_adenosine_receptor_A3_[Amyelois_transitella]	adenosine receptor A2b		GO:0001609,GO:0001963,GO:0001975,GO:0005882,GO:0005886,GO:0005887,GO:0006171,GO:0006355,GO:0006469,GO:0006909,GO:0006915,GO:0006954,GO:0006968,GO:0007186,GO:0007188,GO:0007189,GO:0007205,GO:0007267,GO:0007271,GO:0007417,GO:0007596,GO:0007600,GO:0007626,GO:0008015,GO:0008285,GO:0012505,GO:0014049,GO:0014057,GO:0014061,GO:0014069,GO:0016020,GO:0019899,GO:0030425,GO:0030673,GO:0031000,GO:0031802,GO:…	G protein-coupled adenosine receptor activity|synaptic transmission, dopaminergic|response to amphetamine|intermediate filament|plasma membrane|integral component of plasma membrane|cAMP biosynthetic process|regulation of transcription, DNA-templated|negative regulation of protein kinase activity|phagocytosis|apoptotic process|inflammatory response|cellular defense response|G protein-coupled rece…	ko04024,ko04015,ko04020,ko04080,ko04270	cAMP signaling pathway|Rap1 signaling pathway|Calcium signaling pathway|Neuroactive ligand-receptor interaction|Vascular smooth muscle contraction
LOC101740733	0.959702	0.919938	0.450926	down	1.24e-16	3	GeneID:101740733	protein_coding		KWMTBOMO13243	protein PXR1 isoform X1 [Bombyx mori]	PREDICTED:_aspartic_and_glutamic_acid-rich_protein-like_isoform_X2_[Bombyx_mori]	protein PXR1
LOC110385748	0.987439	24.2429	0.450551	up	1.63e-14	81	GeneID:110385748	lncRNA
LOC101737799	0.998822	21.4566	0.44936	up	0.0185161	72	GeneID:101737799	protein_coding	Itp-r83A	KWMTBOMO15918	inositol 1,4,5-trisphosphate receptor isoform X5 [Bombyx mori]	PREDICTED:_inositol_1,4,5-trisphosphate_receptor_isoform_X3_[Bombyx_mori]	inositol 1,4,5-trisphosphate receptor-like		GO:0000280,GO:0005220,GO:0005509,GO:0005783,GO:0005789,GO:0005790,GO:0005886,GO:0006874,GO:0006979,GO:0007591,GO:0007601,GO:0007608,GO:0007629,GO:0009267,GO:0010888,GO:0016021,GO:0016319,GO:0016529,GO:0030322,GO:0030536,GO:0030659,GO:0030667,GO:0035071,GO:0035091,GO:0042594,GO:0044295,GO:0046000,GO:0050909,GO:0051209,GO:0051482,GO:0055088,GO:0055089,GO:0060259,GO:0070679,GO:0071361	nuclear division|inositol 1,4,5-trisphosphate-sensitive calcium-release channel activity|calcium ion binding|endoplasmic reticulum|endoplasmic reticulum membrane|smooth endoplasmic reticulum|plasma membrane|cellular calcium ion homeostasis|response to oxidative stress|molting cycle, chitin-based cuticle|visual perception|sensory perception of smell|flight behavior|cellular response to starvation|…
LOC105841677	0.997645	23.5377	0.449089	up	0.00200031	79	GeneID:105841677	lncRNA
CTL4	0.63339	16.3988	0.448691	up	0	55	GeneID:100329158	protein_coding		KWMTBOMO01884	hypothetical protein B5X24_HaOG207360 [Helicoverpa armigera]	PREDICTED:_C-type_lectin_4_isoform_X1_[Bombyx_mori]	C-type lectin 4
LOC110385586	0.998299	24.0781	0.447868	up	0.00958503	80	GeneID:110385586	lncRNA
LOC101743398	0.997907	22.8171	0.446667	up	0.00453	76	GeneID:101743398	protein_coding		KWMTBOMO01991	serine-protein kinase ATM [Bombyx mori]	PREDICTED:_serine-protein_kinase_ATM_isoform_X1_[Amyelois_transitella]	uncharacterized LOC101743398
LOC110386393	0.998561	25.3634	0.445612	up	0.0269589	85	GeneID:110386393	protein_coding		KWMTBOMO14748	single-minded homolog 1 isoform X1 [Bombyx mori]	PREDICTED:_single-minded_homolog_1_[Bombyx_mori]	uncharacterized LOC110386393
LOC101735582	0.99686	23.2597	0.445327	up	0.000141264	78	GeneID:101735582	protein_coding	SLC35F2	KWMTBOMO13638	solute carrier family 35 member F2-like [Spodoptera litura]	PREDICTED:_solute_carrier_family_35_member_F1-like_[Papilio_polytes]	solute carrier family 35 member F2-like		GO:0016021,GO:0022857	integral component of membrane|transmembrane transporter activity
LOC101742406	0.995028	23.3128	0.445041	up	3.65e-06	78	GeneID:101742406	protein_coding	Tace	KWMTBOMO12603	ADAM 17-like protease isoform X1 [Bombyx mori]	PREDICTED:_ADAM_17-like_protease_[Bombyx_mori]	ADAM 17-like protease		GO:0004222,GO:0006509,GO:0016021,GO:0046872	metalloendopeptidase activity|membrane protein ectodomain proteolysis|integral component of membrane|metal ion binding	ko04330	Notch signaling pathway
LOC101746117	0.999084	23.6978	0.444964	up	0.0408487	79	GeneID:101746117	protein_coding	rost	KWMTBOMO02924	protein rolling stone [Bombyx mori]	Protein_rolling_stone_[Papilio_xuthus]	protein rolling stone		GO:0007275,GO:0007520,GO:0016020,GO:0016021	multicellular organism development|myoblast fusion|membrane|integral component of membrane
CPFL4	0.997514	23.7529	0.444962	up	0.000583261	79	GeneID:100302612	protein_coding		KWMTBOMO13831	TPA: putative cuticle protein [Bombyx mori]	_putative_cuticle_protein_[Bombyx_mori]	cuticular protein CPFL family 4
LOC105841620	0.99686	23.1859	0.444909	up	0.000208801	78	GeneID:105841620	protein_coding	Ptp99A	KWMTBOMO16121	hypothetical protein B5V51_2598 [Heliothis virescens]	PREDICTED:_uncharacterized_protein_LOC106123166_[Papilio_xuthus]	uncharacterized LOC105841620		GO:0004725,GO:0005001,GO:0005886,GO:0006470,GO:0007414,GO:0007415,GO:0008045,GO:0016021,GO:0030424	protein tyrosine phosphatase activity|transmembrane receptor protein tyrosine phosphatase activity|plasma membrane|protein dephosphorylation|axonal defasciculation|defasciculation of motor neuron axon|motor neuron axon guidance|integral component of membrane|axon
LOC101744727	0.968991	23.1694	0.444688	up	1.5e-33	77	GeneID:101744727	protein_coding	ncs-2	KWMTBOMO00513	neuronal calcium sensor 2 isoform X1 [Pieris rapae]	PREDICTED:_neuronal_calcium_sensor_2_[Bombyx_mori]	neuronal calcium sensor 2		GO:0005509	calcium ion binding
LOC101742490	0.998299	22.1049	0.444422	up	0.0103911	74	GeneID:101742490	protein_coding	Rpgr	KWMTBOMO12870	X-linked retinitis pigmentosa GTPase regulator [Bombyx mori]	PREDICTED:_X-linked_retinitis_pigmentosa_GTPase_regulator-like_isoform_X1_[Bombyx_mori]	X-linked retinitis pigmentosa GTPase regulator		GO:0001750,GO:0005085,GO:0005737,GO:0005794,GO:0005813,GO:0005929,GO:0007601,GO:0032391,GO:0036064,GO:0036126,GO:0042073,GO:0042462,GO:0042995,GO:0060042,GO:0060271,GO:0071482	photoreceptor outer segment|guanyl-nucleotide exchange factor activity|cytoplasm|Golgi apparatus|centrosome|cilium|visual perception|photoreceptor connecting cilium|ciliary basal body|sperm flagellum|intraciliary transport|eye photoreceptor cell development|cell projection|retina morphogenesis in camera-type eye|cilium assembly|cellular response to light stimulus
LOC101741155	0.998692	22.3276	0.441783	up	0.0146134	75	GeneID:101741155	protein_coding	IPO13	KWMTBOMO13289	importin-13 [Bombyx mori]	PREDICTED:_importin-13_[Bombyx_mori]	importin-13		GO:0005634,GO:0005737,GO:0006606,GO:0008139,GO:0008536,GO:0008565	nucleus|cytoplasm|protein import into nucleus|nuclear localization sequence binding|Ran GTPase binding|protein transporter activity
LOC105842632	0.999084	23.3987	0.440953	up	0.0364054	78	GeneID:105842632	protein_coding		KWMTBOMO08474	uncharacterized protein LOC105842632 [Bombyx mori]	PREDICTED:_uncharacterized_protein_LOC105842632_[Bombyx_mori]	uncharacterized LOC105842632
LOC101740820	0.998561	25.3424	0.440739	up	0.0259198	85	GeneID:101740820	protein_coding	CFDP2	KWMTBOMO12599	endonuclease-reverse transcriptase [Bombyx mori]	endonuclease-reverse_transcriptase_[Bombyx_mori]	craniofacial development protein 2-like		GO:0005634,GO:0005737	nucleus|cytoplasm
LOC101739407	0.998692	23.8228	0.439993	up	0.0149039	80	GeneID:101739407	protein_coding		KWMTBOMO12380	uncharacterized protein LOC101739407 isoform X1 [Bombyx mori]	PREDICTED:_uncharacterized_protein_LOC106138923_[Amyelois_transitella]	uncharacterized LOC101739407
LOC101737808	0.998822	21.4958	0.439836	up	0.0167474	72	GeneID:101737808	protein_coding		KWMTBOMO09138	esterase FE4 [Bombyx mori]	carboxylesterase_[Helicoverpa_armigera]	esterase FE4		GO:0052689	carboxylic ester hydrolase activity
LOC105841327	0.997776	23.0983	0.438597	up	0.00239668	77	GeneID:105841327	protein_coding					uncharacterized LOC105841327
LOC101736489	0.998953	24.8056	0.43858	up	0.0292277	83	GeneID:101736489	protein_coding	Ankmy1	KWMTBOMO02995	ankyrin repeat and MYND domain-containing protein 1 isoform X3 [Bombyx mori]	PREDICTED:_ankyrin_repeat_and_MYND_domain-containing_protein_1-like_[Amyelois_transitella]	ankyrin repeat and MYND domain-containing protein 1		GO:0046872	metal ion binding
LOC101737496	0.998299	22.8955	0.438442	up	0.00498823	77	GeneID:101737496	protein_coding		KWMTBOMO07799	uncharacterized protein LOC101737496 [Bombyx mori]	PREDICTED:_uncharacterized_protein_LOC101737496_[Bombyx_mori]	uncharacterized LOC101737496
LOC101747003	0.996991	22.379	0.438162	up	0.000210211	75	GeneID:101747003	protein_coding	bab2	KWMTBOMO05269	uncharacterized protein LOC101747003 [Bombyx mori]	putative_fruitless_[Danaus_plexippus]	uncharacterized LOC101747003	ZBTB	GO:0003680,GO:0003700,GO:0005634,GO:0005700,GO:0006351,GO:0006355,GO:0006357,GO:0007455,GO:0007478,GO:0061040,GO:2000736	AT DNA binding|DNA-binding transcription factor activity|nucleus|polytene chromosome|transcription, DNA-templated|regulation of transcription, DNA-templated|regulation of transcription by RNA polymerase II|eye-antennal disc morphogenesis|leg disc morphogenesis|female gonad morphogenesis|regulation of stem cell differentiation
LOC101740399	0.998822	22.566	0.437453	up	0.0134693	75	GeneID:101740399	protein_coding					uncharacterized LOC101740399
LOC105842900	0.998953	24.698	0.436716	up	0.0307843	83	GeneID:105842900	protein_coding		KWMTBOMO06052	uncharacterized protein LOC101735678 [Bombyx mori]	PREDICTED:_uncharacterized_protein_LOC101735678_[Bombyx_mori]	uncharacterized LOC105842900
LOC101742913	0.986	23.6277	0.436387	up	1.37e-15	79	GeneID:101742913	protein_coding		KWMTBOMO15527	reverse transcriptase [Bombyx mori]	reverse_transcriptase_[Danaus_plexippus]	nascent polypeptide-associated complex subunit alpha, muscle-specific form
LOC105842548	0.998299	21.8383	0.435741	up	0.0108778	73	GeneID:105842548	lncRNA
LOC101737552	0.997776	22.065	0.434855	up	0.0020345	74	GeneID:101737552	protein_coding		KWMTBOMO04028	serine/threonine-protein kinase PRP4 homolog isoform X2 [Bombyx mori]	hypothetical_protein_KGM_12580_[Danaus_plexippus]	serine/threonine-protein kinase PRP4 homolog
LOC105841502	0.998692	22.1946	0.433752	up	0.0135077	74	GeneID:105841502	protein_coding		KWMTBOMO01858	reverse transcriptase [Bombyx mori]	reverse_transcriptase_[Bombyx_mori]	transposable element Tcb1 transposase	PAX	GO:0003677,GO:0005634,GO:0006313,GO:0015074	DNA binding|nucleus|transposition, DNA-mediated|DNA integration
LOC101742446	0.997907	23.8191	0.431902	up	0.00356736	80	GeneID:101742446	protein_coding	LCA5L	KWMTBOMO12818	lebercilin-like protein [Bombyx mori]	Lebercilin-like_protein_[Papilio_xuthus]	lebercilin-like protein		GO:0005930,GO:0042073	axoneme|intraciliary transport
LOC110385702	0.997514	24.292	0.428894	up	0.00102051	81	GeneID:110385702	lncRNA		KWMTBOMO08919	endonuclease-reverse transcriptase [Bombyx mori]	endonuclease-reverse_transcriptase_[Bombyx_mori]
LOC105842061	0.987701	24.3391	0.428248	up	1.68e-13	81	GeneID:105842061	lncRNA
LOC101743112	0.978542	0.87804	0.428202	down	1.19e-08	3	GeneID:101743112	protein_coding		KWMTBOMO04137	uncharacterized protein LOC101743112 [Bombyx mori]	PREDICTED:_uncharacterized_protein_LOC105841582_[Bombyx_mori]	uncharacterized LOC101743112
LOC101740699	0.975664	23.7548	0.428108	up	7.36e-26	79	GeneID:101740699	protein_coding		KWMTBOMO00503	uncharacterized protein LOC101740699 isoform X1 [Bombyx mori]	PREDICTED:_uncharacterized_protein_LOC101740840_[Bombyx_mori]	uncharacterized LOC101740699
LOC101738054	0.999084	23.0103	0.427919	up	0.0329017	77	GeneID:101738054	protein_coding		KWMTBOMO05575	egg protein 80 [Bombyx mori]	PREDICTED:_asparagine-rich_protein_[Bombyx_mori]	asparagine-rich protein
LOC101742040	0.996729	23.1968	0.427548	up	0.000139719	78	GeneID:101742040	protein_coding		KWMTBOMO14510	uncharacterized protein LOC111517833 [Leptinotarsa decemlineata]	PREDICTED:_uncharacterized_protein_LOC107073003_[Polistes_dominula]	uncharacterized LOC101742040
LOC101739912	0.999084	23.3708	0.426845	up	0.0365694	78	GeneID:101739912	protein_coding	X-element\ORF2	KWMTBOMO05701	uncharacterized protein LOC101739912 [Bombyx mori]	PREDICTED:_uncharacterized_protein_LOC106131821_[Amyelois_transitella]	uncharacterized LOC101739912		GO:0003964,GO:0006313	RNA-directed DNA polymerase activity|transposition, DNA-mediated
LOC101744920	0.996467	22.0098	0.425698	up	7.82e-05	74	GeneID:101744920	protein_coding	TMC7	KWMTBOMO10053	transmembrane channel-like protein 6 [Bombyx mori]	PREDICTED:_transmembrane_channel-like_protein_3_[Papilio_xuthus]	transmembrane channel-like protein 6		GO:0005887,GO:0006811	integral component of plasma membrane|ion transport
LOC110384994	0.99372	25.2526	0.425671	up	1.26e-07	84	GeneID:110384994	lncRNA
LOC101742098	0.998692	23.7727	0.425522	up	0.0144156	79	GeneID:101742098	protein_coding	Pnliprp2	KWMTBOMO12246	phospholipase A1 [Bombyx mori]	PREDICTED:_phospholipase_A1_2-like_[Amyelois_transitella]	phospholipase A1		GO:0004620,GO:0004806,GO:0005509,GO:0005615,GO:0009395,GO:0009791,GO:0016298,GO:0019376,GO:0032094,GO:0033993,GO:0042589,GO:0043434,GO:0047372,GO:0047714,GO:0051384,GO:0102549	phospholipase activity|triglyceride lipase activity|calcium ion binding|extracellular space|phospholipid catabolic process|post-embryonic development|lipase activity|galactolipid catabolic process|response to food|response to lipid|zymogen granule membrane|response to peptide hormone|acylglycerol lipase activity|galactolipase activity|response to glucocorticoid|1-18:1-2-16:0-monogalactosyldiacylg…	ko04972,ko04975,ko00561	Pancreatic secretion|Fat digestion and absorption|Glycerolipid metabolism
LOC101742917	0.998822	21.3941	0.425095	up	0.0220394	72	GeneID:101742917	protein_coding	5-HT7	KWMTBOMO15668	5-hydroxytryptamine receptor 1 [Bombyx mori]	PREDICTED:_5-hydroxytryptamine_receptor_1-like_[Bombyx_mori]	5-hydroxytryptamine receptor 1		GO:0004930,GO:0004993,GO:0005622,GO:0005887,GO:0007187,GO:0007192,GO:0007210,GO:0007268,GO:0007619,GO:0008227,GO:0016021,GO:0016543,GO:0016545,GO:0016546,GO:0030425,GO:0030594,GO:0060179,GO:0060180	G protein-coupled receptor activity|G protein-coupled serotonin receptor activity|intracellular|integral component of plasma membrane|G protein-coupled receptor signaling pathway, coupled to cyclic nucleotide second messenger|adenylate cyclase-activating serotonin receptor signaling pathway|serotonin receptor signaling pathway|chemical synaptic transmission|courtship behavior|G protein-coupled am…	ko04726,ko04014,ko04020,ko04080	Serotonergic synapse|Ras signaling pathway|Calcium signaling pathway|Neuroactive ligand-receptor interaction
LOC110385892	0.995159	23.4105	0.424597	up	9.3e-06	78	GeneID:110385892	protein_coding		KWMTBOMO02931	uncharacterized protein LOC110385892 [Bombyx mori]	PREDICTED:_uncharacterized_protein_LOC107046642_[Diachasma_alloeum]	uncharacterized LOC110385892
LOC101736262	0.985215	23.6592	0.42425	up	1.3e-16	79	GeneID:101736262	protein_coding	CEP290	KWMTBOMO05134	centrosomal protein of 290 kDa-like [Bombyx mori]	PREDICTED:_centrosomal_protein_of_290_kDa-like_[Bombyx_mori]	centrosomal protein of 290 kDa-like		GO:0005634,GO:0005813,GO:0005814,GO:0005829,GO:0015031,GO:0031410,GO:0032391,GO:0034451,GO:0036038,GO:0045893,GO:0060271,GO:0090316	nucleus|centrosome|centriole|cytosol|protein transport|cytoplasmic vesicle|photoreceptor connecting cilium|centriolar satellite|MKS complex|positive regulation of transcription, DNA-templated|cilium assembly|positive regulation of intracellular protein transport
LOC101736278	0.996729	22.5233	0.424238	up	0.000111444	75	GeneID:101736278	protein_coding		KWMTBOMO11093	uncharacterized protein LOC101736278 isoform X1 [Bombyx mori]	PREDICTED:_uncharacterized_protein_LOC106121830_[Papilio_xuthus]	uncharacterized LOC101736278
LOC105841805	0.984038	23.4317	0.423076	up	9.55e-18	78	GeneID:105841805	lncRNA
LOC105842232	0.998037	22.3741	0.422248	up	0.0117832	75	GeneID:105842232	lncRNA		KWMTBOMO03440	proton-coupled folate transporter-like [Bombyx mori]	PREDICTED:_proton-coupled_folate_transporter-like_[Papilio_xuthus]
LOC101738304	0.994636	24.2695	0.421712	up	1.49e-06	81	GeneID:101738304	protein_coding	T	KWMTBOMO00447	uncharacterized protein LOC101738304 [Bombyx mori]	PREDICTED:_uncharacterized_protein_LOC101738304_[Bombyx_mori]	uncharacterized LOC101738304	THAP	GO:0003693,GO:0004803,GO:0006313,GO:0015074,GO:0016740,GO:0046872	P-element binding|transposase activity|transposition, DNA-mediated|DNA integration|transferase activity|metal ion binding
LOC105842223	0.998561	24.2075	0.419192	up	0.0145347	81	GeneID:105842223	lncRNA		KWMTBOMO01057	inositol polyphosphate multikinase [Bombyx mori]	PREDICTED:_inositol_polyphosphate_multikinase_[Papilio_xuthus]
LOC101738591	0.998561	24.7843	0.419012	up	0.0175199	83	GeneID:101738591	protein_coding	sesB	KWMTBOMO00146	ADP,ATP carrier protein-like isoform X1 [Bombyx mori]	PREDICTED:_ADP,ATP_carrier_protein-like_[Amyelois_transitella]	ADP,ATP carrier protein-like		GO:0001508,GO:0005471,GO:0005739,GO:0005743,GO:0006839,GO:0007268,GO:0008340,GO:0010507,GO:0015866,GO:0015867,GO:0016021,GO:0034599,GO:0040011,GO:0045202,GO:0046716,GO:0048477,GO:0048489,GO:0051124,GO:0051480,GO:0051560,GO:0051900,GO:0070050,GO:2001171	action potential|ATP:ADP antiporter activity|mitochondrion|mitochondrial inner membrane|mitochondrial transport|chemical synaptic transmission|determination of adult lifespan|negative regulation of autophagy|ADP transport|ATP transport|integral component of membrane|cellular response to oxidative stress|locomotion|synapse|muscle cell cellular homeostasis|oogenesis|synaptic vesicle transport|synap…	ko04020,ko04022	Calcium signaling pathway|cGMP-PKG signaling pathway
LOC101737256	0.986131	23.4926	0.418079	up	1.46e-15	79	GeneID:101737256	protein_coding	Ten-m	KWMTBOMO08118	teneurin-m [Bombyx mori]	PREDICTED:_teneurin-m_[Bombyx_mori]	teneurin-m		GO:0001745,GO:0001941,GO:0005737,GO:0005886,GO:0005887,GO:0007155,GO:0007274,GO:0008039,GO:0008045,GO:0016200,GO:0022416,GO:0030054,GO:0031005,GO:0031012,GO:0031122,GO:0031594,GO:0034110,GO:0034116,GO:0040017,GO:0042051,GO:0042802,GO:0042803,GO:0043005,GO:0043025,GO:0045211,GO:0045467,GO:0046982,GO:0048058,GO:0048499,GO:0048790,GO:0050808,GO:0051124,GO:0097090,GO:0099190,GO:0099559,GO:2000331	compound eye morphogenesis|postsynaptic membrane organization|cytoplasm|plasma membrane|integral component of plasma membrane|cell adhesion|neuromuscular synaptic transmission|synaptic target recognition|motor neuron axon guidance|synaptic target attraction|chaeta development|cell junction|filamin binding|extracellular matrix|cytoplasmic microtubule organization|neuromuscular junction|regulation …
LOC105842060	0.996467	22.8273	0.417912	up	8.81e-05	76	GeneID:105842060	protein_coding		KWMTBOMO06254	carboxylesterase 5A [Bombyx mori]	PREDICTED:_carboxylesterase_5A-like_[Bombyx_mori]	carboxylesterase 5A		GO:0004453	juvenile-hormone esterase activity
LOC101738464	0.997776	22.6537	0.417634	up	0.00273254	76	GeneID:101738464	protein_coding	Toll-6	KWMTBOMO13681	LOW QUALITY PROTEIN: toll-like receptor 6 [Bombyx mori]	PREDICTED:_LOW_QUALITY_PROTEIN:_slit_homolog_1_protein-like_[Bombyx_mori]	toll-like receptor 6		GO:0003401,GO:0005030,GO:0005886,GO:0016021,GO:0060026,GO:0070983	axis elongation|neurotrophin receptor activity|plasma membrane|integral component of membrane|convergent extension|dendrite guidance
LOC101741755	0.994112	24.4548	0.417465	up	7.26e-07	82	GeneID:101741755	protein_coding	pyx	KWMTBOMO03763	transient receptor potential ion channel [Bombyx mori]	transient_receptor_potential_channel_pyrexia_[Bombyx_mori]	transient receptor potential channel pyrexia	RHD	GO:0005261,GO:0005262,GO:0006812,GO:0006813,GO:0006816,GO:0009408,GO:0016021,GO:0034703,GO:0048060,GO:0051290	cation channel activity|calcium channel activity|cation transport|potassium ion transport|calcium ion transport|response to heat|integral component of membrane|cation channel complex|negative gravitaxis|protein heterotetramerization
LOC105842474	0.973309	1.01106	0.416698	down	2.8e-12	3	GeneID:105842474	protein_coding					uncharacterized LOC105842474
LOC101743707	0.997907	22.6505	0.416476	up	0.00211383	76	GeneID:101743707	lncRNA
LOC101739648	0.998822	22.1588	0.415756	up	0.0140203	74	GeneID:101739648	protein_coding	Oaz	KWMTBOMO02772	zinc finger protein 521 isoform X1 [Bombyx mori]	PREDICTED:_zinc_finger_protein_521_[Bombyx_mori]	zinc finger protein 521	zf-C2H2	GO:0003677,GO:0005634,GO:0035277,GO:0045892,GO:0045893,GO:0046872	DNA binding|nucleus|spiracle morphogenesis, open tracheal system|negative regulation of transcription, DNA-templated|positive regulation of transcription, DNA-templated|metal ion binding
LOC105842102	0.997514	22.8447	0.415061	up	0.00136789	76	GeneID:105842102	protein_coding		KWMTBOMO01594	LOW QUALITY PROTEIN: uncharacterized protein LOC112054636 [Bicyclus anynana]	PREDICTED:_RNA-directed_DNA_polymerase_from_mobile_element_jockey-like_[Plutella_xylostella]	nascent polypeptide-associated complex subunit alpha, muscle-specific form-like
LOC105841443	0.990449	24.2369	0.414751	up	1.94e-10	81	GeneID:105841443	protein_coding		KWMTBOMO08919	endonuclease-reverse transcriptase [Bombyx mori]	endonuclease-reverse_transcriptase_[Bombyx_mori]	uncharacterized LOC105841443
LOC101738098	0.998692	23.1314	0.413062	up	0.0148235	77	GeneID:101738098	protein_coding	AK7	KWMTBOMO13173	adenylate kinase 7-like isoform X1 [Bombyx mori]	PREDICTED:_adenylate_kinase_7-like_[Amyelois_transitella]	adenylate kinase 7-like		GO:0004017,GO:0004127,GO:0004550,GO:0005524,GO:0005829,GO:0006165,GO:0009142,GO:0015949,GO:0019206,GO:0030030,GO:0031514	adenylate kinase activity|cytidylate kinase activity|nucleoside diphosphate kinase activity|ATP binding|cytosol|nucleoside diphosphate phosphorylation|nucleoside triphosphate biosynthetic process|nucleobase-containing small molecule interconversion|nucleoside kinase activity|cell projection organization|motile cilium	ko00230	Purine metabolism
LOC101743535	0.921497	22.776	0.412695	up	6.46e-83	76	GeneID:101743535	protein_coding		KWMTBOMO08463	uncharacterized protein LOC101743535 isoform X1 [Bombyx mori]	PREDICTED:_uncharacterized_protein_LOC101743535_isoform_X2_[Bombyx_mori]	uncharacterized LOC101743535
LOC105842798	0.998299	22.2777	0.412616	up	0.00786671	74	GeneID:105842798	lncRNA	THAP4	KWMTBOMO12668	mitochondrial aldehyde dehydrogenase [Bombyx mori]	mitochondrial_aldehyde_dehydrogenase_[Bombyx_mori]		THAP	GO:0003677,GO:0046872	DNA binding|metal ion binding
LOC101737745	0.998822	21.3395	0.412604	up	0.0134729	71	GeneID:101737745	protein_coding	SLC25A17	KWMTBOMO06600	peroxisomal membrane protein PMP34-like isoform X1 [Bombyx mori]	PREDICTED:_peroxisomal_membrane_protein_PMP34_isoform_X1_[Amyelois_transitella]	peroxisomal membrane protein PMP34-like		GO:0000295,GO:0001561,GO:0005347,GO:0005777,GO:0005778,GO:0005779,GO:0006635,GO:0015217,GO:0015228,GO:0015230,GO:0015867,GO:0015908,GO:0016020,GO:0044610,GO:0051087,GO:0051724,GO:0080122	adenine nucleotide transmembrane transporter activity|fatty acid alpha-oxidation|ATP transmembrane transporter activity|peroxisome|peroxisomal membrane|integral component of peroxisomal membrane|fatty acid beta-oxidation|ADP transmembrane transporter activity|coenzyme A transmembrane transporter activity|FAD transmembrane transporter activity|ATP transport|fatty acid transport|membrane|FMN transm…	ko04146	Peroxisome
LOC105841781	0.998561	24.9244	0.411872	up	0.0266503	83	GeneID:105841781	protein_coding	F11	KWMTBOMO15684	uncharacterized protein LOC105841781 [Bombyx mori]	PREDICTED:_uncharacterized_protein_LOC105841781_[Bombyx_mori]	uncharacterized LOC105841781		GO:0004252,GO:0005576,GO:0007596,GO:0008201	serine-type endopeptidase activity|extracellular region|blood coagulation|heparin binding
LOC110384998	0.996206	24.7392	0.411291	up	2.19e-05	83	GeneID:110384998	lncRNA		KWMTBOMO00830	endonuclease-reverse transcriptase [Bombyx mori]	endonuclease-reverse_transcriptase_[Bombyx_mori]
LOC101747014	0.996467	22.7358	0.411247	up	0.000132664	76	GeneID:101747014	protein_coding	nrf-6	KWMTBOMO11228	nose resistant to fluoxetine protein 6 isoform X5 [Bombyx mori]	PREDICTED:_nose_resistant_to_fluoxetine_protein_6-like_[Bombyx_mori]	nose resistant to fluoxetine protein 6		GO:0006869,GO:0007275,GO:0008289,GO:0016021,GO:0016747	lipid transport|multicellular organism development|lipid binding|integral component of membrane|transferase activity, transferring acyl groups other than amino-acyl groups
LOC101740871	0.999084	23.2078	0.41113	up	0.0439611	78	GeneID:101740871	protein_coding		KWMTBOMO07457	radial spoke head 1 homolog [Bombyx mori]	putative_testis-specific_protein_A2_[Danaus_plexippus]	radial spoke head 1 homolog
LOC101746016	0.998953	24.1827	0.409942	up	0.0338679	81	GeneID:101746016	protein_coding		KWMTBOMO13955	TLR4 interactor with leucine rich repeats [Bombyx mori]	PREDICTED:_integrator_complex_subunit_7_[Bombyx_mori]	TLR4 interactor with leucine rich repeats
LOC101744769	0.995159	22.6786	0.408823	up	4.58e-06	76	GeneID:101744769	protein_coding		KWMTBOMO05144	reverse transcriptase [Bombyx mori]	reverse_transcriptase_[Bombyx_mori]	uncharacterized LOC101744769
LOC110386774	0.989533	24.2612	0.408644	up	5.92e-12	81	GeneID:110386774	lncRNA		KWMTBOMO08442	parathyroid hormone-responsive B1 [Helicoverpa armigera]	parathyroid_hormone-responsive_B1_[Helicoverpa_armigera]
LOC105841925	0.998299	22.4351	0.40815	up	0.0094334	75	GeneID:105841925	protein_coding		KWMTBOMO07989	protein PTCD3 homolog, mitochondrial [Bombyx mori]	PREDICTED:_protein_PTCD3_homolog,_mitochondrial_[Amyelois_transitella]	uncharacterized LOC105841925
K5	0.99686	22.1262	0.408001	up	0.000246978	74	GeneID:100301494	protein_coding		KWMTBOMO01386	putative neuropeptide precursor protein precursor [Bombyx mori]	putative_neuropeptide_precursor_protein_precursor_[Bombyx_mori]	putative neuropeptide precursor protein		GO:0005576,GO:0005737	extracellular region|cytoplasm
LOC101736584	0.998299	23.0369	0.407532	up	0.00600002	77	GeneID:101736584	lncRNA		KWMTBOMO11109	uncharacterized protein LOC101745185, partial [Bombyx mori]	PREDICTED:_uncharacterized_protein_LOC101745185,_partial_[Bombyx_mori]
LOC101745199	0.994766	23.6792	0.406349	up	1.99e-06	79	GeneID:101745199	protein_coding		KWMTBOMO04509	uncharacterized protein LOC101745199 [Bombyx mori]	PREDICTED:_uncharacterized_protein_LOC101745199_[Bombyx_mori]	uncharacterized LOC101745199
LOC105842493	0.988617	24.4889	0.405956	up	3.82e-13	82	GeneID:105842493	lncRNA
LOC101736314	0.998168	21.3591	0.40548	up	0.0192791	71	GeneID:101736314	protein_coding	CYP6B1	KWMTBOMO12722	LOW QUALITY PROTEIN: cytochrome P450 6B1 [Bombyx mori]	PREDICTED:_LOW_QUALITY_PROTEIN:_cytochrome_P450_6B1-like_[Bombyx_mori]	cytochrome P450 6B1		GO:0005506,GO:0005789,GO:0020037,GO:0031090,GO:0070330	iron ion binding|endoplasmic reticulum membrane|heme binding|organelle membrane|aromatase activity
LOC101746415	0.992281	25.4331	0.405407	up	5.03e-09	85	GeneID:101746415	protein_coding	Ift81	KWMTBOMO05778	intraflagellar transport protein 81 homolog isoform X1 [Bombyx mori]	PREDICTED:_intraflagellar_transport_protein_81_homolog_[Bombyx_mori]	intraflagellar transport protein 81 homolog		GO:0005813,GO:0005929,GO:0007283,GO:0008589,GO:0015631,GO:0030992,GO:0035735,GO:0042073,GO:0060271	centrosome|cilium|spermatogenesis|regulation of smoothened signaling pathway|tubulin binding|intraciliary transport particle B|intraciliary transport involved in cilium assembly|intraciliary transport|cilium assembly
LOC101741844	0.993327	23.8645	0.405352	up	7.3e-08	80	GeneID:101741844	protein_coding	InR	KWMTBOMO02890	insulin receptor-like protein precursor [Bombyx mori]	PREDICTED:_insulin_receptor_isoform_X1_[Bombyx_mori]	insulin-like receptor		GO:0005009,GO:0005524,GO:0005887,GO:0008286,GO:0043548,GO:0043559,GO:0043560,GO:0046777,GO:0046872,GO:0051290,GO:0071469	insulin-activated receptor activity|ATP binding|integral component of plasma membrane|insulin receptor signaling pathway|phosphatidylinositol 3-kinase binding|insulin binding|insulin receptor substrate binding|protein autophosphorylation|metal ion binding|protein heterotetramerization|cellular response to alkaline pH	ko04066,ko04211,ko04913,ko04960,ko04520,ko04212,ko04015,ko04923,ko04072,ko04152,ko04068,ko04910,ko04014,ko04151,ko04022,ko04213,ko04150	HIF-1 signaling pathway|Longevity regulating pathway|Ovarian steroidogenesis|Aldosterone-regulated sodium reabsorption|Adherens junction|Longevity regulating pathway - worm|Rap1 signaling pathway|Regulation of lipolysis in adipocytes|Phospholipase D signaling pathway|AMPK signaling pathway|FoxO signaling pathway|Insulin signaling pathway|Ras signaling pathway|PI3K-Akt signaling pathway|cGMP-PKG s…
LOC101744890	0.994766	23.4261	0.404341	up	4.4e-07	78	GeneID:101744890	protein_coding	SMPD1	KWMTBOMO05073	sphingomyelin phosphodiesterase 1 [Bombyx mori]	60S_ribosomal_export_protein_NMD3_[Papilio_xuthus]	sphingomyelin phosphodiesterase 1		GO:0004767,GO:0005615,GO:0005764,GO:0005765,GO:0005768,GO:0005886,GO:0006685,GO:0008081,GO:0008270,GO:0016798,GO:0023021,GO:0035307,GO:0043407,GO:0045121,GO:0046513,GO:0061750	sphingomyelin phosphodiesterase activity|extracellular space|lysosome|lysosomal membrane|endosome|plasma membrane|sphingomyelin catabolic process|phosphoric diester hydrolase activity|zinc ion binding|hydrolase activity, acting on glycosyl bonds|termination of signal transduction|positive regulation of protein dephosphorylation|negative regulation of MAP kinase activity|membrane raft|ceramide bio…	ko04071,ko04142,ko00600	Sphingolipid signaling pathway|Lysosome|Sphingolipid metabolism
LOC101745401	0.996467	22.6012	0.404063	up	4.36e-05	76	GeneID:101745401	protein_coding	Slc7a4	KWMTBOMO04467	cationic amino acid transporter 4 [Bombyx mori]	PREDICTED:_cationic_amino_acid_transporter_4_[Amyelois_transitella]	cationic amino acid transporter 4		GO:0006865,GO:0016021,GO:0022857	amino acid transport|integral component of membrane|transmembrane transporter activity
LOC110385209	0.997383	24.5378	0.403981	up	0.000519362	82	GeneID:110385209	protein_coding	SPEF2	KWMTBOMO01158	hypothetical protein KGM_204704 [Danaus plexippus plexippus]	Sperm_flagellar_protein_[Operophtera_brumata]	sperm flagellar protein 2-like		GO:0005794,GO:0007283,GO:0030154	Golgi apparatus|spermatogenesis|cell differentiation
LOC110384845	0.997252	23.1182	0.403971	up	0.00052592	77	GeneID:110384845	protein_coding	CEP290	KWMTBOMO05134	centrosomal protein of 290 kDa-like [Bombyx mori]	PREDICTED:_centrosomal_protein_of_290_kDa-like_[Bombyx_mori]	centrosomal protein of 290 kDa-like
LOC101741557	0.997776	23.32	0.403377	up	0.00217781	78	GeneID:101741557	protein_coding	btd	KWMTBOMO05807	transcription factor Sp5 [Bombyx mori]	PREDICTED:_transcription_factor_Sp5-like_[Amyelois_transitella]	transcription factor Sp5	zf-C2H2	GO:0000122,GO:0000981,GO:0003700,GO:0003705,GO:0005634,GO:0006357,GO:0007376,GO:0007480,GO:0008134,GO:0035288,GO:0035289,GO:0043565,GO:0045664,GO:0045944,GO:0046872,GO:1902692	negative regulation of transcription by RNA polymerase II|DNA-binding transcription factor activity, RNA polymerase II-specific|DNA-binding transcription factor activity|transcription factor activity, RNA polymerase II distal enhancer sequence-specific binding|nucleus|regulation of transcription by RNA polymerase II|cephalic furrow formation|imaginal disc-derived leg morphogenesis|transcription f…
LOC101738169	0.998692	23.5031	0.402424	up	0.0117141	79	GeneID:101738169	protein_coding		KWMTBOMO00454	piggyBac transposable element-derived protein 4-like [Helicoverpa armigera]	PREDICTED:_uncharacterized_protein_LOC101738169_isoform_X1_[Bombyx_mori]	uncharacterized LOC101738169
LOC105841977	0.998822	20.9061	0.401646	up	0.0241749	70	GeneID:105841977	protein_coding					uncharacterized LOC105841977
LOC101743415	0.997776	23.3637	0.4015	up	0.00412145	78	GeneID:101743415	protein_coding		KWMTBOMO00350	uncharacterized protein LOC101743415 isoform X1 [Bombyx mori]	PREDICTED:_uncharacterized_protein_LOC101743415_[Bombyx_mori]	uncharacterized LOC101743415
LOC101735999	0.984561	23.6599	0.401481	up	1.69e-17	79	GeneID:101735999	protein_coding	prominin-like	KWMTBOMO10633	prominin-like protein [Bombyx mori]	PREDICTED:_prominin-like_protein_[Bombyx_mori]	prominin-like protein		GO:0016021	integral component of membrane
LOC101736111	0.992673	24.2094	0.401407	up	1.09e-08	81	GeneID:101736111	protein_coding					uncharacterized LOC101736111
LOC101745037	0.997776	22.5385	0.401257	up	0.00191532	75	GeneID:101745037	protein_coding		KWMTBOMO14760	WD repeat-containing protein 60 [Bombyx mori]	PREDICTED:_uncharacterized_protein_LOC106129319_[Amyelois_transitella]	WD repeat-containing protein 60
LOC110385021	0.997383	23.6776	0.401208	up	0.000590941	79	GeneID:110385021	lncRNA		KWMTBOMO10234	reverse transcriptase [Bombyx mori]	reverse_transcriptase_[Bombyx_mori]
LOC101743542	0.995421	23.9102	0.401177	up	7.02e-06	80	GeneID:101743542	protein_coding	Tssk1b	KWMTBOMO07998	testis-specific serine/threonine-protein kinase 1-like isoform X2 [Helicoverpa armigera]	PREDICTED:_testis-specific_serine/threonine-protein_kinase_1-like_isoform_X1_[Bombyx_mori]	testis-specific serine/threonine-protein kinase 6		GO:0000287,GO:0001669,GO:0004674,GO:0005524,GO:0005634,GO:0005737,GO:0006468,GO:0007275,GO:0007283,GO:0007286,GO:0018105,GO:0031514,GO:0035556,GO:0044877	magnesium ion binding|acrosomal vesicle|protein serine/threonine kinase activity|ATP binding|nucleus|cytoplasm|protein phosphorylation|multicellular organism development|spermatogenesis|spermatid development|peptidyl-serine phosphorylation|motile cilium|intracellular signal transduction|protein-containing complex binding
LOC101746344	0.998168	22.1471	0.400992	up	0.0116491	74	GeneID:101746344	protein_coding	tutl	KWMTBOMO07371	protein turtle [Bombyx mori]	hypothetical_protein_KGM_15726_[Danaus_plexippus]	protein turtle		GO:0005886,GO:0005887,GO:0007156,GO:0007411,GO:0007414,GO:0007629,GO:0007638,GO:0008039,GO:0008344,GO:0016199,GO:0030424,GO:0030537,GO:0045467,GO:0048814,GO:0070593,GO:0098632	plasma membrane|integral component of plasma membrane|homophilic cell adhesion via plasma membrane adhesion molecules|axon guidance|axonal defasciculation|flight behavior|mechanosensory behavior|synaptic target recognition|adult locomotory behavior|axon midline choice point recognition|axon|larval behavior|R7 cell development|regulation of dendrite morphogenesis|dendrite self-avoidance|cell-cell …
LOC101744951	0.992019	24.2481	0.400616	up	1.86e-09	81	GeneID:101744951	protein_coding		KWMTBOMO12481	bumetanide-sensitive sodium-(potassium)-chloride cotransporter [Bombyx mori]	PREDICTED:_bumetanide-sensitive_sodium-(potassium)-chloride_cotransporter-like_[Bombyx_mori]	bumetanide-sensitive sodium-(potassium)-chloride cotransporter		GO:0006813,GO:0006814,GO:0015377,GO:0016021	potassium ion transport|sodium ion transport|cation:chloride symporter activity|integral component of membrane	ko04972,ko04970	Pancreatic secretion|Salivary secretion
LOC110386429	0.998561	24.2389	0.400592	up	0.01722	81	GeneID:110386429	protein_coding		KWMTBOMO04638	uncharacterized protein LOC110386429 [Bombyx mori]	PREDICTED:_cellular_nucleic_acid-binding_protein-like_isoform_X1_[Bombyx_mori]	uncharacterized LOC110386429
LOC105841388	0.998692	22.1427	0.399915	up	0.0159523	74	GeneID:105841388	protein_coding		KWMTBOMO03885	Pol protein [Bombyx mori]	PREDICTED:_uncharacterized_protein_LOC106113369_[Papilio_xuthus]	uncharacterized LOC105841388
LOC101743793	0.993851	24.803	0.39966	up	9.94e-08	83	GeneID:101743793	protein_coding		KWMTBOMO02989	LOW QUALITY PROTEIN: dynein beta chain, ciliary [Bombyx mori]	PREDICTED:_LOW_QUALITY_PROTEIN:_dynein_beta_chain,_ciliary-like_[Bombyx_mori]	dynein beta chain, ciliary		GO:0003777,GO:0005524,GO:0005737,GO:0005874,GO:0007018,GO:0016887,GO:0030030,GO:0030286,GO:0031514	microtubule motor activity|ATP binding|cytoplasm|microtubule|microtubule-based movement|ATPase activity|cell projection organization|dynein complex|motile cilium
LOC101735937	0.995682	24.2354	0.399462	up	1.03e-05	81	GeneID:101735937	protein_coding	CYP6B2				cytochrome P450 6B2-like		GO:0005506,GO:0005789,GO:0020037,GO:0031090,GO:0070330	iron ion binding|endoplasmic reticulum membrane|heme binding|organelle membrane|aromatase activity
LOC110386053	0.982729	23.3471	0.398801	up	4.65e-19	78	GeneID:110386053	lncRNA		KWMTBOMO15696	uncharacterized protein LOC113521129, partial [Galleria mellonella]	PREDICTED:_uncharacterized_protein_LOC103311804_[Acyrthosiphon_pisum]
LOC110386389	0.997907	20.7139	0.398768	up	0.0329886	69	GeneID:110386389	lncRNA		KWMTBOMO06495	uncharacterized protein LOC111357785 [Spodoptera litura]	PREDICTED:_uncharacterized_protein_LOC105388498_[Plutella_xylostella]
LOC110385552	0.999084	22.9297	0.398114	up	0.0401819	77	GeneID:110385552	protein_coding		KWMTBOMO07793	uncharacterized protein LOC110385552 [Bombyx mori]	PREDICTED:_uncharacterized_protein_LOC101737731_[Bombyx_mori]	uncharacterized LOC110385552	THAP
LOC101745258	0.997907	22.9958	0.397717	up	0.00530538	77	GeneID:101745258	protein_coding		KWMTBOMO04019	protein piccolo isoform X1 [Bombyx mori]	PREDICTED:_extensin-like_[Amyelois_transitella]	protein piccolo
LOC110384830	0.99843	23.6931	0.397285	up	0.0121253	79	GeneID:110384830	lncRNA
LOC110385336	0.998561	24.1285	0.397032	up	0.0163122	81	GeneID:110385336	lncRNA		KWMTBOMO04682	uncharacterized protein LOC112058109 [Bicyclus anynana]	PREDICTED:_uncharacterized_protein_LOC106142350_[Amyelois_transitella]
LOC101741809	0.961926	23.3053	0.395709	up	3.54e-40	78	GeneID:101741809	protein_coding		KWMTBOMO11803	uncharacterized protein LOC101741809 [Bombyx mori]	PREDICTED:_uncharacterized_protein_LOC101741809_[Bombyx_mori]	uncharacterized LOC101741809
LOC101737648	0.995944	23.7361	0.395174	up	9.47e-06	79	GeneID:101737648	protein_coding					uncharacterized LOC101737648
LOC105842107	0.996206	23.8372	0.395067	up	2.45e-05	80	GeneID:105842107	protein_coding					uncharacterized LOC105842107
LOC101746456	0.998299	22.2921	0.394912	up	0.0121286	75	GeneID:101746456	protein_coding	b9d2	KWMTBOMO01990	tectonic-1 isoform X1 [Bombyx mori]	PREDICTED:_tectonic-1_[Bombyx_mori]	B9 domain-containing protein 2		GO:0001736,GO:0005737,GO:0005813,GO:0005929,GO:0007163,GO:0036038,GO:0036064,GO:0036372,GO:0043015,GO:0060271	establishment of planar polarity|cytoplasm|centrosome|cilium|establishment or maintenance of cell polarity|MKS complex|ciliary basal body|opsin transport|gamma-tubulin binding|cilium assembly
LOC105841647	0.998037	22.9262	0.394266	up	0.00516776	77	GeneID:105841647	protein_coding		KWMTBOMO14305	reverse transcriptase [Bombyx mori]	reverse_transcriptase_[Bombyx_mori]	uncharacterized LOC105841647
LOC105842011	0.998561	24.7283	0.393684	up	0.0170364	83	GeneID:105842011	protein_coding		KWMTBOMO06184	uncharacterized protein LOC105842011 [Bombyx mori]	PREDICTED:_uncharacterized_protein_LOC105842011_[Bombyx_mori]	uncharacterized LOC105842011
LOC101738853	0.998953	24.4724	0.392945	up	0.0391896	82	GeneID:101738853	protein_coding	SPON1	KWMTBOMO07769	spondin-1 [Bombyx mori]	PREDICTED:_spondin-1-like_[Papilio_xuthus]	spondin-1		GO:0005576,GO:0007155,GO:0046872	extracellular region|cell adhesion|metal ion binding
LOC101736082	0.522962	12.095	0.392809	up	0	40	GeneID:101736082	protein_coding		KWMTBOMO06292	mucin-4 isoform X2 [Bombyx mori]	PREDICTED:_uncharacterized_protein_LOC101736082_[Bombyx_mori]	mucin-4
LOC110386793	0.995159	23.0302	0.392323	up	1.7e-06	77	GeneID:110386793	lncRNA
LOC105842722	0.997907	21.8346	0.392056	up	0.00788315	73	GeneID:105842722	protein_coding	PIGW				GPI-anchored wall transfer protein 1-like		GO:0005789,GO:0006506,GO:0016021,GO:0032216,GO:0072659	endoplasmic reticulum membrane|GPI anchor biosynthetic process|integral component of membrane|glucosaminyl-phosphotidylinositol O-acyltransferase activity|protein localization to plasma membrane	ko00563	Glycosylphosphatidylinositol(GPI)-anchor biosynthesis
LOC101737859	0.998299	22.7974	0.391911	up	0.00463322	76	GeneID:101737859	protein_coding	Lip1	KWMTBOMO07282	lipase 1 [Bombyx mori]	PREDICTED:_lipase_1-like_isoform_X2_[Bombyx_mori]	lipase 1		GO:0005576,GO:0007586,GO:0016042,GO:0016298,GO:0044255	extracellular region|digestion|lipid catabolic process|lipase activity|cellular lipid metabolic process
LOC105842027	0.998953	24.6614	0.391741	up	0.0340979	82	GeneID:105842027	lncRNA		KWMTBOMO06652	endonuclease-reverse transcriptase [Bombyx mori]	endonuclease-reverse_transcriptase_[Bombyx_mori]
LOC101743622	0.994243	24.0269	0.391205	up	6.32e-07	80	GeneID:101743622	protein_coding		KWMTBOMO11520	putative uncharacterized protein DDB_G0282499 isoform X2 [Bombyx mori]	PREDICTED:_putative_uncharacterized_protein_DDB_G0282499_[Bombyx_mori]	putative uncharacterized protein DDB_G0282499
LOC101747175	0.980243	23.838	0.391131	up	2.22e-21	80	GeneID:101747175	protein_coding		KWMTBOMO10351	uncharacterized protein LOC101742038 [Bombyx mori]	PREDICTED:_uncharacterized_protein_LOC101742038_[Bombyx_mori]	dynein intermediate chain 3, ciliary		GO:0003774,GO:0005737,GO:0005874,GO:0005929,GO:0030286	motor activity|cytoplasm|microtubule|cilium|dynein complex
LOC101744484	0.995159	22.9344	0.389855	up	1.51e-06	77	GeneID:101744484	protein_coding		KWMTBOMO00506	uncharacterized protein LOC101744484 [Bombyx mori]	PREDICTED:_uncharacterized_protein_LOC101740840_[Bombyx_mori]	uncharacterized LOC101744484
LOC101745505	0.35575	5.64225	0.389648	up	0	19	GeneID:101745505	protein_coding					trichohyalin-like
LOC110386892	0.997907	23.644	0.389233	up	0.00515159	79	GeneID:110386892	lncRNA		KWMTBOMO01324	PREDICTED: uncharacterized protein LOC105389752 [Plutella xylostella]	PREDICTED:_uncharacterized_protein_LOC105842588_[Bombyx_mori]
LOC105842671	0.954206	23.3766	0.389052	up	4.01e-49	78	GeneID:105842671	protein_coding	X-element\ORF2	KWMTBOMO09988	uncharacterized protein LOC105842671 [Bombyx mori]	PREDICTED:_uncharacterized_protein_LOC101735858_[Bombyx_mori]	uncharacterized LOC105842671		GO:0003964,GO:0006313	RNA-directed DNA polymerase activity|transposition, DNA-mediated
LOC105842679	0.995421	24.149	0.388797	up	1.32e-05	81	GeneID:105842679	protein_coding		KWMTBOMO04119	uncharacterized protein LOC105841287 isoform X2 [Bombyx mori]	PREDICTED:_uncharacterized_protein_LOC105842679_[Bombyx_mori]	uncharacterized LOC105842679
LOC110384857	0.998037	22.2683	0.388783	up	0.00484699	74	GeneID:110384857	protein_coding		KWMTBOMO05134	centrosomal protein of 290 kDa-like [Bombyx mori]	PREDICTED:_centrosomal_protein_of_290_kDa-like_[Bombyx_mori]	uncharacterized LOC110384857
LOC692777	0.997907	22.7067	0.388673	up	0.00301211	76	GeneID:692777	protein_coding	TMPRSS9				serine protease-like protein		GO:0004252,GO:0005887	serine-type endopeptidase activity|integral component of plasma membrane
LOC101744917	0.999084	22.7426	0.388665	up	0.0470446	76	GeneID:101744917	protein_coding	Orct				organic cation transporter protein-like		GO:0006811,GO:0006915,GO:0016021,GO:0022857	ion transport|apoptotic process|integral component of membrane|transmembrane transporter activity
LOC110385211	0.993851	24.9754	0.388606	up	1.89e-07	83	GeneID:110385211	protein_coding	SPEF2	KWMTBOMO01158	hypothetical protein KGM_204704 [Danaus plexippus plexippus]	Sperm_flagellar_protein_[Operophtera_brumata]	sperm flagellar protein 2-like		GO:0005794,GO:0007283,GO:0030154	Golgi apparatus|spermatogenesis|cell differentiation
CPR34	0.669632	17.7966	0.387236	up	0	59	GeneID:100379433	protein_coding		KWMTBOMO13151	TPA: putative cuticle protein [Bombyx mori]	cuticular_protein_RR-1_motif_34_precursor_[Bombyx_mori]	cuticular protein RR-1 motif 34		GO:0042302	structural constituent of cuticle
LOC110385088	0.995159	23.288	0.386803	up	2e-06	78	GeneID:110385088	protein_coding	Slc17a6	KWMTBOMO01095	hypothetical protein B5X24_HaOG210936 [Helicoverpa armigera]	PREDICTED:_sialin_[Papilio_machaon]	sialin-like		GO:0001504,GO:0005313,GO:0005326,GO:0005769,GO:0006814,GO:0008021,GO:0015293,GO:0016021,GO:0030054,GO:0030285,GO:0030672,GO:0035249,GO:0060076,GO:0098700,GO:0098793,GO:1990030	neurotransmitter uptake|L-glutamate transmembrane transporter activity|neurotransmitter transporter activity|early endosome|sodium ion transport|synaptic vesicle|symporter activity|integral component of membrane|cell junction|integral component of synaptic vesicle membrane|synaptic vesicle membrane|synaptic transmission, glutamatergic|excitatory synapse|neurotransmitter loading into synaptic vesi…
LOC101740119	0.993458	22.9	0.3861	up	1.37e-07	77	GeneID:101740119	protein_coding	SBF2	KWMTBOMO08365	myotubularin-related protein 5 [Bombyx mori]	PREDICTED:_myotubularin-related_protein_5_[Bombyx_mori]	myotubularin-related protein 13
LOC105842842	0.991103	23.8132	0.385739	up	3.07e-10	80	GeneID:105842842	lncRNA
cry1	0.998168	21.3447	0.385708	up	0.0103712	71	GeneID:100500923	protein_coding	cry	KWMTBOMO10548	cryptochrome 1 isoform X1 [Bombyx mori]	PREDICTED:_cryptochrome_1_isoform_X1_[Bombyx_mori]	cryptochrome 1		GO:0000060,GO:0005634,GO:0005641,GO:0005737,GO:0009882,GO:0018298,GO:0042752,GO:0045892,GO:0048471,GO:0048511,GO:0050660	protein import into nucleus, translocation|nucleus|nuclear envelope lumen|cytoplasm|blue light photoreceptor activity|protein-chromophore linkage|regulation of circadian rhythm|negative regulation of transcription, DNA-templated|perinuclear region of cytoplasm|rhythmic process|flavin adenine dinucleotide binding	ko04710	Circadian rhythm
LOC101739340	0.997907	22.6806	0.385511	up	0.00256004	76	GeneID:101739340	protein_coding		KWMTBOMO01981	homocysteine S-methyltransferase 1 [Bombyx mori]	PREDICTED:_homocysteine_S-methyltransferase_1-like_[Bombyx_mori]	homocysteine S-methyltransferase YbgG-like				ko00270	Cysteine and methionine metabolism
LOC105842831	0.998953	23.7794	0.385154	up	0.037078	79	GeneID:105842831	lncRNA
LOC101747117	0.996598	22.3812	0.385032	up	0.000125284	75	GeneID:101747117	protein_coding		KWMTBOMO11266	uncharacterized protein LOC101747117 [Bombyx mori]	PREDICTED:_uncharacterized_protein_LOC101747117_[Bombyx_mori]	uncharacterized LOC101747117
LOC101742500	0.994766	23.7294	0.385	up	8.13e-07	79	GeneID:101742500	protein_coding	OSCP1	KWMTBOMO01193	SET and MYND domain-containing protein 4 [Bombyx mori]	PREDICTED:_SET_and_MYND_domain-containing_protein_4_[Amyelois_transitella]	protein OSCP1		GO:0009925	basal plasma membrane
LOC110385687	0.996206	23.6694	0.384713	up	1.99e-05	79	GeneID:110385687	lncRNA
LOC101746480	0.996206	24.5677	0.382723	up	3.08e-05	82	GeneID:101746480	protein_coding		KWMTBOMO04283	reverse transcriptase [Bombyx mori]	PREDICTED:_LOW_QUALITY_PROTEIN:_uncharacterized_protein_LOC105841899,_partial_[Bombyx_mori]	uncharacterized LOC101746480
LOC101738502	0.995944	23.945	0.381754	up	1.63e-05	80	GeneID:101738502	protein_coding		KWMTBOMO04666	uncharacterized protein LOC101738502 [Bombyx mori]	PREDICTED:_uncharacterized_protein_LOC101738502_[Bombyx_mori]	uncharacterized LOC101738502
LOC105842904	0.998822	22.7563	0.381509	up	0.0111598	76	GeneID:105842904	protein_coding		KWMTBOMO03231	uncharacterized protein LOC110380051 [Helicoverpa armigera]	PREDICTED:_uncharacterized_protein_LOC106136812_[Amyelois_transitella]	zinc finger protein 809-like	zf-C2H2
LOC101746514	0.972001	23.7462	0.380888	up	8.92e-30	79	GeneID:101746514	protein_coding	CAPN11	KWMTBOMO01032	calpain-11 [Bombyx mori]	PREDICTED:_calpain-11-like_[Bombyx_mori]	calpain-11	Others	GO:0001669,GO:0004198,GO:0005509,GO:0005737,GO:0006508,GO:0008233	acrosomal vesicle|calcium-dependent cysteine-type endopeptidase activity|calcium ion binding|cytoplasm|proteolysis|peptidase activity
LOC105841897	0.997514	22.9397	0.380746	up	0.00114656	77	GeneID:105841897	lncRNA
LOC105841543	0.995551	24.0724	0.379767	up	9.57e-06	80	GeneID:105841543	lncRNA		KWMTBOMO14626	serine/threonine-protein kinase 10 [Bombyx mori]	PREDICTED:_serine/threonine-protein_kinase_10_[Papilio_xuthus]
LOC110384698	0.998822	21.0608	0.379684	up	0.0146809	70	GeneID:110384698	protein_coding	NAGLU	KWMTBOMO08343	alpha-N-acetylglucosaminidase [Bombyx mori]	PREDICTED:_alpha-N-acetylglucosaminidase_isoform_X1_[Bombyx_mori]	alpha-N-acetylglucosaminidase		GO:0004561,GO:0005764,GO:0006027,GO:0007040,GO:0007399,GO:0021680,GO:0042474,GO:0043202,GO:0045475,GO:0046548,GO:0060119,GO:0070062	alpha-N-acetylglucosaminidase activity|lysosome|glycosaminoglycan catabolic process|lysosome organization|nervous system development|cerebellar Purkinje cell layer development|middle ear morphogenesis|lysosomal lumen|locomotor rhythm|retinal rod cell development|inner ear receptor cell development|extracellular exosome	ko00531,ko04142	Glycosaminoglycan degradation|Lysosome
LOC101735979	0.993981	25.3083	0.379114	up	3.82e-07	85	GeneID:101735979	protein_coding		KWMTBOMO06735	uncharacterized protein LOC101735979 [Bombyx mori]	putative_ATP-dependent_RNA_helicase_DDX17_[Operophtera_brumata]	uncharacterized LOC101735979
LOC101737210	0.992542	25.433	0.378803	up	1.38e-08	85	GeneID:101737210	lncRNA	Cpb1						GO:0004180,GO:0004181,GO:0005615,GO:0006508,GO:0008270	carboxypeptidase activity|metallocarboxypeptidase activity|extracellular space|proteolysis|zinc ion binding
LOC110386834	0.990972	23.5097	0.378765	up	1.04e-10	79	GeneID:110386834	lncRNA		KWMTBOMO12762	reverse transcriptase [Bombyx mori]	reverse_transcriptase_[Bombyx_mori]
LOC101738034	0.988355	24.1812	0.378482	up	2.1e-12	81	GeneID:101738034	protein_coding	ewg	KWMTBOMO03119	DNA-binding protein Ewg isoform X5 [Bombyx mori]	PREDICTED:_DNA-binding_protein_Ewg_isoform_X4_[Bombyx_mori]	DNA-binding protein Ewg	Nrf1	GO:0000978,GO:0001046,GO:0003677,GO:0003700,GO:0005634,GO:0006357,GO:0007417,GO:0007517,GO:0007527,GO:0007560,GO:0045886,GO:0090263	RNA polymerase II proximal promoter sequence-specific DNA binding|core promoter sequence-specific DNA binding|DNA binding|DNA-binding transcription factor activity|nucleus|regulation of transcription by RNA polymerase II|central nervous system development|muscle organ development|adult somatic muscle development|imaginal disc morphogenesis|negative regulation of synaptic growth at neuromuscular j…
LOC101735565	0.998692	23.1634	0.37803	up	0.0104617	77	GeneID:101735565	protein_coding	Cacna2d4	KWMTBOMO02897	voltage-dependent calcium channel subunit alpha-2/delta-3 isoform X1 [Bombyx mori]	PREDICTED:_voltage-dependent_calcium_channel_subunit_alpha-2/delta-3_[Bombyx_mori]	voltage-dependent calcium channel subunit alpha-2/delta-3		GO:0005245,GO:0005891,GO:0034765,GO:0046872,GO:0050908,GO:0070588	voltage-gated calcium channel activity|voltage-gated calcium channel complex|regulation of ion transmembrane transport|metal ion binding|detection of light stimulus involved in visual perception|calcium ion transmembrane transport
LOC692942	0.998953	24.0481	0.377931	up	0.0387234	80	GeneID:692942	protein_coding	His1	KWMTBOMO00923	histone H1 [Bombyx mori]	histone_H1_[Bombyx_mori]	histone H1		GO:0000786,GO:0000790,GO:0003690,GO:0005634,GO:0006334,GO:0006342,GO:0006355,GO:0016584,GO:0030261,GO:0031057,GO:0031490,GO:0031492,GO:0031936,GO:0045910,GO:0051276	nucleosome|nuclear chromatin|double-stranded DNA binding|nucleus|nucleosome assembly|chromatin silencing|regulation of transcription, DNA-templated|nucleosome positioning|chromosome condensation|negative regulation of histone modification|chromatin DNA binding|nucleosomal DNA binding|negative regulation of chromatin silencing|negative regulation of DNA recombination|chromosome organization
LOC110385727	0.995813	24.2714	0.377929	up	1.12e-05	81	GeneID:110385727	lncRNA		KWMTBOMO01864	reverse transcriptase [Bombyx mori]	reverse_transcriptase_[Bombyx_mori]
LOC105842046	0.998168	23.937	0.377431	up	0.0053916	80	GeneID:105842046	protein_coding		KWMTBOMO09437	uncharacterized protein LOC105842046 [Bombyx mori]	PREDICTED:_uncharacterized_protein_LOC105842046_[Bombyx_mori]	uncharacterized LOC105842046
LOC101738802	0.998299	21.8133	0.376691	up	0.0132863	73	GeneID:101738802	protein_coding		KWMTBOMO04212	dystrophin, isoforms A/C/F/G/H-like [Bicyclus anynana]	PREDICTED:_dystrophin,_isoforms_A/C/F/G/H-like,_partial_[Bombyx_mori]	uncharacterized LOC101738802
LOC110385300	0.99686	22.5345	0.376164	up	0.000351887	75	GeneID:110385300	lncRNA	HARBI1	KWMTBOMO07455	putative nuclease HARBI1 [Bombyx mori]	Uncharacterized_protein_OBRU01_24295,_partial_[Operophtera_brumata]			GO:0004518,GO:0005634,GO:0005815,GO:0005829,GO:0005886,GO:0046872	nuclease activity|nucleus|microtubule organizing center|cytosol|plasma membrane|metal ion binding
LOC101737564	0.999084	23.7279	0.375985	up	0.0360886	79	GeneID:101737564	protein_coding	ADCY10	KWMTBOMO11610	adenylate cyclase type 10 [Bombyx mori]	Adenylate_cyclase_type_10_[Papilio_machaon]	adenylate cyclase type 10		GO:0000287,GO:0003351,GO:0004016,GO:0005524,GO:0005634,GO:0005856,GO:0005886,GO:0005929,GO:0006171,GO:0007283,GO:0035556,GO:0048471,GO:0071241,GO:0071890	magnesium ion binding|epithelial cilium movement|adenylate cyclase activity|ATP binding|nucleus|cytoskeleton|plasma membrane|cilium|cAMP biosynthetic process|spermatogenesis|intracellular signal transduction|perinuclear region of cytoplasm|cellular response to inorganic substance|bicarbonate binding	ko00230,ko04024,ko04713	Purine metabolism|cAMP signaling pathway|Circadian entrainment
LOC110384884	0.997252	23.5418	0.375017	up	0.000294412	79	GeneID:110384884	lncRNA	jockey\pol	KWMTBOMO01864	reverse transcriptase [Bombyx mori]	reverse_transcriptase_[Bombyx_mori]			GO:0003964	RNA-directed DNA polymerase activity
LOC101741151	0.684548	18.3825	0.374865	up	0	61	GeneID:101741151	protein_coding		KWMTBOMO15819	uncharacterized protein LOC101741151 [Bombyx mori]	Osiris_9C_[Operophtera_brumata]	uncharacterized LOC101741151
LOC110385724	0.997252	23.3453	0.374508	up	0.000524448	78	GeneID:110385724	lncRNA		KWMTBOMO15642	endonuclease and reverse transcriptase-like protein [Bombyx mori]	reverse_transcriptase_[Bombyx_mori]
LOC110385179	0.907628	22.3998	0.374425	up	9.17e-98	75	GeneID:110385179	lncRNA		KWMTBOMO06647	reverse transcriptase [Bombyx mori]	reverse_transcriptase_[Bombyx_mori]					ko00908	Zeatin biosynthesis
LOC101745524	0.998168	22.9861	0.373915	up	0.00785063	77	GeneID:101745524	protein_coding		KWMTBOMO02406	uncharacterized protein LOC101745524 isoform X1 [Bombyx mori]	PREDICTED:_uncharacterized_protein_LOC101745524_isoform_X1_[Bombyx_mori]	uncharacterized LOC101745524
LOC101735321	0.997907	22.1132	0.373574	up	0.00588029	74	GeneID:101735321	protein_coding		KWMTBOMO12148	hypothetical protein B5V51_3917 [Heliothis virescens]	PREDICTED:_uncharacterized_protein_LOC101735321_[Bombyx_mori]	uncharacterized LOC101735321
LOC101747084	0.998953	24.4137	0.372694	up	0.0268257	82	GeneID:101747084	protein_coding	notch1a	KWMTBOMO02737	delta and Notch-like epidermal growth factor-related receptor isoform X2 [Bombyx mori]	PREDICTED:_delta_and_Notch-like_epidermal_growth_factor-related_receptor_[Bombyx_mori]	delta and Notch-like epidermal growth factor-related receptor		GO:0001525,GO:0001756,GO:0001840,GO:0002244,GO:0005509,GO:0005634,GO:0005886,GO:0006355,GO:0007219,GO:0007368,GO:0009952,GO:0016021,GO:0021514,GO:0021523,GO:0021531,GO:0021986,GO:0031016,GO:0031017,GO:0035907,GO:0038023,GO:0042663,GO:0048259,GO:0048337,GO:0048699,GO:0048936,GO:0050768,GO:0055016,GO:0060271,GO:0061314	angiogenesis|somitogenesis|neural plate development|hematopoietic progenitor cell differentiation|calcium ion binding|nucleus|plasma membrane|regulation of transcription, DNA-templated|Notch signaling pathway|determination of left/right symmetry|anterior/posterior pattern specification|integral component of membrane|ventral spinal cord interneuron differentiation|somatic motor neuron differentiat…
LOC110385655	0.997122	22.5938	0.372597	up	0.000646225	76	GeneID:110385655	protein_coding		KWMTBOMO15511	endonuclease-reverse transcriptase [Bombyx mori]	endonuclease-reverse_transcriptase_[Bombyx_mori]	uncharacterized LOC110385655
LOC101741618	0.986654	23.9404	0.372465	up	2.41e-14	80	GeneID:101741618	protein_coding	MRAS	KWMTBOMO04829	ras-related protein M-Ras isoform X2 [Bombyx mori]	PREDICTED:_ras-related_protein_M-Ras-like_[Amyelois_transitella]	ras-related protein M-Ras		GO:0003924,GO:0005525,GO:0005622,GO:0005886,GO:0007265,GO:0007275,GO:0007517,GO:0030036,GO:0030742,GO:1990830	GTPase activity|GTP binding|intracellular|plasma membrane|Ras protein signal transduction|multicellular organism development|muscle organ development|actin cytoskeleton organization|GTP-dependent protein binding|cellular response to leukemia inhibitory factor	ko04010,ko04015,ko04072,ko04810,ko04530,ko04014	MAPK signaling pathway|Rap1 signaling pathway|Phospholipase D signaling pathway|Regulation of actin cytoskeleton|Tight junction|Ras signaling pathway
LOC110386900	0.996467	22.3426	0.372443	up	0.000125284	75	GeneID:110386900	lncRNA		KWMTBOMO05793	putative zinc metalloproteinase YIL108W [Danaus plexippus plexippus]	PREDICTED:_putative_zinc_metalloproteinase_C607.06c_isoform_X2_[Amyelois_transitella]
LOC110385801	0.998692	22.9805	0.372189	up	0.00742584	77	GeneID:110385801	lncRNA	Sh3rf3						GO:0046330,GO:0046872,GO:0051865,GO:0061630	positive regulation of JNK cascade|metal ion binding|protein autoubiquitination|ubiquitin protein ligase activity
LOC101735896	0.995551	24.2808	0.37216	up	2.35e-05	81	GeneID:101735896	protein_coding	CFDP2	KWMTBOMO14758	endonuclease-reverse transcriptase [Bombyx mori]	endonuclease-reverse_transcriptase_[Bombyx_mori]	craniofacial development protein 2-like		GO:0005634,GO:0005737	nucleus|cytoplasm
LOC105842868	0.998822	20.8518	0.37204	up	0.0182439	70	GeneID:105842868	lncRNA
LOC101738479	0.976318	1.05446	0.372011	down	3.5e-09	4	GeneID:101738479	protein_coding	XDH	KWMTBOMO10693	xanthine dehydrogenase 1 [Bombyx mori]	PREDICTED:_xanthine_dehydrogenase_2-like_[Bombyx_mori]	xanthine dehydrogenase 2-like		GO:0004854,GO:0004855,GO:0005506,GO:0005777,GO:0005829,GO:0009055,GO:0009115,GO:0030151,GO:0034418,GO:0043546,GO:0050660,GO:0051537,GO:0070674,GO:0071949	xanthine dehydrogenase activity|xanthine oxidase activity|iron ion binding|peroxisome|cytosol|electron transfer activity|xanthine catabolic process|molybdenum ion binding|urate biosynthetic process|molybdopterin cofactor binding|flavin adenine dinucleotide binding|2 iron, 2 sulfur cluster binding|hypoxanthine dehydrogenase activity|FAD binding	ko00230,ko04146,ko00983,ko00232	Purine metabolism|Peroxisome|Drug metabolism - other enzymes|Caffeine metabolism
LOC101743536	0.963496	23.1119	0.371751	up	2.21e-38	77	GeneID:101743536	protein_coding	CG6966	KWMTBOMO12432	protein fem-1 homolog CG6966 isoform X1 [Bombyx mori]	PREDICTED:_protein_fem-1_homolog_CG6966_isoform_X1_[Bombyx_mori]	protein fem-1 homolog CG6966	Others	GO:0004842,GO:0051438	ubiquitin-protein transferase activity|regulation of ubiquitin-protein transferase activity
LOC105842185	0.997776	21.9771	0.371748	up	0.00322257	73	GeneID:105842185	protein_coding		KWMTBOMO15841	Pol protein [Bombyx mori]	PREDICTED:_LOW_QUALITY_PROTEIN:_uncharacterized_protein_LOC106708942_[Papilio_machaon]	uncharacterized LOC105842185
LOC101746346	0.994897	23.4937	0.371704	up	1.62e-06	79	GeneID:101746346	protein_coding		KWMTBOMO09764	phospholipase A2 [Bombyx mori]	PREDICTED:_phospholipase_A2-like_[Bombyx_mori]	phospholipase A2		GO:0004623,GO:0005576,GO:0006644,GO:0016042,GO:0046872,GO:0050482,GO:0102567,GO:0102568	phospholipase A2 activity|extracellular region|phospholipid metabolic process|lipid catabolic process|metal ion binding|arachidonic acid secretion|phospholipase A2 activity (consuming 1,2-dipalmitoylphosphatidylcholine)|phospholipase A2 activity consuming 1,2-dioleoylphosphatidylethanolamine)	ko00564,ko00592,ko04972,ko00591,ko00565,ko00590,ko04014,ko04270,ko04975	Glycerophospholipid metabolism|alpha-Linolenic acid metabolism|Pancreatic secretion|Linoleic acid metabolism|Ether lipid metabolism|Arachidonic acid metabolism|Ras signaling pathway|Vascular smooth muscle contraction|Fat digestion and absorption
CPR90	0.403376	7.42576	0.370722	up	0	25	GeneID:100379384	protein_coding		KWMTBOMO13009	cuticular protein RR-2 motif 90 isoform X1 [Bombyx mori]	PREDICTED:_cuticular_protein_RR-2_motif_90_isoform_X1_[Bombyx_mori]	cuticular protein RR-2 motif 90		GO:0042302	structural constituent of cuticle
LOC110385538	0.995813	24.07	0.368988	up	1.68e-05	80	GeneID:110385538	lncRNA	RTase						GO:0003964,GO:0006313	RNA-directed DNA polymerase activity|transposition, DNA-mediated
LOC110386096	0.998822	22.9419	0.36788	up	0.0129082	77	GeneID:110386096	protein_coding	VPS11	KWMTBOMO01164	vacuolar protein sorting-associated protein 11 homolog [Bombyx mori]	PREDICTED:_vacuolar_protein_sorting-associated_protein_11_homolog_[Bombyx_mori]	vacuolar protein sorting-associated protein 11 homolog		GO:0000166,GO:0005764,GO:0005765,GO:0005768,GO:0005769,GO:0005770,GO:0005776,GO:0006886,GO:0006904,GO:0006914,GO:0007032,GO:0007040,GO:0008333,GO:0019904,GO:0019905,GO:0030136,GO:0030139,GO:0030674,GO:0030897,GO:0031647,GO:0031902,GO:0034058,GO:0035542,GO:0046872,GO:1902115,GO:1903364,GO:1903955,GO:2000643	nucleotide binding|lysosome|lysosomal membrane|endosome|early endosome|late endosome|autophagosome|intracellular protein transport|vesicle docking involved in exocytosis|autophagy|endosome organization|lysosome organization|endosome to lysosome transport|protein domain specific binding|syntaxin binding|clathrin-coated vesicle|endocytic vesicle|protein binding, bridging|HOPS complex|regulation of …
LOC105842375	0.93602	23.1375	0.367759	up	2.14e-69	77	GeneID:105842375	lncRNA		KWMTBOMO12354	chondroitin sulfate synthase 1 [Bombyx mori]	PREDICTED:_chondroitin_sulfate_synthase_1_[Bombyx_mori]
LOC101745786	0.999084	23.0918	0.367223	up	0.0303083	77	GeneID:101745786	protein_coding	ADTRP	KWMTBOMO00828	androgen-dependent TFPI-regulating protein [Bombyx mori]	PREDICTED:_androgen-dependent_TFPI-regulating_protein-like_[Papilio_machaon]	androgen-dependent TFPI-regulating protein	MYB	GO:0001934,GO:0002042,GO:0002686,GO:0003332,GO:0005622,GO:0005901,GO:0009986,GO:0010628,GO:0012505,GO:0016020,GO:0016021,GO:0016787,GO:0030195,GO:0042758,GO:0043491,GO:0050709,GO:0071383,GO:0140052,GO:1903038,GO:2000402	positive regulation of protein phosphorylation|cell migration involved in sprouting angiogenesis|negative regulation of leukocyte migration|negative regulation of extracellular matrix constituent secretion|intracellular|caveola|cell surface|positive regulation of gene expression|endomembrane system|membrane|integral component of membrane|hydrolase activity|negative regulation of blood coagulation…
LOC101740242	0.998561	24.0642	0.366186	up	0.0201537	80	GeneID:101740242	protein_coding		KWMTBOMO00313	uncharacterized protein LOC101740242 [Bombyx mori]	Uncharacterized_protein_OBRU01_04401_[Operophtera_brumata]	uncharacterized LOC101740242
LOC692392	0.997122	22.5724	0.365434	up	0.000635571	75	GeneID:692392	protein_coding	LanB1	KWMTBOMO07794	laminin beta-wing chain [Bombyx mori]	laminin_beta-wing_chain_[Bombyx_mori]	laminin subunit beta-1		GO:0003143,GO:0005604,GO:0008406,GO:0016477,GO:0030198,GO:0033627,GO:0034446,GO:0045089,GO:0048513,GO:0050829,GO:0055013,GO:0070831	embryonic heart tube morphogenesis|basement membrane|gonad development|cell migration|extracellular matrix organization|cell adhesion mediated by integrin|substrate adhesion-dependent cell spreading|positive regulation of innate immune response|animal organ development|defense response to Gram-negative bacterium|cardiac muscle cell development|basement membrane assembly	ko04151,ko04512,ko04510	PI3K-Akt signaling pathway|ECM-receptor interaction|Focal adhesion
LOC105842524	0.998168	22.2871	0.365207	up	0.00295293	75	GeneID:105842524	protein_coding		KWMTBOMO06738	uncharacterized protein LOC105842524 [Bombyx mori]	PREDICTED:_uncharacterized_protein_LOC105842524_[Bombyx_mori]	uncharacterized LOC105842524
LOC101744556	0.33691	4.96296	0.365111	up	0	17	GeneID:101744556	protein_coding		KWMTBOMO13319	uncharacterized protein LOC101744556 isoform X3 [Bombyx mori]	PREDICTED:_uncharacterized_protein_LOC101744556_[Bombyx_mori]	uncharacterized LOC101744556
LOC101742651	0.997645	21.7816	0.364882	up	0.00303882	73	GeneID:101742651	protein_coding	F52C9.6	KWMTBOMO04711	endonuclease-reverse transcriptase [Bombyx mori]	endonuclease-reverse_transcriptase_[Bombyx_mori]	uncharacterized LOC101742651
LOC101743242	0.999084	23.3489	0.364006	up	0.0437249	78	GeneID:101743242	protein_coding		KWMTBOMO13751	putative uncharacterized protein DDB_G0282133 [Bombyx mori]	PREDICTED:_uncharacterized_protein_DDB_G0290301-like_[Bombyx_mori]	putative uncharacterized protein DDB_G0282133
LOC110385079	0.998692	22.2601	0.363497	up	0.00908314	74	GeneID:110385079	protein_coding		KWMTBOMO07273	uncharacterized protein LOC110385079 [Bombyx mori]	Uncharacterized_protein_OBRU01_23022_[Operophtera_brumata]	uncharacterized LOC110385079
LOC105841447	0.994243	24.4155	0.363193	up	1.09e-06	82	GeneID:105841447	protein_coding		KWMTBOMO06997	reverse transcriptase [Bombyx mori]	reverse_transcriptase_[Bombyx_mori]	uncharacterized LOC105841447
LOC101745349	0.997645	22.3808	0.362569	up	0.00250236	75	GeneID:101745349	protein_coding		KWMTBOMO04510	uncharacterized protein LOC101745349 [Bombyx mori]	PREDICTED:_uncharacterized_protein_LOC101745349_[Bombyx_mori]	uncharacterized LOC101745349
LOC101740935	0.998692	21.3333	0.362443	up	0.00891694	71	GeneID:101740935	protein_coding	Spon1	KWMTBOMO07074	spondin-1-like isoform X2 [Bombyx mori]	PREDICTED:_spondin-1-like_isoform_X2_[Bombyx_mori]	spondin-1-like		GO:0005576,GO:0007155,GO:0046872	extracellular region|cell adhesion|metal ion binding
LOC105841306	0.991103	24.2466	0.362327	up	1.17e-09	81	GeneID:105841306	protein_coding		KWMTBOMO05146	uncharacterized protein LOC105841306 isoform X2 [Bombyx mori]	PREDICTED:_uncharacterized_protein_LOC105841306_[Bombyx_mori]	uncharacterized LOC105841306
LOC100327241	0.998692	21.1245	0.362146	up	0.0141583	71	GeneID:100327241	protein_coding		KWMTBOMO13341	uncharacterized protein LOC100327241 isoform X1 [Bombyx mori]	PREDICTED:_uncharacterized_protein_LOC100327241_isoform_X1_[Bombyx_mori]	uncharacterized LOC100327241
LOC110384945	0.998299	21.8342	0.362093	up	0.0143233	73	GeneID:110384945	protein_coding	GIP	KWMTBOMO05419	Yokozuna [Bombyx mori]	Yokozuna_[Bombyx_mori]	uncharacterized mitochondrial protein AtMg00810-like		GO:0000943,GO:0003676,GO:0004190,GO:0005524,GO:0008270,GO:0015074	retrotransposon nucleocapsid|nucleic acid binding|aspartic-type endopeptidase activity|ATP binding|zinc ion binding|DNA integration
LOC101738384	0.99686	22.6766	0.362005	up	0.000188988	76	GeneID:101738384	protein_coding	nrp1a	KWMTBOMO06410	uncharacterized protein LOC101738384 isoform X1 [Bombyx mori]	PREDICTED:_uncharacterized_protein_LOC101738384_[Bombyx_mori]	uncharacterized LOC101738384		GO:0001525,GO:0001570,GO:0001666,GO:0001755,GO:0001944,GO:0002040,GO:0005021,GO:0007411,GO:0007413,GO:0007508,GO:0008045,GO:0008201,GO:0009887,GO:0016021,GO:0017154,GO:0019838,GO:0030947,GO:0035767,GO:0045765,GO:0046872,GO:0048010,GO:0048538,GO:0048675,GO:0051216,GO:0051491,GO:0090050,GO:0090259	angiogenesis|vasculogenesis|response to hypoxia|neural crest cell migration|vasculature development|sprouting angiogenesis|vascular endothelial growth factor-activated receptor activity|axon guidance|axonal fasciculation|larval heart development|motor neuron axon guidance|heparin binding|animal organ morphogenesis|integral component of membrane|semaphorin receptor activity|growth factor binding|r…
LOC101740680	0.998168	22.9079	0.361338	up	0.00451392	77	GeneID:101740680	protein_coding		KWMTBOMO13513	uncharacterized protein LOC110385387 [Bombyx mori]	PREDICTED:_uncharacterized_protein_LOC101740680_[Bombyx_mori]	uncharacterized LOC101740680
LOC110386375	0.998953	24.3905	0.360538	up	0.0306433	82	GeneID:110386375	lncRNA		KWMTBOMO10051	transmembrane channel-like protein 3 isoform X1 [Helicoverpa armigera]	Transmembrane_channel-like_protein_5_[Papilio_machaon]
LOC101745889	0.983645	23.886	0.358532	up	2.12e-17	80	GeneID:101745889	protein_coding	DNAH7	KWMTBOMO11396	LOW QUALITY PROTEIN: dynein heavy chain 12, axonemal [Bombyx mori]	PREDICTED:_LOW_QUALITY_PROTEIN:_dynein_heavy_chain_12,_axonemal_[Bombyx_mori]	dynein heavy chain 12, axonemal		GO:0003341,GO:0003777,GO:0005509,GO:0005524,GO:0005829,GO:0005858,GO:0005874,GO:0005929,GO:0007018,GO:0008569,GO:0030286,GO:0036156,GO:0036159,GO:0045503,GO:0045505,GO:0051959,GO:0060285	cilium movement|microtubule motor activity|calcium ion binding|ATP binding|cytosol|axonemal dynein complex|microtubule|cilium|microtubule-based movement|ATP-dependent microtubule motor activity, minus-end-directed|dynein complex|inner dynein arm|inner dynein arm assembly|dynein light chain binding|dynein intermediate chain binding|dynein light intermediate chain binding|cilium-dependent cell moti…
LOC110385018	0.998692	21.8632	0.358178	up	0.00841699	73	GeneID:110385018	lncRNA
LOC101745563	0.996467	22.425	0.35807	up	0.000173321	75	GeneID:101745563	protein_coding					uncharacterized LOC101745563
LOC101743131	0.99843	23.3503	0.357959	up	0.0137525	78	GeneID:101743131	protein_coding		KWMTBOMO00306	insulin-like growth factor-binding protein complex acid labile subunit isoform X1 [Bombyx mori]	PREDICTED:_insulin-like_growth_factor-binding_protein_complex_acid_labile_subunit_isoform_X1_[Bombyx_mori]	insulin-like growth factor-binding protein complex acid labile subunit
LOC101743442	0.994897	23.7155	0.357858	up	1.08e-06	79	GeneID:101743442	protein_coding	pan				protein pangolin, isoforms A/H/I/S		GO:0001205,GO:0003705,GO:0005654,GO:0005667,GO:0006355,GO:0006357,GO:0007367,GO:0007435,GO:0007476,GO:0007500,GO:0007507,GO:0008013,GO:0009880,GO:0010628,GO:0016055,GO:0019900,GO:0035277,GO:0043565,GO:0044212,GO:0045892,GO:0045893,GO:0045944,GO:0060070,GO:0070491,GO:0072091	distal enhancer DNA-binding transcription activator activity, RNA polymerase II-specific|transcription factor activity, RNA polymerase II distal enhancer sequence-specific binding|nucleoplasm|transcription factor complex|regulation of transcription, DNA-templated|regulation of transcription by RNA polymerase II|segment polarity determination|salivary gland morphogenesis|imaginal disc-derived wing…
LOC101742000	0.997514	22.5678	0.357132	up	0.00258976	75	GeneID:101742000	protein_coding	Or85e				putative odorant receptor 85e		GO:0004888,GO:0004984,GO:0005549,GO:0007165,GO:0007608,GO:0016021,GO:0032590,GO:0050911	transmembrane signaling receptor activity|olfactory receptor activity|odorant binding|signal transduction|sensory perception of smell|integral component of membrane|dendrite membrane|detection of chemical stimulus involved in sensory perception of smell
LOC110385471	0.993981	25.5119	0.357043	up	9.67e-07	85	GeneID:110385471	lncRNA
LOC101744436	0.997252	22.2638	0.356069	up	0.000696544	74	GeneID:101744436	protein_coding	CPA3	KWMTBOMO11439	similar to carboxypeptidase B [Bombyx mori]	carboxypeptidase_B-like_precursor_[Bombyx_mori]	zinc carboxypeptidase A 1		GO:0002003,GO:0004181,GO:0005576,GO:0005615,GO:0006508,GO:0008270,GO:0030133,GO:0030141,GO:0062023	angiotensin maturation|metallocarboxypeptidase activity|extracellular region|extracellular space|proteolysis|zinc ion binding|transport vesicle|secretory granule|collagen-containing extracellular matrix
LOC101735991	0.998692	21.7166	0.355795	up	0.0118181	73	GeneID:101735991	protein_coding		KWMTBOMO05817	uncharacterized protein LOC101735991 isoform X1 [Bombyx mori]	PREDICTED:_uncharacterized_protein_LOC101735991_[Bombyx_mori]	uncharacterized LOC101735991
Dl	0.996991	21.5341	0.35426	up	0.000777292	72	GeneID:100188969	protein_coding	Dl	KWMTBOMO03859	Delta [Bombyx mori]	delta_precursor_[Bombyx_mori]	delta		GO:0001708,GO:0001736,GO:0005102,GO:0005112,GO:0005509,GO:0005768,GO:0005886,GO:0005912,GO:0007015,GO:0007155,GO:0007219,GO:0007298,GO:0007314,GO:0007398,GO:0007399,GO:0007419,GO:0007422,GO:0007423,GO:0007451,GO:0007460,GO:0007464,GO:0007474,GO:0007475,GO:0007476,GO:0007480,GO:0007498,GO:0008284,GO:0008347,GO:0008356,GO:0008407,GO:0008586,GO:0009986,GO:0016021,GO:0016330,GO:0030139,GO:0030707,GO:…	cell fate specification|establishment of planar polarity|signaling receptor binding|Notch binding|calcium ion binding|endosome|plasma membrane|adherens junction|actin filament organization|cell adhesion|Notch signaling pathway|border follicle cell migration|oocyte anterior/posterior axis specification|ectoderm development|nervous system development|ventral cord development|peripheral nervous syst…	ko04330	Notch signaling pathway
LOC110385734	0.998299	23.4077	0.353914	up	0.00898078	78	GeneID:110385734	lncRNA
LOC101746174	0.996991	21.3921	0.353402	up	0.00130266	72	GeneID:101746174	protein_coding	SLC46A3	KWMTBOMO11559	proton-coupled folate transporter isoform X1 [Bombyx mori]	PREDICTED:_proton-coupled_folate_transporter-like_isoform_X1_[Bombyx_mori]	proton-coupled folate transporter		GO:0016021,GO:0055085	integral component of membrane|transmembrane transport
LOC101735395	0.985477	24.3633	0.3522	up	6.96e-16	81	GeneID:101735395	protein_coding	Tret1-2	KWMTBOMO03467	facilitated trehalose transporter Tret1-2 homolog isoform X1 [Bombyx mori]	Sugar_transporter_[Operophtera_brumata]	facilitated trehalose transporter Tret1-2 homolog		GO:0005886,GO:0015771,GO:0016021,GO:0022857	plasma membrane|trehalose transport|integral component of membrane|transmembrane transporter activity
LOC101743226	0.999084	24.1409	0.35194	up	0.0342549	81	GeneID:101743226	protein_coding	Liph	KWMTBOMO07713	lipase member H-B [Bombyx mori]	PREDICTED:_lipase_member_H-B-like_[Bombyx_mori]	lipase member H-B		GO:0004620,GO:0005576,GO:0005615,GO:0005886,GO:0008201,GO:0016042,GO:0052689	phospholipase activity|extracellular region|extracellular space|plasma membrane|heparin binding|lipid catabolic process|carboxylic ester hydrolase activity
LOC110386861	0.990187	24.4457	0.350848	up	1.67e-10	82	GeneID:110386861	lncRNA	ARHGEF26	KWMTBOMO05959	reverse transcriptase [Bombyx mori]	reverse_transcriptase_[Bombyx_mori]		zf-BED	GO:0001726,GO:0001886,GO:0005085,GO:0005089,GO:0005829,GO:0007186,GO:0035023,GO:0043065,GO:0051056,GO:0097178	ruffle|endothelial cell morphogenesis|guanyl-nucleotide exchange factor activity|Rho guanyl-nucleotide exchange factor activity|cytosol|G protein-coupled receptor signaling pathway|regulation of Rho protein signal transduction|positive regulation of apoptotic process|regulation of small GTPase mediated signal transduction|ruffle assembly
LOC101742564	0.998822	21.8329	0.350612	up	0.0148235	73	GeneID:101742564	protein_coding					uncharacterized LOC101742564
LOC101739748	0.998561	24.1287	0.349778	up	0.0251613	81	GeneID:101739748	protein_coding	PGRP-SA	KWMTBOMO00204	peptidoglycan-recognition protein 2 isoform X1 [Bombyx mori]	PREDICTED:_peptidoglycan-recognition_protein_1-like_isoform_X2_[Papilio_machaon]	peptidoglycan recognition protein		GO:0005576,GO:0005615,GO:0006955,GO:0006965,GO:0008063,GO:0008233,GO:0008270,GO:0008329,GO:0008592,GO:0008745,GO:0009253,GO:0016019,GO:0019730,GO:0032494,GO:0032500,GO:0032827,GO:0042834,GO:0045087,GO:0045752,GO:0050830	extracellular region|extracellular space|immune response|positive regulation of biosynthetic process of antibacterial peptides active against Gram-positive bacteria|Toll signaling pathway|peptidase activity|zinc ion binding|signaling pattern recognition receptor activity|regulation of Toll signaling pathway|N-acetylmuramoyl-L-alanine amidase activity|peptidoglycan catabolic process|peptidoglycan …
LOC101741430	0.999084	22.5746	0.349455	up	0.0404307	75	GeneID:101741430	protein_coding		KWMTBOMO02328	uncharacterized protein LOC101741430 [Bombyx mori]	PREDICTED:_uncharacterized_protein_LOC101741430_isoform_X1_[Bombyx_mori]	uncharacterized LOC101741430
LOC100134924	0.998692	21.5986	0.34934	up	0.0110781	72	GeneID:100134924	protein_coding	CadN	KWMTBOMO02023	neural-cadherin isoform X3 [Bombyx mori]	PREDICTED:_neural-cadherin_isoform_X4_[Bombyx_mori]	cadherin-2		GO:0005509,GO:0005886,GO:0005887,GO:0005911,GO:0007156,GO:0007411,GO:0007412,GO:0007413,GO:0008013,GO:0016021,GO:0016318,GO:0016339,GO:0030424,GO:0030425,GO:0031290,GO:0042803,GO:0044331,GO:0045296,GO:0045463,GO:0045467,GO:0048675,GO:0048814,GO:0048841,GO:0048846,GO:0050774	calcium ion binding|plasma membrane|integral component of plasma membrane|cell-cell junction|homophilic cell adhesion via plasma membrane adhesion molecules|axon guidance|axon target recognition|axonal fasciculation|beta-catenin binding|integral component of membrane|ommatidial rotation|calcium-dependent cell-cell adhesion via plasma membrane cell adhesion molecules|axon|dendrite|retinal ganglion…
LOC101742383	0.62868	16.3072	0.348581	up	0	55	GeneID:101742383	protein_coding	Cryab	KWMTBOMO03071	alpha-crystallin B chain [Bombyx mori]	small_heat_shock_protein_[Spodoptera_litura]	alpha-crystallin B chain		GO:0001540,GO:0001666,GO:0002088,GO:0005212,GO:0005634,GO:0005739,GO:0005794,GO:0005829,GO:0006457,GO:0007021,GO:0007517,GO:0007568,GO:0008017,GO:0008092,GO:0009986,GO:0010259,GO:0010629,GO:0014069,GO:0015630,GO:0030018,GO:0030308,GO:0030424,GO:0031109,GO:0031430,GO:0031674,GO:0032355,GO:0032387,GO:0032432,GO:0032463,GO:0042542,GO:0042803,GO:0043066,GO:0043154,GO:0043197,GO:0043204,GO:0043209,GO:…	amyloid-beta binding|response to hypoxia|lens development in camera-type eye|structural constituent of eye lens|nucleus|mitochondrion|Golgi apparatus|cytosol|protein folding|tubulin complex assembly|muscle organ development|aging|microtubule binding|cytoskeletal protein binding|cell surface|multicellular organism aging|negative regulation of gene expression|postsynaptic density|microtubule cytosk…	ko04141,ko04213	Protein processing in endoplasmic reticulum|Longevity regulating pathway - multiple species
LOC110386486	0.996729	22.5907	0.348319	up	0.000107467	76	GeneID:110386486	lncRNA		KWMTBOMO00830	endonuclease-reverse transcriptase [Bombyx mori]	endonuclease-reverse_transcriptase_[Bombyx_mori]
Desat1	0.999084	24.0364	0.348029	up	0.0352048	80	GeneID:692567	protein_coding	desat1	KWMTBOMO13835	acyl-CoA Z11/delta10,12 desaturase [Bombyx mori]	(11Z)-hexadec-11-enoyl-CoA_conjugase_[Bombyx_mori]	acyl-CoA delta-11 desaturase/conjugase		GO:0006633,GO:0016021,GO:0016717,GO:0017105,GO:0042811,GO:0046872	fatty acid biosynthetic process|integral component of membrane|oxidoreductase activity, acting on paired donors, with oxidation of a pair of donors resulting in the reduction of molecular oxygen to two molecules of water|acyl-CoA delta11-desaturase activity|pheromone biosynthetic process|metal ion binding	ko04212,ko01040,ko01212,ko03320,ko04152	Longevity regulating pathway - worm|Biosynthesis of unsaturated fatty acids|Fatty acid metabolism|PPAR signaling pathway|AMPK signaling pathway
LOC692993	0.998168	22.424	0.347847	up	0.00469462	75	GeneID:692993	protein_coding		KWMTBOMO07561	guanine nucleotide binding protein isoform X2 [Bombyx mori]	PREDICTED:_guanine_nucleotide_binding_protein_isoform_X2_[Bombyx_mori]	guanine nucleotide binding protein
LOC101742499	0.996598	23.4778	0.346148	up	0.00013634	78	GeneID:101742499	protein_coding	Harbi1	KWMTBOMO12142	Yokozuna [Bombyx mori]	Yokozuna_[Bombyx_mori]	putative nuclease HARBI1		GO:0004518,GO:0005634,GO:0005815,GO:0005829,GO:0005886,GO:0046872	nuclease activity|nucleus|microtubule organizing center|cytosol|plasma membrane|metal ion binding
LOC101736569	0.989271	1.589	0.345275	down	2.48e-06	5	GeneID:101736569	protein_coding	ry	KWMTBOMO10693	xanthine dehydrogenase 1 [Bombyx mori]	PREDICTED:_xanthine_dehydrogenase_2-like_[Bombyx_mori]	xanthine dehydrogenase 1		GO:0004854,GO:0004855,GO:0005506,GO:0005777,GO:0005829,GO:0006144,GO:0006206,GO:0006525,GO:0006568,GO:0006650,GO:0008340,GO:0009055,GO:0009115,GO:0043546,GO:0045471,GO:0048072,GO:0050660,GO:0051537,GO:0071949	xanthine dehydrogenase activity|xanthine oxidase activity|iron ion binding|peroxisome|cytosol|purine nucleobase metabolic process|pyrimidine nucleobase metabolic process|arginine metabolic process|tryptophan metabolic process|glycerophospholipid metabolic process|determination of adult lifespan|electron transfer activity|xanthine catabolic process|molybdopterin cofactor binding|response to ethano…	ko00230,ko04146,ko00983,ko00232	Purine metabolism|Peroxisome|Drug metabolism - other enzymes|Caffeine metabolism
LOC101741602	0.995682	24.5522	0.344485	up	2.74e-05	82	GeneID:101741602	protein_coding	Orct	KWMTBOMO04186	organic cation transporter protein [Bombyx mori]	PREDICTED:_organic_cation_transporter_protein-like_[Bombyx_mori]	organic cation transporter protein		GO:0006811,GO:0006915,GO:0016021,GO:0022857	ion transport|apoptotic process|integral component of membrane|transmembrane transporter activity
LOC101738267	0.979589	22.8216	0.343655	up	4.36e-22	76	GeneID:101738267	protein_coding	Dnah8	KWMTBOMO02802	LOW QUALITY PROTEIN: dynein heavy chain 8, axonemal [Bombyx mori]	PREDICTED:_LOW_QUALITY_PROTEIN:_dynein_heavy_chain_8,_axonemal-like_[Bombyx_mori]	dynein heavy chain 8, axonemal		GO:0005524,GO:0005874,GO:0007018,GO:0008569,GO:0030286,GO:0031514,GO:0036157,GO:0036158,GO:0045503,GO:0045505,GO:0051959,GO:0097228	ATP binding|microtubule|microtubule-based movement|ATP-dependent microtubule motor activity, minus-end-directed|dynein complex|motile cilium|outer dynein arm|outer dynein arm assembly|dynein light chain binding|dynein intermediate chain binding|dynein light intermediate chain binding|sperm principal piece
LOC101741833	0.996598	22.9641	0.34349	up	3.98e-05	77	GeneID:101741833	protein_coding	dnt	KWMTBOMO02536	tyrosine-protein kinase Dnt [Bombyx mori]	putative_tyrosine-protein_kinase_drl_[Danaus_plexippus]	tyrosine-protein kinase Dnt		GO:0004714,GO:0004888,GO:0005524,GO:0005737,GO:0005886,GO:0005887,GO:0007165,GO:0007411,GO:0007435,GO:0009968,GO:0016055,GO:0016203,GO:0016204,GO:0017147,GO:0030154,GO:0043066,GO:0043235,GO:0046982,GO:0070374	transmembrane receptor protein tyrosine kinase activity|transmembrane signaling receptor activity|ATP binding|cytoplasm|plasma membrane|integral component of plasma membrane|signal transduction|axon guidance|salivary gland morphogenesis|negative regulation of signal transduction|Wnt signaling pathway|muscle attachment|determination of muscle attachment site|Wnt-protein binding|cell differentiatio…	ko04360	Axon guidance
LOC101735975	0.99058	23.6077	0.343288	up	2.06e-11	79	GeneID:101735975	protein_coding	grin2b	KWMTBOMO06624	glutamate receptor ionotropic, NMDA 2B [Bombyx mori]	PREDICTED:_glutamate_receptor_ionotropic,_NMDA_2B-like_[Bombyx_mori]	glutamate receptor ionotropic, NMDA 2B	zf-LITAF-like	GO:0004972,GO:0005887,GO:0010043,GO:0017146,GO:0030054,GO:0032026,GO:0045211,GO:0046872,GO:0051290	NMDA glutamate receptor activity|integral component of plasma membrane|response to zinc ion|NMDA selective glutamate receptor complex|cell junction|response to magnesium ion|postsynaptic membrane|metal ion binding|protein heterotetramerization	ko04024,ko04728,ko04720,ko04015,ko04080,ko04014,ko04713,ko04724	cAMP signaling pathway|Dopaminergic synapse|Long-term potentiation|Rap1 signaling pathway|Neuroactive ligand-receptor interaction|Ras signaling pathway|Circadian entrainment|Glutamatergic synapse
LOC101743817	0.998299	22.8811	0.343236	up	0.00704109	76	GeneID:101743817	protein_coding	Tret1	KWMTBOMO16046	facilitated trehalose transporter Tret1 isoform X1 [Bombyx mori]	PREDICTED:_facilitated_trehalose_transporter_Tret1-2_homolog_[Papilio_polytes]	facilitated trehalose transporter Tret1		GO:0005886,GO:0015574,GO:0015771,GO:0016021	plasma membrane|trehalose transmembrane transporter activity|trehalose transport|integral component of membrane
LOC110386327	0.995159	23.1303	0.342976	up	1.17e-06	77	GeneID:110386327	lncRNA
LOC101736034	0.93602	22.893	0.342394	up	1.43e-69	77	GeneID:101736034	protein_coding	PGBD4	KWMTBOMO01902	piggyBac transposable element-derived protein 4 isoform X1 [Bombyx mori]	PREDICTED:_piggyBac_transposable_element-derived_protein_4-like_[Bombyx_mori]	piggyBac transposable element-derived protein 4
LOC101742581	0.997252	22.5719	0.342125	up	0.001983	75	GeneID:101742581	protein_coding	Cadps	KWMTBOMO16065	calcium-dependent secretion activator isoform X11 [Bombyx mori]	PREDICTED:_calcium-dependent_secretion_activator_isoform_X9_[Bombyx_mori]	calcium-dependent secretion activator		GO:0005509,GO:0007269,GO:0008021,GO:0008289,GO:0015031,GO:0016079,GO:0016192,GO:0030054,GO:0030659,GO:0035249,GO:0045202,GO:0045956,GO:1990504	calcium ion binding|neurotransmitter secretion|synaptic vesicle|lipid binding|protein transport|synaptic vesicle exocytosis|vesicle-mediated transport|cell junction|cytoplasmic vesicle membrane|synaptic transmission, glutamatergic|synapse|positive regulation of calcium ion-dependent exocytosis|dense core granule exocytosis
Lgr	0.99686	21.1276	0.341477	up	0.000584481	71	GeneID:692585	protein_coding	LHCGR	KWMTBOMO04766	leucine-rich repeat G protein-coupled receptor isoform X2 [Bombyx mori]	PREDICTED:_leucine-rich_repeat_G_protein-coupled_receptor_isoform_X1_[Bombyx_mori]	leucine-rich repeat G protein-coupled receptor		GO:0004964,GO:0005622,GO:0005886,GO:0005887,GO:0007189,GO:0007190,GO:0007200,GO:0008528,GO:0009755,GO:0022602,GO:0042700,GO:0045762,GO:0071373	luteinizing hormone receptor activity|intracellular|plasma membrane|integral component of plasma membrane|adenylate cyclase-activating G protein-coupled receptor signaling pathway|activation of adenylate cyclase activity|phospholipase C-activating G protein-coupled receptor signaling pathway|G protein-coupled peptide receptor activity|hormone-mediated signaling pathway|ovulation cycle process|lut…	ko04080,ko04024,ko04918,ko04923	Neuroactive ligand-receptor interaction|cAMP signaling pathway|Thyroid hormone synthesis|Regulation of lipolysis in adipocytes
LOC101743313	0.952506	22.9436	0.341092	up	1.8e-51	77	GeneID:101743313	protein_coding		KWMTBOMO06930	uncharacterized protein LOC101743313 [Bombyx mori]	PREDICTED:_uncharacterized_protein_LOC101743313_[Bombyx_mori]	uncharacterized LOC101743313
LOC101743284	0.999084	23.6269	0.340708	up	0.0378934	79	GeneID:101743284	protein_coding	Hmcn1	KWMTBOMO00100	synaptogenesis protein syg-2-like [Bombyx mori]	hypothetical_protein_KGM_18647_[Danaus_plexippus]	synaptogenesis protein syg-2-like		GO:0005201,GO:0005509,GO:0005576,GO:0005604,GO:0005913,GO:0005938,GO:0007049,GO:0007156,GO:0007157,GO:0009617,GO:0030054,GO:0032154,GO:0038023,GO:0042803,GO:0050839,GO:0051301,GO:0062023	extracellular matrix structural constituent|calcium ion binding|extracellular region|basement membrane|cell-cell adherens junction|cell cortex|cell cycle|homophilic cell adhesion via plasma membrane adhesion molecules|heterophilic cell-cell adhesion via plasma membrane cell adhesion molecules|response to bacterium|cell junction|cleavage furrow|signaling receptor activity|protein homodimerization …
LOC101746589	0.715818	19.3018	0.340693	up	0	65	GeneID:101746589	protein_coding	PPAF2	KWMTBOMO06700	uncharacterized protein LOC101746589 isoform X2 [Bombyx mori]	PREDICTED:_uncharacterized_protein_LOC106134916_[Amyelois_transitella]	uncharacterized LOC101746589		GO:0004252,GO:0005576,GO:0045087,GO:0046872	serine-type endopeptidase activity|extracellular region|innate immune response|metal ion binding
LOC110384921	0.997383	23.1475	0.340458	up	0.00143566	77	GeneID:110384921	lncRNA
LOC101742088	0.998822	22.7491	0.340265	up	0.0140922	76	GeneID:101742088	protein_coding	Bbs9	KWMTBOMO05811	protein PTHB1 [Bombyx mori]	PREDICTED:_protein_PTHB1_isoform_X2_[Bombyx_mori]	protein PTHB1		GO:0000242,GO:0005929,GO:0015031,GO:0016020,GO:0034451,GO:0034464,GO:0035869,GO:0036064,GO:0045444,GO:0060170,GO:0060271,GO:0061512	pericentriolar material|cilium|protein transport|membrane|centriolar satellite|BBSome|ciliary transition zone|ciliary basal body|fat cell differentiation|ciliary membrane|cilium assembly|protein localization to cilium
LOC105842954	0.898338	22.2589	0.339309	up	3.36e-105	74	GeneID:105842954	protein_coding		KWMTBOMO09282	uncharacterized protein LOC105842954 [Bombyx mori]	PREDICTED:_uncharacterized_protein_LOC105842954_[Bombyx_mori]	uncharacterized LOC105842954				ko04015,ko04520	Rap1 signaling pathway|Adherens junction
LOC105842815	0.988879	24.6262	0.339214	up	2.91e-12	82	GeneID:105842815	lncRNA		KWMTBOMO11921	reverse transcriptase [Bombyx mori]	reverse_transcriptase_[Bombyx_mori]
LOC105841468	0.998168	21.8759	0.33882	up	0.0164403	73	GeneID:105841468	protein_coding		KWMTBOMO00729	uncharacterized protein LOC105841468 [Bombyx mori]	PREDICTED:_uncharacterized_protein_LOC105841468_[Bombyx_mori]	uncharacterized LOC105841468
cce-3	0.998822	20.5706	0.33851	up	0.0222537	69	GeneID:100329152	protein_coding		KWMTBOMO11762	carboxyl/cholinesterase 3 [Bombyx mori]	carboxyl/cholinesterase_3_precursor_[Bombyx_mori]	carboxyl/cholinesterase 3		GO:0052689	carboxylic ester hydrolase activity
LOC105841863	0.997645	23.2119	0.337463	up	0.00235716	78	GeneID:105841863	protein_coding		KWMTBOMO09143	hypothetical protein B5X24_HaOG209515 [Helicoverpa armigera]	retroelement_polyprotein_[Glyptapanteles_flavicoxis]	uncharacterized LOC105841863
LOC101741838	0.997252	23.284	0.336316	up	0.000383969	78	GeneID:101741838	protein_coding	ARFGAP1	KWMTBOMO00057	ADP-ribosylation factor GTPase-activating protein 1 [Bombyx mori]	PREDICTED:_ADP-ribosylation_factor_GTPase-activating_protein_1-like_[Bombyx_mori]	ADP-ribosylation factor GTPase-activating protein 1		GO:0000139,GO:0005096,GO:0005829,GO:0006888,GO:0006890,GO:0014069,GO:0015031,GO:0030100,GO:0032012,GO:0036498,GO:0045202,GO:0046872	Golgi membrane|GTPase activator activity|cytosol|ER to Golgi vesicle-mediated transport|retrograde vesicle-mediated transport, Golgi to ER|postsynaptic density|protein transport|regulation of endocytosis|regulation of ARF protein signal transduction|IRE1-mediated unfolded protein response|synapse|metal ion binding	ko04144	Endocytosis
LOC105841932	0.996991	22.6033	0.336196	up	0.000157092	76	GeneID:105841932	protein_coding	JRKL	KWMTBOMO13633	uncharacterized protein LOC105841932 [Bombyx mori]	PREDICTED:_uncharacterized_protein_LOC105841932_[Bombyx_mori]	uncharacterized LOC105841932	HTH	GO:0003677,GO:0005634,GO:0007417	DNA binding|nucleus|central nervous system development
LOC101743714	0.998561	24.1294	0.334827	up	0.0143233	81	GeneID:101743714	protein_coding		KWMTBOMO15963	uncharacterized protein LOC105843021 [Bombyx mori]	PREDICTED:_uncharacterized_protein_LOC105843021_[Bombyx_mori]	uncharacterized LOC101743714
LOC101741954	0.704043	19.1683	0.334505	up	0	64	GeneID:101741954	protein_coding		KWMTBOMO15828	uncharacterized protein LOC101741954 isoform X1 [Bombyx mori]	PREDICTED:_uncharacterized_protein_LOC106130654_[Amyelois_transitella]	uncharacterized LOC101741954
LOC101740782	0.996206	24.1165	0.334234	up	6.42e-05	81	GeneID:101740782	protein_coding	KCNIP1	KWMTBOMO14629	Kv channel-interacting protein 1 [Bombyx mori]	PREDICTED:_Kv_channel-interacting_protein_1_[Amyelois_transitella]	Kv channel-interacting protein 1		GO:0005244,GO:0005267,GO:0005509,GO:0005737,GO:0005886,GO:0008076,GO:0015459,GO:0030425,GO:0031234,GO:1901379	voltage-gated ion channel activity|potassium channel activity|calcium ion binding|cytoplasm|plasma membrane|voltage-gated potassium channel complex|potassium channel regulator activity|dendrite|extrinsic component of cytoplasmic side of plasma membrane|regulation of potassium ion transmembrane transport
LOC101742583	0.99843	23.3894	0.333448	up	0.00985133	78	GeneID:101742583	protein_coding	ZDHHC5	KWMTBOMO04743	palmitoyltransferase ZDHHC5 [Hyposmocoma kahamanoa]	PREDICTED:_palmitoyltransferase_ZDHHC5_[Bombyx_mori]	palmitoyltransferase ZDHHC5		GO:0005886,GO:0016021,GO:0016409,GO:0018345,GO:0019706,GO:0030425	plasma membrane|integral component of membrane|palmitoyltransferase activity|protein palmitoylation|protein-cysteine S-palmitoyltransferase activity|dendrite
LOC101735578	0.991888	23.3031	0.333327	up	1.86e-09	78	GeneID:101735578	protein_coding	Fkrp	KWMTBOMO11417	fukutin-related protein [Bombyx mori]	PREDICTED:_fukutin-related_protein_[Amyelois_transitella]	fukutin-related protein		GO:0000139,GO:0002162,GO:0005615,GO:0005634,GO:0005791,GO:0005794,GO:0005829,GO:0009101,GO:0016021,GO:0016485,GO:0016740,GO:0035269,GO:0042383	Golgi membrane|dystroglycan binding|extracellular space|nucleus|rough endoplasmic reticulum|Golgi apparatus|cytosol|glycoprotein biosynthetic process|integral component of membrane|protein processing|transferase activity|protein O-linked mannosylation|sarcolemma
LOC101741392	0.998692	22.6945	0.333284	up	0.00959531	76	GeneID:101741392	protein_coding	GBA	KWMTBOMO08029	glucosylceramidase isoform X2 [Bombyx mori]	PREDICTED:_glucosylceramidase-like_[Bombyx_mori]	glucosylceramidase		GO:0004348,GO:0005765,GO:0006680,GO:0016787	glucosylceramidase activity|lysosomal membrane|glucosylceramide catabolic process|hydrolase activity	ko04142,ko00511,ko00600	Lysosome|Other glycan degradation|Sphingolipid metabolism
LOC110386266	0.98914	24.614	0.333125	up	1.75e-11	82	GeneID:110386266	protein_coding		KWMTBOMO14389	hypothetical protein B5V51_1238 [Heliothis virescens]	hypothetical_protein_RR46_02347_[Papilio_xuthus]	uncharacterized LOC110386266
LOC101744029	0.995551	24.4467	0.332996	up	1.98e-05	82	GeneID:101744029	protein_coding	ORF1	KWMTBOMO00357	serine/arginine repetitive matrix protein 1-like [Bombyx mori]	PREDICTED:_nascent_polypeptide-associated_complex_subunit_alpha,_muscle-specific_form-like_[Bombyx_mori]	nascent polypeptide-associated complex subunit alpha, muscle-specific form-like		GO:0003676,GO:0006313,GO:0008270	nucleic acid binding|transposition, DNA-mediated|zinc ion binding
LOC101735901	0.992411	25.4673	0.332396	up	3.5e-08	85	GeneID:101735901	protein_coding	Tpgs2				tubulin polyglutamylase complex subunit 2		GO:0005737,GO:0005874,GO:0018095	cytoplasm|microtubule|protein polyglutamylation
LOC101737758	0.966244	23.5317	0.332079	up	2.02e-36	79	GeneID:101737758	protein_coding		KWMTBOMO06129	zinc finger protein 600-like [Bombyx mori]	PREDICTED:_zinc_finger_protein_600-like_[Bombyx_mori]	zinc finger protein 600-like	zf-C2H2
LOC101746357	0.99071	23.8256	0.332075	up	6.07e-10	80	GeneID:101746357	protein_coding					uncharacterized LOC101746357
LOC101745213	0.966113	23.288	0.331994	up	1.85e-36	78	GeneID:101745213	protein_coding	wun	KWMTBOMO11695	putative phosphatidate phosphatase [Bombyx mori]	PREDICTED:_putative_phosphatidate_phosphatase_[Papilio_xuthus]	putative phosphatidate phosphatase		GO:0005887,GO:0005918,GO:0006644,GO:0007280,GO:0007424,GO:0008195,GO:0008354,GO:0009880,GO:0016311,GO:0016791,GO:0019991,GO:0035233,GO:0035234,GO:0042577,GO:0042803,GO:0045177,GO:0045824,GO:0046839,GO:0050829	integral component of plasma membrane|septate junction|phospholipid metabolic process|pole cell migration|open tracheal system development|phosphatidate phosphatase activity|germ cell migration|embryonic pattern specification|dephosphorylation|phosphatase activity|septate junction assembly|germ cell repulsion|ectopic germ cell programmed cell death|lipid phosphatase activity|protein homodimerizat…	ko00564,ko00561,ko00565,ko04072,ko00600,ko04666,ko04975	Glycerophospholipid metabolism|Glycerolipid metabolism|Ether lipid metabolism|Phospholipase D signaling pathway|Sphingolipid metabolism|Fc gamma R-mediated phagocytosis|Fat digestion and absorption
Tst	0.998953	24.4652	0.331923	up	0.037243	82	GeneID:692417	protein_coding	TEKT4	KWMTBOMO16172	testis specific tektin [Bombyx mori]	testis_specific_tektin_[Bombyx_mori]	testis specific tektin		GO:0030317,GO:0036126,GO:0060271,GO:0060294	flagellated sperm motility|sperm flagellum|cilium assembly|cilium movement involved in cell motility
LOC110385107	0.992673	23.3017	0.331781	up	1.78e-08	78	GeneID:110385107	protein_coding	K02A2.6	KWMTBOMO08996	reverse transcriptase [Bombyx mori]	reverse_transcriptase_[Bombyx_mori]	uncharacterized protein K02A2.6-like		GO:0003676,GO:0008270,GO:0015074	nucleic acid binding|zinc ion binding|DNA integration
LOC110385531	0.998037	23.1314	0.331424	up	0.00278574	77	GeneID:110385531	lncRNA
LOC110386453	0.984169	24.1739	0.330821	up	1.43e-17	81	GeneID:110386453	protein_coding		KWMTBOMO07606	organic cation transporter protein-like isoform X2 [Bombyx mori]	PREDICTED:_organic_cation_transporter_protein-like_[Bombyx_mori]	uncharacterized LOC110386453
LOC101735471	0.997776	23.0073	0.330685	up	0.0018621	77	GeneID:101735471	protein_coding	MTHFR	KWMTBOMO10925	methylenetetrahydrofolate reductase-like [Trichoplusia ni]	PREDICTED:_methylenetetrahydrofolate_reductase_[Amyelois_transitella]	methylenetetrahydrofolate reductase		GO:0004489,GO:0005829,GO:0006730,GO:0009086,GO:0035999,GO:0071949	methylenetetrahydrofolate reductase (NAD(P)H) activity|cytosol|one-carbon metabolic process|methionine biosynthetic process|tetrahydrofolate interconversion|FAD binding	ko00720,ko00670,ko01200	Carbon fixation pathways in prokaryotes|One carbon pool by folate|Carbon metabolism
LOC105841629	0.994766	23.3603	0.330509	up	6.32e-07	78	GeneID:105841629	protein_coding	PGBD4	KWMTBOMO10177	Fanconi anemia, complementation group I isoform X1 [Bombyx mori]	PREDICTED:_Fanconi_anemia,_complementation_group_I_isoform_X1_[Bombyx_mori]	piggyBac transposable element-derived protein 4
LOC101738409	0.999084	22.6482	0.330467	up	0.0470446	76	GeneID:101738409	protein_coding	slo	KWMTBOMO05301	calcium-activated potassium channel slowpoke isoform X5 [Helicoverpa armigera]	PREDICTED:_calcium-activated_potassium_channel_slowpoke_[Bombyx_mori]	calcium-activated potassium channel slowpoke		GO:0005886,GO:0006813,GO:0007623,GO:0008076,GO:0008582,GO:0015269,GO:0015271,GO:0016020,GO:0016021,GO:0034765,GO:0042391,GO:0042493,GO:0043005,GO:0043025,GO:0045211,GO:0045433,GO:0048512,GO:0060072,GO:1900074	plasma membrane|potassium ion transport|circadian rhythm|voltage-gated potassium channel complex|regulation of synaptic growth at neuromuscular junction|calcium-activated potassium channel activity|outward rectifier potassium channel activity|membrane|integral component of membrane|regulation of ion transmembrane transport|regulation of membrane potential|response to drug|neuron projection|neuron…	ko04924,ko04972,ko04970,ko04911,ko04270,ko04022	Renin secretion|Pancreatic secretion|Salivary secretion|Insulin secretion|Vascular smooth muscle contraction|cGMP-PKG signaling pathway
LOC110386271	0.998299	22.8608	0.329982	up	0.00778347	76	GeneID:110386271	lncRNA		KWMTBOMO16526	INO80 complex subunit C [Bombyx mori]	PREDICTED:_INO80_complex_subunit_C_[Amyelois_transitella]
LOC101740799	0.997122	22.9863	0.329789	up	0.000449128	77	GeneID:101740799	protein_coding		KWMTBOMO13921	uncharacterized protein LOC101740799 [Bombyx mori]	PREDICTED:_uncharacterized_protein_LOC106136069_isoform_X2_[Amyelois_transitella]	uncharacterized LOC101740799
LOC101738768	0.994897	22.9806	0.329763	up	1.13e-06	77	GeneID:101738768	protein_coding	tpx2	KWMTBOMO10393	Hepatocyte growth factor-regulated tyrosine kinase substrate [Danaus plexippus plexippus]	hypothetical_protein_KGM_17753_[Danaus_plexippus]	targeting protein for Xklp2-like		GO:0000922,GO:0005634,GO:0005737,GO:0005874,GO:0007049,GO:0032147,GO:0051301,GO:0060236	spindle pole|nucleus|cytoplasm|microtubule|cell cycle|activation of protein kinase activity|cell division|regulation of mitotic spindle organization
LOC110386129	0.999084	22.6404	0.328606	up	0.0494944	76	GeneID:110386129	protein_coding					uncharacterized LOC110386129		GO:0003964,GO:0004519	RNA-directed DNA polymerase activity|endonuclease activity
LOC105842908	0.998822	20.9897	0.328021	up	0.0121356	70	GeneID:105842908	protein_coding	Ttc17	KWMTBOMO08033	tetratricopeptide repeat protein 17 isoform X1 [Bombyx mori]	PREDICTED:_tetratricopeptide_repeat_protein_17_isoform_X1_[Bombyx_mori]	tetratricopeptide repeat protein 17-like		GO:0005737,GO:0005829,GO:0005886,GO:0015629,GO:0030041,GO:0044782	cytoplasm|cytosol|plasma membrane|actin cytoskeleton|actin filament polymerization|cilium organization
LOC101743334	0.997907	22.8182	0.32754	up	0.00269667	76	GeneID:101743334	protein_coding	KCNJ2	KWMTBOMO10394	inward rectifier potassium channel 2-like [Bombyx mori]	Targeting_protein_for_Xklp2-B_[Operophtera_brumata]	inward rectifier potassium channel 2-like		GO:0005242,GO:0005546,GO:0006813,GO:0008076,GO:0010107,GO:0014861,GO:0015693,GO:0031224,GO:0042802,GO:0051289,GO:0055119,GO:0060306,GO:0086002,GO:0086008,GO:0086091,GO:0090076	inward rectifier potassium channel activity|phosphatidylinositol-4,5-bisphosphate binding|potassium ion transport|voltage-gated potassium channel complex|potassium ion import|regulation of skeletal muscle contraction via regulation of action potential|magnesium ion transport|intrinsic component of membrane|identical protein binding|protein homotetramerization|relaxation of cardiac muscle|regulati…
LOC101739019	0.996729	22.4087	0.327526	up	7.37e-05	75	GeneID:101739019	protein_coding	CEP164	KWMTBOMO11162	centrosomal protein of 164 kDa [Bombyx mori]	PREDICTED:_centrosomal_protein_of_164_kDa_isoform_X2_[Bombyx_mori]	centrosomal protein of 164 kDa		GO:0000086,GO:0005615,GO:0005654,GO:0005813,GO:0005814,GO:0005829,GO:0006281,GO:0010389,GO:0043231,GO:0051301,GO:0060271,GO:0097539,GO:0097711	G2/M transition of mitotic cell cycle|extracellular space|nucleoplasm|centrosome|centriole|cytosol|DNA repair|regulation of G2/M transition of mitotic cell cycle|intracellular membrane-bounded organelle|cell division|cilium assembly|ciliary transition fiber|ciliary basal body-plasma membrane docking
LOC105841473	0.961533	23.0961	0.326949	up	2.45e-39	77	GeneID:105841473	protein_coding	PIF4	KWMTBOMO12725	uncharacterized protein LOC105841473 [Bombyx mori]	PREDICTED:_uncharacterized_protein_LOC106652727,_partial_[Trichogramma_pretiosum]	uncharacterized LOC105841473		GO:0000287,GO:0000723,GO:0003677,GO:0004003,GO:0005524,GO:0005657,GO:0005739,GO:0006260,GO:0006281,GO:0006310,GO:0020023,GO:0032508,GO:0043141,GO:0051276	magnesium ion binding|telomere maintenance|DNA binding|ATP-dependent DNA helicase activity|ATP binding|replication fork|mitochondrion|DNA replication|DNA repair|DNA recombination|kinetoplast|DNA duplex unwinding|ATP-dependent 5'-3' DNA helicase activity|chromosome organization
CPR57	0.998561	24.6698	0.326683	up	0.0193381	82	GeneID:100379414	protein_coding		KWMTBOMO01807	cuticular protein RR-1 motif 57 isoform X1 [Bombyx mori]	cuticular_protein_RR-1_motif_57_precursor_[Bombyx_mori]	cuticular protein RR-1 motif 57		GO:0042302	structural constituent of cuticle
LOC110386943	0.99372	24.6659	0.326641	up	3.37e-07	82	GeneID:110386943	lncRNA		KWMTBOMO03816	reverse transcriptase [Bombyx mori]	PREDICTED:_LOW_QUALITY_PROTEIN:_uncharacterized_protein_LOC106708942_[Papilio_machaon]
LOC101737430	0.990972	23.3548	0.326557	up	1.01e-10	78	GeneID:101737430	protein_coding	TMEM205	KWMTBOMO03124	transmembrane protein 205 [Bombyx mori]	PREDICTED:_transmembrane_protein_205_[Amyelois_transitella]	transmembrane protein 205		GO:0016021	integral component of membrane
LOC101737299	0.998037	22.4549	0.326396	up	0.00627105	75	GeneID:101737299	protein_coding	dnajc10	KWMTBOMO07442	dnaJ homolog subfamily C member 10 isoform X1 [Bombyx mori]	PREDICTED:_dnaJ_homolog_subfamily_C_member_10_isoform_X1_[Bombyx_mori]	dnaJ homolog subfamily C member 10	MYB	GO:0005788,GO:0015035,GO:0016671,GO:0030433,GO:0034975,GO:0045454	endoplasmic reticulum lumen|protein disulfide oxidoreductase activity|oxidoreductase activity, acting on a sulfur group of donors, disulfide as acceptor|ubiquitin-dependent ERAD pathway|protein folding in endoplasmic reticulum|cell redox homeostasis	ko04141	Protein processing in endoplasmic reticulum
LOC110386432	0.997776	21.4146	0.326095	up	0.00455398	72	GeneID:110386432	lncRNA
LOC101736669	0.998168	22.6555	0.326033	up	0.00567224	76	GeneID:101736669	protein_coding		KWMTBOMO07822	sodium- and chloride-dependent glycine transporter 1 [Bombyx mori]	PREDICTED:_sodium-_and_chloride-dependent_glycine_transporter_1_[Bombyx_mori]	myosin-G heavy chain-like
LOC101744507	0.997776	22.722	0.325218	up	0.00183978	76	GeneID:101744507	protein_coding	SMAD6	KWMTBOMO03145	hypothetical protein B5V51_492 [Heliothis virescens]	PREDICTED:_mothers_against_decapentaplegic_homolog_6_[Amyelois_transitella]	mothers against decapentaplegic homolog 6	MH1	GO:0000978,GO:0000981,GO:0001657,GO:0003148,GO:0003180,GO:0003183,GO:0003184,GO:0003281,GO:0003682,GO:0005634,GO:0005667,GO:0005737,GO:0005794,GO:0005829,GO:0006955,GO:0007179,GO:0007352,GO:0008285,GO:0010991,GO:0016604,GO:0030279,GO:0030509,GO:0030512,GO:0030514,GO:0030617,GO:0031589,GO:0031625,GO:0032991,GO:0034616,GO:0034713,GO:0035904,GO:0042802,GO:0043066,GO:0043627,GO:0044212,GO:0045444,GO:…	RNA polymerase II proximal promoter sequence-specific DNA binding|DNA-binding transcription factor activity, RNA polymerase II-specific|ureteric bud development|outflow tract septum morphogenesis|aortic valve morphogenesis|mitral valve morphogenesis|pulmonary valve morphogenesis|ventricular septum development|chromatin binding|nucleus|transcription factor complex|cytoplasm|Golgi apparatus|cytosol…	ko04350	TGF-beta signaling pathway
UGT39B1	0.997514	23.3599	0.324416	up	0.00117615	78	GeneID:100862830	protein_coding	UGT2B19	KWMTBOMO04488	UDP-glycosyltransferase UGT39B1 [Bombyx mori]	UDP-glycosyltransferase_UGT39B1_precursor_[Bombyx_mori]	UDP-glycosyltransferase UGT39B1		GO:0005789,GO:0015020,GO:0016021,GO:0031090	endoplasmic reticulum membrane|glucuronosyltransferase activity|integral component of membrane|organelle membrane	ko00982,ko00980,ko00140,ko00040,ko00830,ko00860,ko00983,ko00053,ko00500	Drug metabolism - cytochrome P450|Metabolism of xenobiotics by cytochrome P450|Steroid hormone biosynthesis|Pentose and glucuronate interconversions|Retinol metabolism|Porphyrin and chlorophyll metabolism|Drug metabolism - other enzymes|Ascorbate and aldarate metabolism|Starch and sucrose metabolism
LOC105842348	0.991757	23.48	0.324142	up	1.17e-09	78	GeneID:105842348	lncRNA		KWMTBOMO15732	hypothetical protein 2 - cabbage looper transposon TED (fragment)	ORF_B_(bases_1850-5560)_first_start_codon_at_2306_[Autographa_californica_nucleopolyhedrovirus]
LOC100101225.1	0.993327	23.2154	0.324038	up	2.95e-08	78	--	--	--	--	--	--	--	--	--	--	--	--
LOC110385575	0.998822	20.1786	0.323686	up	0.0190962	67	GeneID:110385575	protein_coding		KWMTBOMO10819	uncharacterized protein LOC110385575 [Bombyx mori]	PREDICTED:_uncharacterized_protein_LOC106719879_[Papilio_machaon]	uncharacterized LOC110385575
LOC101741104	0.998299	22.8538	0.323507	up	0.00477206	76	GeneID:101741104	protein_coding		KWMTBOMO14853	PREDICTED: uncharacterized protein LOC106106966 [Papilio polytes]	PREDICTED:_uncharacterized_protein_LOC106138951_[Amyelois_transitella]	uncharacterized LOC101741104
Br-c	0.57412	14.1959	0.322735	up	0	47	GeneID:692523	protein_coding	br	KWMTBOMO04801	broad-complex A-Z4 isoform [Bombyx mori]	broad-complex_isoform_Z4_[Bombyx_mori]	broad-complex	ZBTB	GO:0000977,GO:0001752,GO:0003677,GO:0005634,GO:0006357,GO:0006914,GO:0007458,GO:0007552,GO:0007562,GO:0008219,GO:0009608,GO:0010629,GO:0030707,GO:0035070,GO:0035072,GO:0035075,GO:0040034,GO:0042332,GO:0045944,GO:0046843,GO:0046872,GO:0048477,GO:0048747,GO:0048808,GO:0048813,GO:0071390	RNA polymerase II regulatory region sequence-specific DNA binding|compound eye photoreceptor fate commitment|DNA binding|nucleus|regulation of transcription by RNA polymerase II|autophagy|progression of morphogenetic furrow involved in compound eye morphogenesis|metamorphosis|eclosion|cell death|response to symbiont|negative regulation of gene expression|ovarian follicle cell development|salivary…	ko04214,ko04320	Apoptosis - fly|Dorso-ventral axis formation
LOC105841516	0.996075	23.9014	0.322201	up	3.86e-05	80	GeneID:105841516	protein_coding	Arc1	KWMTBOMO04258	uncharacterized protein LOC105841516 isoform X2 [Bombyx mori]	PREDICTED:_uncharacterized_protein_LOC105841516_[Bombyx_mori]	uncharacterized LOC105841516		GO:0003012,GO:0003729,GO:0016020,GO:0030017,GO:0030054,GO:0042595,GO:0045202,GO:0048168,GO:0051028,GO:0098975,GO:0110077,GO:1903561	muscle system process|mRNA binding|membrane|sarcomere|cell junction|behavioral response to starvation|synapse|regulation of neuronal synaptic plasticity|mRNA transport|postsynapse of neuromuscular junction|vesicle-mediated intercellular transport|extracellular vesicle
LOC105841711	0.983776	23.7767	0.322058	up	1.43e-17	79	GeneID:105841711	protein_coding		KWMTBOMO00251	uncharacterized protein LOC111364281, partial [Spodoptera litura]	PREDICTED:_uncharacterized_protein_LOC106713896,_partial_[Papilio_machaon]	protein ALP1-like
LOC110385544	0.997907	22.382	0.321918	up	0.0027799	75	GeneID:110385544	lncRNA		KWMTBOMO14392	reverse transcriptase [Bombyx mori]	reverse_transcriptase_[Bombyx_mori]
LOC101739664	0.997907	22.713	0.32188	up	0.00323096	76	GeneID:101739664	protein_coding	Iqcg	KWMTBOMO15349	IQ domain-containing protein G isoform X2 [Bombyx mori]	PREDICTED:_IQ_domain-containing_protein_G-like_[Amyelois_transitella]	IQ domain-containing protein G		GO:0002177,GO:0005516,GO:0005737,GO:0007286,GO:0007288,GO:0031514,GO:0036126,GO:0044782	manchette|calmodulin binding|cytoplasm|spermatid development|sperm axoneme assembly|motile cilium|sperm flagellum|cilium organization
LOC101742100	0.998953	23.9891	0.321468	up	0.0341753	80	GeneID:101742100	protein_coding	HEXD	KWMTBOMO10588	hexosaminidase D [Bombyx mori]	PREDICTED:_hexosaminidase_D-like_[Papilio_xuthus]	hexosaminidase D		GO:0004563,GO:0005634,GO:0005737,GO:0005975,GO:0015929,GO:0102148	beta-N-acetylhexosaminidase activity|nucleus|cytoplasm|carbohydrate metabolic process|hexosaminidase activity|N-acetyl-beta-D-galactosaminidase activity	ko00513,ko00511	Various types of N-glycan biosynthesis|Other glycan degradation
LOC101743161	0.998953	23.4915	0.321125	up	0.0484579	79	GeneID:101743161	protein_coding	Ank2	KWMTBOMO15952	LOW QUALITY PROTEIN: ankyrin-2 [Bombyx mori]	PREDICTED:_LOW_QUALITY_PROTEIN:_ankyrin-2-like_[Bombyx_mori]	ankyrin-2	RHD	GO:0002027,GO:0005737,GO:0005739,GO:0005764,GO:0005769,GO:0005856,GO:0005886,GO:0005887,GO:0006874,GO:0006897,GO:0008104,GO:0010628,GO:0010881,GO:0010882,GO:0014069,GO:0014704,GO:0015031,GO:0015459,GO:0016324,GO:0030018,GO:0030315,GO:0030674,GO:0031430,GO:0031647,GO:0031672,GO:0033292,GO:0034394,GO:0034613,GO:0036309,GO:0036371,GO:0042383,GO:0043034,GO:0043268,GO:0044325,GO:0045211,GO:0048471,GO:…	regulation of heart rate|cytoplasm|mitochondrion|lysosome|early endosome|cytoskeleton|plasma membrane|integral component of plasma membrane|cellular calcium ion homeostasis|endocytosis|protein localization|positive regulation of gene expression|regulation of cardiac muscle contraction by regulation of the release of sequestered calcium ion|regulation of cardiac muscle contraction by calcium ion s…
LOC101740010	0.996467	21.5588	0.319971	up	0.00010348	72	GeneID:101740010	protein_coding	CG42265	KWMTBOMO07744	otopetrin-2 isoform X2 [Bombyx mori]	PREDICTED:_otopetrin-2_isoform_X2_[Papilio_machaon]	otopetrin-2		GO:0005886,GO:0015252,GO:0016021,GO:1902600	plasma membrane|proton channel activity|integral component of membrane|proton transmembrane transport
LOC101744630	0.99843	22.3566	0.319737	up	0.00906377	75	GeneID:101744630	protein_coding	Toll-6	KWMTBOMO13683	toll-like receptor 6 [Bombyx mori]	PREDICTED:_protein_toll_[Bombyx_mori]	toll-like receptor 6		GO:0003401,GO:0005030,GO:0005886,GO:0016021,GO:0060026,GO:0070983	axis elongation|neurotrophin receptor activity|plasma membrane|integral component of membrane|convergent extension|dendrite guidance
LOC692674	0.981421	23.3128	0.319256	up	9.27e-21	78	GeneID:692674	protein_coding	ci	KWMTBOMO16025	zinc finger protein GLI1-like [Trichoplusia ni]	PREDICTED:_transcriptional_activator_cubitus_interruptus_[Bombyx_mori]	transcriptional activator cubitus interruptus	zf-C2H2	GO:0000977,GO:0000980,GO:0001205,GO:0002385,GO:0003677,GO:0003700,GO:0005634,GO:0005654,GO:0005737,GO:0005829,GO:0006355,GO:0007224,GO:0007346,GO:0007350,GO:0007367,GO:0016020,GO:0030707,GO:0030858,GO:0032991,GO:0035017,GO:0035217,GO:0035224,GO:0035277,GO:0035301,GO:0042802,GO:0042803,GO:0044212,GO:0045944,GO:0046872,GO:0048100,GO:0048477,GO:0048592,GO:0048813,GO:0060914,GO:1900087,GO:1904263	RNA polymerase II regulatory region sequence-specific DNA binding|RNA polymerase II distal enhancer sequence-specific DNA binding|distal enhancer DNA-binding transcription activator activity, RNA polymerase II-specific|mucosal immune response|DNA binding|DNA-binding transcription factor activity|nucleus|nucleoplasm|cytoplasm|cytosol|regulation of transcription, DNA-templated|smoothened signaling …	ko04341	Hedgehog signaling pathway - fly
LOC101745192	0.998692	23.3245	0.319132	up	0.00975048	78	GeneID:101745192	protein_coding	miox	KWMTBOMO09532	inositol oxygenase-like [Bombyx mori]	PREDICTED:_inositol_oxygenase-like_[Bombyx_mori]	inositol oxygenase-like		GO:0005737,GO:0008199,GO:0019310,GO:0050113	cytoplasm|ferric iron binding|inositol catabolic process|inositol oxygenase activity	ko00562,ko00053	Inositol phosphate metabolism|Ascorbate and aldarate metabolism
LOC692834	0.998561	23.7554	0.318706	up	0.0207146	79	GeneID:692834	protein_coding	PLSCR2				phospholipid scramblase		GO:0001077,GO:0005154,GO:0005509,GO:0005730,GO:0005794,GO:0005829,GO:0005886,GO:0005887,GO:0006915,GO:0017121,GO:0017124,GO:0017128,GO:0019899,GO:0035456,GO:0042609,GO:0045071,GO:0045089,GO:0045121,GO:0048471,GO:0051607,GO:0062023,GO:2000373	proximal promoter DNA-binding transcription activator activity, RNA polymerase II-specific|epidermal growth factor receptor binding|calcium ion binding|nucleolus|Golgi apparatus|cytosol|plasma membrane|integral component of plasma membrane|apoptotic process|phospholipid scrambling|SH3 domain binding|phospholipid scramblase activity|enzyme binding|response to interferon-beta|CD4 receptor binding|n…
LOC101746208	0.998037	22.2517	0.318507	up	0.00581863	74	GeneID:101746208	protein_coding	ZFY	KWMTBOMO05404	zinc finger protein 433 isoform X2 [Bombyx mori]	PREDICTED:_zinc_finger_protein_433-like_[Bombyx_mori]	zinc finger protein 433	zf-C2H2	GO:0003677,GO:0005634,GO:0006355,GO:0046872	DNA binding|nucleus|regulation of transcription, DNA-templated|metal ion binding
LOC101741586	0.997645	24.2463	0.318062	up	0.00183263	81	GeneID:101741586	lncRNA		KWMTBOMO00170	uncharacterized protein LOC110375775 [Helicoverpa armigera]	PREDICTED:_uncharacterized_protein_LOC106133963_[Amyelois_transitella]
LOC110385024	0.996467	22.5714	0.317476	up	2.72e-05	75	GeneID:110385024	lncRNA
LOC101739318	0.998299	20.8144	0.317325	up	0.020545	70	GeneID:101739318	protein_coding	KIAA1841	KWMTBOMO09441	uncharacterized protein KIAA1841 [Bombyx mori]	PREDICTED:_uncharacterized_protein_KIAA1841-like_[Bombyx_mori]	uncharacterized protein KIAA1841
LOC110386746	0.998037	22.7944	0.317123	up	0.00434533	76	GeneID:110386746	lncRNA
LOC101738181	0.973178	23.4379	0.317072	up	8.04e-30	78	GeneID:101738181	protein_coding		KWMTBOMO03279	uncharacterized protein LOC101738181 isoform X1 [Bombyx mori]	PREDICTED:_uncharacterized_protein_LOC101738181_isoform_X1_[Bombyx_mori]	uncharacterized LOC101738181
LOC101738725	0.997252	23.232	0.316842	up	0.000419909	78	GeneID:101738725	protein_coding					leucine-rich repeat extensin-like protein 3
LOC101745312	0.997252	23.1105	0.316645	up	0.000358159	77	GeneID:101745312	protein_coding		KWMTBOMO16657	transcription factor EB [Bombyx mori]	PREDICTED:_transcription_factor_EB-like_[Bombyx_mori]	transcription factor EB-like	bHLH
LOC101737670	0.998168	21.7901	0.316425	up	0.00540652	73	GeneID:101737670	protein_coding		KWMTBOMO06193	zinc finger protein 454 [Bombyx mori]	PREDICTED:_zinc_finger_protein_454-like_isoform_X2_[Bombyx_mori]	zinc finger protein 454	zf-C2H2
CPR83	0.998822	20.4578	0.316311	up	0.023001	68	GeneID:692375	protein_coding		KWMTBOMO13018	TPA: putative cuticle protein [Bombyx mori]	_putative_cuticle_protein_[Bombyx_mori]	cuticular protein RR-2 motif 83		GO:0042302	structural constituent of cuticle
LOC101746846	0.998692	21.7751	0.316273	up	0.0116044	73	GeneID:101746846	protein_coding		KWMTBOMO04097	hornerin [Bombyx mori]	PREDICTED:_hornerin-like_[Bombyx_mori]	hornerin
LOC105841520	0.998822	20.2173	0.316068	up	0.0238851	68	GeneID:105841520	protein_coding	Lip1	KWMTBOMO04256	lipase 1 [Bombyx mori]	PREDICTED:_lipase_1-like_[Bombyx_mori]	lipase 1		GO:0005576,GO:0007586,GO:0016042,GO:0016298,GO:0044255	extracellular region|digestion|lipid catabolic process|lipase activity|cellular lipid metabolic process
LOC110385394	0.998037	23.3871	0.31574	up	0.00500007	78	GeneID:110385394	lncRNA		KWMTBOMO09904	uncharacterized protein LOC101740626 [Bombyx mori]	PREDICTED:_uncharacterized_protein_LOC101740626_[Bombyx_mori]
LOC105841793	0.988748	24.2988	0.315152	up	5.94e-12	81	GeneID:105841793	protein_coding		KWMTBOMO12134	uncharacterized protein LOC105841793 [Bombyx mori]	PREDICTED:_uncharacterized_protein_LOC105841793_[Bombyx_mori]	uncharacterized LOC105841793
LOC110385885	0.998692	22.9773	0.314933	up	0.0100833	77	GeneID:110385885	protein_coding	Ggct				gamma-glutamylcyclotransferase-like		GO:0001836,GO:0003839,GO:0005829,GO:0042803	release of cytochrome c from mitochondria|gamma-glutamylcyclotransferase activity|cytosol|protein homodimerization activity
LOC101741241	0.989795	23.988	0.314192	up	5.94e-11	80	GeneID:101741241	protein_coding	SLC17A5	KWMTBOMO13440	sialin isoform X3 [Bombyx mori]	PREDICTED:_sialin_isoform_X1_[Bombyx_mori]	sialin		GO:0005351,GO:0005764,GO:0005765,GO:0005829,GO:0005886,GO:0005887,GO:0006811,GO:0006820,GO:0006865,GO:0009617,GO:0015136,GO:0015538,GO:0015739,GO:0016020,GO:0016021,GO:0030054,GO:0030672	carbohydrate:proton symporter activity|lysosome|lysosomal membrane|cytosol|plasma membrane|integral component of plasma membrane|ion transport|anion transport|amino acid transport|response to bacterium|sialic acid transmembrane transporter activity|sialic acid:proton symporter activity|sialic acid transport|membrane|integral component of membrane|cell junction|synaptic vesicle membrane
LOC101742172	0.904488	22.2509	0.31415	up	1.82e-98	74	GeneID:101742172	protein_coding		KWMTBOMO06496	uncharacterized protein LOC101742172 isoform X4 [Bombyx mori]	PREDICTED:_uncharacterized_protein_LOC101742172_isoform_X4_[Bombyx_mori]	uncharacterized LOC101742172
LOC110385463	0.996337	23.8372	0.314149	up	6.17e-05	80	GeneID:110385463	lncRNA		KWMTBOMO07876	PREDICTED: uncharacterized protein LOC106135401 [Amyelois transitella]	PREDICTED:_uncharacterized_protein_LOC106135401_[Amyelois_transitella]		zf-BED
LOC105841396	0.996598	22.3837	0.314088	up	5.15e-05	75	GeneID:105841396	protein_coding		KWMTBOMO14229	hypothetical protein B5X24_HaOG209784 [Helicoverpa armigera]	endonuclease-reverse_transcriptase_[Bombyx_mori]	uncharacterized LOC105841396
LOC110385909	0.998953	24.1252	0.314025	up	0.0329305	81	GeneID:110385909	lncRNA		KWMTBOMO08760	phosphoglycerate kinase [Bombyx mori]	PREDICTED:_phosphoglycerate_kinase_[Amyelois_transitella]
LOC101737039	0.989402	23.6112	0.313868	up	1.37e-11	79	GeneID:101737039	protein_coding	AHCYL2	KWMTBOMO00954	S-adenosylhomocysteine hydrolase-like protein 1 isoform X4 [Bombyx mori]	PREDICTED:_putative_adenosylhomocysteinase_3_isoform_X1_[Bombyx_mori]	S-adenosylhomocysteine hydrolase-like protein 1		GO:0005783,GO:0005829,GO:0006730,GO:0016787,GO:0043005	endoplasmic reticulum|cytosol|one-carbon metabolic process|hydrolase activity|neuron projection	ko00270	Cysteine and methionine metabolism
LOC110386755	0.995421	23.3973	0.313834	up	5.79e-06	78	GeneID:110386755	protein_coding		KWMTBOMO10234	reverse transcriptase [Bombyx mori]	reverse_transcriptase_[Bombyx_mori]	uncharacterized LOC110386755
LOC110384805	0.998822	21.9166	0.313727	up	0.0146232	73	GeneID:110384805	lncRNA
LOC101741919	0.994636	23.1938	0.31357	up	6.3e-07	78	GeneID:101741919	protein_coding		KWMTBOMO11000	putative uncharacterized protein DDB_G0285869 [Bombyx mori]	PREDICTED:_formin-B-like_isoform_X2_[Papilio_polytes]	putative uncharacterized protein DDB_G0285869
LOC101735440	0.994112	23.1685	0.313479	up	4.8e-07	77	GeneID:101735440	protein_coding	TG	KWMTBOMO00841	uncharacterized protein LOC101735440 isoform X2 [Bombyx mori]	PREDICTED:_uncharacterized_protein_LOC101735440_isoform_X2_[Bombyx_mori]	uncharacterized LOC101735440		GO:0005179,GO:0005576,GO:0042393,GO:0042446	hormone activity|extracellular region|histone binding|hormone biosynthetic process
LOC110386427	0.998822	22.9398	0.313314	up	0.0131554	77	GeneID:110386427	lncRNA
LOC101745871	0.998299	22.5363	0.313007	up	0.00912524	75	GeneID:101745871	protein_coding		KWMTBOMO10932	uncharacterized protein LOC101745871 isoform X1 [Bombyx mori]	PREDICTED:_uncharacterized_protein_LOC101745871_[Bombyx_mori]	uncharacterized LOC101745871
LOC101736150	0.996467	20.2875	0.312997	up	0.000322074	68	GeneID:101736150	protein_coding		KWMTBOMO12547	reverse transcriptase [Bombyx mori]	reverse_transcriptase_[Bombyx_mori]	flocculation protein FLO11
LOC110385782	0.987701	24.1956	0.312567	up	3.67e-13	81	GeneID:110385782	protein_coding		KWMTBOMO04359	uncharacterized protein LOC110385782 [Bombyx mori]	PREDICTED:_protein_unc-13_homolog_C-like_[Amyelois_transitella]	uncharacterized LOC110385782
LOC101737630	0.998168	22.7007	0.312447	up	0.00382367	76	GeneID:101737630	protein_coding	Znf451	KWMTBOMO14596	zinc finger protein 729 [Danaus plexippus plexippus]	Uncharacterized_protein_OBRU01_06184_[Operophtera_brumata]	zinc finger protein 585A-like	zf-C2H2	GO:0003677,GO:0003714,GO:0005634,GO:0010468,GO:0016605,GO:0016925,GO:0030512,GO:0046872,GO:0060633,GO:0061665,GO:2000616	DNA binding|transcription corepressor activity|nucleus|regulation of gene expression|PML body|protein sumoylation|negative regulation of transforming growth factor beta receptor signaling pathway|metal ion binding|negative regulation of transcription initiation from RNA polymerase II promoter|SUMO ligase activity|negative regulation of histone H3-K9 acetylation
LOC105842814	0.998299	21.8196	0.312408	up	0.00859488	73	GeneID:105842814	protein_coding		KWMTBOMO01521	PREDICTED: putative nuclease HARBI1 [Dendroctonus ponderosae]	PREDICTED:_putative_nuclease_HARBI1_[Linepithema_humile]	uncharacterized LOC105842814
LOC101743847	0.993981	25.1118	0.312229	up	1.1e-06	84	GeneID:101743847	protein_coding	PGRP	KWMTBOMO00208	peptidoglycan-recognition protein 2 [Bombyx mori]	PREDICTED:_peptidoglycan-recognition_protein_1-like_isoform_X2_[Papilio_machaon]	peptidoglycan-recognition protein 2		GO:0008270,GO:0008745,GO:0009253,GO:0042834,GO:0045087	zinc ion binding|N-acetylmuramoyl-L-alanine amidase activity|peptidoglycan catabolic process|peptidoglycan binding|innate immune response
LOC101736015	0.998953	24.226	0.312036	up	0.0283906	81	GeneID:101736015	protein_coding	hlh-13	KWMTBOMO00402	achaete-scute homolog 3 isoform X1 [Bombyx mori]	PREDICTED:_achaete-scute_homolog_3_[Bombyx_mori]	achaete-scute homolog 3	bHLH	GO:0003677,GO:0005634,GO:0005737,GO:0006979,GO:0008134,GO:0008286,GO:0030154,GO:0043054,GO:0046983	DNA binding|nucleus|cytoplasm|response to oxidative stress|transcription factor binding|insulin receptor signaling pathway|cell differentiation|dauer exit|protein dimerization activity
LOC110385315	0.998692	23.4599	0.312004	up	0.00828545	78	GeneID:110385315	lncRNA		KWMTBOMO09802	protein ABHD11-like [Bombyx mori]	PREDICTED:_alpha/beta_hydrolase_domain-containing_protein_11-like_isoform_X1_[Papilio_xuthus]
LOC101737490	0.997776	23.3972	0.311642	up	0.0020938	78	GeneID:101737490	protein_coding		KWMTBOMO10355	uncharacterized protein LOC101737350 [Bombyx mori]	PREDICTED:_uncharacterized_protein_LOC101737350_[Bombyx_mori]	uncharacterized LOC101737490
LOC105841769	0.996598	21.9355	0.311627	up	5.75e-05	73	GeneID:105841769	lncRNA		KWMTBOMO15435	endonuclease and reverse transcriptase-like protein [Bombyx mori]	endonuclease_and_reverse_transcriptase-like_protein_[Bombyx_mori]
LOC101747198	0.996729	22.1301	0.311208	up	0.000189004	74	GeneID:101747198	protein_coding	TIA1	KWMTBOMO06281	nucleolysin TIAR isoform X1 [Bombyx mori]	PREDICTED:_nucleolysin_TIA-1_isoform_p40_[Bombyx_mori]	nucleolysin TIA-1	bHLH	GO:0003723,GO:0005654,GO:0005737,GO:0005829,GO:0006915,GO:0008143,GO:0008543,GO:0010494,GO:0017091,GO:0017148,GO:0042036,GO:0048024,GO:0097165,GO:1903608,GO:1904037	RNA binding|nucleoplasm|cytoplasm|cytosol|apoptotic process|poly(A) binding|fibroblast growth factor receptor signaling pathway|cytoplasmic stress granule|AU-rich element binding|negative regulation of translation|negative regulation of cytokine biosynthetic process|regulation of mRNA splicing, via spliceosome|nuclear stress granule|protein localization to cytoplasmic stress granule|positive regu…
LOC101739696	0.734528	19.6821	0.310968	up	0	66	GeneID:101739696	protein_coding		KWMTBOMO02810	LOW QUALITY PROTEIN: uncharacterized protein LOC101739696 [Bombyx mori]	PREDICTED:_LOW_QUALITY_PROTEIN:_uncharacterized_protein_LOC101739696_[Bombyx_mori]	uncharacterized LOC101739696
LOC101739627	0.996991	22.2951	0.310897	up	0.000224203	75	GeneID:101739627	protein_coding	sol	KWMTBOMO08192	hypothetical protein B5X24_HaOG213967 [Helicoverpa armigera]	PREDICTED:_calpain-D-like_[Bombyx_mori]	calpain-D	Others	GO:0004198,GO:0005622,GO:0005737,GO:0006508,GO:0007399,GO:0007601,GO:0046872,GO:0050896	calcium-dependent cysteine-type endopeptidase activity|intracellular|cytoplasm|proteolysis|nervous system development|visual perception|metal ion binding|response to stimulus
LOC101737944	0.998692	21.4825	0.309457	up	0.0144704	72	GeneID:101737944	protein_coding	Dgkq	KWMTBOMO03248	PREDICTED: diacylglycerol kinase theta isoform X3 [Papilio xuthus]	PREDICTED:_diacylglycerol_kinase_theta_isoform_X6_[Bombyx_mori]	diacylglycerol kinase theta		GO:0003951,GO:0004143,GO:0005524,GO:0005634,GO:0005737,GO:0005768,GO:0005829,GO:0005856,GO:0005886,GO:0006111,GO:0006357,GO:0006654,GO:0007186,GO:0007205,GO:0008277,GO:0010628,GO:0010629,GO:0010801,GO:0012506,GO:0016363,GO:0016607,GO:0018105,GO:0019900,GO:0019933,GO:0030297,GO:0033198,GO:0033613,GO:0043274,GO:0046339,GO:0046486,GO:0046834,GO:0046872,GO:0050731,GO:0051591,GO:0070493,GO:0070528,GO:…	NAD+ kinase activity|diacylglycerol kinase activity|ATP binding|nucleus|cytoplasm|endosome|cytosol|cytoskeleton|plasma membrane|regulation of gluconeogenesis|regulation of transcription by RNA polymerase II|phosphatidic acid biosynthetic process|G protein-coupled receptor signaling pathway|protein kinase C-activating G protein-coupled receptor signaling pathway|regulation of G protein-coupled rec…	ko00564,ko04072,ko04070,ko00561	Glycerophospholipid metabolism|Phospholipase D signaling pathway|Phosphatidylinositol signaling system|Glycerolipid metabolism
LOC110385445	0.997514	22.9748	0.309042	up	0.00142414	77	GeneID:110385445	protein_coding		KWMTBOMO16303	uncharacterized protein LOC110385445 [Bombyx mori]	PREDICTED:_piggyBac_transposable_element-derived_protein_4-like_[Bombyx_mori]	uncharacterized LOC110385445
LOC101740547	0.991495	23.5967	0.30882	up	7.28e-10	79	GeneID:101740547	protein_coding		KWMTBOMO14393	uncharacterized protein LOC101740547 [Bombyx mori]	PREDICTED:_uncharacterized_protein_LOC101740547_[Bombyx_mori]	uncharacterized LOC101740547
LOC101739271	0.997645	21.3239	0.308653	up	0.00673206	71	GeneID:101739271	protein_coding	nas-15	KWMTBOMO08909	seminal metalloprotease 1 isoform X2 [Bombyx mori]	PREDICTED:_zinc_metalloproteinase_nas-4-like_isoform_X2_[Bombyx_mori]	seminal metalloprotease 1		GO:0004222,GO:0005576,GO:0008270	metalloendopeptidase activity|extracellular region|zinc ion binding
Let-2	0.997907	20.7813	0.308345	up	0.00806884	69	GeneID:692625	protein_coding		KWMTBOMO01975	collagen, type IV [Bombyx mori]	PREDICTED:_collagen_alpha-1(IV)_chain_[Papilio_xuthus]	collagen, type IV		GO:0005201,GO:0005581,GO:0005604	extracellular matrix structural constituent|collagen trimer|basement membrane	ko04974,ko04151,ko04512,ko04510	Protein digestion and absorption|PI3K-Akt signaling pathway|ECM-receptor interaction|Focal adhesion
LOC105842220	0.998037	23.8926	0.308287	up	0.00366161	80	GeneID:105842220	lncRNA
LOC101737500	0.986393	24.1979	0.308047	up	8.29e-15	81	GeneID:101737500	protein_coding	moody	KWMTBOMO11031	G-protein coupled receptor moody [Bombyx mori]	PREDICTED:_G-protein_coupled_receptor_moody-like_[Papilio_machaon]	G-protein coupled receptor moody		GO:0004930,GO:0005886,GO:0005919,GO:0007186,GO:0007419,GO:0008366,GO:0016021,GO:0019991,GO:0030866,GO:0035095,GO:0048148,GO:0048149,GO:0060857	G protein-coupled receptor activity|plasma membrane|pleated septate junction|G protein-coupled receptor signaling pathway|ventral cord development|axon ensheathment|integral component of membrane|septate junction assembly|cortical actin cytoskeleton organization|behavioral response to nicotine|behavioral response to cocaine|behavioral response to ethanol|establishment of glial blood-brain barrier
LOC105842558	0.997514	24.0004	0.308033	up	0.00191667	80	GeneID:105842558	protein_coding		KWMTBOMO00798	PREDICTED: uncharacterized protein LOC106709547 [Papilio machaon]	PREDICTED:_uncharacterized_protein_LOC106648510_[Trichogramma_pretiosum]	uncharacterized LOC105842558
LOC101743032	0.984038	1.02141	0.30801	down	4.37e-07	3	GeneID:101743032	protein_coding	bab1	KWMTBOMO07844	uncharacterized protein LOC101743032 isoform X1 [Bombyx mori]	PREDICTED:_COPII_coat_assembly_protein_SEC16_isoform_X1_[Bombyx_mori]	translation initiation factor IF-2	ZBTB	GO:0003680,GO:0003700,GO:0005634,GO:0006351,GO:0006355,GO:0006357,GO:0007455,GO:0007478,GO:0007548,GO:0046660,GO:0048070,GO:0048071,GO:0048085,GO:0048086,GO:0048092	AT DNA binding|DNA-binding transcription factor activity|nucleus|transcription, DNA-templated|regulation of transcription, DNA-templated|regulation of transcription by RNA polymerase II|eye-antennal disc morphogenesis|leg disc morphogenesis|sex differentiation|female sex differentiation|regulation of developmental pigmentation|sex-specific pigmentation|adult chitin-containing cuticle pigmentation…
LOC101736913	0.995682	24.0124	0.307852	up	1.38e-05	80	GeneID:101736913	lncRNA	GIP	KWMTBOMO01008	PREDICTED: RNA-directed DNA polymerase from mobile element jockey-like [Plutella xylostella]	PREDICTED:_RNA-directed_DNA_polymerase_from_mobile_element_jockey-like_[Plutella_xylostella]			GO:0000943,GO:0003676,GO:0004190,GO:0005524,GO:0008270,GO:0015074	retrotransposon nucleocapsid|nucleic acid binding|aspartic-type endopeptidase activity|ATP binding|zinc ion binding|DNA integration
LOC101741015	0.97815	23.0343	0.307639	up	7.75e-23	77	GeneID:101741015	protein_coding		KWMTBOMO12143	hypothetical protein ALC57_15604 [Trachymyrmex cornetzi]	hypothetical_protein_ALC57_15604_[Trachymyrmex_cornetzi]	uncharacterized LOC101741015
LOC105841837	0.989664	24.1525	0.307319	up	6.29e-11	81	GeneID:105841837	protein_coding		KWMTBOMO12144	PREDICTED: uncharacterized protein LOC106134811 [Amyelois transitella]	PREDICTED:_uncharacterized_protein_LOC105841837_isoform_X1_[Bombyx_mori]	uncharacterized LOC105841837
LOC101747189	0.995813	23.8014	0.306884	up	5.89e-05	80	GeneID:101747189	protein_coding	Cuedc1	KWMTBOMO04582	CUE domain-containing protein 1 isoform X1 [Bombyx mori]	PREDICTED:_CUE_domain-containing_protein_1_[Amyelois_transitella]	CUE domain-containing protein 1
LOC101747210	0.997907	21.2964	0.305037	up	0.00241649	71	GeneID:101747210	protein_coding	ClC-a	KWMTBOMO16099	chloride channel protein 2 isoform X2 [Bombyx mori]	PREDICTED:_chloride_channel_protein_2_[Bombyx_mori]	chloride channel protein 2		GO:0003091,GO:0003097,GO:0005247,GO:0005254,GO:0005887,GO:0006821,GO:0009925,GO:0015629,GO:0016324,GO:0030321,GO:0034707,GO:0034765,GO:0035377,GO:1902476	renal water homeostasis|renal water transport|voltage-gated chloride channel activity|chloride channel activity|integral component of plasma membrane|chloride transport|basal plasma membrane|actin cytoskeleton|apical plasma membrane|transepithelial chloride transport|chloride channel complex|regulation of ion transmembrane transport|transepithelial water transport|chloride transmembrane transport	ko04978	Mineral absorption
LOC105842935	0.992935	23.7249	0.304979	up	3.43e-08	79	GeneID:105842935	lncRNA		KWMTBOMO08232	uncharacterized protein LOC105842934 isoform X1 [Bombyx mori]	PREDICTED:_uncharacterized_protein_LOC105842934_isoform_X2_[Bombyx_mori]
LOC101736368	0.997907	21.7788	0.304612	up	0.00347135	73	GeneID:101736368	protein_coding	clvs1	KWMTBOMO00266	clavesin-1 [Bombyx mori]	CRAL-TRIO_domain-containing_protein,_partial_[Manduca_sexta]	clavesin-1		GO:0005768,GO:0005802,GO:0007040,GO:0030136,GO:0031901,GO:0080025	endosome|trans-Golgi network|lysosome organization|clathrin-coated vesicle|early endosome membrane|phosphatidylinositol-3,5-bisphosphate binding
Sir-3	0.999084	22.9723	0.304368	up	0.043587	77	GeneID:100134919	protein_coding	Sidt1	KWMTBOMO07556	sid-1-related gene3 precursor [Bombyx mori]	sid-1-related_gene3_precursor_[Bombyx_mori]	sid-1-related gene3		GO:0003723,GO:0016021,GO:0033227,GO:0051033	RNA binding|integral component of membrane|dsRNA transport|RNA transmembrane transporter activity
LOC110385835	0.975402	24.2827	0.304341	up	4.42e-26	81	GeneID:110385835	protein_coding	pol				uncharacterized LOC110385835		GO:0003964	RNA-directed DNA polymerase activity
LOC110386940	0.996729	24.2403	0.304331	up	0.00010027	81	GeneID:110386940	lncRNA		KWMTBOMO13345	uncharacterized protein LOC112052936 [Bicyclus anynana]	PREDICTED:_uncharacterized_protein_LOC106138993_[Amyelois_transitella]
LOC101740670	0.99843	22.4447	0.304114	up	0.012528	75	GeneID:101740670	protein_coding	Iqca1l	KWMTBOMO04943	IQ and AAA domain-containing protein 1-like [Bombyx mori]	PREDICTED:_IQ_and_AAA_domain-containing_protein_1-like_[Bombyx_mori]	IQ and AAA domain-containing protein 1-like		GO:0005524	ATP binding
LOC110385376	0.998561	23.2169	0.304021	up	0.0129268	78	GeneID:110385376	protein_coding		KWMTBOMO04085	uncharacterized protein LOC110385376 [Bombyx mori]	PREDICTED:_uncharacterized_protein_LOC105386148_[Plutella_xylostella]	uncharacterized LOC110385376
LOC101745997	0.996206	24.3179	0.303793	up	0.000104021	81	GeneID:101745997	protein_coding		KWMTBOMO08190	endonuclease and reverse transcriptase-like protein [Bombyx mori]	endonuclease_and_reverse_transcriptase-like_protein_[Bombyx_mori]	uncharacterized LOC101745997
LOC101741339	0.55999	13.6612	0.303787	up	0	46	GeneID:101741339	protein_coding	RPS6KA5	KWMTBOMO14464	ribosomal protein S6 kinase alpha-5 isoform X1 [Bombyx mori]	PREDICTED:_ribosomal_protein_S6_kinase_alpha-5_isoform_X1_[Amyelois_transitella]	ribosomal protein S6 kinase alpha-5		GO:0000287,GO:0004674,GO:0005524,GO:0005634,GO:0005654,GO:0005737,GO:0006468,GO:0033129,GO:0035066,GO:0035556,GO:0043987,GO:0043988,GO:0043990,GO:0045892,GO:0045944,GO:0051092,GO:0070498	magnesium ion binding|protein serine/threonine kinase activity|ATP binding|nucleus|nucleoplasm|cytoplasm|protein phosphorylation|positive regulation of histone phosphorylation|positive regulation of histone acetylation|intracellular signal transduction|histone H3-S10 phosphorylation|histone H3-S28 phosphorylation|histone H2A-S1 phosphorylation|negative regulation of transcription, DNA-templated|p…	ko04722,ko04010,ko04668,ko04261,ko04713	Neurotrophin signaling pathway|MAPK signaling pathway|TNF signaling pathway|Adrenergic signaling in cardiomyocytes|Circadian entrainment
LOC101742338	0.429543	8.42323	0.303724	up	0	28	GeneID:101742338	protein_coding		KWMTBOMO12871	uncharacterized protein LOC101742338 [Bombyx mori]	hypothetical_protein_KGM_13715_[Danaus_plexippus]	uncharacterized LOC101742338
LOC101741878	0.998037	21.4575	0.30343	up	0.0147328	72	GeneID:101741878	protein_coding	CTNNAL1	KWMTBOMO02689	alpha-catulin isoform X2 [Bombyx mori]	PREDICTED:_alpha-catulin_isoform_X2_[Bombyx_mori]	alpha-catulin
LOC101738838	0.997514	23.4834	0.303211	up	0.00114661	79	GeneID:101738838	protein_coding		KWMTBOMO05691	hypothetical protein B5V51_12332 [Heliothis virescens]	UPF0505_protein_C16orf62-like_[Papilio_machaon]	uncharacterized LOC101738838
LOC105841362	0.998561	24.1807	0.303045	up	0.0108218	81	GeneID:105841362	lncRNA		KWMTBOMO14626	serine/threonine-protein kinase 10 [Bombyx mori]	PREDICTED:_serine/threonine-protein_kinase_10_[Papilio_xuthus]
LOC101740121	0.726547	19.6353	0.302006	up	0	66	GeneID:101740121	protein_coding					proline-rich extensin-like protein EPR1
LOC110386597	0.993458	23.1931	0.30187	up	1.34e-07	78	GeneID:110386597	protein_coding		KWMTBOMO14344	myb/SANT-like DNA-binding domain-containing protein 3 [Bombyx mori]	PREDICTED:_myb/SANT-like_DNA-binding_domain-containing_protein_3_[Bombyx_mori]	uncharacterized LOC110386597
LOC110386235	0.996598	22.7726	0.301771	up	5e-05	76	GeneID:110386235	lncRNA		KWMTBOMO02022	reverse transcriptase [Bombyx mori]	reverse_transcriptase_[Bombyx_mori]
LOC101744228	0.990318	22.4879	0.301318	up	7.27e-11	75	GeneID:101744228	protein_coding		KWMTBOMO07663	hypothetical protein B5V51_7953 [Heliothis virescens]	PREDICTED:_nose_resistant_to_fluoxetine_protein_6-like_[Papilio_polytes]	nose resistant to fluoxetine protein 6
LOC110386924	0.981944	1.11568	0.301247	down	1.03e-09	4	GeneID:110386924	protein_coding		KWMTBOMO15087	autophagy-related protein 2 homolog A [Bombyx mori]	PREDICTED:_autophagy-related_protein_2_homolog_A-like_[Bombyx_mori]	trypsin inhibitor-like		GO:0004867,GO:0007275	serine-type endopeptidase inhibitor activity|multicellular organism development
LOC105842437	0.991234	23.8195	0.30114	up	1.01e-10	80	GeneID:105842437	protein_coding		KWMTBOMO16157	uncharacterized protein LOC113504589 isoform X4 [Trichoplusia ni]	PREDICTED:_uncharacterized_protein_LOC105390591_isoform_X2_[Plutella_xylostella]	uncharacterized LOC105842437
LOC110385527	0.99843	22.8258	0.301034	up	0.0153147	76	GeneID:110385527	lncRNA		KWMTBOMO03596	endonuclease-reverse transcriptase [Bombyx mori]	endonuclease-reverse_transcriptase_[Bombyx_mori]		zf-C2H2
LOC110386194	0.994243	23.943	0.300913	up	3.7e-07	80	GeneID:110386194	protein_coding					uncharacterized LOC110386194
LOC101744011	0.998299	21.6451	0.300719	up	0.00926761	72	GeneID:101744011	protein_coding	ANKRD13D	KWMTBOMO04291	ankyrin repeat domain-containing protein 13D [Bombyx mori]	PREDICTED:_ankyrin_repeat_domain-containing_protein_13D-like_[Bombyx_mori]	ankyrin repeat domain-containing protein 13D		GO:0005770,GO:0005886	late endosome|plasma membrane
LOC101744300	0.99215	24.0241	0.300435	up	2.94e-09	80	GeneID:101744300	protein_coding		KWMTBOMO07750	sorting nexin-25 [Trichoplusia ni]	PREDICTED:_sorting_nexin-25_[Amyelois_transitella]	sorting nexin-25-like
LOC110385841	0.998953	24.6346	0.300201	up	0.0329791	82	GeneID:110385841	lncRNA		KWMTBOMO00035	reverse transcriptase [Bombyx mori]	reverse_transcriptase_[Danaus_plexippus]
LOC101742658	0.994897	22.4479	0.29958	up	5.16e-07	75	GeneID:101742658	protein_coding	Kcmf1	KWMTBOMO03932	E3 ubiquitin-protein ligase KCMF1, partial [Bombyx mori]	PREDICTED:_E3_ubiquitin-protein_ligase_KCMF1_[Bombyx_mori]	E3 ubiquitin-protein ligase KCMF1	zf-MIZ	GO:0008270,GO:0016740	zinc ion binding|transferase activity
LOC101743696	0.996991	21.0716	0.299406	up	0.00112094	70	GeneID:101743696	protein_coding	UNC13B	KWMTBOMO12644	protein unc-13 homolog A isoform X9 [Bombyx mori]	PREDICTED:_protein_unc-13_homolog_A_[Bombyx_mori]	protein unc-13 homolog A		GO:0005509,GO:0005516,GO:0005543,GO:0005794,GO:0005829,GO:0005886,GO:0007268,GO:0007528,GO:0010808,GO:0016020,GO:0016081,GO:0016082,GO:0016188,GO:0017075,GO:0017137,GO:0019992,GO:0030054,GO:0030672,GO:0030742,GO:0031594,GO:0031914,GO:0032009,GO:0035249,GO:0035556,GO:0042734,GO:0043065,GO:0043195,GO:0044305,GO:0048172,GO:0048786,GO:0050714,GO:0060384,GO:0061789,GO:0071333,GO:0090382,GO:0097151,GO:…	calcium ion binding|calmodulin binding|phospholipid binding|Golgi apparatus|cytosol|plasma membrane|chemical synaptic transmission|neuromuscular junction development|positive regulation of synaptic vesicle priming|membrane|synaptic vesicle docking|synaptic vesicle priming|synaptic vesicle maturation|syntaxin-1 binding|Rab GTPase binding|diacylglycerol binding|cell junction|synaptic vesicle membra…	ko04721	Synaptic vesicle cycle
LOC101739883	0.994243	23.8954	0.299295	up	2.71e-07	80	GeneID:101739883	protein_coding	ck	KWMTBOMO01798	myosin-VIIa isoform X1 [Bombyx mori]	PREDICTED:_myosin-VIIa-like_isoform_X1_[Bombyx_mori]	myosin-VIIa		GO:0003774,GO:0003779,GO:0005524,GO:0005737,GO:0005902,GO:0005938,GO:0007015,GO:0007423,GO:0007469,GO:0007605,GO:0008407,GO:0008586,GO:0016459,GO:0016461,GO:0030048,GO:0030898,GO:0031477,GO:0032027,GO:0032529,GO:0035182,GO:0035293,GO:0035317,GO:0042623,GO:0045179,GO:0045180,GO:0045296,GO:0048800,GO:0051015,GO:0070825	motor activity|actin binding|ATP binding|cytoplasm|microvillus|cell cortex|actin filament organization|sensory organ development|antennal development|sensory perception of sound|chaeta morphogenesis|imaginal disc-derived wing vein morphogenesis|myosin complex|unconventional myosin complex|actin filament-based movement|actin-dependent ATPase activity|myosin VII complex|myosin light chain binding|f…
LOC105841796	0.992804	24.2054	0.298802	up	1.86e-08	81	GeneID:105841796	lncRNA	PGBD4	KWMTBOMO11028	piggyBac transposable element-derived protein 4-like [Bicyclus anynana]	PREDICTED:_piggyBac_transposable_element-derived_protein_4-like,_partial_[Polistes_dominula]
LOC105841850	0.997645	21.9801	0.298271	up	0.00170304	73	GeneID:105841850	protein_coding		KWMTBOMO15638	endonuclease-reverse transcriptase [Bombyx mori]	PREDICTED:_uncharacterized_protein_LOC105842659_[Bombyx_mori]	uncharacterized LOC105841850
LOC101739557	0.995813	24.4187	0.298013	up	2.63e-05	82	GeneID:101739557	protein_coding	HARBI1	KWMTBOMO16509	putative nuclease HARBI1 [Bombyx mori]	Putative_nuclease_HARBI1-like_Protein_[Tribolium_castaneum]	putative nuclease HARBI1		GO:0004518,GO:0005634,GO:0005815,GO:0005829,GO:0005886,GO:0046872	nuclease activity|nucleus|microtubule organizing center|cytosol|plasma membrane|metal ion binding
LOC101745526	0.998822	21.4772	0.297811	up	0.0154689	72	GeneID:101745526	protein_coding	onecut	KWMTBOMO15862	LOW QUALITY PROTEIN: hepatocyte nuclear factor 6 [Bombyx mori]	PREDICTED:_homeobox_protein_onecut_[Bombyx_mori]	hepatocyte nuclear factor 6	CUT	GO:0001077,GO:0003677,GO:0005634,GO:0030154,GO:0045944	proximal promoter DNA-binding transcription activator activity, RNA polymerase II-specific|DNA binding|nucleus|cell differentiation|positive regulation of transcription by RNA polymerase II	ko04550	Signaling pathways regulating pluripotency of stem cells
LOC101746155	0.992019	24.1523	0.29772	up	1.16e-09	81	GeneID:101746155	protein_coding	dos	KWMTBOMO00368	uncharacterized protein LOC101746155 isoform X1 [Bombyx mori]	PREDICTED:_uncharacterized_protein_LOC101746155_isoform_X1_[Bombyx_mori]	uncharacterized LOC101746155		GO:0005737,GO:0005886,GO:0007465,GO:0008293,GO:0008595,GO:0019730,GO:0042169,GO:0042461,GO:0045500,GO:0046578	cytoplasm|plasma membrane|R7 cell fate commitment|torso signaling pathway|anterior/posterior axis specification, embryo|antimicrobial humoral response|SH2 domain binding|photoreceptor cell development|sevenless signaling pathway|regulation of Ras protein signal transduction	ko04013	MAPK signaling pathway - fly
LOC101737188	0.966374	23.0617	0.297603	up	1.61e-36	77	GeneID:101737188	protein_coding	MTSS1	KWMTBOMO16364	cell wall protein AWA1 isoform X1 [Spodoptera litura]	PREDICTED:_MTSS1-like_protein_[Amyelois_transitella]	MTSS1-like protein		GO:0001726,GO:0003785,GO:0005102,GO:0005737,GO:0007009,GO:0007155,GO:0007169,GO:0015629,GO:0030035,GO:0030036,GO:0030139,GO:0042802,GO:0050680,GO:0061333,GO:0071498,GO:0072102,GO:0072160,GO:2001013	ruffle|actin monomer binding|signaling receptor binding|cytoplasm|plasma membrane organization|cell adhesion|transmembrane receptor protein tyrosine kinase signaling pathway|actin cytoskeleton|microspike assembly|actin cytoskeleton organization|endocytic vesicle|identical protein binding|negative regulation of epithelial cell proliferation|renal tubule morphogenesis|cellular response to fluid she…
LOC101742223	0.986785	0.810833	0.297579	down	3.2e-06	3	GeneID:101742223	protein_coding	LCT	KWMTBOMO07102	lactase-phlorizin hydrolase [Bombyx mori]	PREDICTED:_lactase-phlorizin_hydrolase-like_[Bombyx_mori]	lactase-phlorizin hydrolase				ko04973,ko00052	Carbohydrate digestion and absorption|Galactose metabolism
LOC101744191	0.994374	25.1855	0.297348	up	1.21e-06	84	GeneID:101744191	protein_coding	DNAAF4	KWMTBOMO06436	dyslexia susceptibility 1 candidate gene 1 protein [Bombyx mori]	PREDICTED:_dyslexia_susceptibility_1_candidate_gene_1_protein_[Bombyx_mori]	dyslexia susceptibility 1 candidate gene 1 protein		GO:0001764,GO:0003341,GO:0005634,GO:0005737,GO:0007368,GO:0030331,GO:0033146,GO:0036158,GO:0036159,GO:0061136	neuron migration|cilium movement|nucleus|cytoplasm|determination of left/right symmetry|estrogen receptor binding|regulation of intracellular estrogen receptor signaling pathway|outer dynein arm assembly|inner dynein arm assembly|regulation of proteasomal protein catabolic process
LOC105841762	0.99529	22.8105	0.297309	up	1.15e-05	76	GeneID:105841762	protein_coding		KWMTBOMO15959	reverse transcriptase [Bombyx mori]	PREDICTED:_uncharacterized_protein_LOC105841762_[Bombyx_mori]	uncharacterized LOC105841762
LOC101738462	0.998299	21.0198	0.297221	up	0.0317908	70	GeneID:101738462	protein_coding		KWMTBOMO11314	uncharacterized protein LOC101738462 isoform X1 [Bombyx mori]	PREDICTED:_uncharacterized_protein_LOC101738462_isoform_X1_[Bombyx_mori]	uncharacterized LOC101738462
LOC105841519	0.997514	23.0202	0.297139	up	0.00159893	77	GeneID:105841519	protein_coding	Lip1	KWMTBOMO04255	lipase 1-like [Bombyx mori]	PREDICTED:_lipase_1-like_[Bombyx_mori]	lipase 1-like		GO:0005576,GO:0007586,GO:0016042,GO:0016298,GO:0044255	extracellular region|digestion|lipid catabolic process|lipase activity|cellular lipid metabolic process	ko04142,ko00100	Lysosome|Steroid biosynthesis
ETH	0.998168	21.197	0.297135	up	0.0140775	71	GeneID:100337635	protein_coding					ecdysis triggering hormone
LOC105842982	0.998299	21.6801	0.297074	up	0.0095407	72	GeneID:105842982	protein_coding		KWMTBOMO15037	uncharacterized protein LOC105842982 isoform X1 [Bombyx mori]	PREDICTED:_uncharacterized_protein_LOC105842982_[Bombyx_mori]	uncharacterized LOC105842982
LOC101745870	0.989533	24.3371	0.295883	up	5.08e-11	81	GeneID:101745870	protein_coding		KWMTBOMO16064	protein-methionine sulfoxide oxidase mical3a isoform X1 [Bombyx mori]	PREDICTED:_protein-methionine_sulfoxide_oxidase_mical3a_isoform_X1_[Bombyx_mori]	uncharacterized LOC101745870
LOC101743692	0.961795	22.6369	0.295807	up	1.77e-39	76	GeneID:101743692	protein_coding	Indy	KWMTBOMO09480	protein I'm not dead yet isoform X1 [Bombyx mori]	PREDICTED:_protein_I'm_not_dead_yet_isoform_X1_[Papilio_xuthus]	protein I'm not dead yet		GO:0005886,GO:0005887,GO:0006814,GO:0006848,GO:0008340,GO:0010889,GO:0015137,GO:0015141,GO:0015744,GO:0015746,GO:0016021,GO:0016323,GO:0050833	plasma membrane|integral component of plasma membrane|sodium ion transport|pyruvate transport|determination of adult lifespan|regulation of sequestering of triglyceride|citrate transmembrane transporter activity|succinate transmembrane transporter activity|succinate transport|citrate transport|integral component of membrane|basolateral plasma membrane|pyruvate transmembrane transporter activity
LOC105842129	0.99071	23.3642	0.295616	up	2.95e-10	78	GeneID:105842129	protein_coding		KWMTBOMO12661	uncharacterized protein LOC105842129 [Bombyx mori]	PREDICTED:_uncharacterized_protein_LOC105842129_[Bombyx_mori]	uncharacterized LOC105842129
LOC101745551	0.998953	25.1856	0.295318	up	0.0360661	84	GeneID:101745551	protein_coding	NOX4	KWMTBOMO05886	NADPH oxidase 4 [Bombyx mori]	PREDICTED:_NADPH_oxidase_4-like_[Bombyx_mori]	NADPH oxidase 4		GO:0000166,GO:0000902,GO:0001666,GO:0001725,GO:0003015,GO:0005634,GO:0005730,GO:0005739,GO:0005789,GO:0005925,GO:0006801,GO:0006954,GO:0007569,GO:0008285,GO:0009055,GO:0010467,GO:0014911,GO:0016021,GO:0016174,GO:0016175,GO:0016324,GO:0019826,GO:0020037,GO:0034599,GO:0042554,GO:0043020,GO:0043065,GO:0043406,GO:0045453,GO:0048471,GO:0050660,GO:0050667,GO:0051496,GO:0051897,GO:0055007,GO:0055114,GO:…	nucleotide binding|cell morphogenesis|response to hypoxia|stress fiber|heart process|nucleus|nucleolus|mitochondrion|endoplasmic reticulum membrane|focal adhesion|superoxide metabolic process|inflammatory response|cell aging|negative regulation of cell proliferation|electron transfer activity|gene expression|positive regulation of smooth muscle cell migration|integral component of membrane|NAD(P)…
LOC101742282	0.997252	22.4669	0.295277	up	0.000881761	75	GeneID:101742282	protein_coding	CYB561D2	KWMTBOMO11491	cytochrome b561 domain-containing protein 2 [Bombyx mori]	PREDICTED:_uncharacterized_protein_LOC106132699_[Amyelois_transitella]	cytochrome b561 domain-containing protein 2		GO:0004322,GO:0005783,GO:0016021,GO:0020037,GO:0031982,GO:0046872	ferroxidase activity|endoplasmic reticulum|integral component of membrane|heme binding|vesicle|metal ion binding
LOC101742673	0.994243	23.6158	0.294543	up	3.86e-07	79	GeneID:101742673	protein_coding	Dnttip1	KWMTBOMO05821	uncharacterized protein LOC101742673 isoform X1 [Bombyx mori]	PREDICTED:_uncharacterized_protein_LOC101742673_isoform_X2_[Bombyx_mori]	uncharacterized LOC101742673		GO:0000118,GO:0003677,GO:0005634,GO:0031491	histone deacetylase complex|DNA binding|nucleus|nucleosome binding
LOC101738011	0.996991	20.7905	0.294452	up	0.0040983	69	GeneID:101738011	protein_coding		KWMTBOMO02117	uncharacterized protein LOC101738011 [Bombyx mori]	PREDICTED:_uncharacterized_protein_LOC106143669_[Amyelois_transitella]	uncharacterized LOC101738011
LOC101738544	0.993589	23.2629	0.294303	up	8.9e-08	78	GeneID:101738544	protein_coding		KWMTBOMO05366	zinc finger and BTB domain-containing protein 17 isoform X2 [Bombyx mori]	PREDICTED:_zinc_finger_protein_821-like_isoform_X1_[Bombyx_mori]	zinc finger and BTB domain-containing protein 17	zf-C2H2
LOC101736983	0.986785	23.5943	0.294142	up	1.62e-15	79	GeneID:101736983	protein_coding	topi	KWMTBOMO08795	transcription factor Ouib isoform X2 [Bombyx mori]	PREDICTED:_gastrula_zinc_finger_protein_XlCGF57.1-like_[Papilio_machaon]	zinc finger protein OZF	zf-C2H2	GO:0000790,GO:0003677,GO:0007140,GO:0007275,GO:0007283,GO:0030154,GO:0046872,GO:0051039	nuclear chromatin|DNA binding|male meiotic nuclear division|multicellular organism development|spermatogenesis|cell differentiation|metal ion binding|positive regulation of transcription involved in meiotic cell cycle
LOC101744985	0.995159	21.6774	0.294116	up	4.66e-06	72	GeneID:101744985	protein_coding	Tret1	KWMTBOMO16119	facilitated trehalose transporter Tret1-like isoform X2 [Bombyx mori]	PREDICTED:_facilitated_trehalose_transporter_Tret1-like_isoform_X2_[Bombyx_mori]	facilitated trehalose transporter Tret1-like		GO:0005886,GO:0015574,GO:0015771,GO:0016021	plasma membrane|trehalose transmembrane transporter activity|trehalose transport|integral component of membrane
LOC101739242	0.99686	23.0162	0.293915	up	0.00011323	77	GeneID:101739242	protein_coding	RALGAPB	KWMTBOMO12383	ral GTPase-activating protein subunit beta-like isoform X2 [Bombyx mori]	PREDICTED:_ral_GTPase-activating_protein_subunit_beta-like_[Bombyx_mori]	ral GTPase-activating protein subunit beta-like		GO:0005096,GO:0046982,GO:0051056,GO:0090630	GTPase activator activity|protein heterodimerization activity|regulation of small GTPase mediated signal transduction|activation of GTPase activity
LOC101737202	0.997252	23.0631	0.293276	up	0.000580627	77	GeneID:101737202	protein_coding		KWMTBOMO10352	uncharacterized protein LOC111359690 isoform X3 [Spodoptera litura]	PREDICTED:_uncharacterized_protein_LOC106142695_[Amyelois_transitella]	pollen-specific leucine-rich repeat extensin-like protein 4
LOC101744006	0.988748	24.2238	0.293273	up	1.2e-11	81	GeneID:101744006	protein_coding		KWMTBOMO00502	uncharacterized protein LOC101744006 [Bombyx mori]	PREDICTED:_uncharacterized_protein_LOC101740840_[Bombyx_mori]	uncharacterized LOC101744006
LOC101744717	0.962188	22.9107	0.29324	up	8.67e-39	77	GeneID:101744717	protein_coding	TANC2	KWMTBOMO13920	protein TANC2 isoform X1 [Bombyx mori]	PREDICTED:_protein_TANC2_[Bombyx_mori]	protein TANC2	Others	GO:0001701,GO:0098978,GO:0099092	in utero embryonic development|glutamatergic synapse|postsynaptic density, intracellular component
LOC110384925	0.997907	22.7493	0.292878	up	0.00187608	76	GeneID:110384925	protein_coding	HARBI1	KWMTBOMO12158	putative nuclease HARBI1 isoform X1 [Helicoverpa armigera]	PREDICTED:_putative_nuclease_HARBI1_[Papilio_machaon]	putative nuclease HARBI1		GO:0004518,GO:0005634,GO:0005815,GO:0005829,GO:0005886,GO:0046872	nuclease activity|nucleus|microtubule organizing center|cytosol|plasma membrane|metal ion binding
LOC101736644	0.999084	23.7708	0.292695	up	0.0394797	79	GeneID:101736644	protein_coding	MAN2B1	KWMTBOMO06101	lysosomal alpha-mannosidase [Bombyx mori]	PREDICTED:_lysosomal_alpha-mannosidase-like_[Bombyx_mori]	lysosomal alpha-mannosidase		GO:0004559,GO:0005764,GO:0005774,GO:0006013,GO:0006517,GO:0007611,GO:0030246,GO:0046872	alpha-mannosidase activity|lysosome|vacuolar membrane|mannose metabolic process|protein deglycosylation|learning or memory|carbohydrate binding|metal ion binding	ko04142,ko00511	Lysosome|Other glycan degradation
LOC101739060	0.979327	22.8117	0.292691	up	1.48e-22	76	GeneID:101739060	protein_coding	Btbd7				uncharacterized LOC101739060		GO:0005634,GO:0007275,GO:0060693	nucleus|multicellular organism development|regulation of branching involved in salivary gland morphogenesis
LOC101741141	0.997122	23.2017	0.29243	up	0.000442563	78	GeneID:101741141	protein_coding		KWMTBOMO15076	uncharacterized protein LOC113504852 [Trichoplusia ni]	PREDICTED:_uncharacterized_protein_LOC101741141_isoform_X3_[Bombyx_mori]	uncharacterized LOC101741141
LOC101746813	0.968991	23.1085	0.292215	up	3.71e-35	77	GeneID:101746813	protein_coding	Rev3l	KWMTBOMO05262	DNA polymerase zeta catalytic subunit isoform X1 [Bombyx mori]	PREDICTED:_DNA_polymerase_zeta_catalytic_subunit_isoform_X1_[Bombyx_mori]	DNA polymerase zeta catalytic subunit		GO:0000166,GO:0003677,GO:0003887,GO:0005730,GO:0006260,GO:0006281,GO:0016035,GO:0042276,GO:0046872,GO:0051539,GO:0090305	nucleotide binding|DNA binding|DNA-directed DNA polymerase activity|nucleolus|DNA replication|DNA repair|zeta DNA polymerase complex|error-prone translesion synthesis|metal ion binding|4 iron, 4 sulfur cluster binding|nucleic acid phosphodiester bond hydrolysis	ko03460	Fanconi anemia pathway
LOC101743348	0.99843	22.406	0.292169	up	0.0138621	75	GeneID:101743348	protein_coding	feh-1	KWMTBOMO08524	protein Fe65 homolog isoform X2 [Bombyx mori]	PREDICTED:_amyloid_beta_A4_precursor_protein-binding_family_B_member_2-like_isoform_X2_[Bombyx_mori]	protein Fe65 homolog		GO:0001540,GO:0002119,GO:0005634,GO:0005737,GO:0005856,GO:0006355,GO:0007631,GO:0008134,GO:0009792	amyloid-beta binding|nematode larval development|nucleus|cytoplasm|cytoskeleton|regulation of transcription, DNA-templated|feeding behavior|transcription factor binding|embryo development ending in birth or egg hatching
LOC101740552	0.998299	22.0634	0.292112	up	0.0122244	74	GeneID:101740552	protein_coding	Hydr2	KWMTBOMO01818	polycomb protein Asx [Bombyx mori]	PREDICTED:_polycomb_protein_Asx_[Papilio_machaon]	abhydrolase domain-containing protein 2		GO:0006629,GO:0016021,GO:0016298,GO:0034338,GO:0036126,GO:0043401,GO:0044255,GO:0046464,GO:0047372,GO:0048240,GO:0051792,GO:0051793,GO:0097524	lipid metabolic process|integral component of membrane|lipase activity|short-chain carboxylesterase activity|sperm flagellum|steroid hormone mediated signaling pathway|cellular lipid metabolic process|acylglycerol catabolic process|acylglycerol lipase activity|sperm capacitation|medium-chain fatty acid biosynthetic process|medium-chain fatty acid catabolic process|sperm plasma membrane
serpin-18	0.70208	19.4017	0.29211	up	0	65	GeneID:100272183	protein_coding		KWMTBOMO09259	reverse transcriptase [Bombyx mori]	reverse_transcriptase_[Bombyx_mori]	serine protease inhibitor 18
LOC105842720	0.998168	22.3186	0.291623	up	0.00570836	75	GeneID:105842720	protein_coding	RTase	KWMTBOMO12784	reverse transcriptase [Bombyx mori]	reverse_transcriptase_[Bombyx_mori]	uncharacterized LOC105842720		GO:0003964,GO:0006313	RNA-directed DNA polymerase activity|transposition, DNA-mediated
LOC101739821	0.997776	20.3969	0.2916	up	0.0148667	68	GeneID:101739821	protein_coding					cecropin-like		GO:0005576,GO:0019731,GO:0045087	extracellular region|antibacterial humoral response|innate immune response
LOC101736988	0.998822	21.6942	0.29103	up	0.0142141	73	GeneID:101736988	protein_coding		KWMTBOMO12480	bumetanide-sensitive sodium-(potassium)-chloride cotransporter isoform X1 [Bombyx mori]	PREDICTED:_bumetanide-sensitive_sodium-(potassium)-chloride_cotransporter-like_isoform_X1_[Papilio_xuthus]	bumetanide-sensitive sodium-(potassium)-chloride cotransporter		GO:0006813,GO:0006814,GO:0015377,GO:0016021	potassium ion transport|sodium ion transport|cation:chloride symporter activity|integral component of membrane	ko04972,ko04970	Pancreatic secretion|Salivary secretion
Jheh-lp2	0.998692	22.2179	0.290741	up	0.0149389	74	GeneID:100307009	protein_coding	JHEH	KWMTBOMO08390	juvenile hormone epoxide hydrolase-like protein 2 isoform X1 [Bombyx mori]	PREDICTED:_juvenile_hormone_epoxide_hydrolase-like_protein_2_isoform_X1_[Bombyx_mori]	juvenile hormone epoxide hydrolase-like protein 2	bHLH	GO:0005789,GO:0016021,GO:0019439,GO:0031090,GO:0033961	endoplasmic reticulum membrane|integral component of membrane|aromatic compound catabolic process|organelle membrane|cis-stilbene-oxide hydrolase activity	ko00981	Insect hormone biosynthesis
LOC105842365	0.996729	22.323	0.290567	up	0.000104083	75	GeneID:105842365	lncRNA		KWMTBOMO04124	uncharacterized protein LOC101746336 [Bombyx mori]	PREDICTED:_uncharacterized_protein_LOC101746336_isoform_X2_[Bombyx_mori]
LOC732885	0.761612	20.0991	0.29023	up	8.88e-267	67	GeneID:732885	protein_coding	SSPO	KWMTBOMO01924	very low-density lipoprotein receptor precursor isoform 1 [Bombyx mori]	very_low-density_lipoprotein_receptor_isoform_1_precursor_[Bombyx_mori]	very low-density lipoprotein receptor		GO:0005615,GO:0007155,GO:0007399,GO:0030154,GO:0030414	extracellular space|cell adhesion|nervous system development|cell differentiation|peptidase inhibitor activity
LOC101740098	0.979458	22.7693	0.290192	up	8.34e-22	76	GeneID:101740098	protein_coding	ABCA3	KWMTBOMO10322	ATP-binding cassette sub-family A ABCA1 [Bombyx mori]	ATP-binding_cassette_sub-family_A_ABCA1_[Bombyx_mori]	ATP-binding cassette sub-family A member 1				ko02010	ABC transporters
LOC105842938	0.863797	21.6891	0.289994	up	8.35e-148	73	GeneID:105842938	lncRNA		KWMTBOMO10051	transmembrane channel-like protein 3 isoform X1 [Helicoverpa armigera]	Transmembrane_channel-like_protein_5_[Papilio_machaon]
serpin-34	0.998953	24.441	0.289953	up	0.0382008	82	GeneID:100190966	protein_coding		KWMTBOMO09206	serine protease inhibitor 34 isoform X1 [Bombyx mori]	PREDICTED:_serine_protease_inhibitor_34_isoform_X1_[Bombyx_mori]	serine protease inhibitor 34
LOC101741978	0.759519	20.1069	0.289867	up	3.67e-269	67	GeneID:101741978	protein_coding		KWMTBOMO14137	uncharacterized protein LOC101741978 [Bombyx mori]	AF117598_1_unknown_[Manduca_sexta]	uncharacterized LOC101741978
LOC105842907	0.998822	21.8065	0.288776	up	0.0144401	73	GeneID:105842907	protein_coding		KWMTBOMO09852	uncharacterized protein LOC113505069 [Trichoplusia ni]	uncharacterized_protein_Dmoj_GI26203_[Drosophila_mojavensis]	uncharacterized LOC105842907
LOC101739785	0.996337	1.64892	0.288741	down	0.000291059	6	GeneID:101739785	protein_coding	Pnlip	KWMTBOMO07482	vitellogenin-2 isoform X2 [Bombyx mori]	PREDICTED:_vitellogenin-2-like_isoform_X1_[Bombyx_mori]	vitellogenin-2		GO:0004806,GO:0005615,GO:0006629,GO:0009791,GO:0016042,GO:0016298,GO:0030299,GO:0046872,GO:0061365	triglyceride lipase activity|extracellular space|lipid metabolic process|post-embryonic development|lipid catabolic process|lipase activity|intestinal cholesterol absorption|metal ion binding|positive regulation of triglyceride lipase activity
CPR130	0.996467	21.4699	0.28848	up	6.6e-05	72	GeneID:100379349	protein_coding		KWMTBOMO12973	cuticular protein RR-2 motif 130 isoform X1 [Bombyx mori]	cuticular_protein_RR-2_motif_130_precursor_[Bombyx_mori]	cuticular protein RR-2 motif 130		GO:0042302	structural constituent of cuticle
LOC101736340	0.998168	22.3687	0.288154	up	0.00724808	75	GeneID:101736340	protein_coding		KWMTBOMO10361	uncharacterized protein LOC101736340 isoform X1 [Bombyx mori]	PREDICTED:_uncharacterized_protein_LOC106141472_[Amyelois_transitella]	uncharacterized LOC101736340
LOC105841939	0.993196	22.939	0.28811	up	2.73e-08	77	GeneID:105841939	protein_coding		KWMTBOMO14394	hypothetical protein B5X24_HaOG202399 [Helicoverpa armigera]	endonuclease-reverse_transcriptase_[Bombyx_mori]	uncharacterized LOC105841939
LOC110385777	0.980113	23.5519	0.287614	up	1.9e-21	79	GeneID:110385777	lncRNA
LOC105841659	0.995421	23.7537	0.28761	up	6.02e-06	79	GeneID:105841659	protein_coding		KWMTBOMO08384	PREDICTED: uncharacterized protein LOC105456676 [Wasmannia auropunctata]	PREDICTED:_uncharacterized_protein_LOC105456676_[Wasmannia_auropunctata]	uncharacterized LOC105841659
LOC101737866	0.979197	23.712	0.287599	up	1.67e-21	79	GeneID:101737866	protein_coding	FHDC1	KWMTBOMO04196	inverted formin-2-like [Bombyx mori]	PREDICTED:_inverted_formin-2-like_[Bombyx_mori]	inverted formin-2-like		GO:0003779,GO:0005794,GO:0005874,GO:0005881,GO:0005929,GO:0008017,GO:0043149,GO:0060271,GO:0090161	actin binding|Golgi apparatus|microtubule|cytoplasmic microtubule|cilium|microtubule binding|stress fiber assembly|cilium assembly|Golgi ribbon formation
LOC101738425	0.963889	22.9391	0.287536	up	5.8e-39	77	GeneID:101738425	protein_coding	gata4	KWMTBOMO10218	uncharacterized protein LOC101738425 isoform X1 [Bombyx mori]	PREDICTED:_uncharacterized_protein_LOC101738425_isoform_X2_[Bombyx_mori]	uncharacterized LOC101738425	zf-GATA	GO:0003677,GO:0003700,GO:0005634,GO:0008270,GO:0043565,GO:0044212,GO:0045893,GO:0045944,GO:0048738	DNA binding|DNA-binding transcription factor activity|nucleus|zinc ion binding|sequence-specific DNA binding|transcription regulatory region DNA binding|positive regulation of transcription, DNA-templated|positive regulation of transcription by RNA polymerase II|cardiac muscle tissue development
LOC101739725	0.998822	19.8323	0.287408	up	0.0208941	66	GeneID:101739725	protein_coding	FAT1	KWMTBOMO09363	protocadherin-16, partial [Bombyx mori]	PREDICTED:_protocadherin-16_[Bombyx_mori]	protocadherin-16
Notch	0.998168	21.4873	0.28708	up	0.0188204	72	GeneID:692561	protein_coding	N	KWMTBOMO08685	Notch [Bombyx mori]	Notch_homolog_[Bombyx_mori]	Notch homolog		GO:0000122,GO:0001708,GO:0001745,GO:0002052,GO:0002213,GO:0003682,GO:0004888,GO:0005509,GO:0005622,GO:0005634,GO:0005654,GO:0005737,GO:0005768,GO:0005770,GO:0005788,GO:0005796,GO:0005829,GO:0005886,GO:0005912,GO:0006110,GO:0007015,GO:0007155,GO:0007157,GO:0007219,GO:0007293,GO:0007297,GO:0007298,GO:0007314,GO:0007346,GO:0007391,GO:0007398,GO:0007400,GO:0007403,GO:0007405,GO:0007411,GO:0007419,GO:…	negative regulation of transcription by RNA polymerase II|cell fate specification|compound eye morphogenesis|positive regulation of neuroblast proliferation|defense response to insect|chromatin binding|transmembrane signaling receptor activity|calcium ion binding|intracellular|nucleus|nucleoplasm|cytoplasm|endosome|late endosome|endoplasmic reticulum lumen|Golgi lumen|cytosol|plasma membrane|adhe…	ko04919,ko04330,ko04320	Thyroid hormone signaling pathway|Notch signaling pathway|Dorso-ventral axis formation
LOC100101225	0.99058	23.8302	0.286844	up	6.98e-11	80	GeneID:100101225	protein_coding		KWMTBOMO12058	collagen alpha-1(IX) chain [Bombyx mori]	PREDICTED:_collagen_alpha-1(IX)_chain-like_[Papilio_xuthus]	methylated DNA-protein cysteine methyltransferase
LOC110385221	0.998692	20.869	0.286806	up	0.0139228	70	GeneID:110385221	protein_coding		KWMTBOMO12169	PREDICTED: uncharacterized protein LOC106126637 [Papilio xuthus]	PREDICTED:_uncharacterized_protein_LOC106126637_[Papilio_xuthus]	uncharacterized LOC110385221
LOC101735339	0.994636	23.725	0.286611	up	4.69e-07	79	GeneID:101735339	protein_coding	Hip14	KWMTBOMO07244	hypothetical protein KGM_205793 [Danaus plexippus plexippus]	hypothetical_protein_KGM_20562_[Danaus_plexippus]	probable protein S-acyltransferase 23	Others	GO:0000139,GO:0005794,GO:0007268,GO:0007283,GO:0008021,GO:0016021,GO:0016079,GO:0018345,GO:0019706,GO:0030054,GO:0042734,GO:0045202,GO:0050714	Golgi membrane|Golgi apparatus|chemical synaptic transmission|spermatogenesis|synaptic vesicle|integral component of membrane|synaptic vesicle exocytosis|protein palmitoylation|protein-cysteine S-palmitoyltransferase activity|cell junction|presynaptic membrane|synapse|positive regulation of protein secretion
LOC105842854	0.997907	21.7713	0.286363	up	0.00197715	73	GeneID:105842854	protein_coding		KWMTBOMO00190	hypothetical protein B5V51_12836 [Heliothis virescens]	kettin_protein_[Danaus_plexippus]	titin-like
LOC101744140	0.995028	23.103	0.286304	up	1.85e-06	77	GeneID:101744140	protein_coding	HRH2	KWMTBOMO00329	probable G-protein coupled receptor 52 isoform X1 [Bombyx mori]	PREDICTED:_probable_G-protein_coupled_receptor_52_isoform_X1_[Bombyx_mori]	probable G-protein coupled receptor 52		GO:0001696,GO:0004969,GO:0005886,GO:0016021,GO:0045907	gastric acid secretion|histamine receptor activity|plasma membrane|integral component of membrane|positive regulation of vasoconstriction
LOC101744309	0.929478	23.2249	0.286028	up	3.37e-75	78	GeneID:101744309	protein_coding	Pcbp3	KWMTBOMO05115	poly(rC)-binding protein 3 isoform X7 [Bombyx mori]	PREDICTED:_poly(rC)-binding_protein_3_isoform_X3_[Papilio_polytes]	poly(rC)-binding protein 3	Others	GO:0000122,GO:0001227,GO:0003690,GO:0003723,GO:0005737,GO:1990829	negative regulation of transcription by RNA polymerase II|DNA-binding transcription repressor activity, RNA polymerase II-specific|double-stranded DNA binding|RNA binding|cytoplasm|C-rich single-stranded DNA binding
LOC101737728	0.998168	21.0939	0.28585	up	0.0188577	71	GeneID:101737728	protein_coding	CYP4C1	KWMTBOMO12746	cytochrome P450 [Bombyx mori]	PREDICTED:_cytochrome_P450_4C1-like_[Bombyx_mori]	cytochrome P450 4C1-like		GO:0005506,GO:0005789,GO:0020037,GO:0031090,GO:0070330	iron ion binding|endoplasmic reticulum membrane|heme binding|organelle membrane|aromatase activity
LOC101744198	0.998299	21.6892	0.285788	up	0.00934133	73	GeneID:101744198	protein_coding	Slc41a2	KWMTBOMO16132	reverse transcriptase [Bombyx mori]	reverse_transcriptase_[Bombyx_mori]	solute carrier family 41 member 1		GO:0005886,GO:0016021,GO:0070838,GO:0072509	plasma membrane|integral component of membrane|divalent metal ion transport|divalent inorganic cation transmembrane transporter activity
LOC100272001	0.787518	20.386	0.285531	up	1.15e-227	68	GeneID:100272001	protein_coding	SERPINB1	KWMTBOMO13891	mucin-17 [Bombyx mori]	serpin-27_[Bombyx_mori]	serine protease inhibitor 27		GO:0004867,GO:0005615,GO:0005737,GO:0010951	serine-type endopeptidase inhibitor activity|extracellular space|cytoplasm|negative regulation of endopeptidase activity
LOC101747015	0.997907	20.3553	0.285306	up	0.0124232	68	GeneID:101747015	protein_coding		KWMTBOMO13629	uncharacterized protein LOC101747015 [Bombyx mori]	JH-inducible_protein_[Danaus_plexippus]	uncharacterized LOC101747015
CPH28	0.758472	20.1038	0.285042	up	5.92e-270	67	GeneID:100379468	protein_coding		KWMTBOMO06989	TPA: putative cuticle protein [Bombyx mori]	cuticular_protein_hypothetical_28_precursor_[Bombyx_mori]	cuticular protein hypothetical 28
LOC101737048	0.998692	21.1997	0.284716	up	0.015761	71	GeneID:101737048	protein_coding	CG4585	KWMTBOMO14501	ceramide phosphoethanolamine synthase [Bombyx mori]	Pre-mRNA-splicing_factor_ATP-dependent_RNA_helicase-like_protein_cdc28_[Papilio_xuthus]	ceramide phosphoethanolamine synthase		GO:0000139,GO:0005886,GO:0006665,GO:0016021,GO:0016740	Golgi membrane|plasma membrane|sphingolipid metabolic process|integral component of membrane|transferase activity
LOC105841836	0.998168	23.2583	0.284523	up	0.00434811	78	GeneID:105841836	protein_coding		KWMTBOMO10120	hypothetical protein B5V51_6283 [Heliothis virescens]	blastopia_polyprotein_[Lasius_niger]	uncharacterized LOC105841836
GlcNAcase3	0.996598	21.1756	0.284265	up	0.000389025	71	GeneID:692647	protein_coding	HEXB	KWMTBOMO04299	beta-N-acetylglucosaminidase 2 [Bombyx mori]	beta-N-acetylglucosaminidase_2_precursor_[Bombyx_mori]	beta-N-acetylglucosaminidase 3		GO:0001501,GO:0001669,GO:0004563,GO:0005576,GO:0006687,GO:0006689,GO:0006874,GO:0007040,GO:0007341,GO:0007605,GO:0007626,GO:0008049,GO:0008360,GO:0008375,GO:0008654,GO:0009313,GO:0016020,GO:0019915,GO:0030207,GO:0030214,GO:0035578,GO:0042340,GO:0042552,GO:0042582,GO:0042803,GO:0043202,GO:0043312,GO:0043615,GO:0044267,GO:0045944,GO:0046982,GO:0048477,GO:0050885,GO:0070062,GO:0102148	skeletal system development|acrosomal vesicle|beta-N-acetylhexosaminidase activity|extracellular region|glycosphingolipid metabolic process|ganglioside catabolic process|cellular calcium ion homeostasis|lysosome organization|penetration of zona pellucida|sensory perception of sound|locomotory behavior|male courtship behavior|regulation of cell shape|acetylglucosaminyltransferase activity|phosphol…	ko00520,ko00604,ko00511,ko00603,ko00531,ko04142	Amino sugar and nucleotide sugar metabolism|Glycosphingolipid biosynthesis - ganglio series|Other glycan degradation|Glycosphingolipid biosynthesis - globo series|Glycosaminoglycan degradation|Lysosome
LOC101737222	0.996467	20.6536	0.284231	up	0.000280447	69	GeneID:101737222	protein_coding	Scarb1	KWMTBOMO14011	scavenger receptor class B member 1 [Bombyx mori]	PREDICTED:_scavenger_receptor_class_B_member_1_[Amyelois_transitella]	scavenger receptor class B member 1		GO:0001530,GO:0001540,GO:0001786,GO:0001875,GO:0001935,GO:0005319,GO:0005737,GO:0005886,GO:0005887,GO:0005901,GO:0006694,GO:0006702,GO:0006707,GO:0006869,GO:0006910,GO:0008035,GO:0009986,GO:0010867,GO:0010886,GO:0010899,GO:0015914,GO:0015920,GO:0030169,GO:0031528,GO:0032497,GO:0033344,GO:0034186,GO:0034375,GO:0034383,GO:0034384,GO:0035461,GO:0042632,GO:0042803,GO:0043231,GO:0043534,GO:0043654,GO:…	lipopolysaccharide binding|amyloid-beta binding|phosphatidylserine binding|lipopolysaccharide receptor activity|endothelial cell proliferation|lipid transporter activity|cytoplasm|plasma membrane|integral component of plasma membrane|caveola|steroid biosynthetic process|androgen biosynthetic process|cholesterol catabolic process|lipid transport|phagocytosis, recognition|high-density lipoprotein p…
LOC101741886	0.998822	20.8411	0.284199	up	0.0157985	70	GeneID:101741886	protein_coding		KWMTBOMO00017	uncharacterized protein LOC105841884 [Bombyx mori]	PREDICTED:_uncharacterized_protein_LOC105841884_[Bombyx_mori]	uncharacterized LOC101741886
LOC105842700	0.988617	23.7603	0.284025	up	4.24e-12	79	GeneID:105842700	protein_coding		KWMTBOMO14631	uncharacterized protein LOC113393473 [Vanessa tameamea]	PREDICTED:_uncharacterized_protein_LOC106721395_[Papilio_machaon]	protein ANTAGONIST OF LIKE HETEROCHROMATIN PROTEIN 1	HTH
LOC101745610	0.991234	0.665106	0.283064	down	0.000491686	2	GeneID:101745610	protein_coding	cah-5	KWMTBOMO03210	carbonic anhydrase 2 [Bombyx mori]	PREDICTED:_carbonic_anhydrase_2-like_[Bombyx_mori]	carbonic anhydrase 2		GO:0004089,GO:0005576,GO:0008270	carbonate dehydratase activity|extracellular region|zinc ion binding
LOC101740445	0.85176	21.432	0.282933	up	2.71e-158	72	GeneID:101740445	protein_coding	Mast4	KWMTBOMO15905	microtubule-associated serine/threonine-protein kinase 3 isoform X5 [Bombyx mori]	PREDICTED:_microtubule-associated_serine/threonine-protein_kinase_3_isoform_X3_[Bombyx_mori]	microtubule-associated serine/threonine-protein kinase 3		GO:0000287,GO:0004674,GO:0005524,GO:0005737,GO:0007010,GO:0018105,GO:0035556	magnesium ion binding|protein serine/threonine kinase activity|ATP binding|cytoplasm|cytoskeleton organization|peptidyl-serine phosphorylation|intracellular signal transduction
LOC101739536	0.998822	20.2922	0.282593	up	0.023713	68	GeneID:101739536	protein_coding	CECB1				cecropin-B-like		GO:0005576,GO:0019731,GO:0045087	extracellular region|antibacterial humoral response|innate immune response
LOC101742639	0.996337	24.6353	0.282476	up	0.000124302	82	GeneID:101742639	protein_coding	CG7708	KWMTBOMO03166	high-affinity choline transporter [Danaus plexippus plexippus]	high-affinity_choline_transporter_[Trichoplusia_ni]	high-affinity choline transporter 1		GO:0003333,GO:0005307,GO:0008292,GO:0015171,GO:0015220,GO:0015871,GO:0016021,GO:0033265	amino acid transmembrane transport|choline:sodium symporter activity|acetylcholine biosynthetic process|amino acid transmembrane transporter activity|choline transmembrane transporter activity|choline transport|integral component of membrane|choline binding	ko04725	Cholinergic synapse
LOC101735314	0.794191	20.6	0.282085	up	8.82e-225	69	GeneID:101735314	protein_coding	purb	KWMTBOMO16040	transcriptional activator protein Pur-alpha isoform X6 [Bombyx mori]	PREDICTED:_transcriptional_activator_protein_Pur-alpha_isoform_X3_[Bombyx_mori]	transcriptional activator protein Pur-alpha	Others	GO:0000977,GO:0001227,GO:0003690,GO:0005634,GO:0008283,GO:0030154,GO:0032422,GO:0043565	RNA polymerase II regulatory region sequence-specific DNA binding|DNA-binding transcription repressor activity, RNA polymerase II-specific|double-stranded DNA binding|nucleus|cell proliferation|cell differentiation|purine-rich negative regulatory element binding|sequence-specific DNA binding
LOC101741853	0.987832	23.8143	0.281751	up	8.51e-13	80	GeneID:101741853	protein_coding	sup-9	KWMTBOMO15942	potassium channel subfamily K member 9 [Bombyx mori]	PREDICTED:_potassium_channel_subfamily_K_member_9-like_[Amyelois_transitella]	potassium channel subfamily K member 9		GO:0005267,GO:0005887,GO:0006813,GO:0006937,GO:0022841,GO:0036195,GO:0055120,GO:0071805	potassium channel activity|integral component of plasma membrane|potassium ion transport|regulation of muscle contraction|potassium ion leak channel activity|muscle cell projection membrane|striated muscle dense body|potassium ion transmembrane transport	ko04925	Aldosterone synthesis and secretion
LOC101735593	0.99843	23.7548	0.281692	up	0.0104879	79	GeneID:101735593	protein_coding	Grik4	KWMTBOMO05161	uncharacterized protein LOC101735593 [Bombyx mori]	PREDICTED:_uncharacterized_protein_LOC101735733_[Bombyx_mori]	uncharacterized LOC101735593		GO:0005634,GO:0005886,GO:0008066,GO:0015277,GO:0016020,GO:0030054,GO:0030424,GO:0030425,GO:0032983,GO:0035249,GO:0042734,GO:0043195,GO:0043204,GO:0045202,GO:0045211,GO:0050804,GO:0098686,GO:0098978,GO:0099055,GO:0099056	nucleus|plasma membrane|glutamate receptor activity|kainate selective glutamate receptor activity|membrane|cell junction|axon|dendrite|kainate selective glutamate receptor complex|synaptic transmission, glutamatergic|presynaptic membrane|terminal bouton|perikaryon|synapse|postsynaptic membrane|modulation of chemical synaptic transmission|hippocampal mossy fiber to CA3 synapse|glutamatergic synaps…
LOC101745725	0.998822	20.4363	0.281521	up	0.0183679	68	GeneID:101745725	protein_coding	nrv2	KWMTBOMO01639	sodium/potassium-transporting ATPase subunit beta-2 [Bombyx mori]	PREDICTED:_sodium/potassium-transporting_ATPase_subunit_beta-2-like_[Amyelois_transitella]	sodium/potassium-transporting ATPase subunit beta-2		GO:0001671,GO:0005886,GO:0005890,GO:0005918,GO:0006812,GO:0006883,GO:0007424,GO:0007605,GO:0010107,GO:0010248,GO:0019991,GO:0030007,GO:0030424,GO:0035151,GO:0035158,GO:0035159,GO:0036376,GO:0060857,GO:0061343	ATPase activator activity|plasma membrane|sodium:potassium-exchanging ATPase complex|septate junction|cation transport|cellular sodium ion homeostasis|open tracheal system development|sensory perception of sound|potassium ion import|establishment or maintenance of transmembrane electrochemical gradient|septate junction assembly|cellular potassium ion homeostasis|axon|regulation of tube size, open…	ko04971,ko04976,ko04024,ko04973,ko04974,ko04972,ko04960,ko04964,ko04970,ko04261,ko04961,ko04911,ko04978,ko04919,ko04918,ko04022,ko04260	Gastric acid secretion|Bile secretion|cAMP signaling pathway|Carbohydrate digestion and absorption|Protein digestion and absorption|Pancreatic secretion|Aldosterone-regulated sodium reabsorption|Proximal tubule bicarbonate reclamation|Salivary secretion|Adrenergic signaling in cardiomyocytes|Endocrine and other factor-regulated calcium reabsorption|Insulin secretion|Mineral absorption|Thyroid hor…
LOC101742330	0.997776	19.7486	0.281133	up	0.0238229	66	GeneID:101742330	protein_coding		KWMTBOMO14354	probable basic-leucine zipper transcription factor I isoform X2 [Bombyx mori]	PREDICTED:_transcription_factor_SPT20_homolog_[Papilio_polytes]	probable basic-leucine zipper transcription factor I
LOC101736853	0.996206	23.7314	0.280715	up	0.000111788	79	GeneID:101736853	protein_coding	ush	KWMTBOMO01701	zinc finger protein ush isoform X2 [Bombyx mori]	PREDICTED:_zinc_finger_protein_ush_isoform_X1_[Bombyx_mori]	zinc finger protein ush	zf-C2H2	GO:0000122,GO:0001078,GO:0001085,GO:0001102,GO:0002805,GO:0003677,GO:0005634,GO:0006355,GO:0007390,GO:0007391,GO:0007393,GO:0007398,GO:0007507,GO:0008134,GO:0008258,GO:0009996,GO:0022416,GO:0030097,GO:0035167,GO:0035169,GO:0035170,GO:0042440,GO:0042690,GO:0043433,GO:0046665,GO:0046872,GO:0048542,GO:0048749	negative regulation of transcription by RNA polymerase II|proximal promoter DNA-binding transcription repressor activity, RNA polymerase II-specific|RNA polymerase II transcription factor binding|RNA polymerase II activating transcription factor binding|regulation of antimicrobial peptide biosynthetic process|DNA binding|nucleus|regulation of transcription, DNA-templated|germ-band shortening|dors…
LOC101745114	0.997907	20.0985	0.280615	up	0.008547	67	GeneID:101745114	protein_coding	Pdss2	KWMTBOMO00824	decaprenyl-diphosphate synthase subunit 2 [Bombyx mori]	PREDICTED:_decaprenyl-diphosphate_synthase_subunit_2-like_[Amyelois_transitella]	decaprenyl-diphosphate synthase subunit 2		GO:0000010,GO:0005739,GO:0005829,GO:0006744,GO:0008299,GO:0046982,GO:0050878,GO:0051290,GO:1990234	trans-hexaprenyltranstransferase activity|mitochondrion|cytosol|ubiquinone biosynthetic process|isoprenoid biosynthetic process|protein heterodimerization activity|regulation of body fluid levels|protein heterotetramerization|transferase complex	ko00900	Terpenoid backbone biosynthesis
LOC101741272	0.996729	20.8326	0.280489	up	0.000802889	70	GeneID:101741272	protein_coding		KWMTBOMO06261	uncharacterized protein LOC101741272 [Bombyx mori]	PREDICTED:_uncharacterized_protein_LOC101741272_[Bombyx_mori]	uncharacterized LOC101741272
LOC101743550	0.989271	24.8715	0.280489	up	3.65e-11	83	GeneID:101743550	protein_coding	Ald	KWMTBOMO09555	fructose-bisphosphate aldolase isoform X1 [Bombyx mori]	PREDICTED:_fructose-bisphosphate_aldolase_isoform_X1_[Bombyx_mori]	fructose-bisphosphate aldolase		GO:0004332,GO:0005829,GO:0006096,GO:0007498,GO:0030018,GO:0031430,GO:0042593	fructose-bisphosphate aldolase activity|cytosol|glycolytic process|mesoderm development|Z disc|M band|glucose homeostasis	ko00710,ko00680,ko01200,ko01230,ko00030,ko00051,ko00010	Carbon fixation in photosynthetic organisms|Methane metabolism|Carbon metabolism|Biosynthesis of amino acids|Pentose phosphate pathway|Fructose and mannose metabolism|Glycolysis / Gluconeogenesis
LOC101736190	0.992542	24.6479	0.280151	up	5.84e-08	82	GeneID:101736190	protein_coding	RHBDL3	KWMTBOMO09488	rhomboid-related protein 2 isoform X1 [Bombyx mori]	PREDICTED:_rhomboid-related_protein_2_isoform_X1_[Bombyx_mori]	rhomboid-related protein 2		GO:0004252,GO:0005509,GO:0016021	serine-type endopeptidase activity|calcium ion binding|integral component of membrane
LOC105842723	0.998822	21.8692	0.280116	up	0.0143409	73	GeneID:105842723	protein_coding		KWMTBOMO00450	uncharacterized protein LOC105842723 [Bombyx mori]	PREDICTED:_uncharacterized_protein_LOC105842723_[Bombyx_mori]	uncharacterized LOC105842723
LOC101744825	0.997122	22.7697	0.280098	up	0.000513656	76	GeneID:101744825	protein_coding	TBC1D5	KWMTBOMO04909	TBC1 domain family member 5 [Bombyx mori]	PREDICTED:_TBC1_domain_family_member_5_[Bombyx_mori]	TBC1 domain family member 5		GO:0002092,GO:0005096,GO:0005776,GO:0005794,GO:0005829,GO:0006886,GO:0006914,GO:0010008,GO:0016236,GO:0017137,GO:0030904,GO:0035612,GO:0042147,GO:0042594,GO:0043231,GO:0090630,GO:1905394	positive regulation of receptor internalization|GTPase activator activity|autophagosome|Golgi apparatus|cytosol|intracellular protein transport|autophagy|endosome membrane|macroautophagy|Rab GTPase binding|retromer complex|AP-2 adaptor complex binding|retrograde transport, endosome to Golgi|response to starvation|intracellular membrane-bounded organelle|activation of GTPase activity|retromer comp…
LOC101744457	0.998953	23.9267	0.279707	up	0.0364054	80	GeneID:101744457	protein_coding	UQCRC2	KWMTBOMO12793	cytochrome b-c1 complex subunit 2, mitochondrial isoform X2 [Bombyx mori]	PREDICTED:_probable_mitochondrial-processing_peptidase_subunit_beta_isoform_X1_[Amyelois_transitella]	cytochrome b-c1 complex subunit 2, mitochondrial		GO:0004222,GO:0005654,GO:0005739,GO:0005743,GO:0005750,GO:0005751,GO:0006119,GO:0006627,GO:0009060,GO:0043209,GO:0044877,GO:0046872	metalloendopeptidase activity|nucleoplasm|mitochondrion|mitochondrial inner membrane|mitochondrial respiratory chain complex III|mitochondrial respiratory chain complex IV|oxidative phosphorylation|protein processing involved in protein targeting to mitochondrion|aerobic respiration|myelin sheath|protein-containing complex binding|metal ion binding	ko00190,ko04260	Oxidative phosphorylation|Cardiac muscle contraction
LOC101743946	0.998953	24.83	0.2797	up	0.0312312	83	GeneID:101743946	protein_coding		KWMTBOMO03409	uncharacterized protein LOC101743946 isoform X2 [Bombyx mori]	PREDICTED:_uncharacterized_protein_LOC101743946_[Bombyx_mori]	uncharacterized LOC101743946
LOC105841945	0.996598	20.3337	0.279538	up	0.000275406	68	GeneID:105841945	protein_coding		KWMTBOMO10902	mariner transposase [Bombyx mori]	mariner_transposase_[Bombyx_mori]	uncharacterized LOC105841945
LOC101735559	0.997252	22.0879	0.279429	up	0.000922579	74	GeneID:101735559	protein_coding	CERS5	KWMTBOMO09500	ceramide synthase 6 isoform X2 [Bombyx mori]	PREDICTED:_ceramide_synthase_6-like_isoform_X1_[Bombyx_mori]	ceramide synthase 6	Homeobox	GO:0003677,GO:0005783,GO:0005789,GO:0016021,GO:0030148,GO:0031965,GO:0046513,GO:0050291	DNA binding|endoplasmic reticulum|endoplasmic reticulum membrane|integral component of membrane|sphingolipid biosynthetic process|nuclear membrane|ceramide biosynthetic process|sphingosine N-acyltransferase activity	ko04071,ko00600	Sphingolipid signaling pathway|Sphingolipid metabolism
LOC101735992	0.998822	20.9416	0.279251	up	0.0167356	70	GeneID:101735992	protein_coding	unc-22	KWMTBOMO16029	twitchin isoform X5 [Galleria mellonella]	PREDICTED:_twitchin_[Amyelois_transitella]	twitchin		GO:0004674,GO:0005516,GO:0005524,GO:0005865,GO:0006936,GO:0008307,GO:0008344,GO:0018105,GO:0018107,GO:0019901,GO:0030017,GO:0030018,GO:0031430,GO:0031672,GO:0035095,GO:0040017,GO:0045214,GO:0045989,GO:0046872,GO:0051015,GO:0051371,GO:0051782,GO:0060298	protein serine/threonine kinase activity|calmodulin binding|ATP binding|striated muscle thin filament|muscle contraction|structural constituent of muscle|adult locomotory behavior|peptidyl-serine phosphorylation|peptidyl-threonine phosphorylation|protein kinase binding|sarcomere|Z disc|M band|A band|behavioral response to nicotine|positive regulation of locomotion|sarcomere organization|positive …
CPR24	0.979197	1.1661	0.279034	down	9.09e-14	4	GeneID:100379443	protein_coding	LCP17	KWMTBOMO13164	TPA: putative cuticle protein [Bombyx mori]	cuticular_protein_RR-1_motif_24_precursor_[Bombyx_mori]	cuticular protein RR-1 motif 24		GO:0042302	structural constituent of cuticle
LOC110384970	0.998822	21.9347	0.278924	up	0.0133656	73	GeneID:110384970	lncRNA
LOC101743505	0.995421	24.3089	0.278356	up	8.2e-06	81	GeneID:101743505	protein_coding		KWMTBOMO07711	carboxylesterase ae18 [Bombyx mori]	carboxyl/choline_esterase_CCE006d_[Helicoverpa_armigera]	juvenile hormone esterase-like		GO:0004453	juvenile-hormone esterase activity	ko00564,ko04725	Glycerophospholipid metabolism|Cholinergic synapse
LOC110385109	0.998692	21.8448	0.277615	up	0.0140775	73	GeneID:110385109	protein_coding					uncharacterized LOC110385109
LOC101741158	0.967552	23.4005	0.277567	up	4.76e-33	78	GeneID:101741158	protein_coding	Fur2	KWMTBOMO12443	furin-like protease 2 [Bombyx mori]	Endoprotease_FURIN_[Spodoptera_frugiperda]	furin-like protease 2		GO:0004252,GO:0005886,GO:0016021,GO:0051048	serine-type endopeptidase activity|plasma membrane|integral component of membrane|negative regulation of secretion
LOC105841718	0.998822	22.1334	0.277356	up	0.0164215	74	GeneID:105841718	protein_coding		KWMTBOMO07469	uncharacterized protein LOC113227151 [Hyposmocoma kahamanoa]	PREDICTED:_uncharacterized_protein_LOC106132814_[Amyelois_transitella]	uncharacterized LOC105841718
LOC101739889	0.863012	21.7946	0.277355	up	2e-143	73	GeneID:101739889	protein_coding	ARHGAP20	KWMTBOMO01291	uncharacterized protein LOC101739889 [Bombyx mori]	PREDICTED:_uncharacterized_protein_LOC101739889_isoform_X1_[Bombyx_mori]	uncharacterized LOC101739889
LOC105842663	0.988094	24.1129	0.27726	up	4.39e-13	81	GeneID:105842663	lncRNA		KWMTBOMO09073	protein ECT2 isoform X3 [Bombyx mori]	PREDICTED:_protein_ECT2_isoform_X3_[Bombyx_mori]
LOC101743553	0.996598	22.1949	0.276818	up	7.92e-05	74	GeneID:101743553	protein_coding	DOLPP1	KWMTBOMO01880	dolichyldiphosphatase 1-like [Bombyx mori]	PREDICTED:_dolichyldiphosphatase_1-like_[Bombyx_mori]	dolichyldiphosphatase 1-like		GO:0005789,GO:0006486,GO:0016021,GO:0047874	endoplasmic reticulum membrane|protein glycosylation|integral component of membrane|dolichyldiphosphatase activity	ko00510	N-Glycan biosynthesis
LOC105841605	0.997776	22.8808	0.276478	up	0.0017038	76	GeneID:105841605	protein_coding		KWMTBOMO08428	uncharacterized protein LOC105841605 [Bombyx mori]	PREDICTED:_intracellular_protein_transport_protein_USO1-like_[Bombyx_mori]	uncharacterized LOC105841605
LOC101744188	0.99843	23.4662	0.276363	up	0.00798513	78	GeneID:101744188	protein_coding					uncharacterized LOC101744188
LOC105841829	0.991626	23.96	0.276085	up	7.46e-10	80	GeneID:105841829	protein_coding		KWMTBOMO04686	uncharacterized protein LOC105841829 [Bombyx mori]	PREDICTED:_mucin-1-like,_partial_[Bombyx_mori]	translation initiation factor IF-2
LOC101741197	0.998168	20.6562	0.275896	up	0.0103529	69	GeneID:101741197	protein_coding	clvs1	KWMTBOMO09879	clavesin-1 [Bombyx mori]	PREDICTED:_uncharacterized_protein_LOC101746829_isoform_X2_[Bombyx_mori]	clavesin-1		GO:0005768,GO:0005802,GO:0007040,GO:0030136,GO:0031901,GO:0080025	endosome|trans-Golgi network|lysosome organization|clathrin-coated vesicle|early endosome membrane|phosphatidylinositol-3,5-bisphosphate binding
LOC101741635	0.997907	21.8139	0.275733	up	0.0045737	73	GeneID:101741635	protein_coding	sws	KWMTBOMO08688	neuropathy target esterase sws isoform X6 [Bombyx mori]	PREDICTED:_neuropathy_target_esterase_sws_isoform_X3_[Bombyx_mori]	neuropathy target esterase sws		GO:0004622,GO:0005789,GO:0006643,GO:0007399,GO:0016021,GO:0016042,GO:0034349,GO:0046470,GO:0051402,GO:0061024	lysophospholipase activity|endoplasmic reticulum membrane|membrane lipid metabolic process|nervous system development|integral component of membrane|lipid catabolic process|glial cell apoptotic process|phosphatidylcholine metabolic process|neuron apoptotic process|membrane organization	ko00564	Glycerophospholipid metabolism
LOC101744460	0.985346	23.8907	0.275308	up	7.7e-15	80	GeneID:101744460	protein_coding		KWMTBOMO12083	uncharacterized protein LOC101744460 isoform X1 [Bombyx mori]	PREDICTED:_uncharacterized_protein_LOC101744460_isoform_X1_[Bombyx_mori]	uncharacterized LOC101744460
LOC101739084	0.994505	24.3521	0.27472	up	1.89e-06	81	GeneID:101739084	protein_coding	AGRN	KWMTBOMO02791	agrin isoform X2 [Bombyx mori]	PREDICTED:_agrin-like_[Amyelois_transitella]	agrin				ko04512	ECM-receptor interaction
LOC101738390	0.996337	24.3482	0.274323	up	0.000164447	81	GeneID:101738390	protein_coding		KWMTBOMO14929	uncharacterized protein LOC101738390 [Bombyx mori]	PREDICTED:_uncharacterized_protein_LOC101738390_[Bombyx_mori]	uncharacterized LOC101738390
Hr3	0.770378	20.272	0.274283	up	1.44e-255	68	GeneID:692562	protein_coding	HR3	KWMTBOMO00829	probable nuclear hormone receptor HR3 isoform X1 [Helicoverpa armigera]	putative_nuclear_hormone_receptor_HR3_[Papilio_xuthus]	hormone receptor 3	THR-like	GO:0003707,GO:0004887,GO:0005634,GO:0008270,GO:0043565	steroid hormone receptor activity|thyroid hormone receptor activity|nucleus|zinc ion binding|sequence-specific DNA binding
LOC105841703	0.997907	21.4973	0.274192	up	0.00389771	72	GeneID:105841703	protein_coding	ZNF646	KWMTBOMO14576	Zinc finger protein Xfin [Papilio machaon]	hypothetical_protein_KGM_16712_[Danaus_plexippus]	zinc finger imprinted 3	zf-C2H2	GO:0000981,GO:0003677,GO:0003700,GO:0005634,GO:0006355,GO:0046872	DNA-binding transcription factor activity, RNA polymerase II-specific|DNA binding|DNA-binding transcription factor activity|nucleus|regulation of transcription, DNA-templated|metal ion binding
LOC101737231	0.996075	24.5581	0.274186	up	7.22e-05	82	GeneID:101737231	protein_coding	glud1	KWMTBOMO03689	glutamate dehydrogenase, mitochondrial [Bombyx mori]	PREDICTED:_glutamate_dehydrogenase,_mitochondrial-like_[Bombyx_mori]	glutamate dehydrogenase, mitochondrial		GO:0004353,GO:0005524,GO:0005525,GO:0005759,GO:0006541,GO:0072350	glutamate dehydrogenase [NAD(P)+] activity|ATP binding|GTP binding|mitochondrial matrix|glutamine metabolic process|tricarboxylic acid metabolic process	ko00910,ko00471,ko04964,ko01200,ko00250,ko00220	Nitrogen metabolism|D-Glutamine and D-glutamate metabolism|Proximal tubule bicarbonate reclamation|Carbon metabolism|Alanine, aspartate and glutamate metabolism|Arginine biosynthesis
LOC101741829	0.994374	24.7491	0.274122	up	2.72e-06	83	GeneID:101741829	protein_coding		KWMTBOMO13928	uncharacterized protein LOC101741829 [Bombyx mori]	PREDICTED:_PWWP_domain-containing_protein_2A-like_[Amyelois_transitella]	uncharacterized LOC101741829
LOC110386516	0.997383	24.1334	0.273898	up	0.00184973	81	GeneID:110386516	lncRNA		KWMTBOMO13708	mariner transposase [Bombyx mori]	mariner_transposase_[Bombyx_mori]
LOC101741009	0.999084	23.2135	0.273834	up	0.0435591	78	GeneID:101741009	protein_coding	liph	KWMTBOMO10584	pancreatic triacylglycerol lipase [Bombyx mori]	neutral_lipase_[Helicoverpa_armigera]	pancreatic triacylglycerol lipase		GO:0005576,GO:0016020,GO:0016042,GO:0052689	extracellular region|membrane|lipid catabolic process|carboxylic ester hydrolase activity
LOC101742035	0.994374	24.6137	0.273774	up	1.58e-06	82	GeneID:101742035	lncRNA	Lar	KWMTBOMO06814	tyrosine-protein phosphatase Lar isoform X6 [Spodoptera litura]	PREDICTED:_tyrosine-protein_phosphatase_Lar_isoform_X5_[Papilio_xuthus]			GO:0004725,GO:0005001,GO:0005925,GO:0007155,GO:0007283,GO:0007399,GO:0007411,GO:0007412,GO:0008045,GO:0008201,GO:0008594,GO:0009925,GO:0016021,GO:0030424,GO:0031252,GO:0031290,GO:0032093,GO:0035335,GO:0045467,GO:0048477,GO:0048675,GO:0048841,GO:0051124,GO:0051491,GO:0060269,GO:0120034,GO:1903386	protein tyrosine phosphatase activity|transmembrane receptor protein tyrosine phosphatase activity|focal adhesion|cell adhesion|spermatogenesis|nervous system development|axon guidance|axon target recognition|motor neuron axon guidance|heparin binding|photoreceptor cell morphogenesis|basal plasma membrane|integral component of membrane|axon|cell leading edge|retinal ganglion cell axon guidance|SA…	ko04514,ko04520,ko04910	Cell adhesion molecules (CAMs)|Adherens junction|Insulin signaling pathway
LOC105842817	0.998822	22.3393	0.27372	up	0.0151488	75	GeneID:105842817	lncRNA
CPR67	0.99686	20.2805	0.273675	up	0.00141307	68	GeneID:100379404	protein_coding	Ccp84Ab	KWMTBOMO03935	TPA: putative cuticle protein [Bombyx mori]	cuticular_protein_RR-2_motif_67_precursor_[Bombyx_mori]	cuticular protein RR-2 motif 67		GO:0031012,GO:0042302	extracellular matrix|structural constituent of cuticle
LOC101746336	0.985084	23.745	0.272962	up	2.81e-16	79	GeneID:101746336	protein_coding	Harbi1	KWMTBOMO16509	putative nuclease HARBI1 [Bombyx mori]	Putative_nuclease_HARBI1-like_Protein_[Tribolium_castaneum]	uncharacterized LOC101746336		GO:0004518,GO:0005634,GO:0005737,GO:0046872	nuclease activity|nucleus|cytoplasm|metal ion binding
PPO1	0.998822	20.4201	0.272386	up	0.0190962	68	GeneID:692758	protein_coding		KWMTBOMO09392	prophenoloxidase subunit 1 [Bombyx mori]	pro-phenol_oxidase_[Bombyx_mandarina]	phenoloxidase subunit 1		GO:0004503,GO:0005576,GO:0006583,GO:0006952,GO:0046872	monophenol monooxygenase activity|extracellular region|melanin biosynthetic process from tyrosine|defense response|metal ion binding
Glpq	0.986916	0.995807	0.272277	down	2.42e-08	3	GeneID:692531	protein_coding	GDPD2	KWMTBOMO09030	glycerophosphoryl diester phosphodiesterase precursor [Bombyx mori]	glycerophosphoryl_diester_phosphodiesterase_precursor_[Bombyx_mori]	glycerophosphoryl diester phosphodiesterase		GO:0005737,GO:0005884,GO:0005886,GO:0006629,GO:0008889,GO:0016021,GO:0030027,GO:0045669,GO:0046872,GO:0047394,GO:0090527	cytoplasm|actin filament|plasma membrane|lipid metabolic process|glycerophosphodiester phosphodiesterase activity|integral component of membrane|lamellipodium|positive regulation of osteoblast differentiation|metal ion binding|glycerophosphoinositol inositolphosphodiesterase activity|actin filament reorganization
LOC101743020	0.997907	20.9728	0.272235	up	0.00452118	70	GeneID:101743020	protein_coding	allB1	KWMTBOMO05734	uncharacterized protein LOC101743020 isoform X2 [Bombyx mori]	PREDICTED:_allantoinase_isoform_X1_[Bombyx_mori]	allantoinase		GO:0000256,GO:0004038,GO:0005737,GO:0006145,GO:0008270,GO:0016888,GO:0050897	allantoin catabolic process|allantoinase activity|cytoplasm|purine nucleobase catabolic process|zinc ion binding|endodeoxyribonuclease activity, producing 5'-phosphomonoesters|cobalt ion binding	ko00230	Purine metabolism
LOC110386183	0.992935	1.07043	0.271888	down	1.95e-05	4	GeneID:110386183	protein_coding					uncharacterized LOC110386183
LOC101740212	0.996598	20.7716	0.271816	up	0.000360252	69	GeneID:101740212	protein_coding		KWMTBOMO10029	uncharacterized protein LOC101740212 [Bombyx mori]	PREDICTED:_uncharacterized_protein_LOC101740212_[Bombyx_mori]	uncharacterized LOC101740212
LOC101739978	0.982206	22.9827	0.271079	up	1.35e-17	77	GeneID:101739978	protein_coding	KLKB1	KWMTBOMO03334	serine proteinase stubble [Bombyx mori]	PREDICTED:_serine_protease-like_protein_isoform_X1_[Bombyx_mori]	serine proteinase stubble		GO:0004252,GO:0005615,GO:0006954,GO:0007597,GO:0031639,GO:0042730,GO:0042803,GO:0051919	serine-type endopeptidase activity|extracellular space|inflammatory response|blood coagulation, intrinsic pathway|plasminogen activation|fibrinolysis|protein homodimerization activity|positive regulation of fibrinolysis
LOC101741720	0.995159	21.9042	0.270942	up	4.56e-06	73	GeneID:101741720	protein_coding	Abcg1	KWMTBOMO07493	ATP-binding cassette sub-family G member 1, partial [Bombyx mori]	PREDICTED:_ATP-binding_cassette_sub-family_G_member_1,_partial_[Bombyx_mori]	ATP-binding cassette sub-family G member 1		GO:0005524,GO:0005548,GO:0005739,GO:0005768,GO:0005886,GO:0006355,GO:0008203,GO:0009897,GO:0010033,GO:0010745,GO:0010872,GO:0010875,GO:0010888,GO:0016021,GO:0017127,GO:0019534,GO:0030301,GO:0032367,GO:0033344,GO:0033700,GO:0033993,GO:0034041,GO:0034374,GO:0034375,GO:0034436,GO:0034437,GO:0042626,GO:0042632,GO:0042803,GO:0042987,GO:0043531,GO:0043691,GO:0045542,GO:0046982,GO:0055037,GO:0055085,GO:…	ATP binding|phospholipid transporter activity|mitochondrion|endosome|plasma membrane|regulation of transcription, DNA-templated|cholesterol metabolic process|external side of plasma membrane|response to organic substance|negative regulation of macrophage derived foam cell differentiation|regulation of cholesterol esterification|positive regulation of cholesterol efflux|negative regulation of lipi…
LOC101736159	0.791443	20.549	0.270785	up	2.22e-220	69	GeneID:101736159	protein_coding		KWMTBOMO02593	eisosome protein SEG2 [Bombyx mori]	PREDICTED:_eisosome_protein_SEG2_[Bombyx_mori]	eisosome protein SEG2
LOC110386778	0.998168	21.8939	0.270738	up	0.00558028	73	GeneID:110386778	lncRNA
LOC101739043	0.998692	21.0713	0.270702	up	0.0148728	70	GeneID:101739043	protein_coding		KWMTBOMO05556	laccase-2 isoform X2 [Bombyx mori]	PREDICTED:_laccase-2-like_isoform_X2_[Bombyx_mori]	laccase-2
LOC105841638	0.997776	23.6517	0.270592	up	0.00191841	79	GeneID:105841638	protein_coding		KWMTBOMO02420	uncharacterized protein LOC105841638 [Bombyx mori]	PREDICTED:_uncharacterized_protein_LOC105841638_[Bombyx_mori]	uncharacterized LOC105841638
LOC105841277	0.996598	22.4646	0.270486	up	8.21e-05	75	GeneID:105841277	protein_coding		KWMTBOMO13638	solute carrier family 35 member F2-like [Spodoptera litura]	PREDICTED:_solute_carrier_family_35_member_F1-like_[Papilio_polytes]	uncharacterized LOC105841277
LOC105842538	0.997776	22.2493	0.270461	up	0.00227908	74	GeneID:105842538	protein_coding		KWMTBOMO05027	uncharacterized protein LOC105842538 [Bombyx mori]	PREDICTED:_uncharacterized_protein_LOC105842538_[Bombyx_mori]	uncharacterized LOC105842538
LOC101744821	0.997907	20.6219	0.27022	up	0.00549987	69	GeneID:101744821	protein_coding	Cht2	KWMTBOMO00803	probable chitinase 2 [Bombyx mori]	PREDICTED:_probable_chitinase_2_[Plutella_xylostella]	probable chitinase 2		GO:0000272,GO:0004568,GO:0005576,GO:0005615,GO:0006032,GO:0008061,GO:0008362,GO:0008363,GO:0018990,GO:0040003,GO:0042060	polysaccharide catabolic process|chitinase activity|extracellular region|extracellular space|chitin catabolic process|chitin binding|chitin-based embryonic cuticle biosynthetic process|larval chitin-based cuticle development|ecdysis, chitin-based cuticle|chitin-based cuticle development|wound healing	ko00520	Amino sugar and nucleotide sugar metabolism
LOC110384737	0.996598	20.9052	0.270215	up	0.000311918	70	GeneID:110384737	protein_coding	Gld	KWMTBOMO09590	Glucose dehydrogenase [acceptor], partial [Operophtera brumata]	Glucose_dehydrogenase_[acceptor],_partial_[Operophtera_brumata]	glucose dehydrogenase [FAD, quinone]-like		GO:0005576,GO:0016614,GO:0050660	extracellular region|oxidoreductase activity, acting on CH-OH group of donors|flavin adenine dinucleotide binding	ko00030	Pentose phosphate pathway
LOC101743425	0.997514	23.1797	0.269984	up	0.00197702	77	GeneID:101743425	protein_coding	CalpC	KWMTBOMO00102	calpain-C [Bombyx mori]	PREDICTED:_calpain-C_[Bombyx_mori]	calpain-C	Others	GO:0004198,GO:0005509,GO:0005737,GO:0006508	calcium-dependent cysteine-type endopeptidase activity|calcium ion binding|cytoplasm|proteolysis
LOC101745332	0.545859	9.38364	0.269901	down	0	31	GeneID:101745332	protein_coding		KWMTBOMO04383	reverse transcriptase [Bombyx mori]	reverse_transcriptase_[Bombyx_mori]	uncharacterized LOC101745332
LOC110385965	0.997252	23.4448	0.269614	up	0.000674466	78	GeneID:110385965	lncRNA		KWMTBOMO05685	--	PREDICTED:_DNA_ligase_1-like_isoform_X3_[Monodelphis_domestica]
LOC101741433	0.971085	23.0579	0.269541	up	1.92e-30	77	GeneID:101741433	protein_coding		KWMTBOMO01141	uncharacterized protein LOC101741433 [Bombyx mori]	PREDICTED:_uncharacterized_protein_LOC101741433_[Bombyx_mori]	uncharacterized LOC101741433
LOC101741222	0.734267	19.949	0.269236	up	2.07e-303	67	GeneID:101741222	protein_coding		KWMTBOMO13925	uncharacterized protein LOC101741222 isoform X3 [Bombyx mori]	PREDICTED:_uncharacterized_protein_LOC101741222_isoform_X2_[Bombyx_mori]	uncharacterized LOC101741222
LOC101737285	0.995813	23.6638	0.268436	up	5.13e-05	79	GeneID:101737285	protein_coding	STK40	KWMTBOMO03828	serine/threonine-protein kinase 40 [Bombyx mori]	putative_Ser/Thr-like_protein_kinase_lyk4_[Danaus_plexippus]	serine/threonine-protein kinase 40		GO:0004674,GO:0005524,GO:0005634,GO:0005737	protein serine/threonine kinase activity|ATP binding|nucleus|cytoplasm
LOC101737270	0.979982	23.0289	0.26842	up	1.27e-21	77	GeneID:101737270	protein_coding	reep2	KWMTBOMO13847	uncharacterized protein LOC101737270 isoform X1 [Bombyx mori]	PREDICTED:_uncharacterized_protein_LOC101737270_isoform_X1_[Bombyx_mori]	uncharacterized LOC101737270		GO:0005881,GO:0016021	cytoplasmic microtubule|integral component of membrane
CPH43	0.212351	0.191455	0.268015	up	2.39e-213	1	GeneID:100379193	protein_coding		KWMTBOMO04643	putative cuticle protein CPH43 [Bombyx mori]	putative_cuticle_protein_CPH43_[Bombyx_mori]	cuticular protein hypothetical 43
LOC110385630	0.992935	24.0308	0.267888	up	2.22e-08	80	GeneID:110385630	lncRNA		KWMTBOMO08804	uncharacterized protein LOC101737360 [Bombyx mori]	PREDICTED:_uncharacterized_protein_LOC106129348_[Amyelois_transitella]
LOC101746295	0.993066	24.1271	0.267824	up	4.39e-08	81	GeneID:101746295	protein_coding	SUPT20H	KWMTBOMO07894	transcription factor SPT20 homolog isoform X1 [Bombyx mori]	PREDICTED:_transcription_factor_SPT20_homolog_[Bombyx_mori]	transcription factor SPT20 homolog		GO:0000124,GO:0001650,GO:0003712,GO:0006357,GO:0006914,GO:0007369,GO:0035948,GO:0070461	SAGA complex|fibrillar center|transcription coregulator activity|regulation of transcription by RNA polymerase II|autophagy|gastrulation|positive regulation of gluconeogenesis by positive regulation of transcription from RNA polymerase II promoter|SAGA-type complex
LOC101739649	0.994112	24.0168	0.267796	up	6.96e-07	80	GeneID:101739649	lncRNA
LOC101746298	0.650792	17.514	0.267641	up	0	59	GeneID:101746298	protein_coding	BAHD1	KWMTBOMO10938	uncharacterized protein LOC101746298 isoform X1 [Bombyx mori]	PREDICTED:_uncharacterized_protein_LOC101746298_[Bombyx_mori]	microtubule-associated protein futsch		GO:0003682,GO:0005654,GO:0005677,GO:0005694,GO:0031507,GO:0045892	chromatin binding|nucleoplasm|chromatin silencing complex|chromosome|heterochromatin assembly|negative regulation of transcription, DNA-templated
LOC101737684	0.956954	22.8678	0.267425	up	5.1e-46	76	GeneID:101737684	protein_coding	SLC17A5	KWMTBOMO01143	sialin isoform X2 [Bombyx mori]	PREDICTED:_sialin_isoform_X1_[Bombyx_mori]	sialin		GO:0005351,GO:0005764,GO:0005765,GO:0005829,GO:0005886,GO:0005887,GO:0006811,GO:0006820,GO:0006865,GO:0009617,GO:0015136,GO:0015538,GO:0015739,GO:0016020,GO:0016021,GO:0030054,GO:0030672	carbohydrate:proton symporter activity|lysosome|lysosomal membrane|cytosol|plasma membrane|integral component of plasma membrane|ion transport|anion transport|amino acid transport|response to bacterium|sialic acid transmembrane transporter activity|sialic acid:proton symporter activity|sialic acid transport|membrane|integral component of membrane|cell junction|synaptic vesicle membrane
LOC101741297	0.995159	21.2841	0.267326	up	6.02e-06	71	GeneID:101741297	protein_coding		KWMTBOMO13198	TPA: putative cuticle protein [Bombyx mori]	_putative_cuticle_protein_[Bombyx_mori]	uncharacterized LOC101741297
LOC110385780	0.998953	23.1954	0.266434	up	0.0467752	78	GeneID:110385780	lncRNA		KWMTBOMO15956	endonuclease and reverse transcriptase-like protein [Bombyx mori]	reverse_transcriptase_[Bombyx_mori]
LOC101746230	0.992019	24.0773	0.266134	up	1.74e-09	80	GeneID:101746230	protein_coding	Crtc1	KWMTBOMO11522	CREB-regulated transcription coactivator 1 [Bombyx mori]	PREDICTED:_CREB-regulated_transcription_coactivator_1_[Bombyx_mori]	CREB-regulated transcription coactivator 1		GO:0005634,GO:0005654,GO:0005737,GO:0005829,GO:0005886,GO:0007613,GO:0008140,GO:0014069,GO:0016604,GO:0030425,GO:0032793,GO:0043025,GO:0043153,GO:0045944,GO:0048511,GO:0051289,GO:0097009,GO:0098978,GO:0099527,GO:1900006,GO:1900273,GO:1902631	nucleus|nucleoplasm|cytoplasm|cytosol|plasma membrane|memory|cAMP response element binding protein binding|postsynaptic density|nuclear body|dendrite|positive regulation of CREB transcription factor activity|neuronal cell body|entrainment of circadian clock by photoperiod|positive regulation of transcription by RNA polymerase II|rhythmic process|protein homotetramerization|energy homeostasis|glut…
LOC105841577	0.982598	23.5418	0.265684	up	1.31e-17	79	GeneID:105841577	protein_coding	msantd3	KWMTBOMO15238	uncharacterized protein LOC105841577 [Bombyx mori]	PREDICTED:_uncharacterized_protein_LOC105841577_[Bombyx_mori]	uncharacterized LOC105841577		GO:0042802	identical protein binding
CPR54	0.998037	20.947	0.265451	up	0.0302808	70	GeneID:100379417	protein_coding	PCP27	KWMTBOMO06991	cuticular protein RR-1 motif 54 precursor [Bombyx mori]	cuticular_protein_RR-1_motif_54_precursor_[Bombyx_mori]	cuticular protein RR-1 motif 54		GO:0042302	structural constituent of cuticle
LOC101744293	0.992542	24.9952	0.265168	up	6.83e-08	84	GeneID:101744293	protein_coding	Gas1	KWMTBOMO11444	growth arrest-specific protein 1 [Bombyx mori]	PREDICTED:_growth_arrest-specific_protein_1-like_[Bombyx_mori]	growth arrest-specific protein 1		GO:0002053,GO:0005886,GO:0007050,GO:0007411,GO:0008284,GO:0008589,GO:0009953,GO:0010955,GO:0012501,GO:0016020,GO:0021587,GO:0021904,GO:0030308,GO:0042473,GO:0042474,GO:0042476,GO:0042733,GO:0043010,GO:0043066,GO:0045165,GO:0045879,GO:0045880,GO:0045930,GO:0046658,GO:0048589,GO:0048592,GO:0048598,GO:0048701,GO:0048706,GO:0050679,GO:0050680,GO:0060021,GO:0060628,GO:1902807,GO:2001240	positive regulation of mesenchymal cell proliferation|plasma membrane|cell cycle arrest|axon guidance|positive regulation of cell proliferation|regulation of smoothened signaling pathway|dorsal/ventral pattern formation|negative regulation of protein processing|programmed cell death|membrane|cerebellum morphogenesis|dorsal/ventral neural tube patterning|negative regulation of cell growth|outer ea…	ko04340	Hedgehog signaling pathway
LOC101741081	0.998692	21.9134	0.265042	up	0.0112498	73	GeneID:101741081	protein_coding		KWMTBOMO14108	uncharacterized protein LOC101741081 [Bombyx mori]	PREDICTED:_uncharacterized_protein_LOC101741081_[Bombyx_mori]	glucose-1-phosphatase
LOC105841876	0.991234	23.7509	0.265019	up	2.79e-10	79	GeneID:105841876	lncRNA	Harbi1	KWMTBOMO12164	putative nuclease HARBI1 [Bombyx mori]	PREDICTED:_putative_nuclease_HARBI1_[Bombyx_mori]			GO:0004518,GO:0005634,GO:0005815,GO:0005829,GO:0005886,GO:0046872	nuclease activity|nucleus|microtubule organizing center|cytosol|plasma membrane|metal ion binding
LOC101738568	0.999084	22.8258	0.26429	up	0.0492161	76	GeneID:101738568	protein_coding	rho-5	KWMTBOMO10252	inactive rhomboid protein 1 isoform X2 [Trichoplusia ni]	PREDICTED:_inactive_rhomboid_protein_1,_partial_[Bombyx_mori]	inactive rhomboid protein 1		GO:0005783,GO:0005789,GO:0006508,GO:0010841,GO:0015031,GO:0016021,GO:0042058,GO:0042059,GO:0050708	endoplasmic reticulum|endoplasmic reticulum membrane|proteolysis|positive regulation of circadian sleep/wake cycle, wakefulness|protein transport|integral component of membrane|regulation of epidermal growth factor receptor signaling pathway|negative regulation of epidermal growth factor receptor signaling pathway|regulation of protein secretion
LOC110385401	0.995944	24.6289	0.264194	up	5.72e-05	82	GeneID:110385401	lncRNA
LOC110385094	0.997645	21.5173	0.264008	up	0.0036283	72	GeneID:110385094	lncRNA		KWMTBOMO16136	endonuclease and reverse transcriptase-like protein [Bombyx mori]	endonuclease_and_reverse_transcriptase-like_protein_[Bombyx_mori]
LOC105842201	0.980113	23.8837	0.263945	up	5.51e-22	80	GeneID:105842201	protein_coding	CFAP57	KWMTBOMO02776	cilia- and flagella-associated protein 57 isoform X2 [Bombyx mori]	PREDICTED:_cilia-_and_flagella-associated_protein_57_isoform_X2_[Amyelois_transitella]	cilia- and flagella-associated protein 57		GO:0060285	cilium-dependent cell motility
LOC110384957	0.998692	23.3737	0.263705	up	0.0116263	78	GeneID:110384957	lncRNA		KWMTBOMO10458	uncharacterized protein LOC105842471 isoform X2 [Bombyx mori]	Uncharacterized_protein_OBRU01_16634_[Operophtera_brumata]
LOC105842812	0.998953	23.8708	0.263704	up	0.0383206	80	GeneID:105842812	lncRNA
LOC110386515	0.99843	24.2277	0.263594	up	0.00845622	81	GeneID:110386515	lncRNA		KWMTBOMO06262	uncharacterized protein LOC110386615 [Bombyx mori]	PREDICTED:_uncharacterized_protein_LOC106712217_isoform_X2_[Papilio_machaon]
LOC110385470	0.995551	24.6783	0.263416	up	1.93e-05	82	GeneID:110385470	lncRNA		KWMTBOMO13708	mariner transposase [Bombyx mori]	mariner_transposase_[Bombyx_mori]
Chi-h	0.998822	20.7699	0.263366	up	0.0241735	69	GeneID:100141460	protein_coding	Cht2	KWMTBOMO04135	chitinase [Bombyx mori]	PREDICTED:_chitinase_isoform_X1_[Bombyx_mori]	chitinase		GO:0000272,GO:0004568,GO:0005576,GO:0005615,GO:0006032,GO:0008061,GO:0008362,GO:0008363,GO:0018990,GO:0040003,GO:0042060	polysaccharide catabolic process|chitinase activity|extracellular region|extracellular space|chitin catabolic process|chitin binding|chitin-based embryonic cuticle biosynthetic process|larval chitin-based cuticle development|ecdysis, chitin-based cuticle|chitin-based cuticle development|wound healing
LOC101740149	0.997645	21.8515	0.263241	up	0.0027719	73	GeneID:101740149	protein_coding		KWMTBOMO09432	uncharacterized protein LOC101740149 isoform X1 [Bombyx mori]	PREDICTED:_uncharacterized_protein_LOC106138532_[Amyelois_transitella]	uncharacterized LOC101740149
LOC101740920	0.987701	23.4912	0.262649	up	2.79e-13	79	GeneID:101740920	protein_coding	ABCA3	KWMTBOMO10322	ATP-binding cassette sub-family A ABCA1 [Bombyx mori]	ATP-binding_cassette_sub-family_A_ABCA1_[Bombyx_mori]	ATP-binding cassette sub-family A member 3				ko02010	ABC transporters
LOC101742092	0.998692	21.2518	0.262399	up	0.0164467	71	GeneID:101742092	protein_coding		KWMTBOMO15106	uncharacterized protein LOC101742092 [Bombyx mori]	Hdd23-like_protein_[Helicoverpa_armigera]	uncharacterized LOC101742092
LOC101738125	0.991495	23.8506	0.262291	up	9.29e-10	80	GeneID:101738125	lncRNA	PGBD4	KWMTBOMO11470	piggyBac transposable element-derived protein 4-like [Helicoverpa armigera]	PREDICTED:_piggyBac_transposable_element-derived_protein_4-like_isoform_X3_[Bombyx_mori]
LOC110385118	0.977103	23.9046	0.262284	up	8.19e-25	80	GeneID:110385118	lncRNA		KWMTBOMO04112	--	reverse_transcriptase_[Bombyx_mori]
LOC101741596	0.997645	23.8969	0.262137	up	0.00140473	80	GeneID:101741596	protein_coding		KWMTBOMO04423	vicilin-like seed storage protein At2g18540 [Galleria mellonella]	Leucine-rich_repeat-containing_G-protein_coupled_receptor_4,_partial_[Operophtera_brumata]	coiled-coil domain-containing protein 34
LOC101743822	0.986916	23.4697	0.262034	up	2.79e-14	78	GeneID:101743822	protein_coding	Mfsd6	KWMTBOMO16521	major facilitator superfamily domain-containing protein 6 [Bombyx mori]	PREDICTED:_major_facilitator_superfamily_domain-containing_protein_6-like_[Bombyx_mori]	major facilitator superfamily domain-containing protein 6		GO:0002250,GO:0005886,GO:0016021,GO:0032393,GO:0042288,GO:0042590	adaptive immune response|plasma membrane|integral component of membrane|MHC class I receptor activity|MHC class I protein binding|antigen processing and presentation of exogenous peptide antigen via MHC class I
LOC101735929	0.997383	23.2383	0.261871	up	0.0028247	78	GeneID:101735929	protein_coding	TTPAL	KWMTBOMO01871	alpha-tocopherol transfer protein-like [Bombyx mori]	PREDICTED:_alpha-tocopherol_transfer_protein-like_[Papilio_xuthus]	alpha-tocopherol transfer protein-like		GO:0016020	membrane
LOC101745205	0.998561	23.6414	0.261827	up	0.0146281	79	GeneID:101745205	protein_coding	puf	KWMTBOMO15305	ubiquitin carboxyl-terminal hydrolase puf [Trichoplusia ni]	PREDICTED:_ubiquitin_carboxyl-terminal_hydrolase_34_[Papilio_polytes]	ubiquitin carboxyl-terminal hydrolase 34-like		GO:0002784,GO:0004843,GO:0005634,GO:0006511,GO:0016579,GO:0030307,GO:0031647,GO:0035220,GO:0043687,GO:0045751,GO:0045824,GO:0060968,GO:1900425	regulation of antimicrobial peptide production|thiol-dependent ubiquitin-specific protease activity|nucleus|ubiquitin-dependent protein catabolic process|protein deubiquitination|positive regulation of cell growth|regulation of protein stability|wing disc development|post-translational protein modification|negative regulation of Toll signaling pathway|negative regulation of innate immune response…
LOC105841303	0.989271	24.6418	0.261486	up	4.97e-11	82	GeneID:105841303	protein_coding		KWMTBOMO15544	uncharacterized protein LOC105841303 isoform X1 [Bombyx mori]	PREDICTED:_uncharacterized_protein_LOC105382152_[Plutella_xylostella]	uncharacterized LOC105841303
LOC101739682	0.811854	20.7794	0.261472	up	4.81e-195	69	GeneID:101739682	protein_coding	PNLIP	KWMTBOMO13286	uncharacterized protein LOC101739682 [Bombyx mori]	PREDICTED:_uncharacterized_protein_LOC101739682_[Bombyx_mori]	uncharacterized LOC101739682		GO:0004806,GO:0005576,GO:0016042,GO:0046872	triglyceride lipase activity|extracellular region|lipid catabolic process|metal ion binding
LOC110386069	0.998037	24.0402	0.261256	up	0.00517374	80	GeneID:110386069	lncRNA	GIP	KWMTBOMO00787	gag-pol polyprotein, partial [Lasius niger]	Retrovirus-related_Pol_polyprotein_from_transposon_TNT_1-94_[Papilio_machaon]			GO:0000943,GO:0003676,GO:0004190,GO:0005524,GO:0008270,GO:0015074	retrotransposon nucleocapsid|nucleic acid binding|aspartic-type endopeptidase activity|ATP binding|zinc ion binding|DNA integration
LOC101736762	0.998299	22.0723	0.261242	up	0.00962044	74	GeneID:101736762	protein_coding	Cfap410	KWMTBOMO00978	LOW QUALITY PROTEIN: uncharacterized protein F09G8.5 [Bombyx mori]	PREDICTED:_LOW_QUALITY_PROTEIN:_uncharacterized_protein_F09G8.5_[Bombyx_mori]	uncharacterized protein F09G8.5		GO:0001750,GO:0005737,GO:0005739,GO:0005886,GO:0005929,GO:0007010,GO:0007224,GO:0008360,GO:0031514,GO:0032391,GO:0036064,GO:0042769,GO:0044458,GO:0060271	photoreceptor outer segment|cytoplasm|mitochondrion|plasma membrane|cilium|cytoskeleton organization|smoothened signaling pathway|regulation of cell shape|motile cilium|photoreceptor connecting cilium|ciliary basal body|DNA damage response, detection of DNA damage|motile cilium assembly|cilium assembly
LOC105841926	0.998692	22.4293	0.26112	up	0.0129472	75	GeneID:105841926	lncRNA
LOC101746189	0.998953	24.7032	0.26111	up	0.0325772	83	GeneID:101746189	protein_coding	AMPD2	KWMTBOMO14943	AMP deaminase 2 isoform X1 [Bombyx mori]	PREDICTED:_AMP_deaminase_2-like_[Amyelois_transitella]	AMP deaminase 2		GO:0003876,GO:0005829,GO:0006188,GO:0032264,GO:0043101,GO:0046872,GO:0052652,GO:0097009	AMP deaminase activity|cytosol|IMP biosynthetic process|IMP salvage|purine-containing compound salvage|metal ion binding|cyclic purine nucleotide metabolic process|energy homeostasis	ko00230	Purine metabolism
LOC101742180	0.804789	20.6908	0.260983	up	1.33e-204	69	GeneID:101742180	protein_coding		KWMTBOMO02300	uncharacterized protein LOC101737536 isoform X1 [Bombyx mori]	PREDICTED:_myb-like_protein_AA_[Papilio_machaon]	transcription factor SPT20 homolog
ATOH8	0.982468	24.131	0.260945	up	2.35e-18	81	GeneID:101744787	protein_coding	ATOH8	KWMTBOMO01473	atonal homolog 8 [Bombyx mori]	PREDICTED:_protein_atonal_homolog_8_[Papilio_xuthus]	atonal homolog 8 (Drosophila)	bHLH	GO:0000981,GO:0001704,GO:0001937,GO:0003700,GO:0005634,GO:0005654,GO:0005737,GO:0007399,GO:0010595,GO:0010628,GO:0010629,GO:0016607,GO:0030154,GO:0033613,GO:0035148,GO:0045603,GO:0045892,GO:0045893,GO:0046983,GO:0051450,GO:0060395,GO:0070888	DNA-binding transcription factor activity, RNA polymerase II-specific|formation of primary germ layer|negative regulation of endothelial cell proliferation|DNA-binding transcription factor activity|nucleus|nucleoplasm|cytoplasm|nervous system development|positive regulation of endothelial cell migration|positive regulation of gene expression|negative regulation of gene expression|nuclear speck|ce…
LOC100174850	0.979327	23.1989	0.260606	up	1.97e-22	78	GeneID:100174850	protein_coding	GlcAT-S	KWMTBOMO00534	glucuronyltransferase isoform X1 [Bombyx mori]	PREDICTED:_glucuronyltransferase_isoform_X1_[Bombyx_mori]	glucuronyltransferase		GO:0000139,GO:0006486,GO:0006688,GO:0009101,GO:0015018,GO:0016021,GO:0030166,GO:0046872,GO:0046987,GO:0046988,GO:0046989,GO:0050650	Golgi membrane|protein glycosylation|glycosphingolipid biosynthetic process|glycoprotein biosynthetic process|galactosylgalactosylxylosylprotein 3-beta-glucuronosyltransferase activity|integral component of membrane|proteoglycan biosynthetic process|metal ion binding|N-acetyllactosamine beta-1,3-glucuronosyltransferase activity|asioloorosomucoid beta-1,3-glucuronosyltransferase activity|galactosy…
Galpha12	0.996991	21.8573	0.260451	up	0.000399008	73	GeneID:100862775	protein_coding	cta	KWMTBOMO05484	G protein alpha subunit [Bombyx mori]	G_protein_alpha_subunit_[Bombyx_mori]	G protein alpha subunit		GO:0001664,GO:0003380,GO:0003384,GO:0003924,GO:0005525,GO:0005737,GO:0005834,GO:0005886,GO:0007188,GO:0007266,GO:0010004,GO:0010470,GO:0016476,GO:0031526,GO:0031683,GO:0031752,GO:0043519,GO:0046872,GO:0048383,GO:0060027,GO:0070252	G protein-coupled receptor binding|establishment or maintenance of cytoskeleton polarity involved in gastrulation|apical constriction involved in gastrulation|GTPase activity|GTP binding|cytoplasm|heterotrimeric G-protein complex|plasma membrane|adenylate cyclase-modulating G protein-coupled receptor signaling pathway|Rho protein signal transduction|gastrulation involving germ band extension|regu…	ko04010,ko04730,ko04072,ko04810,ko04071,ko04270,ko04022	MAPK signaling pathway|Long-term depression|Phospholipase D signaling pathway|Regulation of actin cytoskeleton|Sphingolipid signaling pathway|Vascular smooth muscle contraction|cGMP-PKG signaling pathway
LOC101743268	0.95944	22.377	0.26041	up	7.74e-41	75	GeneID:101743268	protein_coding	spri	KWMTBOMO10875	protein sprint [Bombyx mori]	PREDICTED:_protein_sprint_isoform_X4_[Plutella_xylostella]	protein sprint		GO:0005085,GO:0005096,GO:0005938,GO:0007165,GO:0017016,GO:0017112,GO:0019901,GO:0030139,GO:0030971,GO:0032483,GO:0048260,GO:0048675,GO:1903688	guanyl-nucleotide exchange factor activity|GTPase activator activity|cell cortex|signal transduction|Ras GTPase binding|Rab guanyl-nucleotide exchange factor activity|protein kinase binding|endocytic vesicle|receptor tyrosine kinase binding|regulation of Rab protein signal transduction|positive regulation of receptor-mediated endocytosis|axon extension|positive regulation of border follicle cell …
LOC101741022	0.998037	22.5983	0.260269	up	0.00452778	76	GeneID:101741022	protein_coding	hira	KWMTBOMO05455	protein HIRA homolog [Bombyx mori]	PREDICTED:_histone_transcription_regulator_slm9_[Papilio_xuthus]	protein HIRA homolog	HMG	GO:0005634,GO:0006336,GO:0006351,GO:0006355	nucleus|DNA replication-independent nucleosome assembly|transcription, DNA-templated|regulation of transcription, DNA-templated
LOC101742783	0.965197	22.1945	0.26008	up	3.71e-36	74	GeneID:101742783	protein_coding					uncharacterized LOC101742783
LOC101738066	0.979589	23.4377	0.25979	up	8.15e-23	78	GeneID:101738066	protein_coding	ZFX	KWMTBOMO06196	zinc finger protein 91 isoform X1 [Bombyx mori]	PREDICTED:_zinc_finger_protein_91-like_isoform_X1_[Bombyx_mori]	zinc finger protein 91	zf-C2H2	GO:0000981,GO:0001541,GO:0003677,GO:0003713,GO:0005654,GO:0005730,GO:0007283,GO:0009566,GO:0009791,GO:0035264,GO:0046872,GO:0048599,GO:0048872,GO:0060746	DNA-binding transcription factor activity, RNA polymerase II-specific|ovarian follicle development|DNA binding|transcription coactivator activity|nucleoplasm|nucleolus|spermatogenesis|fertilization|post-embryonic development|multicellular organism growth|metal ion binding|oocyte development|homeostasis of number of cells|parental behavior
LOC101735337	0.984954	23.547	0.259778	up	1.33e-16	79	GeneID:101735337	protein_coding	mbl	KWMTBOMO01862	protein muscleblind isoform X5 [Bombyx mori]	PREDICTED:_protein_muscleblind_isoform_X5_[Bombyx_mori]	protein muscleblind		GO:0000381,GO:0001654,GO:0001751,GO:0003676,GO:0003723,GO:0005634,GO:0005654,GO:0005737,GO:0006915,GO:0007517,GO:0007601,GO:0010468,GO:0030018,GO:0031673,GO:0042052,GO:0045924,GO:0046716,GO:0046872,GO:0048471,GO:0050896	regulation of alternative mRNA splicing, via spliceosome|eye development|compound eye photoreceptor cell differentiation|nucleic acid binding|RNA binding|nucleus|nucleoplasm|cytoplasm|apoptotic process|muscle organ development|visual perception|regulation of gene expression|Z disc|H zone|rhabdomere development|regulation of female receptivity|muscle cell cellular homeostasis|metal ion binding|per…
CPG9	0.810546	20.746	0.259737	up	6.47e-197	69	GeneID:100379513	protein_coding		KWMTBOMO10865	cuticular protein glycine-rich 9 precursor [Bombyx mori]	cuticular_protein_glycine-rich_9_precursor_[Bombyx_mori]	cuticular protein glycine-rich 9
LOC101745021	0.997383	24.1888	0.259537	up	0.00154845	81	GeneID:101745021	protein_coding		KWMTBOMO06274	probable cyclin-dependent serine/threonine-protein kinase DDB_G0292550 isoform X5 [Bombyx mori]	PREDICTED:_probable_cyclin-dependent_serine/threonine-protein_kinase_DDB_G0292550_isoform_X1_[Bombyx_mori]	probable cyclin-dependent serine/threonine-protein kinase DDB_G0292550
LOC101745239	0.986	23.9382	0.259454	up	1.35e-15	80	GeneID:101745239	protein_coding	SHANK3	KWMTBOMO07648	SH3 and multiple ankyrin repeat domains protein 3 [Bombyx mori]	PREDICTED:_SH3_and_multiple_ankyrin_repeat_domains_protein_3_[Bombyx_mori]	SH3 and multiple ankyrin repeat domains protein 3	RHD	GO:0000165,GO:0003779,GO:0005829,GO:0007411,GO:0007416,GO:0007612,GO:0007613,GO:0008022,GO:0008270,GO:0014069,GO:0017124,GO:0021773,GO:0030054,GO:0030159,GO:0030160,GO:0030425,GO:0030534,GO:0031234,GO:0032232,GO:0035176,GO:0035255,GO:0042297,GO:0043005,GO:0043197,GO:0043621,GO:0044309,GO:0045211,GO:0045794,GO:0048170,GO:0048854,GO:0051124,GO:0051835,GO:0051968,GO:0060170,GO:0060291,GO:0060997,GO:…	MAPK cascade|actin binding|cytosol|axon guidance|synapse assembly|learning|memory|protein C-terminus binding|zinc ion binding|postsynaptic density|SH3 domain binding|striatal medium spiny neuron differentiation|cell junction|receptor signaling complex scaffold activity|GKAP/Homer scaffold activity|dendrite|adult behavior|extrinsic component of cytoplasmic side of plasma membrane|negative regulati…	ko04724	Glutamatergic synapse
LOC101740106	0.997776	21.5892	0.2593	up	0.00602293	72	GeneID:101740106	protein_coding	SLC24A4	KWMTBOMO00311	sodium/potassium/calcium exchanger 4 isoform X1 [Bombyx mori]	PREDICTED:_sodium/potassium/calcium_exchanger_4_isoform_X4_[Bombyx_mori]	sodium/potassium/calcium exchanger 4		GO:0005262,GO:0005737,GO:0005886,GO:0005887,GO:0006811,GO:0006874,GO:0007608,GO:0008273,GO:0015293,GO:0016020,GO:0050896,GO:0070588,GO:0097186	calcium channel activity|cytoplasm|plasma membrane|integral component of plasma membrane|ion transport|cellular calcium ion homeostasis|sensory perception of smell|calcium, potassium:sodium antiporter activity|symporter activity|membrane|response to stimulus|calcium ion transmembrane transport|amelogenesis
LOC101743351	0.99686	22.4065	0.258916	up	0.00030035	75	GeneID:101743351	protein_coding	mth2	KWMTBOMO15206	G-protein coupled receptor Mth2 [Bombyx mori]	putative_class_B_secretin-like_G-protein_coupled_receptor_GPRmth4_[Danaus_plexippus]	G-protein coupled receptor Mth2		GO:0004930,GO:0005886,GO:0007166,GO:0016021	G protein-coupled receptor activity|plasma membrane|cell surface receptor signaling pathway|integral component of membrane
LOC101741494	0.962449	23.1137	0.258914	up	1.14e-38	77	GeneID:101741494	protein_coding		KWMTBOMO08695	uncharacterized protein LOC101741494 [Bombyx mori]	PREDICTED:_uncharacterized_protein_LOC101741494_[Bombyx_mori]	uncharacterized LOC101741494
CSP13	0.995028	21.6758	0.258583	up	6.82e-06	72	GeneID:692677	protein_coding	EbpIII	KWMTBOMO11537	chemosensory protein 13 precursor [Bombyx mori]	chemosensory_protein_13_precursor_[Bombyx_mori]	chemosensory protein 13		GO:0005576,GO:0007552,GO:0009615,GO:0045297	extracellular region|metamorphosis|response to virus|post-mating behavior
LOC101746893	0.998037	22.8918	0.258492	up	0.00374658	77	GeneID:101746893	protein_coding		KWMTBOMO05727	uncharacterized protein LOC101746893 isoform X1 [Bombyx mori]	PREDICTED:_uncharacterized_protein_LOC106128252_isoform_X1_[Papilio_xuthus]	uncharacterized LOC101746893
Treh-2	0.962711	22.9436	0.258337	up	1.25e-38	77	GeneID:692454	protein_coding		KWMTBOMO16054	trehalase-2 isoform X1 [Bombyx mori]	PREDICTED:_trehalase-2_isoform_X1_[Bombyx_mori]	trehalase-2		GO:0004555,GO:0005991,GO:0016021	alpha,alpha-trehalase activity|trehalose metabolic process|integral component of membrane	ko00500	Starch and sucrose metabolism
LOC101740765	0.998037	22.5877	0.258277	up	0.00400179	76	GeneID:101740765	protein_coding	SLC35G1	KWMTBOMO09897	solute carrier family 35 member G1 [Bombyx mori]	PREDICTED:_solute_carrier_family_35_member_G1_[Bombyx_mori]	solute carrier family 35 member G1		GO:0005789,GO:0005886,GO:0016021,GO:0051480,GO:1990034	endoplasmic reticulum membrane|plasma membrane|integral component of membrane|regulation of cytosolic calcium ion concentration|calcium ion export across plasma membrane
LOC101744212	0.704305	19.6881	0.258175	up	0	66	GeneID:101744212	protein_coding	TRIP11	KWMTBOMO14282	thyroid receptor-interacting protein 11 [Bombyx mori]	PREDICTED:_thyroid_receptor-interacting_protein_11-like_[Bombyx_mori]	thyroid receptor-interacting protein 11
LOC101739213	0.93445	23.2931	0.257559	up	1.81e-67	78	GeneID:101739213	protein_coding	Smg1	KWMTBOMO06369	serine/threonine-protein kinase SMG1 [Bombyx mori]	PREDICTED:_serine/threonine-protein_kinase_SMG1_[Bombyx_mori]	serine/threonine-protein kinase SMG1		GO:0000184,GO:0004674,GO:0005524,GO:0005634,GO:0005654,GO:0005737,GO:0006281,GO:0018105,GO:0032204,GO:0042162,GO:0046777,GO:0046854,GO:0046872,GO:2001020	nuclear-transcribed mRNA catabolic process, nonsense-mediated decay|protein serine/threonine kinase activity|ATP binding|nucleus|nucleoplasm|cytoplasm|DNA repair|peptidyl-serine phosphorylation|regulation of telomere maintenance|telomeric DNA binding|protein autophosphorylation|phosphatidylinositol phosphorylation|metal ion binding|regulation of response to DNA damage stimulus	ko03015	mRNA surveillance pathway
LOC101741653	0.997776	22.7118	0.257523	up	0.00246922	76	GeneID:101741653	protein_coding	Ctso	KWMTBOMO08358	uncharacterized protein LOC101741653 [Bombyx mori]	PREDICTED:_cathepsin_O-like_[Amyelois_transitella]	uncharacterized LOC101741653		GO:0004197,GO:0005615,GO:0005764,GO:0051603	cysteine-type endopeptidase activity|extracellular space|lysosome|proteolysis involved in cellular protein catabolic process	ko04142,ko04210	Lysosome|Apoptosis
LOC105841532	0.763051	20.3146	0.257361	up	1.74e-260	68	GeneID:105841532	protein_coding	Fbn2	KWMTBOMO12347	fibrillin-1 [Bombyx mori]	PREDICTED:_fibrillin-1-like_[Bombyx_mori]	fibrillin-1		GO:0001527,GO:0005201,GO:0005509,GO:0005576,GO:0030326,GO:0030501,GO:0031012,GO:0035108,GO:0035583,GO:0043010,GO:0045669,GO:0048048,GO:0060346,GO:0062023	microfibril|extracellular matrix structural constituent|calcium ion binding|extracellular region|embryonic limb morphogenesis|positive regulation of bone mineralization|extracellular matrix|limb morphogenesis|sequestering of TGFbeta in extracellular matrix|camera-type eye development|positive regulation of osteoblast differentiation|embryonic eye morphogenesis|bone trabecula formation|collagen-co…
LOC110386562	0.990449	23.8065	0.257267	up	1.83e-10	80	GeneID:110386562	protein_coding	pol	KWMTBOMO12146	uncharacterized protein LOC110386562 [Bombyx mori]	ORF_A_span_522-1895;_first_start_codon_at_663_[Autographa_californica_nucleopolyhedrovirus]	uncharacterized LOC110386562		GO:0003676,GO:0003964,GO:0004190,GO:0004519,GO:0015074	nucleic acid binding|RNA-directed DNA polymerase activity|aspartic-type endopeptidase activity|endonuclease activity|DNA integration
LOC101743430	0.984038	22.7969	0.256833	up	1.31e-16	76	GeneID:101743430	protein_coding	Tret1	KWMTBOMO16189	facilitated trehalose transporter Tret1 [Bombyx mori]	PREDICTED:_facilitated_trehalose_transporter_Tret1-like_[Bombyx_mori]	facilitated trehalose transporter Tret1		GO:0005886,GO:0015574,GO:0015771,GO:0016021	plasma membrane|trehalose transmembrane transporter activity|trehalose transport|integral component of membrane
LOC101745275	0.961795	23.1871	0.256586	up	4.43e-40	78	GeneID:101745275	protein_coding	CarT	KWMTBOMO09305	carcinine transporter isoform X1 [Bombyx mori]	PREDICTED:_solute_carrier_family_22_member_3-like_isoform_X1_[Bombyx_mori]	carcinine transporter		GO:0001504,GO:0005326,GO:0005886,GO:0007601,GO:0016021,GO:0043679,GO:0046956,GO:0050908,GO:1905130,GO:1905131	neurotransmitter uptake|neurotransmitter transporter activity|plasma membrane|visual perception|integral component of membrane|axon terminus|positive phototaxis|detection of light stimulus involved in visual perception|carcinine import across plasma membrane|carcinine transmembrane transporter activity
LOC101738855	0.998561	24.2249	0.256525	up	0.0130393	81	GeneID:101738855	protein_coding	garnl3	KWMTBOMO08769	GTPase-activating Rap/Ran-GAP domain-like protein 3 isoform X2 [Bombyx mori]	PREDICTED:_GTPase-activating_Rap/Ran-GAP_domain-like_protein_3_isoform_X1_[Bombyx_mori]	GTPase-activating Rap/Ran-GAP domain-like protein 3	MYB	GO:0005096,GO:0051056	GTPase activator activity|regulation of small GTPase mediated signal transduction
LOC100359389	0.998953	23.7582	0.256427	up	0.0399951	79	GeneID:100359389	protein_coding	Pnpla2	KWMTBOMO08103	adipose triglyceride lipase [Manduca sexta]	adipose_triglyceride_lipase_[Manduca_sexta]	adipose triglyceride lipase brummer		GO:0004806,GO:0005737,GO:0005811,GO:0005886,GO:0010891,GO:0010898,GO:0016020,GO:0016021,GO:0019433,GO:0055088	triglyceride lipase activity|cytoplasm|lipid droplet|plasma membrane|negative regulation of sequestering of triglyceride|positive regulation of triglyceride catabolic process|membrane|integral component of membrane|triglyceride catabolic process|lipid homeostasis
LOC110386624	0.99058	24.1006	0.256239	up	1.47e-10	81	GeneID:110386624	lncRNA		KWMTBOMO08177	uncharacterized protein LOC101735994 isoform X1 [Bombyx mori]	PREDICTED:_uncharacterized_protein_LOC101735994_[Bombyx_mori]
LOC101745996	0.987309	24.1314	0.256223	up	9.49e-14	81	GeneID:101745996	protein_coding	NR2E3	KWMTBOMO16407	photoreceptor-specific nuclear receptor [Bombyx mori]	PREDICTED:_photoreceptor-specific_nuclear_receptor_[Bombyx_mori]	photoreceptor-specific nuclear receptor	RXR-like
LOC101744639	0.998561	23.9177	0.255845	up	0.0134612	80	GeneID:101744639	protein_coding		KWMTBOMO14293	uncharacterized protein LOC101744639 isoform X2 [Bombyx mori]	PREDICTED:_uncharacterized_protein_LOC101744639_[Bombyx_mori]	uncharacterized LOC101744639
LOC101744529	0.984692	23.8313	0.255835	up	2.97e-16	80	GeneID:101744529	protein_coding		KWMTBOMO15962	reverse transcriptase [Bombyx mori]	reverse_transcriptase_[Bombyx_mori]	uncharacterized LOC101744529
LOC100529235	0.981421	23.9377	0.255657	up	2.81e-20	80	GeneID:100529235	protein_coding	foxo	KWMTBOMO04995	forkhead box sub-group O [Bombyx mori]	forkhead_box_sub-group_O_[Bombyx_mori]	fkhr	Fork head	GO:0003700,GO:0005634,GO:0005737,GO:0006355,GO:0007049,GO:0008285,GO:0010259,GO:0019216,GO:0030154,GO:0030308,GO:0042593,GO:0043565,GO:0046627	DNA-binding transcription factor activity|nucleus|cytoplasm|regulation of transcription, DNA-templated|cell cycle|negative regulation of cell proliferation|multicellular organism aging|regulation of lipid metabolic process|cell differentiation|negative regulation of cell growth|glucose homeostasis|sequence-specific DNA binding|negative regulation of insulin receptor signaling pathway	ko04062,ko04722,ko04212,ko04211,ko04152,ko04068,ko04151,ko04213,ko04917	Chemokine signaling pathway|Neurotrophin signaling pathway|Longevity regulating pathway - worm|Longevity regulating pathway|AMPK signaling pathway|FoxO signaling pathway|PI3K-Akt signaling pathway|Longevity regulating pathway - multiple species|Prolactin signaling pathway
LOC101747070	0.998168	22.8831	0.255616	up	0.00482426	76	GeneID:101747070	protein_coding		KWMTBOMO01490	sarcoplasmic calcium-binding protein 1 [Bombyx mori]	PREDICTED:_sarcoplasmic_calcium-binding_protein_1_[Bombyx_mori]	sarcoplasmic calcium-binding protein 1		GO:0005509	calcium ion binding
LOC101745620	0.95015	23.605	0.255596	up	4.3e-53	79	GeneID:101745620	protein_coding	sug	KWMTBOMO08827	zinc finger protein GLI1 [Bombyx mori]	PREDICTED:_zinc_finger_protein_GLIS3-like_[Amyelois_transitella]	zinc finger protein GLI1	zf-C2H2	GO:0000122,GO:0000977,GO:0000981,GO:0005634,GO:0007275,GO:0016607,GO:0031670,GO:0042594,GO:0045892,GO:0045893,GO:0046872	negative regulation of transcription by RNA polymerase II|RNA polymerase II regulatory region sequence-specific DNA binding|DNA-binding transcription factor activity, RNA polymerase II-specific|nucleus|multicellular organism development|nuclear speck|cellular response to nutrient|response to starvation|negative regulation of transcription, DNA-templated|positive regulation of transcription, DNA-t…
LOC101744252	0.972001	23.7859	0.254987	up	1.92e-29	80	GeneID:101744252	protein_coding	ADCY8	KWMTBOMO09285	adenylate cyclase type 8 [Bombyx mori]	PREDICTED:_adenylate_cyclase_type_8_[Bombyx_mori]	adenylate cyclase type 8		GO:0003091,GO:0004016,GO:0005524,GO:0005622,GO:0005886,GO:0005887,GO:0006171,GO:0007165,GO:0007186,GO:0007189,GO:0007193,GO:0007611,GO:0007616,GO:0008294,GO:0010255,GO:0016020,GO:0016323,GO:0016324,GO:0030424,GO:0030425,GO:0031915,GO:0032793,GO:0032809,GO:0035774,GO:0046872,GO:0051480,GO:0060076,GO:0071377,GO:0080135,GO:0098685,GO:0098686,GO:0098978,GO:0099056,GO:0150076,GO:1900273,GO:1900454	renal water homeostasis|adenylate cyclase activity|ATP binding|intracellular|plasma membrane|integral component of plasma membrane|cAMP biosynthetic process|signal transduction|G protein-coupled receptor signaling pathway|adenylate cyclase-activating G protein-coupled receptor signaling pathway|adenylate cyclase-inhibiting G protein-coupled receptor signaling pathway|learning or memory|long-term …	ko04540,ko04727,ko04015,ko04211,ko04913,ko04611,ko04914,ko04923,ko04916,ko04970,ko04261,ko04925,ko04911,ko04918,ko04713,ko04724,ko04976,ko04024,ko04725,ko04114,ko04723,ko04020,ko04912,ko04742,ko04022,ko04971,ko04062,ko04270,ko04750,ko04972,ko04720,ko00230,ko04915,ko04072,ko04921,ko04213	Gap junction|GABAergic synapse|Rap1 signaling pathway|Longevity regulating pathway|Ovarian steroidogenesis|Platelet activation|Progesterone-mediated oocyte maturation|Regulation of lipolysis in adipocytes|Melanogenesis|Salivary secretion|Adrenergic signaling in cardiomyocytes|Aldosterone synthesis and secretion|Insulin secretion|Thyroid hormone synthesis|Circadian entrainment|Glutamatergic synaps…
LOC101744404	0.552401	13.4558	0.254928	up	0	45	GeneID:101744404	protein_coding	NOVA1	KWMTBOMO14927	RNA-binding protein Nova-2 isoform X3 [Bombyx mori]	PREDICTED:_RNA-binding_protein_Nova-2_isoform_X3_[Bombyx_mori]	RNA-binding protein Nova-2	Others	GO:0000398,GO:0003723,GO:0005634	mRNA splicing, via spliceosome|RNA binding|nucleus
LOC101744505	0.998822	20.5614	0.254793	up	0.0233058	69	GeneID:101744505	protein_coding		KWMTBOMO15829	hypothetical protein B5V51_12500, partial [Heliothis virescens]	putative_Osiris,_partial_[Operophtera_brumata]	uncharacterized LOC101744505
LOC101740542	0.828209	21.3029	0.254711	up	3.47e-182	71	GeneID:101740542	protein_coding	Nedd4	KWMTBOMO11188	E3 ubiquitin-protein ligase NEDD4 isoform X6 [Bombyx mori]	PREDICTED:_E3_ubiquitin-protein_ligase_NEDD4_isoform_X6_[Bombyx_mori]	E3 ubiquitin-protein ligase Nedd-4		GO:0000209,GO:0002092,GO:0004842,GO:0005112,GO:0005737,GO:0005886,GO:0006511,GO:0007219,GO:0007411,GO:0007528,GO:0008586,GO:0016199,GO:0016567,GO:0017022,GO:0019904,GO:0031623,GO:0043161,GO:0045732,GO:0045746,GO:0045807,GO:0048814,GO:0051965,GO:0061630,GO:1905062,GO:1905306,GO:2000650	protein polyubiquitination|positive regulation of receptor internalization|ubiquitin-protein transferase activity|Notch binding|cytoplasm|plasma membrane|ubiquitin-dependent protein catabolic process|Notch signaling pathway|axon guidance|neuromuscular junction development|imaginal disc-derived wing vein morphogenesis|axon midline choice point recognition|protein ubiquitination|myosin binding|prot…	ko04120,ko04011,ko04144	Ubiquitin mediated proteolysis|MAPK signaling pathway - yeast|Endocytosis
GSTu1	0.996598	20.7249	0.254412	up	0.000232484	69	GeneID:100141442	protein_coding	GstD1	KWMTBOMO03300	Chain A, Crystal structure of a diazinon-metabolizing glutathione S-transferase in the silkworm, Bombyx mori	glutathione_S-transferase_unclassified_1_[Bombyx_mori]	glutathione S-transferase unclassified 1		GO:0004364,GO:0018833	glutathione transferase activity|DDT-dehydrochlorinase activity	ko00982,ko00480,ko00980	Drug metabolism - cytochrome P450|Glutathione metabolism|Metabolism of xenobiotics by cytochrome P450
LOC110385217	0.978281	22.9042	0.254354	up	2.68e-23	77	GeneID:110385217	protein_coding		KWMTBOMO00933	reverse transcriptase [Bombyx mori]	reverse_transcriptase_[Danaus_plexippus]	transcription initiation factor TFIID subunit 4-like
UGT43B1	0.999084	24.2826	0.254301	up	0.0465091	81	GeneID:100862819	protein_coding	Ugt1a7c	KWMTBOMO10968	UDP-glycosyltransferase UGT43B1 precursor [Bombyx mori]	UDP-glycosyltransferase_UGT43B1_precursor_[Bombyx_mori]	UDP-glycosyltransferase UGT43B1		GO:0005789,GO:0006711,GO:0008194,GO:0015020,GO:0016020,GO:0016021,GO:0019439,GO:0043231,GO:0046226,GO:0052696,GO:0052697	endoplasmic reticulum membrane|estrogen catabolic process|UDP-glycosyltransferase activity|glucuronosyltransferase activity|membrane|integral component of membrane|aromatic compound catabolic process|intracellular membrane-bounded organelle|coumarin catabolic process|flavonoid glucuronidation|xenobiotic glucuronidation	ko00982,ko00980,ko00140,ko00040,ko00830,ko00860,ko00983,ko00053,ko00500	Drug metabolism - cytochrome P450|Metabolism of xenobiotics by cytochrome P450|Steroid hormone biosynthesis|Pentose and glucuronate interconversions|Retinol metabolism|Porphyrin and chlorophyll metabolism|Drug metabolism - other enzymes|Ascorbate and aldarate metabolism|Starch and sucrose metabolism
LOC101736460	0.974356	23.2332	0.254145	up	1.52e-27	78	GeneID:101736460	protein_coding	BCR	KWMTBOMO04613	active breakpoint cluster region-related protein isoform X1 [Bombyx mori]	PREDICTED:_active_breakpoint_cluster_region-related_protein_isoform_X1_[Bombyx_mori]	active breakpoint cluster region-related protein	bHLH
LOC101741921	0.998692	21.8119	0.25414	up	0.0114309	73	GeneID:101741921	protein_coding		KWMTBOMO09405	uncharacterized protein LOC101741921 isoform X2 [Bombyx mori]	PREDICTED:_uncharacterized_protein_LOC106139265_[Amyelois_transitella]	uncharacterized LOC101741921
LOC101746022	0.993066	24.4133	0.253756	up	1.07e-07	82	GeneID:101746022	protein_coding	rno	KWMTBOMO00157	PHD finger protein rhinoceros [Bombyx mori]	PREDICTED:_PHD_finger_protein_rhinoceros-like_isoform_X1_[Bombyx_mori]	PHD finger protein rhinoceros		GO:0005634,GO:0042051,GO:0042059,GO:0046872	nucleus|compound eye photoreceptor development|negative regulation of epidermal growth factor receptor signaling pathway|metal ion binding
LOC101740828	0.99843	23.3641	0.253686	up	0.00860524	78	GeneID:101740828	protein_coding	aldh1l1	KWMTBOMO09597	cytosolic 10-formyltetrahydrofolate dehydrogenase [Trichoplusia ni]	PREDICTED:_cytosolic_10-formyltetrahydrofolate_dehydrogenase_[Bombyx_mori]	cytosolic 10-formyltetrahydrofolate dehydrogenase		GO:0005737,GO:0006730,GO:0009058,GO:0009258,GO:0016155,GO:0016620,GO:0016742	cytoplasm|one-carbon metabolic process|biosynthetic process|10-formyltetrahydrofolate catabolic process|formyltetrahydrofolate dehydrogenase activity|oxidoreductase activity, acting on the aldehyde or oxo group of donors, NAD or NADP as acceptor|hydroxymethyl-, formyl- and related transferase activity	ko00670	One carbon pool by folate
LOC101743136	0.306293	3.4319	0.253066	up	0	11	GeneID:101743136	protein_coding		KWMTBOMO01232	uncharacterized protein LOC101743136 [Bombyx mori]	putative_ly-6/neurotoxin_superfamily_member_1_[Operophtera_brumata]	uncharacterized LOC101743136
LOC100301505	0.752977	20.2683	0.252745	up	3.31e-271	68	GeneID:100301505	protein_coding		KWMTBOMO11439	similar to carboxypeptidase B [Bombyx mori]	carboxypeptidase_B-like_precursor_[Bombyx_mori]	carboxypeptidase B-like		GO:0004181,GO:0005576,GO:0008270	metallocarboxypeptidase activity|extracellular region|zinc ion binding
LOC101740318	0.994766	0.438109	0.252693	down	0.00883545	1	GeneID:101740318	protein_coding	Sv2b	KWMTBOMO03209	synaptic vesicle glycoprotein 2B [Bombyx mori]	PREDICTED:_uncharacterized_protein_LOC101740318_[Bombyx_mori]	synaptic vesicle glycoprotein 2B		GO:0001669,GO:0006836,GO:0007268,GO:0008021,GO:0016020,GO:0016021,GO:0022857,GO:0030054,GO:0030285,GO:0030672,GO:0043005	acrosomal vesicle|neurotransmitter transport|chemical synaptic transmission|synaptic vesicle|membrane|integral component of membrane|transmembrane transporter activity|cell junction|integral component of synaptic vesicle membrane|synaptic vesicle membrane|neuron projection
LOC110385080	0.998168	20.9623	0.252565	up	0.0143701	70	GeneID:110385080	protein_coding		KWMTBOMO07353	uncharacterized protein LOC110385080 [Bombyx mori]	Uncharacterized_protein_OBRU01_07945_[Operophtera_brumata]	uncharacterized LOC110385080
LOC101746048	0.74421	20.1613	0.252199	up	8.67e-285	67	GeneID:101746048	protein_coding	Fas3	KWMTBOMO14238	fasciclin-3 isoform X4 [Bombyx mori]	PREDICTED:_fasciclin-3_isoform_X5_[Bombyx_mori]	fasciclin-3		GO:0005737,GO:0005829,GO:0005886,GO:0005918,GO:0005920,GO:0007156,GO:0007411,GO:0007413,GO:0008039,GO:0016021,GO:0016200,GO:0016323,GO:0016328,GO:0030707,GO:0031594,GO:0031965,GO:0055037	cytoplasm|cytosol|plasma membrane|septate junction|smooth septate junction|homophilic cell adhesion via plasma membrane adhesion molecules|axon guidance|axonal fasciculation|synaptic target recognition|integral component of membrane|synaptic target attraction|basolateral plasma membrane|lateral plasma membrane|ovarian follicle cell development|neuromuscular junction|nuclear membrane|recycling end…
LOC101736566	0.995682	24.4315	0.252186	up	6.19e-05	82	GeneID:101736566	protein_coding		KWMTBOMO12347	fibrillin-1 [Bombyx mori]	PREDICTED:_fibrillin-1-like_[Bombyx_mori]	uncharacterized LOC101736566
LOC110384882	0.99843	22.378	0.252148	up	0.0163856	75	GeneID:110384882	lncRNA		KWMTBOMO16430	endonuclease and reverse transcriptase-like protein [Bombyx mori]	endonuclease_and_reverse_transcriptase-like_protein_[Bombyx_mori]
LOC100174976	0.99843	22.0906	0.252004	up	0.0140775	74	GeneID:100174976	protein_coding	Heph	KWMTBOMO16289	L-ascorbate oxidase isoform X1 [Bombyx mori]	PREDICTED:_L-ascorbate_oxidase_isoform_X1_[Bombyx_mori]	multicopper oxidase 1		GO:0004322,GO:0005507,GO:0005615,GO:0005622,GO:0005886,GO:0006825,GO:0006826,GO:0006879,GO:0008198,GO:0016021,GO:0016323,GO:0016722,GO:0048471	ferroxidase activity|copper ion binding|extracellular space|intracellular|plasma membrane|copper ion transport|iron ion transport|cellular iron ion homeostasis|ferrous iron binding|integral component of membrane|basolateral plasma membrane|oxidoreductase activity, oxidizing metal ions|perinuclear region of cytoplasm
LOC101736312	0.997776	22.8062	0.251905	up	0.00137248	76	GeneID:101736312	protein_coding		KWMTBOMO05753	uncharacterized protein LOC101736312 isoform X2 [Bombyx mori]	PREDICTED:_uncharacterized_protein_LOC101736312_isoform_X2_[Bombyx_mori]	uncharacterized LOC101736312
LOC101738046	0.990449	23.7891	0.251848	up	1.89e-10	80	GeneID:101738046	protein_coding	Dync2h1	KWMTBOMO07791	cytoplasmic dynein 2 heavy chain 1 [Bombyx mori]	PREDICTED:_cytoplasmic_dynein_2_heavy_chain_1-like_[Bombyx_mori]	cytoplasmic dynein 2 heavy chain 1		GO:0005524,GO:0005868,GO:0005874,GO:0005886,GO:0005930,GO:0007018,GO:0007275,GO:0008569,GO:0030286,GO:0031514,GO:0035721,GO:0045503,GO:0045505,GO:0051959,GO:0060271	ATP binding|cytoplasmic dynein complex|microtubule|plasma membrane|axoneme|microtubule-based movement|multicellular organism development|ATP-dependent microtubule motor activity, minus-end-directed|dynein complex|motile cilium|intraciliary retrograde transport|dynein light chain binding|dynein intermediate chain binding|dynein light intermediate chain binding|cilium assembly	ko04962,ko04145	Vasopressin-regulated water reabsorption|Phagosome
LOC101739885	0.979197	23.8366	0.251683	up	4.4e-22	80	GeneID:101739885	protein_coding	PGRP-SC2	KWMTBOMO00205	PREDICTED: peptidoglycan-recognition protein LF-like [Papilio xuthus]	PREDICTED:_peptidoglycan-recognition_protein_LF-like_[Papilio_xuthus]	peptidoglycan-recognition protein SC2		GO:0005576,GO:0008270,GO:0008745,GO:0009253,GO:0042834,GO:0045087,GO:0045824	extracellular region|zinc ion binding|N-acetylmuramoyl-L-alanine amidase activity|peptidoglycan catabolic process|peptidoglycan binding|innate immune response|negative regulation of innate immune response
LOC101742664	0.997645	21.5397	0.251576	up	0.00318499	72	GeneID:101742664	protein_coding		KWMTBOMO11487	uncharacterized protein LOC101742664 [Bombyx mori]	PREDICTED:_uncharacterized_protein_LOC106102178_[Papilio_polytes]	uncharacterized LOC101742664
LOC101740254	0.969645	23.1714	0.251535	up	7.83e-32	77	GeneID:101740254	protein_coding	GPAM	KWMTBOMO15589	glycerol-3-phosphate acyltransferase 1, mitochondrial isoform X1 [Bombyx mori]	PREDICTED:_glycerol-3-phosphate_acyltransferase_1,_mitochondrial_isoform_X1_[Bombyx_mori]	glycerol-3-phosphate acyltransferase 1, mitochondrial		GO:0004366,GO:0005741,GO:0005886,GO:0006072,GO:0006631,GO:0008654,GO:0016021,GO:0016024,GO:0019432,GO:0031966,GO:0102420	glycerol-3-phosphate O-acyltransferase activity|mitochondrial outer membrane|plasma membrane|glycerol-3-phosphate metabolic process|fatty acid metabolic process|phospholipid biosynthetic process|integral component of membrane|CDP-diacylglycerol biosynthetic process|triglyceride biosynthetic process|mitochondrial membrane|sn-1-glycerol-3-phosphate C16:0-DCA-CoA acyl transferase activity	ko00564,ko00561	Glycerophospholipid metabolism|Glycerolipid metabolism
LOC101746524	0.955384	22.6805	0.251488	up	1.98e-45	76	GeneID:101746524	protein_coding	SWAP70	KWMTBOMO04695	differentially expressed in FDCP 6, partial [Bombyx mori]	PREDICTED:_differentially_expressed_in_FDCP_6-like_[Amyelois_transitella]	differentially expressed in FDCP 6		GO:0003677,GO:0005634,GO:0005737,GO:0005886,GO:0030027	DNA binding|nucleus|cytoplasm|plasma membrane|lamellipodium
LOC101739634	0.996598	22.9082	0.251173	up	5.16e-05	77	GeneID:101739634	protein_coding	btbd17	KWMTBOMO03217	BTB/POZ domain-containing protein 17 isoform X1 [Bombyx mori]	PREDICTED:_BTB/POZ_domain-containing_protein_17-like_[Bombyx_mori]	BTB/POZ domain-containing protein 17		GO:0005576	extracellular region
LOC101735589	0.996337	24.3077	0.251152	up	0.000225257	81	GeneID:101735589	protein_coding	TMC7	KWMTBOMO14472	transmembrane channel-like protein 7 [Bombyx mori]	PREDICTED:_transmembrane_channel-like_protein_7_[Bombyx_mori]	transmembrane channel-like protein 7		GO:0005887,GO:0006811	integral component of plasma membrane|ion transport
LOC101740090	0.998299	22.9223	0.251101	up	0.00707838	77	GeneID:101740090	protein_coding		KWMTBOMO03542	uncharacterized protein LOC101740090 [Bombyx mori]	PREDICTED:_uncharacterized_protein_LOC101742341_[Bombyx_mori]	uncharacterized LOC101740090
LOC101739343	0.688081	19.2106	0.251076	up	0	64	GeneID:101739343	protein_coding	NGEF	KWMTBOMO05956	LOW QUALITY PROTEIN: uncharacterized protein LOC101739343 [Bombyx mori]	PREDICTED:_LOW_QUALITY_PROTEIN:_uncharacterized_protein_LOC101739343_[Bombyx_mori]	uncharacterized LOC101739343		GO:0005089,GO:0005737,GO:0016020,GO:0030426,GO:0035023,GO:0043087,GO:0048013,GO:0061002	Rho guanyl-nucleotide exchange factor activity|cytoplasm|membrane|growth cone|regulation of Rho protein signal transduction|regulation of GTPase activity|ephrin receptor signaling pathway|negative regulation of dendritic spine morphogenesis	ko04360	Axon guidance
CTL5	0.825592	20.9778	0.251073	up	1.7e-176	70	GeneID:692946	protein_coding		KWMTBOMO01829	C-type lectin 5 precursor [Bombyx mori]	C-type_lectin_5_precursor_[Bombyx_mori]	C-type lectin 5
LOC110386478	0.995551	24.7228	0.251068	up	1.97e-05	83	GeneID:110386478	protein_coding		KWMTBOMO16191	uncharacterized protein LOC110386478 [Bombyx mori]	PREDICTED:_LOW_QUALITY_PROTEIN:_uncharacterized_protein_LOC106709759_[Papilio_machaon]	uncharacterized LOC110386478
LOC101746659	0.998692	23.2806	0.251048	up	0.0112133	78	GeneID:101746659	lncRNA
LOC101740687	0.992935	23.8892	0.251	up	3.16e-08	80	GeneID:101740687	protein_coding	Brpf1	KWMTBOMO09599	bromodomain-containing protein 1 isoform X2 [Vanessa tameamea]	hypothetical_protein_KGM_15598_[Danaus_plexippus]	peregrin	Others	GO:0001570,GO:0001841,GO:0003677,GO:0005634,GO:0005737,GO:0005829,GO:0005886,GO:0035726,GO:0043966,GO:0043972,GO:0045893,GO:0046872,GO:0048145,GO:0070776	vasculogenesis|neural tube formation|DNA binding|nucleus|cytoplasm|cytosol|plasma membrane|common myeloid progenitor cell proliferation|histone H3 acetylation|histone H3-K23 acetylation|positive regulation of transcription, DNA-templated|metal ion binding|regulation of fibroblast proliferation|MOZ/MORF histone acetyltransferase complex
ace2	0.996206	23.6455	0.250742	up	0.000108084	79	GeneID:692776	protein_coding		KWMTBOMO05084	acetylcholinesterase [Bombyx mori]	acetylcholinesterase_[Bombyx_mori]	acetylcholinesterase type 2		GO:0001507,GO:0003990,GO:0005886,GO:0030054,GO:0031225,GO:0043083	acetylcholine catabolic process in synaptic cleft|acetylcholinesterase activity|plasma membrane|cell junction|anchored component of membrane|synaptic cleft	ko00564,ko04725	Glycerophospholipid metabolism|Cholinergic synapse
LOC105841852	0.998168	23.1034	0.250634	up	0.00498484	77	GeneID:105841852	protein_coding		KWMTBOMO16083	transcription factor EB [Bombyx mori]	PREDICTED:_transcription_factor_EB-like_[Bombyx_mori]	transcription factor EB
LOC101736634	0.99843	22.6853	0.25057	up	0.0128576	76	GeneID:101736634	protein_coding		KWMTBOMO13834	endochitinase A1 isoform X2 [Bombyx mori]	PREDICTED:_mucin-5AC-like_[Amyelois_transitella]	endochitinase A1
LOC100101209	0.857909	21.7337	0.250547	up	4.28e-148	73	GeneID:100101209	protein_coding	Adarb1	KWMTBOMO14843	double-stranded RNA-specific editase Adar isoform X1 [Bombyx mori]	PREDICTED:_double-stranded_RNA-specific_editase_Adar_isoform_X1_[Bombyx_mori]	double-stranded RNA-specific editase 1		GO:0003723,GO:0003725,GO:0003726,GO:0005634,GO:0005654,GO:0005730,GO:0005737,GO:0006382,GO:0006396,GO:0006397,GO:0007420,GO:0008251,GO:0008285,GO:0016553,GO:0016556,GO:0030336,GO:0042803,GO:0044387,GO:0045070,GO:0046872,GO:0050685,GO:0051726	RNA binding|double-stranded RNA binding|double-stranded RNA adenosine deaminase activity|nucleus|nucleoplasm|nucleolus|cytoplasm|adenosine to inosine editing|RNA processing|mRNA processing|brain development|tRNA-specific adenosine deaminase activity|negative regulation of cell proliferation|base conversion or substitution editing|mRNA modification|negative regulation of cell migration|protein hom…
LOC101738454	0.998692	21.7227	0.250232	up	0.013379	73	GeneID:101738454	protein_coding	Asator	KWMTBOMO14052	tau-tubulin kinase homolog Asator isoform X1 [Bombyx mori]	PREDICTED:_tau-tubulin_kinase_1_isoform_X1_[Bombyx_mori]	tau-tubulin kinase homolog Asator		GO:0004674,GO:0005524,GO:0005737,GO:0005819,GO:0018105,GO:0018107	protein serine/threonine kinase activity|ATP binding|cytoplasm|spindle|peptidyl-serine phosphorylation|peptidyl-threonine phosphorylation
LOC101740195	0.993327	21.3789	0.250127	up	4.82e-07	71	GeneID:101740195	protein_coding		KWMTBOMO10844	uncharacterized protein LOC101740195 [Bombyx mori]	PREDICTED:_uncharacterized_protein_LOC106130462_[Amyelois_transitella]	uncharacterized LOC101740195
Or	0.998692	21.3764	0.249866	up	0.0140775	71	GeneID:692572	protein_coding	Nr2c2	KWMTBOMO15866	nuclear orphan receptor isoform X2 [Bombyx mori]	PREDICTED:_nuclear_orphan_receptor_isoform_X2_[Bombyx_mori]	nuclear orphan receptor	RXR-like	GO:0003700,GO:0003707,GO:0005634,GO:0007283,GO:0008270,GO:0030154,GO:0043565	DNA-binding transcription factor activity|steroid hormone receptor activity|nucleus|spermatogenesis|zinc ion binding|cell differentiation|sequence-specific DNA binding
LOC101744998	0.998953	25.2307	0.249799	up	0.0425992	84	GeneID:101744998	protein_coding	mth2	KWMTBOMO01909	G-protein coupled receptor Mth isoform X2 [Bombyx mori]	PREDICTED:_G-protein_coupled_receptor_Mth_isoform_X2_[Bombyx_mori]	G-protein coupled receptor Mth		GO:0004930,GO:0005886,GO:0007166,GO:0016021	G protein-coupled receptor activity|plasma membrane|cell surface receptor signaling pathway|integral component of membrane
LOC101745570	0.827031	20.9281	0.249737	up	8.59e-174	70	GeneID:101745570	protein_coding		KWMTBOMO10903	uncharacterized protein LOC101745570 isoform X1 [Bombyx mori]	reverse_transcriptase_[Bombyx_mori]	uncharacterized LOC101745570
LOC105842251	0.976057	24.066	0.249633	up	9.95e-25	80	GeneID:105842251	protein_coding	ATG16L1	KWMTBOMO03423	autophagy-related protein 16-1 isoform X2 [Helicoverpa armigera]	PREDICTED:_autophagy-related_protein_16-1-like_[Bombyx_mori]	autophagy-related protein 16-like		GO:0000045,GO:0000421,GO:0005776,GO:0005829,GO:0005930,GO:0015031,GO:0016236,GO:0019787,GO:0034045,GO:0034497,GO:0039689,GO:0042802,GO:0051020,GO:0051260,GO:0061739,GO:0098792	autophagosome assembly|autophagosome membrane|autophagosome|cytosol|axoneme|protein transport|macroautophagy|ubiquitin-like protein transferase activity|phagophore assembly site membrane|protein localization to phagophore assembly site|negative stranded viral RNA replication|identical protein binding|GTPase binding|protein homooligomerization|protein lipidation involved in autophagosome assembly|…
LOC101745785	0.841162	21.4733	0.249613	up	2.57e-164	72	GeneID:101745785	protein_coding	NOSTRIN	KWMTBOMO00525	nostrin isoform X1 [Bombyx mori]	PREDICTED:_nostrin_isoform_X1_[Bombyx_mori]	nostrin		GO:0003677,GO:0005856,GO:0005886,GO:0006897,GO:0016607,GO:0030666,GO:0045892,GO:0050999	DNA binding|cytoskeleton|plasma membrane|endocytosis|nuclear speck|endocytic vesicle membrane|negative regulation of transcription, DNA-templated|regulation of nitric-oxide synthase activity
LOC110385409	0.993589	23.259	0.249313	up	2.17e-07	78	GeneID:110385409	lncRNA		KWMTBOMO07671	uncharacterized protein LOC105841331 [Bombyx mori]	PREDICTED:_uncharacterized_protein_LOC105841331_[Bombyx_mori]
LOC101739362	0.952113	22.2719	0.249267	up	1.61e-47	74	GeneID:101739362	protein_coding	bark	KWMTBOMO07486	LOW QUALITY PROTEIN: protein bark beetle [Bombyx mori]	PREDICTED:_LOW_QUALITY_PROTEIN:_uncharacterized_protein_LOC101739362_[Bombyx_mori]	protein bark beetle		GO:0005044,GO:0005886,GO:0005912,GO:0005918,GO:0005923,GO:0016021,GO:0030246,GO:0034976,GO:0035002,GO:0035159,GO:0045217,GO:0061689,GO:0090557,GO:1904274	scavenger receptor activity|plasma membrane|adherens junction|septate junction|bicellular tight junction|integral component of membrane|carbohydrate binding|response to endoplasmic reticulum stress|liquid clearance, open tracheal system|regulation of tube length, open tracheal system|cell-cell junction maintenance|tricellular tight junction|establishment of endothelial intestinal barrier|tricellu…
LOC692876	0.991365	23.1495	0.249186	up	4.66e-10	77	GeneID:692876	protein_coding	CA1	KWMTBOMO02642	erythrocyte carbonic anhydrase [Bombyx mori]	erythrocyte_carbonic_anhydrase_[Bombyx_mori]	erythrocyte carbonic anhydrase		GO:0004064,GO:0004089,GO:0005737,GO:0006730,GO:0008270	arylesterase activity|carbonate dehydratase activity|cytoplasm|one-carbon metabolic process|zinc ion binding	ko00910	Nitrogen metabolism
LOC101736635	0.998037	23.4255	0.248885	up	0.00399259	78	GeneID:101736635	protein_coding	MAP3K9	KWMTBOMO10725	mitogen-activated protein kinase kinase kinase 11-like isoform X3 [Spodoptera litura]	PREDICTED:_mitogen-activated_protein_kinase_kinase_kinase_11-like_[Papilio_xuthus]	mitogen-activated protein kinase kinase kinase 11		GO:0000165,GO:0004674,GO:0004706,GO:0004708,GO:0005524,GO:0005622,GO:0006468,GO:0006915,GO:0007257,GO:0042803,GO:0043065,GO:0046777	MAPK cascade|protein serine/threonine kinase activity|JUN kinase kinase kinase activity|MAP kinase kinase activity|ATP binding|intracellular|protein phosphorylation|apoptotic process|activation of JUN kinase activity|protein homodimerization activity|positive regulation of apoptotic process|protein autophosphorylation	ko04013	MAPK signaling pathway - fly
LOC101745580	0.972655	23.463	0.248857	up	1.89e-27	78	GeneID:101745580	protein_coding	Bves	KWMTBOMO13944	blood vessel epicardial substance isoform X3 [Bombyx mori]	PREDICTED:_uncharacterized_protein_LOC101745580_isoform_X1_[Bombyx_mori]	blood vessel epicardial substance		GO:0001921,GO:0002027,GO:0002244,GO:0002931,GO:0005198,GO:0005886,GO:0005901,GO:0005923,GO:0007507,GO:0007519,GO:0008360,GO:0016020,GO:0016021,GO:0016192,GO:0016328,GO:0030054,GO:0030552,GO:0031253,GO:0034446,GO:0040017,GO:0042383,GO:0042391,GO:0043087,GO:0048278,GO:0060931,GO:0060973,GO:0090136,GO:2001135	positive regulation of receptor recycling|regulation of heart rate|hematopoietic progenitor cell differentiation|response to ischemia|structural molecule activity|plasma membrane|caveola|bicellular tight junction|heart development|skeletal muscle tissue development|regulation of cell shape|membrane|integral component of membrane|vesicle-mediated transport|lateral plasma membrane|cell junction|cAM…
Tf	0.998822	19.5963	0.248854	up	0.0269865	66	GeneID:692564	protein_coding		KWMTBOMO13908	transferrin [Bombyx mori]	transferrin_precursor_[Bombyx_mori]	transferrin		GO:0005615,GO:0006811,GO:0046872,GO:0055072	extracellular space|ion transport|metal ion binding|iron ion homeostasis
LOC105841243	0.998953	23.3745	0.24862	up	0.0489377	78	GeneID:105841243	protein_coding	Abcg1	KWMTBOMO07165	hypothetical protein B5X24_HaOG200324 [Helicoverpa armigera]	PREDICTED:_ATP-binding_cassette_sub-family_G_member_1-like_[Papilio_xuthus]	ATP-binding cassette sub-family G member 1-like		GO:0005524,GO:0005548,GO:0005739,GO:0005768,GO:0005886,GO:0006355,GO:0008203,GO:0009897,GO:0010033,GO:0010745,GO:0010872,GO:0010875,GO:0010888,GO:0016021,GO:0017127,GO:0019534,GO:0030301,GO:0032367,GO:0033344,GO:0033700,GO:0033993,GO:0034041,GO:0034374,GO:0034375,GO:0034436,GO:0034437,GO:0042626,GO:0042632,GO:0042803,GO:0042987,GO:0043531,GO:0043691,GO:0045542,GO:0046982,GO:0055037,GO:0055085,GO:…	ATP binding|phospholipid transporter activity|mitochondrion|endosome|plasma membrane|regulation of transcription, DNA-templated|cholesterol metabolic process|external side of plasma membrane|response to organic substance|negative regulation of macrophage derived foam cell differentiation|regulation of cholesterol esterification|positive regulation of cholesterol efflux|negative regulation of lipi…
LOC101746349	0.812639	20.904	0.248532	up	3.13e-191	70	GeneID:101746349	protein_coding		KWMTBOMO05519	uncharacterized protein LOC101746349 [Bombyx mori]	Uncharacterized_protein_OBRU01_16470_[Operophtera_brumata]	uncharacterized LOC101746349
LOC101737313	0.808583	21.1147	0.248228	up	3.34e-205	71	GeneID:101737313	protein_coding	Doa	KWMTBOMO03306	probable serine/threonine-protein kinase dyrk2 isoform X1 [Bombyx mori]	PREDICTED:_probable_serine/threonine-protein_kinase_dyrk2_isoform_X1_[Bombyx_mori]	serine/threonine-protein kinase Doa		GO:0000381,GO:0004672,GO:0004674,GO:0004712,GO:0004713,GO:0005524,GO:0005634,GO:0005737,GO:0005783,GO:0005829,GO:0006468,GO:0007350,GO:0007399,GO:0007548,GO:0007601,GO:0009306,GO:0030717,GO:0034125,GO:0042051,GO:0046777,GO:0048477,GO:0048749,GO:0050896,GO:2000255	regulation of alternative mRNA splicing, via spliceosome|protein kinase activity|protein serine/threonine kinase activity|protein serine/threonine/tyrosine kinase activity|protein tyrosine kinase activity|ATP binding|nucleus|cytoplasm|endoplasmic reticulum|cytosol|protein phosphorylation|blastoderm segmentation|nervous system development|sex differentiation|visual perception|protein secretion|ooc…
LOC101746532	0.962318	23.0529	0.247987	up	1.23e-39	77	GeneID:101746532	protein_coding	Wdfy3	KWMTBOMO07220	WD repeat and FYVE domain-containing protein 3 isoform X1 [Bombyx mori]	PREDICTED:_WD_repeat_and_FYVE_domain-containing_protein_3_[Bombyx_mori]	WD repeat and FYVE domain-containing protein 3		GO:0003831,GO:0005545,GO:0005634,GO:0005635,GO:0005730,GO:0005737,GO:0005776,GO:0005829,GO:0005886,GO:0007275,GO:0016234,GO:0016605,GO:0019898,GO:0030424,GO:0034274,GO:0035973,GO:0043204,GO:0046872,GO:0097635	beta-N-acetylglucosaminylglycopeptide beta-1,4-galactosyltransferase activity|1-phosphatidylinositol binding|nucleus|nuclear envelope|nucleolus|cytoplasm|autophagosome|cytosol|plasma membrane|multicellular organism development|inclusion body|PML body|extrinsic component of membrane|axon|Atg12-Atg5-Atg16 complex|aggrephagy|perikaryon|metal ion binding|extrinsic component of autophagosome membrane
LOC101738991	0.610755	15.9445	0.247554	up	0	53	GeneID:101738991	protein_coding	HNRNP	KWMTBOMO03337	heterogeneous nuclear ribonucleoprotein 87F [Bombyx mori]	Heterogeneous_nuclear_ribonucleoprotein_at_87F_[Operophtera_brumata]	heterogeneous nuclear ribonucleoprotein 87F	CSD	GO:0003723,GO:0005634	RNA binding|nucleus	ko03040	Spliceosome
LOC101746737	0.995159	22.29	0.247375	up	2.2e-06	75	GeneID:101746737	protein_coding	Man2a1	KWMTBOMO00532	alpha-mannosidase 2 isoform X1 [Bombyx mori]	alpha-mannosidase_II_[Spodoptera_frugiperda]	alpha-mannosidase 2		GO:0000139,GO:0001701,GO:0001889,GO:0004559,GO:0004572,GO:0005615,GO:0005797,GO:0005801,GO:0006013,GO:0006486,GO:0006491,GO:0006517,GO:0007005,GO:0007033,GO:0007585,GO:0016021,GO:0016799,GO:0030246,GO:0046872,GO:0048286,GO:0050769,GO:0060042	Golgi membrane|in utero embryonic development|liver development|alpha-mannosidase activity|mannosyl-oligosaccharide 1,3-1,6-alpha-mannosidase activity|extracellular space|Golgi medial cisterna|cis-Golgi network|mannose metabolic process|protein glycosylation|N-glycan processing|protein deglycosylation|mitochondrion organization|vacuole organization|respiratory gaseous exchange|integral component …	ko00511	Other glycan degradation
LOC101745567	0.993458	23.234	0.246935	up	1.65e-07	78	GeneID:101745567	protein_coding	PEK	KWMTBOMO04082	eukaryotic translation initiation factor 2-alpha kinase isoform X1 [Bombyx mori]	PREDICTED:_eukaryotic_translation_initiation_factor_2-alpha_kinase-like_[Bombyx_mori]	eukaryotic translation initiation factor 2-alpha kinase		GO:0004672,GO:0004686,GO:0004694,GO:0005524,GO:0005789,GO:0006468,GO:0010389,GO:0010508,GO:0016021,GO:0022626,GO:0036499,GO:0046330	protein kinase activity|elongation factor-2 kinase activity|eukaryotic translation initiation factor 2alpha kinase activity|ATP binding|endoplasmic reticulum membrane|protein phosphorylation|regulation of G2/M transition of mitotic cell cycle|positive regulation of autophagy|integral component of membrane|cytosolic ribosome|PERK-mediated unfolded protein response|positive regulation of JNK cascade	ko04214,ko04210,ko04141	Apoptosis - fly|Apoptosis|Protein processing in endoplasmic reticulum
LOC101742262	0.99215	22.8452	0.246931	up	7.09e-09	76	GeneID:101742262	protein_coding	TMEM151B	KWMTBOMO10841	transmembrane protein 151B [Bombyx mori]	PREDICTED:_transmembrane_protein_151B-like_[Bombyx_mori]	transmembrane protein 151B		GO:0016021	integral component of membrane
LOC105842278	0.993851	24.9696	0.246768	up	9.57e-07	83	GeneID:105842278	protein_coding	RTase	KWMTBOMO15156	protein unc-79 homolog [Vanessa tameamea]	hypothetical_protein_EAI_08637,_partial_[Harpegnathos_saltator]	uncharacterized LOC105842278		GO:0003964,GO:0006313	RNA-directed DNA polymerase activity|transposition, DNA-mediated
LOC110386637	0.997252	23.411	0.246734	up	0.000667307	78	GeneID:110386637	lncRNA		KWMTBOMO01866	FYVE, RhoGEF and PH domain-containing protein 3 [Bombyx mori]	PREDICTED:_FYVE,_RhoGEF_and_PH_domain-containing_protein_3-like_[Bombyx_mori]
LOC101741577	0.936151	22.1924	0.24673	up	7.09e-64	74	GeneID:101741577	protein_coding	Sema2a	KWMTBOMO07854	semaphorin-2A isoform X2 [Bombyx mori]	PREDICTED:_semaphorin-2A-like_isoform_X1_[Bombyx_mori]	semaphorin-2A		GO:0001755,GO:0005576,GO:0005615,GO:0005829,GO:0007411,GO:0007629,GO:0007632,GO:0012505,GO:0016201,GO:0030215,GO:0030335,GO:0030534,GO:0042756,GO:0045499,GO:0048843,GO:0050919,GO:0070983,GO:0071526,GO:0071678,GO:0097374	neural crest cell migration|extracellular region|extracellular space|cytosol|axon guidance|flight behavior|visual behavior|endomembrane system|synaptic target inhibition|semaphorin receptor binding|positive regulation of cell migration|adult behavior|drinking behavior|chemorepellent activity|negative regulation of axon extension involved in axon guidance|negative chemotaxis|dendrite guidance|sema…
LOC105842591	0.978673	23.2566	0.246702	up	8.32e-22	78	GeneID:105842591	protein_coding	ZSWIM5	KWMTBOMO11322	zinc finger SWIM domain-containing protein 4-like [Hyposmocoma kahamanoa]	PREDICTED:_zinc_finger_SWIM_domain-containing_protein_4-like_[Plutella_xylostella]	zinc finger SWIM domain-containing protein 4		GO:0005615,GO:0008270,GO:0031462,GO:1902667	extracellular space|zinc ion binding|Cul2-RING ubiquitin ligase complex|regulation of axon guidance
LOC101741384	0.819181	20.9085	0.246628	up	1.79e-182	70	GeneID:101741384	protein_coding		KWMTBOMO15820	uncharacterized protein LOC101741384 [Bombyx mori]	Osiris_9B_[Operophtera_brumata]	uncharacterized LOC101741384
LOC101741191	0.819835	21.0037	0.246381	up	1.17e-185	70	GeneID:101741191	protein_coding	Ppn	KWMTBOMO15352	kielin/chordin-like protein isoform X1 [Bombyx mori]	PREDICTED:_uncharacterized_protein_LOC101741191_isoform_X1_[Bombyx_mori]	kielin/chordin-like protein		GO:0004867,GO:0005201,GO:0005604,GO:0007275,GO:0008233,GO:0030198	serine-type endopeptidase inhibitor activity|extracellular matrix structural constituent|basement membrane|multicellular organism development|peptidase activity|extracellular matrix organization
LOC100861590	0.691482	19.4019	0.246277	up	0	65	GeneID:100861590	protein_coding	Adamtsl4	KWMTBOMO11492	thrombospondin type-1 domain-containing protein 4-like protein [Bombyx mori]	thrombospondin_type-1_domain-containing_protein_4-like_precursor_[Bombyx_mori]	thrombospondin type-1 domain-containing protein 4-like		GO:0002020,GO:0002064,GO:0005614,GO:0006915,GO:0008233,GO:0030198,GO:0043065	protease binding|epithelial cell development|interstitial matrix|apoptotic process|peptidase activity|extracellular matrix organization|positive regulation of apoptotic process
LOC101736508	0.919665	22.7035	0.246139	up	3.48e-82	76	GeneID:101736508	protein_coding	gol	KWMTBOMO08302	protein goliath isoform X2 [Bombyx mori]	PREDICTED:_protein_goliath_isoform_X1_[Papilio_xuthus]	protein goliath		GO:0001707,GO:0003677,GO:0005634,GO:0005768,GO:0006511,GO:0008270,GO:0016021,GO:0016567,GO:0061630	mesoderm formation|DNA binding|nucleus|endosome|ubiquitin-dependent protein catabolic process|zinc ion binding|integral component of membrane|protein ubiquitination|ubiquitin protein ligase activity
LOC100463493	0.998561	25.1612	0.246003	up	0.0183569	84	GeneID:100463493	protein_coding	PGGT1B	KWMTBOMO12499	geranylgeranyltransferase type I beta subunit [Bombyx mori]	geranylgeranyltransferase_type_I_beta_subunit_[Bombyx_mori]	geranylgeranyltransferase type I beta subunit		GO:0004661,GO:0004662,GO:0005953,GO:0008270,GO:0018342,GO:0018344	protein geranylgeranyltransferase activity|CAAX-protein geranylgeranyltransferase activity|CAAX-protein geranylgeranyltransferase complex|zinc ion binding|protein prenylation|protein geranylgeranylation
serpin-13	0.991888	22.32	0.245908	up	1.6e-08	75	GeneID:100272177	protein_coding	Spn28Dc	KWMTBOMO07378	serine protease inhibitor 13 precursor [Bombyx mori]	serine_protease_inhibitor_13_precursor_[Bombyx_mori]	serine protease inhibitor 13		GO:0002376,GO:0004867,GO:0005615,GO:0007275,GO:0009611,GO:0010951,GO:0035009,GO:0042438,GO:0045861	immune system process|serine-type endopeptidase inhibitor activity|extracellular space|multicellular organism development|response to wounding|negative regulation of endopeptidase activity|negative regulation of melanization defense response|melanin biosynthetic process|negative regulation of proteolysis
LOC110384802	0.976057	23.7687	0.24587	up	7.98e-25	79	GeneID:110384802	protein_coding	rg	KWMTBOMO12354	chondroitin sulfate synthase 1 [Bombyx mori]	PREDICTED:_chondroitin_sulfate_synthase_1_[Bombyx_mori]	neurobeachin-like		GO:0005737,GO:0007528,GO:0007614,GO:0008355,GO:0016021,GO:0016319,GO:0042462,GO:0042675,GO:0043025,GO:0043204,GO:0051018	cytoplasm|neuromuscular junction development|short-term memory|olfactory learning|integral component of membrane|mushroom body development|eye photoreceptor cell development|compound eye cone cell differentiation|neuronal cell body|perikaryon|protein kinase A binding
LOC110384900	0.997907	20.6381	0.245545	up	0.00815259	69	GeneID:110384900	lncRNA
LOC101740554	0.966374	22.8608	0.245479	up	6.26e-34	76	GeneID:101740554	protein_coding	Ell	KWMTBOMO12559	RNA polymerase II elongation factor Ell [Bombyx mori]	hypothetical_protein_KGM_11843_[Danaus_plexippus]	RNA polymerase II elongation factor Ell		GO:0003682,GO:0005634,GO:0005700,GO:0005703,GO:0005730,GO:0006368,GO:0008023,GO:0032968,GO:0035327,GO:0042795,GO:0043620,GO:0048190,GO:0070063,GO:0097150	chromatin binding|nucleus|polytene chromosome|polytene chromosome puff|nucleolus|transcription elongation from RNA polymerase II promoter|transcription elongation factor complex|positive regulation of transcription elongation from RNA polymerase II promoter|transcriptionally active chromatin|snRNA transcription by RNA polymerase II|regulation of DNA-templated transcription in response to stress|w…
LOC101739606	0.997383	24.7717	0.244872	up	0.00183809	83	GeneID:101739606	protein_coding		KWMTBOMO12605	DET1 homolog [Bombyx mori]	DET1-like_[Papilio_machaon]	uncharacterized LOC101739606
LOC101739172	0.99686	22.178	0.244829	up	0.000334036	74	GeneID:101739172	protein_coding	Bsg25D	KWMTBOMO07560	blastoderm-specific protein 25D [Bombyx mori]	PREDICTED:_LOW_QUALITY_PROTEIN:_blastoderm-specific_protein_25D-like,_partial_[Bombyx_mori]	blastoderm-specific protein 25D		GO:0000242,GO:0005813,GO:0007275,GO:0008017,GO:0034994	pericentriolar material|centrosome|multicellular organism development|microtubule binding|microtubule organizing center attachment site organization
LOC101746513	0.985215	23.6156	0.24432	up	7.2e-16	79	GeneID:101746513	protein_coding	gek	KWMTBOMO14347	serine/threonine-protein kinase Genghis Khan [Bombyx mori]	PREDICTED:_serine/threonine-protein_kinase_Genghis_Khan_[Bombyx_mori]	serine/threonine-protein kinase Genghis Khan		GO:0004672,GO:0004674,GO:0005524,GO:0005622,GO:0006468,GO:0008039,GO:0008154,GO:0030424,GO:0030426,GO:0030833,GO:0035556,GO:0046872	protein kinase activity|protein serine/threonine kinase activity|ATP binding|intracellular|protein phosphorylation|synaptic target recognition|actin polymerization or depolymerization|axon|growth cone|regulation of actin filament polymerization|intracellular signal transduction|metal ion binding
LOC105842280	0.996075	24.3462	0.244227	up	0.000105611	81	GeneID:105842280	protein_coding	Ppp6r2	KWMTBOMO13995	serine/threonine-protein phosphatase 6 regulatory subunit 3-A-like [Trichoplusia ni]	PREDICTED:_serine/threonine-protein_phosphatase_6_regulatory_subunit_2_[Papilio_xuthus]	uncharacterized LOC105842280		GO:0005829,GO:0019903,GO:0043231,GO:0043666	cytosol|protein phosphatase binding|intracellular membrane-bounded organelle|regulation of phosphoprotein phosphatase activity
LOC105842235	0.997645	23.5843	0.244132	up	0.00236473	79	GeneID:105842235	protein_coding		KWMTBOMO05554	TPA: laccase-like multicopper oxidase 2 isoform B [Bombyx mori]	_laccase-like_multicopper_oxidase_2_isoform_B_[Bombyx_mori]	laccase-10
LOC105841790	0.989664	24.1794	0.243384	up	5.53e-11	81	GeneID:105841790	lncRNA		KWMTBOMO13327	putative transposase yabusame-1 [Bombyx mori]	putative_transposase_yabusame-1_[Bombyx_mori]
LOC110385832	0.99843	23.2175	0.24335	up	0.0122487	78	GeneID:110385832	protein_coding		KWMTBOMO11603	PREDICTED: uncharacterized protein LOC106720812 [Papilio machaon]	PREDICTED:_uncharacterized_protein_LOC106720812_[Papilio_machaon]	uncharacterized LOC110385832
LOC101741609	0.962057	23.0571	0.24325	up	1.52e-37	77	GeneID:101741609	protein_coding	PACS1	KWMTBOMO15326	phosphofurin acidic cluster sorting protein 1 isoform X2 [Bombyx mori]	PREDICTED:_phosphofurin_acidic_cluster_sorting_protein_1_[Bombyx_mori]	phosphofurin acidic cluster sorting protein 1		GO:0005794,GO:0005829,GO:0030137,GO:0034067,GO:0044325,GO:0050690,GO:0072659	Golgi apparatus|cytosol|COPI-coated vesicle|protein localization to Golgi apparatus|ion channel binding|regulation of defense response to virus by virus|protein localization to plasma membrane
LOC101735325	0.998692	22.5652	0.243103	up	0.0132052	75	GeneID:101735325	protein_coding	Tln1	KWMTBOMO15886	talin-B [Bombyx mori]	PREDICTED:_uncharacterized_protein_LOC101735325_[Bombyx_mori]	talin-B		GO:0001726,GO:0001786,GO:0005178,GO:0005200,GO:0005737,GO:0005856,GO:0005925,GO:0007016,GO:0007044,GO:0007155,GO:0007229,GO:0009986,GO:0017166,GO:0030274,GO:0030866,GO:0032587,GO:0033622,GO:0035091,GO:0044877,GO:0051015	ruffle|phosphatidylserine binding|integrin binding|structural constituent of cytoskeleton|cytoplasm|cytoskeleton|focal adhesion|cytoskeletal anchoring at plasma membrane|cell-substrate junction assembly|cell adhesion|integrin-mediated signaling pathway|cell surface|vinculin binding|LIM domain binding|cortical actin cytoskeleton organization|ruffle membrane|integrin activation|phosphatidylinositol…
LOC101735861	0.998953	23.2896	0.242932	up	0.0459074	78	GeneID:101735861	protein_coding		KWMTBOMO05817	uncharacterized protein LOC101735991 isoform X1 [Bombyx mori]	PREDICTED:_uncharacterized_protein_LOC101735991_[Bombyx_mori]	uncharacterized LOC101735861
LOC101742424	0.997776	21.0136	0.242732	up	0.00487056	70	GeneID:101742424	protein_coding	Adamtsl4	KWMTBOMO11490	thrombospondin type-1 domain-containing protein 4 isoform X2 [Bombyx mori]	PREDICTED:_thrombospondin_type-1_domain-containing_protein_4-like_isoform_X1_[Bombyx_mori]	thrombospondin type-1 domain-containing protein 4		GO:0002020,GO:0002064,GO:0005614,GO:0005615,GO:0006915,GO:0008233,GO:0030198,GO:0031012,GO:0043065	protease binding|epithelial cell development|interstitial matrix|extracellular space|apoptotic process|peptidase activity|extracellular matrix organization|extracellular matrix|positive regulation of apoptotic process
LOC733042	0.995028	22.9517	0.242675	up	1.95e-06	77	GeneID:733042	protein_coding		KWMTBOMO06173	GA14428-PA [Bombyx mori]	Erg28-domain_containing_protein_[Bombyx_mori]	Erg28-domain containing protein
LOC101744718	0.996337	23.2029	0.242674	up	0.00036521	78	GeneID:101744718	protein_coding	SmydA-8	KWMTBOMO02173	protein msta [Bombyx mori]	PREDICTED:_protein_msta,_isoform_A-like_isoform_X1_[Bombyx_mori]	protein msta		GO:0000790,GO:0008757,GO:0010629,GO:0034968,GO:0042826	nuclear chromatin|S-adenosylmethionine-dependent methyltransferase activity|negative regulation of gene expression|histone lysine methylation|histone deacetylase binding
LOC101736970	0.995159	23.1387	0.242556	up	1.76e-06	77	GeneID:101736970	protein_coding	UPP1	KWMTBOMO07278	uridine phosphorylase 1 isoform X3 [Bombyx mori]	PREDICTED:_uridine_phosphorylase_1_isoform_X2_[Papilio_xuthus]	uridine phosphorylase 1		GO:0004850,GO:0005634,GO:0005654,GO:0005829,GO:0006139,GO:0006218,GO:0009166,GO:0042149,GO:0043097,GO:0044206,GO:0046135	uridine phosphorylase activity|nucleus|nucleoplasm|cytosol|nucleobase-containing compound metabolic process|uridine catabolic process|nucleotide catabolic process|cellular response to glucose starvation|pyrimidine nucleoside salvage|UMP salvage|pyrimidine nucleoside catabolic process	ko00983,ko00240	Drug metabolism - other enzymes|Pyrimidine metabolism
LOC105841847	0.990318	23.468	0.242533	up	1.09e-10	78	GeneID:105841847	lncRNA		KWMTBOMO00454	piggyBac transposable element-derived protein 4-like [Helicoverpa armigera]	PREDICTED:_uncharacterized_protein_LOC101738169_isoform_X1_[Bombyx_mori]
serpin-12	0.996991	20.9421	0.242521	up	0.000929535	70	GeneID:692397	protein_coding	SERPINB1	KWMTBOMO03903	serine protease inhibitor 12 isoform X1 [Bombyx mori]	PREDICTED:_serine_protease_inhibitor_12_isoform_X1_[Bombyx_mori]	serine protease inhibitor 12		GO:0004867,GO:0005615,GO:0005737,GO:0010951	serine-type endopeptidase inhibitor activity|extracellular space|cytoplasm|negative regulation of endopeptidase activity
LOC101745799	0.998692	22.01	0.242489	up	0.013575	74	GeneID:101745799	protein_coding	Sox15	KWMTBOMO11999	transcription factor Sox-17-alpha-A [Bombyx mori]	PREDICTED:_transcription_factor_Sox-17-alpha-A_[Bombyx_mori]	transcription factor Sox-17-alpha-A	HMG	GO:0000122,GO:0000981,GO:0003677,GO:0005634,GO:0006355,GO:0008285,GO:0022416,GO:0030154,GO:0035220,GO:0043066,GO:0044798,GO:0045892	negative regulation of transcription by RNA polymerase II|DNA-binding transcription factor activity, RNA polymerase II-specific|DNA binding|nucleus|regulation of transcription, DNA-templated|negative regulation of cell proliferation|chaeta development|cell differentiation|wing disc development|negative regulation of apoptotic process|nuclear transcription factor complex|negative regulation of tra…
LOC101740315	0.842732	21.2702	0.242424	up	2.57e-153	71	GeneID:101740315	protein_coding		KWMTBOMO06337	extensin-2 [Bombyx mori]	PREDICTED:_extensin-2-like_[Bombyx_mori]	extensin-2
CPG6	0.718566	2.91433	0.24196	down	3.3e-291	10	GeneID:100379516	protein_coding		KWMTBOMO10697	--	cuticular_protein_glycine-rich_6_precursor_[Bombyx_mori]	cuticular protein glycine-rich 6
LOC101744757	0.995551	24.5987	0.241733	up	1.33e-05	82	GeneID:101744757	protein_coding	FOXK1	KWMTBOMO10003	forkhead box protein K1, partial [Bombyx mori]	PREDICTED:_forkhead_box_protein_K1_[Bombyx_mori]	forkhead box protein K1	Fork head	GO:0000976,GO:0000977,GO:0000981,GO:0001077,GO:0001078,GO:0005634,GO:0005654,GO:0005737,GO:0007517,GO:0016579,GO:0030154	transcription regulatory region sequence-specific DNA binding|RNA polymerase II regulatory region sequence-specific DNA binding|DNA-binding transcription factor activity, RNA polymerase II-specific|proximal promoter DNA-binding transcription activator activity, RNA polymerase II-specific|proximal promoter DNA-binding transcription repressor activity, RNA polymerase II-specific|nucleus|nucleoplasm…
LOC101745476	0.996337	24.1904	0.241698	up	0.000215836	81	GeneID:101745476	protein_coding		KWMTBOMO10335	uncharacterized protein LOC101745476 [Bombyx mori]	PREDICTED:_uncharacterized_protein_LOC106142568_[Amyelois_transitella]	uncharacterized LOC101745476
LOC101737995	0.902264	21.9788	0.241237	up	3.53e-96	73	GeneID:101737995	protein_coding		KWMTBOMO04197	inverted formin-2-like [Bombyx mori]	PREDICTED:_inverted_formin-2-like_[Bombyx_mori]	inverted formin-2-like
LOC101746142	0.998953	24.3368	0.240693	up	0.0294564	81	GeneID:101746142	protein_coding	PPIF	KWMTBOMO10637	uncharacterized protein LOC101746142 [Bombyx mori]	PREDICTED:_uncharacterized_protein_LOC101746142_[Bombyx_mori]	uncharacterized LOC101746142		GO:0000413,GO:0002931,GO:0003755,GO:0005739,GO:0005757,GO:0005759,GO:0006457,GO:0006979,GO:0008637,GO:0010849,GO:0010939,GO:0016018,GO:0032780,GO:0043066,GO:0046902,GO:0051082,GO:0070266,GO:0070301,GO:0071243,GO:0071277,GO:0090200,GO:0090201,GO:0090324,GO:1902445,GO:1902686,GO:2000276,GO:2001243	protein peptidyl-prolyl isomerization|response to ischemia|peptidyl-prolyl cis-trans isomerase activity|mitochondrion|mitochondrial permeability transition pore complex|mitochondrial matrix|protein folding|response to oxidative stress|apoptotic mitochondrial changes|regulation of proton-transporting ATPase activity, rotational mechanism|regulation of necrotic cell death|cyclosporin A binding|nega…
CPR128	0.843779	21.3062	0.240672	up	1.46e-153	71	GeneID:100379351	protein_coding		KWMTBOMO12979	TPA: putative cuticle protein [Bombyx mori]	cuticular_protein_RR-2_motif_128_precursor_[Bombyx_mori]	cuticular protein RR-2 motif 128		GO:0042302	structural constituent of cuticle
LOC101740746	0.967029	22.6405	0.240598	up	1.5e-33	76	GeneID:101740746	protein_coding	PPP1R16A	KWMTBOMO06542	protein phosphatase 1 regulatory subunit 16A isoform X4 [Bombyx mori]	PREDICTED:_protein_phosphatase_1_regulatory_subunit_16A_isoform_X6_[Bombyx_mori]	protein phosphatase 1 regulatory subunit 16A	Others	GO:0005886,GO:0019888	plasma membrane|protein phosphatase regulator activity
LOC101744956	0.988748	24.0406	0.240494	up	1.54e-11	80	GeneID:101744956	protein_coding	unc80	KWMTBOMO03433	protein unc-80 homolog [Bombyx mori]	PREDICTED:_protein_unc-80_homolog_[Amyelois_transitella]	protein unc-80 homolog		GO:0005261,GO:0034703,GO:0045475,GO:0055080	cation channel activity|cation channel complex|locomotor rhythm|cation homeostasis
LOC110384901	0.998822	20.2768	0.240329	up	0.0250402	68	GeneID:110384901	lncRNA
LOC101742048	0.871516	21.9575	0.240287	up	2.83e-128	73	GeneID:101742048	protein_coding	CG43427	KWMTBOMO03764	LIM domain only protein 7 isoform X3 [Bombyx mori]	PREDICTED:_LIM_domain_only_protein_7_isoform_X3_[Bombyx_mori]	LIM domain only protein 7				ko04520	Adherens junction
LOC101745688	0.991626	24.0293	0.240266	up	6.68e-10	80	GeneID:101745688	protein_coding		KWMTBOMO12725	uncharacterized protein LOC105841473 [Bombyx mori]	PREDICTED:_uncharacterized_protein_LOC106652727,_partial_[Trichogramma_pretiosum]	uncharacterized LOC101745688
LOC101738526	0.998953	24.7933	0.240111	up	0.0378872	83	GeneID:101738526	protein_coding	SLC7A3	KWMTBOMO04253	cationic amino acid transporter 3 [Bombyx mori]	hypothetical_protein_KGM_18518_[Danaus_plexippus]	cationic amino acid transporter 3		GO:0000064,GO:0005886,GO:0006865,GO:0015171,GO:0015181,GO:0015189,GO:0016021,GO:0097638,GO:1903352	L-ornithine transmembrane transporter activity|plasma membrane|amino acid transport|amino acid transmembrane transporter activity|arginine transmembrane transporter activity|L-lysine transmembrane transporter activity|integral component of membrane|L-arginine import across plasma membrane|L-ornithine transmembrane transport
LOC101735452	0.97815	23.2151	0.240003	up	2.57e-22	78	GeneID:101735452	protein_coding	ena	KWMTBOMO14469	protein enabled isoform X3 [Bombyx mori]	PREDICTED:_protein_enabled_[Bombyx_mori]	protein enabled		GO:0003382,GO:0003779,GO:0005829,GO:0005856,GO:0005911,GO:0005912,GO:0007010,GO:0007015,GO:0007298,GO:0007303,GO:0007390,GO:0007391,GO:0007396,GO:0007409,GO:0007411,GO:0008064,GO:0008258,GO:0010591,GO:0017124,GO:0030027,GO:0030036,GO:0030335,GO:0030424,GO:0030425,GO:0031252,GO:0031346,GO:0032433,GO:0032956,GO:0035262,GO:0045886,GO:0046847,GO:0048749,GO:0048813,GO:0051489,GO:0051491,GO:0060288,GO:…	epithelial cell morphogenesis|actin binding|cytosol|cytoskeleton|cell-cell junction|adherens junction|cytoskeleton organization|actin filament organization|border follicle cell migration|cytoplasmic transport, nurse cell to oocyte|germ-band shortening|dorsal closure|suture of dorsal opening|axonogenesis|axon guidance|regulation of actin polymerization or depolymerization|head involution|regulatio…	ko04360,ko04810	Axon guidance|Regulation of actin cytoskeleton
LOC101746825	0.994243	24.3599	0.239957	up	5.3e-07	81	GeneID:101746825	protein_coding	RPRD2	KWMTBOMO16296	regulation of nuclear pre-mRNA domain-containing protein 2-like [Bombyx mori]	PREDICTED:_regulation_of_nuclear_pre-mRNA_domain-containing_protein_2-like_[Bombyx_mori]	regulation of nuclear pre-mRNA domain-containing protein 2		GO:0005654,GO:0016591,GO:0042795	nucleoplasm|RNA polymerase II, holoenzyme|snRNA transcription by RNA polymerase II
LOC101739050	0.99843	23.416	0.239919	up	0.0107959	78	GeneID:101739050	protein_coding	KCNJ5	KWMTBOMO10396	G protein-activated inward rectifier potassium channel 3-like isoform X8 [Vanessa tameamea]	PREDICTED:_G_protein-activated_inward_rectifier_potassium_channel_3-like_isoform_X3_[Bombyx_mori]	G protein-activated inward rectifier potassium channel 3		GO:0005242,GO:0008076,GO:0010107,GO:0015467,GO:0034765,GO:0086089,GO:0086091,GO:0098914,GO:1990573	inward rectifier potassium channel activity|voltage-gated potassium channel complex|potassium ion import|G-protein activated inward rectifier potassium channel activity|regulation of ion transmembrane transport|voltage-gated potassium channel activity involved in atrial cardiac muscle cell action potential repolarization|regulation of heart rate by cardiac conduction|membrane repolarization durin…
LOC105842507	0.99372	24.5962	0.239731	up	1.3e-06	82	GeneID:105842507	lncRNA	LanA	KWMTBOMO00091	laminin subunit alpha [Bombyx mori]	PREDICTED:_laminin_subunit_alpha_[Bombyx_mori]			GO:0005102,GO:0005604,GO:0007411,GO:0007498,GO:0007507,GO:0008021,GO:0016321,GO:0030054,GO:0030155,GO:0030334,GO:0030424,GO:0033627,GO:0034446,GO:0035001,GO:0035011,GO:0036062,GO:0045886,GO:0045995	signaling receptor binding|basement membrane|axon guidance|mesoderm development|heart development|synaptic vesicle|female meiosis chromosome segregation|cell junction|regulation of cell adhesion|regulation of cell migration|axon|cell adhesion mediated by integrin|substrate adhesion-dependent cell spreading|dorsal trunk growth, open tracheal system|melanotic encapsulation of foreign target|presyna…	ko04151,ko04512,ko04510	PI3K-Akt signaling pathway|ECM-receptor interaction|Focal adhesion
LOC101744922	0.989795	23.7927	0.239404	up	1.52e-10	80	GeneID:101744922	protein_coding	Hsp68	KWMTBOMO06238	heat shock protein 68 isoform X1 [Bombyx mori]	PREDICTED:_heat_shock_protein_68-like_[Bombyx_mori]	heat shock protein 68		GO:0005524,GO:0005737,GO:0005739,GO:0005829,GO:0006457,GO:0006986,GO:0008340,GO:0016887,GO:0031072,GO:0034605,GO:0034620,GO:0042026,GO:0042594,GO:0042623,GO:0044183,GO:0051082,GO:0051085,GO:0051787	ATP binding|cytoplasm|mitochondrion|cytosol|protein folding|response to unfolded protein|determination of adult lifespan|ATPase activity|heat shock protein binding|cellular response to heat|cellular response to unfolded protein|protein refolding|response to starvation|ATPase activity, coupled|protein binding involved in protein folding|unfolded protein binding|chaperone cofactor-dependent protein…	ko04010,ko04915,ko04141,ko03040,ko04612,ko04213,ko04144	MAPK signaling pathway|Estrogen signaling pathway|Protein processing in endoplasmic reticulum|Spliceosome|Antigen processing and presentation|Longevity regulating pathway - multiple species|Endocytosis
LOC101746832	0.990841	22.7705	0.239355	up	1.13e-10	76	GeneID:101746832	protein_coding	MAP4K3	KWMTBOMO14465	mitogen-activated protein kinase kinase kinase kinase 5 isoform X2 [Bombyx mori]	PREDICTED:_mitogen-activated_protein_kinase_kinase_kinase_kinase_5_isoform_X1_[Bombyx_mori]	mitogen-activated protein kinase kinase kinase kinase 5		GO:0004672,GO:0004674,GO:0005524,GO:0005737,GO:0006468,GO:0007254,GO:0008349,GO:0009411,GO:0023014,GO:0031098,GO:0032147,GO:0034612,GO:0035556	protein kinase activity|protein serine/threonine kinase activity|ATP binding|cytoplasm|protein phosphorylation|JNK cascade|MAP kinase kinase kinase kinase activity|response to UV|signal transduction by protein phosphorylation|stress-activated protein kinase signaling cascade|activation of protein kinase activity|response to tumor necrosis factor|intracellular signal transduction
LOC105842297	0.998561	24.6059	0.239042	up	0.019908	82	GeneID:105842297	lncRNA	Sfxn2	KWMTBOMO13926	sideroflexin-2 [Bombyx mori]	PREDICTED:_sideroflexin-2_[Papilio_xuthus]			GO:0005739,GO:0005743,GO:0015075,GO:0016021,GO:0055072	mitochondrion|mitochondrial inner membrane|ion transmembrane transporter activity|integral component of membrane|iron ion homeostasis
LOC101746347	0.998822	19.8121	0.238906	up	0.0287528	66	GeneID:101746347	protein_coding	Lama2	KWMTBOMO01635	laminin subunit alpha-1 [Bombyx mori]	PREDICTED:_laminin_subunit_alpha-2_[Bombyx_mori]	laminin subunit alpha-1		GO:0005102,GO:0005201,GO:0005576,GO:0005604,GO:0005615,GO:0007155,GO:0007411,GO:0014037,GO:0030155,GO:0030334,GO:0031594,GO:0032224,GO:0042383,GO:0043083,GO:0043197,GO:0045995,GO:0062023	signaling receptor binding|extracellular matrix structural constituent|extracellular region|basement membrane|extracellular space|cell adhesion|axon guidance|Schwann cell differentiation|regulation of cell adhesion|regulation of cell migration|neuromuscular junction|positive regulation of synaptic transmission, cholinergic|sarcolemma|synaptic cleft|dendritic spine|regulation of embryonic developm…	ko04151,ko04512,ko04510	PI3K-Akt signaling pathway|ECM-receptor interaction|Focal adhesion
LOC101746304	0.749836	20.3279	0.238834	up	3.48e-270	68	GeneID:101746304	protein_coding		KWMTBOMO02746	uncharacterized protein LOC101746304 [Bombyx mori]	PREDICTED:_uncharacterized_protein_LOC101746304_[Bombyx_mori]	uncharacterized LOC101746304
ST5	0.898338	22.2702	0.238662	up	2.65e-98	74	GeneID:100500753	protein_coding	Tret1	KWMTBOMO12918	putative sugar transporter protein 5 isoform X2 [Bombyx mori]	PREDICTED:_putative_sugar_transporter_protein_5_isoform_X1_[Bombyx_mori]	putative sugar transporter protein 5		GO:0005886,GO:0015574,GO:0015771,GO:0016021	plasma membrane|trehalose transmembrane transporter activity|trehalose transport|integral component of membrane
LOC101744116	0.998953	25.1933	0.238484	up	0.0352981	84	GeneID:101744116	protein_coding	GH13096	KWMTBOMO04040	UPF0518 protein GI14169-like isoform X2 [Spodoptera litura]	PREDICTED:_UPF0518_protein_GJ17503_isoform_X2_[Amyelois_transitella]	UPF0518 protein GH13096
LOC101744016	0.991757	23.505	0.238383	up	1.46e-09	79	GeneID:101744016	protein_coding	Ski	KWMTBOMO01513	ski oncogene isoform X1 [Bombyx mori]	PREDICTED:_ski_oncogene_isoform_X1_[Bombyx_mori]	ski oncogene		GO:0000122,GO:0001843,GO:0002089,GO:0003682,GO:0003714,GO:0005634,GO:0005654,GO:0005667,GO:0005737,GO:0005813,GO:0006351,GO:0008270,GO:0008285,GO:0009948,GO:0010626,GO:0014902,GO:0016604,GO:0016605,GO:0017053,GO:0019901,GO:0019904,GO:0021772,GO:0022011,GO:0030326,GO:0030512,GO:0030514,GO:0031625,GO:0032926,GO:0032991,GO:0035019,GO:0043010,GO:0043388,GO:0043585,GO:0045596,GO:0045668,GO:0045944,GO:…	negative regulation of transcription by RNA polymerase II|neural tube closure|lens morphogenesis in camera-type eye|chromatin binding|transcription corepressor activity|nucleus|nucleoplasm|transcription factor complex|cytoplasm|centrosome|transcription, DNA-templated|zinc ion binding|negative regulation of cell proliferation|anterior/posterior axis specification|negative regulation of Schwann cel…
LOC101738718	0.998037	21.8425	0.238249	up	0.00592071	73	GeneID:101738718	protein_coding	Ptprn2	KWMTBOMO05587	receptor-type tyrosine-protein phosphatase N2 isoform X4 [Bombyx mori]	PREDICTED:_receptor-type_tyrosine-protein_phosphatase_N2_isoform_X3_[Bombyx_mori]	receptor-type tyrosine-protein phosphatase N2		GO:0004725,GO:0005737,GO:0005788,GO:0006629,GO:0007269,GO:0030054,GO:0030141,GO:0030285,GO:0030667,GO:0030672,GO:0034260,GO:0035773,GO:0043195,GO:0043235	protein tyrosine phosphatase activity|cytoplasm|endoplasmic reticulum lumen|lipid metabolic process|neurotransmitter secretion|cell junction|secretory granule|integral component of synaptic vesicle membrane|secretory granule membrane|synaptic vesicle membrane|negative regulation of GTPase activity|insulin secretion involved in cellular response to glucose stimulus|terminal bouton|receptor complex
LOC101736461	0.987309	24.0651	0.237792	up	1.6e-13	80	GeneID:101736461	protein_coding	ADAMTS14	KWMTBOMO02640	A disintegrin and metalloproteinase with thrombospondin motifs 14 [Bombyx mori]	PREDICTED:_A_disintegrin_and_metalloproteinase_with_thrombospondin_motifs_14-like_[Bombyx_mori]	A disintegrin and metalloproteinase with thrombospondin motifs 14		GO:0004222,GO:0005576,GO:0030199,GO:0030574,GO:0046872	metalloendopeptidase activity|extracellular region|collagen fibril organization|collagen catabolic process|metal ion binding
LOC100500745	0.608923	15.92	0.237733	up	0	53	GeneID:100500745	protein_coding		KWMTBOMO07306	uncharacterized protein LOC100500745 [Bombyx mori]	PREDICTED:_uncharacterized_protein_LOC100500745_[Bombyx_mori]	uncharacterized LOC100500745
LOC101736272	0.99843	23.4331	0.23763	up	0.00940298	78	GeneID:101736272	protein_coding	KIF19	KWMTBOMO10329	kinesin-like protein KIF19 isoform X1 [Bombyx mori]	PREDICTED:_kinesin-like_protein_KIF19_isoform_X1_[Bombyx_mori]	kinesin-like protein KIF19		GO:0003777,GO:0005524,GO:0005871,GO:0005874,GO:0005929,GO:0005930,GO:0007018,GO:0008017,GO:0008574,GO:0016887,GO:0060404,GO:0070462	microtubule motor activity|ATP binding|kinesin complex|microtubule|cilium|axoneme|microtubule-based movement|microtubule binding|ATP-dependent microtubule motor activity, plus-end-directed|ATPase activity|axonemal microtubule depolymerization|plus-end specific microtubule depolymerization
LOC101738491	0.975795	23.1127	0.236951	up	1.05e-23	77	GeneID:101738491	protein_coding	Cad86C	KWMTBOMO07122	cadherin-86C [Bombyx mori]	PREDICTED:_cadherin-86C_[Amyelois_transitella]	cadherin-86C		GO:0005509,GO:0005887,GO:0007156,GO:0008360,GO:0016339,GO:0035003,GO:0044331	calcium ion binding|integral component of plasma membrane|homophilic cell adhesion via plasma membrane adhesion molecules|regulation of cell shape|calcium-dependent cell-cell adhesion via plasma membrane cell adhesion molecules|subapical complex|cell-cell adhesion mediated by cadherin
LOC110386695	0.998168	22.0411	0.236823	up	0.00608985	74	GeneID:110386695	lncRNA		KWMTBOMO12158	putative nuclease HARBI1 isoform X1 [Helicoverpa armigera]	PREDICTED:_putative_nuclease_HARBI1_[Papilio_machaon]
LOC101740253	0.975141	23.9857	0.236692	up	1.69e-25	80	GeneID:101740253	protein_coding		KWMTBOMO10541	carboxypeptidase N subunit 2-like [Vanessa tameamea]	Leucine-rich_repeat-containing_G-protein_coupled_receptor_5_[Papilio_xuthus]	leucine-rich repeats and immunoglobulin-like domains protein sma-10
LOC101743120	0.998299	21.084	0.2366	up	0.0224929	70	GeneID:101743120	protein_coding		KWMTBOMO07963	uncharacterized protein LOC101743120, partial [Bombyx mori]	PREDICTED:_uncharacterized_protein_LOC101743120_[Bombyx_mori]	uncharacterized LOC101743120
LOC105842407	0.996598	21.0688	0.236397	up	0.000231035	70	GeneID:105842407	protein_coding		KWMTBOMO13120	uncharacterized protein LOC105842407 [Bombyx mori]	PREDICTED:_uncharacterized_protein_LOC105842407_[Bombyx_mori]	uncharacterized LOC105842407
LOC101736421	0.584587	14.8842	0.23615	up	0	50	GeneID:101736421	protein_coding	spen	KWMTBOMO01341	LOW QUALITY PROTEIN: protein split ends [Bombyx mori]	PREDICTED:_LOW_QUALITY_PROTEIN:_protein_split_ends_[Bombyx_mori]	protein split ends		GO:0003723,GO:0005634,GO:0006351,GO:0006355,GO:0007173,GO:0007379,GO:0007400,GO:0007403,GO:0007411,GO:0007422,GO:0008586,GO:0035222,GO:0035321,GO:0048106,GO:0048749,GO:0050832,GO:0090263	RNA binding|nucleus|transcription, DNA-templated|regulation of transcription, DNA-templated|epidermal growth factor receptor signaling pathway|segment specification|neuroblast fate determination|glial cell fate determination|axon guidance|peripheral nervous system development|imaginal disc-derived wing vein morphogenesis|wing disc pattern formation|maintenance of imaginal disc-derived wing hair o…
LOC101740583	0.99686	21.8589	0.236076	up	0.000520388	73	GeneID:101740583	protein_coding	Pxt	KWMTBOMO03207	chorion peroxidase [Bombyx mori]	PREDICTED:_chorion_peroxidase_[Bombyx_mori]	chorion peroxidase		GO:0001516,GO:0004601,GO:0004666,GO:0005615,GO:0006979,GO:0007304,GO:0007306,GO:0020037,GO:0030707,GO:0042743,GO:0042744,GO:0046872	prostaglandin biosynthetic process|peroxidase activity|prostaglandin-endoperoxide synthase activity|extracellular space|response to oxidative stress|chorion-containing eggshell formation|eggshell chorion assembly|heme binding|ovarian follicle cell development|hydrogen peroxide metabolic process|hydrogen peroxide catabolic process|metal ion binding
LOC101744360	0.998037	24.1178	0.23596	up	0.00406892	81	GeneID:101744360	lncRNA
LOC101746359	0.993458	22.8707	0.235864	up	2.67e-07	76	GeneID:101746359	protein_coding	Miro	KWMTBOMO05664	mitochondrial Rho GTPase isoform X2 [Spodoptera litura]	PREDICTED:_LOW_QUALITY_PROTEIN:_mitochondrial_Rho_GTPase-like_[Bombyx_mori]	mitochondrial Rho GTPase-like		GO:0000226,GO:0000287,GO:0003924,GO:0005509,GO:0005525,GO:0007005,GO:0007266,GO:0010821,GO:0019725,GO:0019896,GO:0031307,GO:0034643,GO:0045202,GO:0047497,GO:0048489,GO:0051646,GO:0097345,GO:1904115	microtubule cytoskeleton organization|magnesium ion binding|GTPase activity|calcium ion binding|GTP binding|mitochondrion organization|Rho protein signal transduction|regulation of mitochondrion organization|cellular homeostasis|axonal transport of mitochondrion|integral component of mitochondrial outer membrane|establishment of mitochondrion localization, microtubule-mediated|synapse|mitochondri…	ko04214	Apoptosis - fly
LOC101745134	0.996206	23.1215	0.235776	up	0.000543714	77	GeneID:101745134	protein_coding		KWMTBOMO04101	uncharacterized protein LOC101745134 [Bombyx mori]	PREDICTED:_uncharacterized_protein_LOC106134409_[Amyelois_transitella]	uncharacterized LOC101745134
LOC101740613	0.426142	8.17793	0.235694	up	0	27	GeneID:101740613	protein_coding		KWMTBOMO13899	--	uncharacterized_protein_LOC106122178_[Papilio_xuthus]	uncharacterized LOC101740613
LOC101745325	0.943347	23.1337	0.235413	up	5.24e-59	77	GeneID:101745325	protein_coding	R3HDM1	KWMTBOMO00716	R3H domain-containing protein 2 isoform X1 [Bombyx mori]	PREDICTED:_R3H_domain-containing_protein_2_isoform_X1_[Bombyx_mori]	R3H domain-containing protein 2		GO:0003723	RNA binding	ko04320	Dorso-ventral axis formation
LOC101737058	0.982337	24.4538	0.235387	up	1e-18	82	GeneID:101737058	protein_coding	CHST11	KWMTBOMO13234	carbohydrate sulfotransferase 11 isoform X1 [Bombyx mori]	PREDICTED:_carbohydrate_sulfotransferase_11_[Papilio_xuthus]	carbohydrate sulfotransferase 11		GO:0000139,GO:0001537,GO:0002063,GO:0007585,GO:0009791,GO:0016020,GO:0016021,GO:0016051,GO:0030206,GO:0030512,GO:0033037,GO:0036342,GO:0042127,GO:0042733,GO:0043066,GO:0047756,GO:0048589,GO:0048703,GO:0050659	Golgi membrane|N-acetylgalactosamine 4-O-sulfotransferase activity|chondrocyte development|respiratory gaseous exchange|post-embryonic development|membrane|integral component of membrane|carbohydrate biosynthetic process|chondroitin sulfate biosynthetic process|negative regulation of transforming growth factor beta receptor signaling pathway|polysaccharide localization|post-anal tail morphogenesi…
Ggamma30A	0.996991	20.5861	0.23482	up	0.00085553	69	GeneID:100862836	protein_coding	Ggamma30A	KWMTBOMO10064	G protein gamma subunit [Bombyx mori]	G_protein_gamma_subunit_[Bombyx_mori]	G protein gamma subunit		GO:0003924,GO:0005737,GO:0005834,GO:0007186,GO:0007200,GO:0007601,GO:0007602,GO:0016028,GO:0046982,GO:0050909,GO:0071244	GTPase activity|cytoplasm|heterotrimeric G-protein complex|G protein-coupled receptor signaling pathway|phospholipase C-activating G protein-coupled receptor signaling pathway|visual perception|phototransduction|rhabdomere|protein heterodimerization activity|sensory perception of taste|cellular response to carbon dioxide	ko04062,ko04725,ko04745,ko04726,ko04740,ko04723,ko04727,ko04728,ko04014,ko04151,ko04742,ko04713,ko04724	Chemokine signaling pathway|Cholinergic synapse|Phototransduction - fly|Serotonergic synapse|Olfactory transduction|Retrograde endocannabinoid signaling|GABAergic synapse|Dopaminergic synapse|Ras signaling pathway|PI3K-Akt signaling pathway|Taste transduction|Circadian entrainment|Glutamatergic synapse
LOC101743521	0.832396	21.1594	0.23481	up	7.26e-166	71	GeneID:101743521	protein_coding		KWMTBOMO00498	myristoylated alanine-rich C-kinase substrate [Bombyx mori]	PREDICTED:_uncharacterized_protein_LOC106717135_isoform_X1_[Papilio_machaon]	myristoylated alanine-rich C-kinase substrate
LOC101741691	0.997383	24.9462	0.234565	up	0.00234487	83	GeneID:101741691	protein_coding	Map3k12	KWMTBOMO00056	mitogen-activated protein kinase kinase kinase 12 [Bombyx mori]	PREDICTED:_mitogen-activated_protein_kinase_kinase_kinase_12-like_[Bombyx_mori]	mitogen-activated protein kinase kinase kinase 12		GO:0000165,GO:0004674,GO:0004706,GO:0005524,GO:0005829,GO:0005886,GO:0006468,GO:0007257,GO:0016572,GO:0018105,GO:0018107,GO:0042803,GO:0046777	MAPK cascade|protein serine/threonine kinase activity|JUN kinase kinase kinase activity|ATP binding|cytosol|plasma membrane|protein phosphorylation|activation of JUN kinase activity|histone phosphorylation|peptidyl-serine phosphorylation|peptidyl-threonine phosphorylation|protein homodimerization activity|protein autophosphorylation	ko04010	MAPK signaling pathway
LOC101742359	0.987047	24.2623	0.234453	up	2.03e-13	81	GeneID:101742359	protein_coding	PGBD4	KWMTBOMO03023	piggyBac transposable element-derived protein 4-like isoform X3 [Bombyx mori]	PREDICTED:_piggyBac_transposable_element-derived_protein_4-like_isoform_X3_[Bombyx_mori]	piggyBac transposable element-derived protein 4-like
LOC101743138	0.997907	20.9329	0.234228	up	0.00562971	70	GeneID:101743138	protein_coding		KWMTBOMO04583	uncharacterized protein LOC101743138 isoform X1 [Bombyx mori]	PREDICTED:_uncharacterized_protein_LOC106141078_[Amyelois_transitella]	uncharacterized LOC101743138
LOC101744812	0.996729	21.9341	0.23419	up	0.000246978	73	GeneID:101744812	protein_coding		KWMTBOMO05210	uncharacterized protein LOC113231773 [Hyposmocoma kahamanoa]	PREDICTED:_uncharacterized_protein_LOC106142857_[Amyelois_transitella]	uncharacterized LOC101744812
LOC101744022	0.984954	23.9435	0.233968	up	2.41e-16	80	GeneID:101744022	protein_coding	Uckl1	KWMTBOMO06397	uridine-cytidine kinase-like 1 isoform X1 [Bombyx mori]	PREDICTED:_uridine-cytidine_kinase-like_1_isoform_X2_[Bombyx_mori]	uridine-cytidine kinase-like 1		GO:0004849,GO:0005524,GO:0005634,GO:0005737,GO:0044206	uridine kinase activity|ATP binding|nucleus|cytoplasm|UMP salvage	ko00983,ko00240	Drug metabolism - other enzymes|Pyrimidine metabolism
LOC110385920	0.994505	24.4901	0.233749	up	2.48e-06	82	GeneID:110385920	protein_coding		KWMTBOMO13775	uncharacterized protein LOC110385920 [Bombyx mori]	PREDICTED:_uncharacterized_protein_LOC105391175_[Plutella_xylostella]	uncharacterized LOC110385920
LOC101744363	0.994897	21.2694	0.23367	up	5.81e-06	71	GeneID:101744363	protein_coding		KWMTBOMO15823	uncharacterized protein LOC101744363 [Bombyx mori]	PREDICTED:_uncharacterized_protein_LOC105391597_[Plutella_xylostella]	uncharacterized LOC101744363
Sir-1	0.991234	24.0092	0.23355	up	5.16e-10	80	GeneID:100134917	protein_coding	Sidt1	KWMTBOMO14248	sid-1-like protein1 [Bombyx mori]	sid-1-related_gene1_precursor_[Bombyx_mori]	sid-1-related gene1		GO:0003725,GO:0016021,GO:0033227,GO:0051033	double-stranded RNA binding|integral component of membrane|dsRNA transport|RNA transmembrane transporter activity
LOC101739830	0.998561	23.7322	0.233342	up	0.0141953	79	GeneID:101739830	protein_coding	RALGAPB	KWMTBOMO12382	ral GTPase-activating protein subunit beta [Bombyx mori]	PREDICTED:_ral_GTPase-activating_protein_subunit_beta-like_[Bombyx_mori]	ral GTPase-activating protein subunit beta		GO:0005096,GO:0046982,GO:0051056,GO:0090630	GTPase activator activity|protein heterodimerization activity|regulation of small GTPase mediated signal transduction|activation of GTPase activity
rptor	0.994374	24.747	0.233321	up	1.6e-06	83	GeneID:100463495	protein_coding	RPTOR	KWMTBOMO10039	regulatory-associated protein of TOR [Bombyx mori]	regulatory-associated_protein_of_TOR_[Bombyx_mori]	regulatory-associated protein of TOR		GO:0001030,GO:0001031,GO:0001032,GO:0001156,GO:0001558,GO:0001938,GO:0005654,GO:0005737,GO:0005764,GO:0005765,GO:0005829,GO:0007050,GO:0008361,GO:0009267,GO:0010494,GO:0010800,GO:0016032,GO:0016241,GO:0019901,GO:0030291,GO:0030295,GO:0030307,GO:0030425,GO:0030674,GO:0031669,GO:0031929,GO:0031931,GO:0032008,GO:0033138,GO:0038202,GO:0043025,GO:0044877,GO:0045945,GO:0071230,GO:0071233,GO:0071889,GO:…	RNA polymerase III type 1 promoter DNA binding|RNA polymerase III type 2 promoter DNA binding|RNA polymerase III type 3 promoter DNA binding|TFIIIC-class transcription factor complex binding|regulation of cell growth|positive regulation of endothelial cell proliferation|nucleoplasm|cytoplasm|lysosome|lysosomal membrane|cytosol|cell cycle arrest|regulation of cell size|cellular response to starvat…	ko04211,ko04152,ko04910,ko04151,ko04213,ko04150	Longevity regulating pathway|AMPK signaling pathway|Insulin signaling pathway|PI3K-Akt signaling pathway|Longevity regulating pathway - multiple species|mTOR signaling pathway
UGT47A1	0.998037	21.2621	0.232954	up	0.0133973	71	GeneID:100862823	protein_coding	Ugt1a2	KWMTBOMO15290	UDP-glycosyltransferase UGT47A1 precursor [Bombyx mori]	UDP-glycosyltransferase_UGT47A1_precursor_[Bombyx_mori]	UDP-glycosyltransferase UGT47A1		GO:0001889,GO:0005789,GO:0008194,GO:0014070,GO:0015020,GO:0016021,GO:0031100,GO:0043231,GO:0052696,GO:0052697	liver development|endoplasmic reticulum membrane|UDP-glycosyltransferase activity|response to organic cyclic compound|glucuronosyltransferase activity|integral component of membrane|animal organ regeneration|intracellular membrane-bounded organelle|flavonoid glucuronidation|xenobiotic glucuronidation	ko00982,ko00980,ko00140,ko00040,ko00830,ko00860,ko00983,ko00053,ko00500	Drug metabolism - cytochrome P450|Metabolism of xenobiotics by cytochrome P450|Steroid hormone biosynthesis|Pentose and glucuronate interconversions|Retinol metabolism|Porphyrin and chlorophyll metabolism|Drug metabolism - other enzymes|Ascorbate and aldarate metabolism|Starch and sucrose metabolism
Foxg1	0.998299	20.919	0.232922	up	0.0359922	70	GeneID:100384886	protein_coding	slp2	KWMTBOMO06968	forkfead transcrition factor BmFOXG1 [Bombyx mori]	forkfead_transcription_factor_G1_[Bombyx_mori]	forkfead transcription factor G1	Fork head	GO:0003700,GO:0005634,GO:0007367,GO:0043565	DNA-binding transcription factor activity|nucleus|segment polarity determination|sequence-specific DNA binding	ko04068	FoxO signaling pathway
LOC101735923	0.998561	25.0746	0.23291	up	0.0164236	84	GeneID:101735923	protein_coding		KWMTBOMO04785	uncharacterized protein LOC101735923 [Bombyx mori]	PREDICTED:_uncharacterized_protein_LOC106719297_[Papilio_machaon]	uncharacterized LOC101735923
LOC101745994	0.998037	23.4592	0.232827	up	0.00504049	78	GeneID:101745994	protein_coding		KWMTBOMO03599	uncharacterized protein LOC101745994 [Bombyx mori]	PREDICTED:_uncharacterized_protein_LOC101745994_[Bombyx_mori]	uncharacterized LOC101745994
LOC101740647	0.846788	21.4046	0.23275	up	7.46e-147	72	GeneID:101740647	protein_coding		KWMTBOMO01923	uncharacterized protein LOC101740647 [Bombyx mori]	PREDICTED:_uncharacterized_protein_LOC106143014_[Amyelois_transitella]	uncharacterized LOC101740647
LOC110385387	0.998561	24.2982	0.232542	up	0.0163761	81	GeneID:110385387	protein_coding		KWMTBOMO13513	uncharacterized protein LOC110385387 [Bombyx mori]	PREDICTED:_uncharacterized_protein_LOC101740680_[Bombyx_mori]	uncharacterized LOC110385387
Spi1.1	0.995028	0.324011	0.232067	down	0.00167304	1	--	--	--	--	--	--	--	--	--	--	--	--
GSTe3	0.966636	0.611295	0.232054	down	2.09e-22	2	GeneID:100141446	protein_coding	GST1	KWMTBOMO13242	glutathione S-transferase 10 [Bombyx mori]	glutathione_S-transferase_epsilon_3_[Bombyx_mori]	glutathione S-transferase epsilon 3		GO:0004364	glutathione transferase activity	ko00982,ko00480,ko00980	Drug metabolism - cytochrome P450|Glutathione metabolism|Metabolism of xenobiotics by cytochrome P450
LOC733061	0.564438	14.0375	0.231825	up	0	47	GeneID:733061	protein_coding	ABLIM1	KWMTBOMO15710	LOW QUALITY PROTEIN: actin-binding LIM protein 2 [Bombyx mori]	PREDICTED:_actin-binding_LIM_protein_1-like_[Papilio_machaon]	actin-binding LIM protein 2	Homeobox	GO:0001725,GO:0003779,GO:0005737,GO:0007010,GO:0007601,GO:0009887,GO:0015629,GO:0030027,GO:0030032,GO:0046872,GO:0051015,GO:0060271	stress fiber|actin binding|cytoplasm|cytoskeleton organization|visual perception|animal organ morphogenesis|actin cytoskeleton|lamellipodium|lamellipodium assembly|metal ion binding|actin filament binding|cilium assembly	ko04360	Axon guidance
LOC101742722	0.961403	23.2991	0.2318	up	5.91e-39	78	GeneID:101742722	protein_coding		KWMTBOMO04755	uncharacterized protein LOC101742722 [Bombyx mori]	PREDICTED:_uncharacterized_protein_LOC101742722_[Bombyx_mori]	uncharacterized LOC101742722
LOC101744335	0.851498	21.8278	0.231684	up	6.59e-150	73	GeneID:101744335	protein_coding	alpha-Man-Ia	KWMTBOMO05242	mannosyl-oligosaccharide alpha-1,2-mannosidase IA isoform X2 [Bombyx mori]	PREDICTED:_mannosyl-oligosaccharide_alpha-1,2-mannosidase_isoform_A_isoform_X2_[Bombyx_mori]	mannosyl-oligosaccharide alpha-1,2-mannosidase IA		GO:0000139,GO:0004571,GO:0005509,GO:0005783,GO:0006486,GO:0006491,GO:0008340,GO:0012505,GO:0016021,GO:0035010,GO:0072347	Golgi membrane|mannosyl-oligosaccharide 1,2-alpha-mannosidase activity|calcium ion binding|endoplasmic reticulum|protein glycosylation|N-glycan processing|determination of adult lifespan|endomembrane system|integral component of membrane|encapsulation of foreign target|response to anesthetic	ko04141,ko00510,ko00513	Protein processing in endoplasmic reticulum|N-Glycan biosynthesis|Various types of N-glycan biosynthesis
LOC101735441	0.983514	24.1038	0.231528	up	9.1e-18	81	GeneID:101735441	protein_coding	EPC1	KWMTBOMO00886	enhancer of polycomb homolog 1, partial [Bombyx mori]	PREDICTED:_uncharacterized_protein_LOC101735441_[Bombyx_mori]	enhancer of polycomb homolog 1		GO:0000122,GO:0005634,GO:0005654,GO:0006351,GO:0006357,GO:0031965,GO:0032777,GO:0035267,GO:0035886,GO:0040008,GO:0043967,GO:0043968,GO:0045814,GO:0045892,GO:0045893,GO:0045944,GO:0070317	negative regulation of transcription by RNA polymerase II|nucleus|nucleoplasm|transcription, DNA-templated|regulation of transcription by RNA polymerase II|nuclear membrane|Piccolo NuA4 histone acetyltransferase complex|NuA4 histone acetyltransferase complex|vascular smooth muscle cell differentiation|regulation of growth|histone H4 acetylation|histone H2A acetylation|negative regulation of gene …
Bm-re	0.741724	20.3076	0.231442	up	6.13e-277	68	GeneID:101741261	protein_coding	Mfsd12	KWMTBOMO02789	Bm-re [Bombyx mori]	uncharacterized_protein_LOC101741261_[Bombyx_mori]	major facilitator superfamily domain-containing protein 12-like		GO:0016021	integral component of membrane
LOC101739439	0.997252	23.2825	0.231439	up	0.000716387	78	GeneID:101739439	protein_coding	PGBD4	KWMTBOMO15052	piggyBac transposable element-derived protein 4 [Bombyx mori]	PREDICTED:_piggyBac_transposable_element-derived_protein_4-like_isoform_X4_[Bombyx_mori]	piggyBac transposable element-derived protein 4	zf-BED
LOC101737507	0.852676	21.4316	0.231377	up	8.22e-144	72	GeneID:101737507	protein_coding	TMPRSS15	KWMTBOMO02826	LOW QUALITY PROTEIN: uncharacterized protein LOC101737507 [Bombyx mori]	PREDICTED:_LOW_QUALITY_PROTEIN:_uncharacterized_protein_LOC101737507_[Bombyx_mori]	uncharacterized LOC101737507		GO:0004252,GO:0005044,GO:0005903,GO:0016020,GO:0016021	serine-type endopeptidase activity|scavenger receptor activity|brush border|membrane|integral component of membrane
LOC110386635	0.992673	24.574	0.231368	up	2.56e-08	82	GeneID:110386635	lncRNA
LOC110384712	0.998822	21.8617	0.231245	up	0.0194356	73	GeneID:110384712	protein_coding		KWMTBOMO02634	uncharacterized protein LOC110384712 isoform X1 [Bombyx mori]	PREDICTED:_ras-related_GTP-binding_protein_isoform_X1_[Bombyx_mori]	uncharacterized LOC110384712
LOC101736620	0.996598	21.0416	0.231215	up	0.0002729	70	GeneID:101736620	protein_coding	COL4A5	KWMTBOMO01973	LOW QUALITY PROTEIN: collagen alpha-2(IV) chain [Bombyx mori]	PREDICTED:_collagen_alpha-2(IV)_chain_[Bombyx_mori]	collagen alpha-2(IV) chain				ko04974,ko04151,ko04512,ko04510	Protein digestion and absorption|PI3K-Akt signaling pathway|ECM-receptor interaction|Focal adhesion
LOC101736422	0.843124	21.3433	0.23118	up	7.9e-152	71	GeneID:101736422	protein_coding		KWMTBOMO02592	uncharacterized protein LOC101736422 [Bombyx mori]	PREDICTED:_uncharacterized_protein_LOC106714391_[Papilio_machaon]	uncharacterized LOC101736422
LOC101741488	0.998822	21.4303	0.230662	up	0.0223853	72	GeneID:101741488	protein_coding	bowl	KWMTBOMO01219	protein bowel [Bombyx mori]	PREDICTED:_ras-responsive_element-binding_protein_1_[Papilio_polytes]	protein bowel	zf-C2H2	GO:0000122,GO:0000977,GO:0000981,GO:0005634,GO:0007362,GO:0007366,GO:0007442,GO:0007480,GO:0009880,GO:0016348,GO:0035220,GO:0045892,GO:0045893,GO:0045944,GO:0046872,GO:0048617,GO:0048619	negative regulation of transcription by RNA polymerase II|RNA polymerase II regulatory region sequence-specific DNA binding|DNA-binding transcription factor activity, RNA polymerase II-specific|nucleus|terminal region determination|periodic partitioning by pair rule gene|hindgut morphogenesis|imaginal disc-derived leg morphogenesis|embryonic pattern specification|imaginal disc-derived leg joint m…
LOC101744923	0.996598	22.6521	0.230546	up	0.000102742	76	GeneID:101744923	protein_coding	Dys	KWMTBOMO11690	uncharacterized protein LOC101744923 isoform X2 [Bombyx mori]	PREDICTED:_uncharacterized_protein_LOC101744923_isoform_X1_[Bombyx_mori]	uncharacterized LOC101744923		GO:0003779,GO:0005198,GO:0005737,GO:0005856,GO:0005938,GO:0007274,GO:0007474,GO:0007517,GO:0008092,GO:0008270,GO:0008307,GO:0008586,GO:0016010,GO:0030010,GO:0042383,GO:0045202,GO:0046716,GO:0046928,GO:0048172,GO:0050699	actin binding|structural molecule activity|cytoplasm|cytoskeleton|cell cortex|neuromuscular synaptic transmission|imaginal disc-derived wing vein specification|muscle organ development|cytoskeletal protein binding|zinc ion binding|structural constituent of muscle|imaginal disc-derived wing vein morphogenesis|dystrophin-associated glycoprotein complex|establishment of cell polarity|sarcolemma|syna…
LOC101735611	0.996467	22.6388	0.230519	up	9.11e-05	76	GeneID:101735611	protein_coding		KWMTBOMO08863	zinc finger protein 431-like [Bombyx mori]	PREDICTED:_zinc_finger_protein_675-like_[Papilio_xuthus]	zinc finger protein 431-like	zf-C2H2
LOC101744427	0.842078	21.4166	0.230197	up	1.46e-154	72	GeneID:101744427	protein_coding	slc16a12b	KWMTBOMO02175	monocarboxylate transporter 12 [Bombyx mori]	PREDICTED:_monocarboxylate_transporter_12_[Papilio_polytes]	monocarboxylate transporter 12		GO:0005308,GO:0005887,GO:0008028,GO:0015293,GO:0015718,GO:0015881	creatine transmembrane transporter activity|integral component of plasma membrane|monocarboxylic acid transmembrane transporter activity|symporter activity|monocarboxylic acid transport|creatine transmembrane transport
LOC101735715	0.967029	21.7359	0.229916	up	9.96e-30	73	GeneID:101735715	protein_coding	Sb	KWMTBOMO00848	LOW QUALITY PROTEIN: serine proteinase stubble [Bombyx mori]	PREDICTED:_LOW_QUALITY_PROTEIN:_serine_proteinase_stubble-like_[Bombyx_mori]	serine proteinase stubble		GO:0004252,GO:0005886,GO:0006508,GO:0007010,GO:0016021,GO:0035220,GO:0051017	serine-type endopeptidase activity|plasma membrane|proteolysis|cytoskeleton organization|integral component of membrane|wing disc development|actin filament bundle assembly
LOC101747013	0.979458	21.726	0.22947	up	1.38e-18	73	GeneID:101747013	protein_coding		KWMTBOMO16234	uncharacterized protein LOC101747013 [Bombyx mori]	PREDICTED:_uncharacterized_protein_LOC106110560_[Papilio_polytes]	uncharacterized LOC101747013
LOC101739973	0.997252	21.5218	0.229181	up	0.00345871	72	GeneID:101739973	protein_coding	liph-a	KWMTBOMO07144	phospholipase A1 isoform X1 [Bombyx mori]	PREDICTED:_hepatic_triacylglycerol_lipase-like_[Plutella_xylostella]	phospholipase A1		GO:0005576,GO:0016020,GO:0016042,GO:0052689	extracellular region|membrane|lipid catabolic process|carboxylic ester hydrolase activity
LOC101740740	0.866545	21.8946	0.229084	up	1.61e-132	73	GeneID:101740740	protein_coding	PDZD2	KWMTBOMO02800	uncharacterized protein LOC101740740 [Bombyx mori]	PREDICTED:_uncharacterized_protein_LOC101740740_[Bombyx_mori]	uncharacterized LOC101740740		GO:0005576,GO:0005634,GO:0005737,GO:0005783,GO:0005911,GO:0007155	extracellular region|nucleus|cytoplasm|endoplasmic reticulum|cell-cell junction|cell adhesion
FANCI	0.991365	23.5114	0.229009	up	5.93e-10	79	GeneID:100620066	protein_coding	FANCI	KWMTBOMO10177	Fanconi anemia, complementation group I isoform X1 [Bombyx mori]	PREDICTED:_Fanconi_anemia,_complementation_group_I_isoform_X1_[Bombyx_mori]	Fanconi anemia, complementation group I				ko03460	Fanconi anemia pathway
LOC101744368	0.997645	23.1356	0.228926	up	0.00222315	77	GeneID:101744368	protein_coding	rdgC	KWMTBOMO07830	serine/threonine-protein phosphatase rdgC [Bombyx mori]	PREDICTED:_serine/threonine-protein_phosphatase_rdgC_[Bombyx_mori]	serine/threonine-protein phosphatase rdgC	THAP	GO:0004722,GO:0004723,GO:0005506,GO:0005509,GO:0005516,GO:0005634,GO:0005737,GO:0005829,GO:0006470,GO:0007601,GO:0007602,GO:0016059,GO:0019722,GO:0030145,GO:0043052,GO:0050906	protein serine/threonine phosphatase activity|calcium-dependent protein serine/threonine phosphatase activity|iron ion binding|calcium ion binding|calmodulin binding|nucleus|cytoplasm|cytosol|protein dephosphorylation|visual perception|phototransduction|deactivation of rhodopsin mediated signaling|calcium-mediated signaling|manganese ion binding|thermotaxis|detection of stimulus involved in senso…	ko04745	Phototransduction - fly
LOC105842996	0.997645	22.2061	0.228922	up	0.00239668	74	GeneID:105842996	protein_coding	unc-22	KWMTBOMO16505	muscle M-line assembly protein unc-89, partial [Bombyx mori]	PREDICTED:_titin-like_[Bombyx_mori]	muscle M-line assembly protein unc-89		GO:0004674,GO:0005516,GO:0005524,GO:0005865,GO:0006936,GO:0008307,GO:0008344,GO:0018105,GO:0018107,GO:0019901,GO:0030017,GO:0030018,GO:0031430,GO:0031672,GO:0035095,GO:0040017,GO:0045214,GO:0045989,GO:0046872,GO:0051015,GO:0051371,GO:0051782,GO:0060298	protein serine/threonine kinase activity|calmodulin binding|ATP binding|striated muscle thin filament|muscle contraction|structural constituent of muscle|adult locomotory behavior|peptidyl-serine phosphorylation|peptidyl-threonine phosphorylation|protein kinase binding|sarcomere|Z disc|M band|A band|behavioral response to nicotine|positive regulation of locomotion|sarcomere organization|positive …
LOC101741471	0.952375	23.0985	0.228872	up	1.86e-48	77	GeneID:101741471	protein_coding	SUN1	KWMTBOMO10176	uncharacterized protein LOC101741471 [Bombyx mori]	PREDICTED:_uncharacterized_protein_LOC101741471_isoform_X2_[Bombyx_mori]	uncharacterized LOC101741471		GO:0001503,GO:0005521,GO:0005635,GO:0005639,GO:0005737,GO:0006998,GO:0007129,GO:0007283,GO:0009612,GO:0021817,GO:0031965,GO:0034993,GO:0043231,GO:0043495,GO:0051642,GO:0070197,GO:0090286,GO:0090292	ossification|lamin binding|nuclear envelope|integral component of nuclear inner membrane|cytoplasm|nuclear envelope organization|synapsis|spermatogenesis|response to mechanical stimulus|nucleokinesis involved in cell motility in cerebral cortex radial glia guided migration|nuclear membrane|meiotic nuclear membrane microtubule tethering complex|intracellular membrane-bounded organelle|protein memb…
LOC101743551	0.99843	22.2061	0.228762	up	0.0178181	74	GeneID:101743551	protein_coding		KWMTBOMO09482	probable inactive serine/threonine-protein kinase scy2 [Bombyx mori]	PREDICTED:_probable_inactive_serine/threonine-protein_kinase_scy2_[Bombyx_mori]	probable inactive serine/threonine-protein kinase scy2
LOC101745542	0.995028	22.6523	0.228458	up	3.23e-06	76	GeneID:101745542	protein_coding	ERBIN	KWMTBOMO04468	leucine-rich repeat-containing protein 1 [Bombyx mori]	PREDICTED:_leucine-rich_repeat-containing_protein_1_[Bombyx_mori]	leucine-rich repeat-containing protein 1		GO:0005102,GO:0005176,GO:0005200,GO:0005604,GO:0005634,GO:0005737,GO:0005886,GO:0006605,GO:0007155,GO:0007165,GO:0007173,GO:0007229,GO:0009925,GO:0016323,GO:0016607,GO:0030054,GO:0030056,GO:0031965,GO:0032088,GO:0032495,GO:0032496,GO:0038128,GO:0045104,GO:0045175,GO:0045197,GO:0070433,GO:0071356,GO:0071638,GO:0098794,GO:0098978,GO:0099072	signaling receptor binding|ErbB-2 class receptor binding|structural constituent of cytoskeleton|basement membrane|nucleus|cytoplasm|plasma membrane|protein targeting|cell adhesion|signal transduction|epidermal growth factor receptor signaling pathway|integrin-mediated signaling pathway|basal plasma membrane|basolateral plasma membrane|nuclear speck|cell junction|hemidesmosome|nuclear membrane|neg…	ko04621	NOD-like receptor signaling pathway
LOC101746944	0.99843	22.9435	0.22826	up	0.018896	77	GeneID:101746944	protein_coding	Tret1	KWMTBOMO16102	LOW QUALITY PROTEIN: facilitated trehalose transporter Tret1 [Bombyx mori]	PREDICTED:_LOW_QUALITY_PROTEIN:_facilitated_trehalose_transporter_Tret1-like_[Bombyx_mori]	facilitated trehalose transporter Tret1		GO:0005886,GO:0015574,GO:0015771,GO:0016021	plasma membrane|trehalose transmembrane transporter activity|trehalose transport|integral component of membrane
LOC101740177	0.998692	22.455	0.228121	up	0.0148727	75	GeneID:101740177	protein_coding		KWMTBOMO15898	sporozoite surface protein 2 [Bombyx mori]	PREDICTED:_sporozoite_surface_protein_2-like_[Bombyx_mori]	sporozoite surface protein 2	zf-C2H2
LOC101742195	0.998299	22.3247	0.228003	up	0.0123498	75	GeneID:101742195	protein_coding	blcap				bladder cancer-associated protein		GO:0016021	integral component of membrane
CPR26	0.998822	19.5907	0.227857	up	0.0262199	65	GeneID:100379441	protein_coding	CP12				cuticular protein RR-1 motif 26		GO:0042302	structural constituent of cuticle
Ftz-f1	0.920188	22.6721	0.227805	up	3.74e-76	76	GeneID:693070	protein_coding	FTZ-F1	KWMTBOMO00379	nuclear hormone receptor FTZ-F1 isoform X4 [Bombyx mori]	nuclear_hormone_receptor_[Bombyx_mori]	nuclear hormone receptor FTZ-F1	SF-like	GO:0003700,GO:0003707,GO:0005634,GO:0008270,GO:0043565	DNA-binding transcription factor activity|steroid hormone receptor activity|nucleus|zinc ion binding|sequence-specific DNA binding
LOC101745225	0.997514	21.3144	0.227711	up	0.004433	71	GeneID:101745225	protein_coding	Cacng5	KWMTBOMO10267	uncharacterized protein LOC101745225 [Bombyx mori]	Voltage-dependent_calcium_channel_gamma-5_subunit_[Papilio_machaon]	uncharacterized LOC101745225	GCNF-like	GO:0005245,GO:0005622,GO:0014069,GO:0016247,GO:0019226,GO:0030054,GO:0032281,GO:0051968,GO:0098839,GO:0098943,GO:0098962,GO:0098970,GO:0098978,GO:0099055,GO:0099590,GO:2000311	voltage-gated calcium channel activity|intracellular|postsynaptic density|channel regulator activity|transmission of nerve impulse|cell junction|AMPA glutamate receptor complex|positive regulation of synaptic transmission, glutamatergic|postsynaptic density membrane|neurotransmitter receptor transport, postsynaptic endosome to lysosome|regulation of postsynaptic neurotransmitter receptor activity…
LOC101743222	0.992804	23.7379	0.227701	up	1.53e-07	79	GeneID:101743222	protein_coding	kug	KWMTBOMO07570	LOW QUALITY PROTEIN: fat-like cadherin-related tumor suppressor homolog, partial [Bombyx mori]	PREDICTED:_fat-like_cadherin-related_tumor_suppressor_homolog_[Bombyx_mori]	fat-like cadherin-related tumor suppressor homolog		GO:0005509,GO:0005886,GO:0005887,GO:0005925,GO:0007156,GO:0007295,GO:0007424,GO:0007431,GO:0007440,GO:0007442,GO:0009925,GO:0016339,GO:0030950,GO:0031254,GO:0042247,GO:0044331,GO:0044877,GO:0045089,GO:0048477,GO:0050829,GO:0050839,GO:0051491,GO:0060269,GO:0098858,GO:1902463	calcium ion binding|plasma membrane|integral component of plasma membrane|focal adhesion|homophilic cell adhesion via plasma membrane adhesion molecules|growth of a germarium-derived egg chamber|open tracheal system development|salivary gland development|foregut morphogenesis|hindgut morphogenesis|basal plasma membrane|calcium-dependent cell-cell adhesion via plasma membrane cell adhesion molecul…
LOC101743647	0.88761	22.5138	0.227701	up	3.05e-110	75	GeneID:101743647	protein_coding	Kif13a	KWMTBOMO02991	LOW QUALITY PROTEIN: kinesin-like protein KIF13A [Bombyx mori]	PREDICTED:_kinesin-like_protein_KIF13B_[Amyelois_transitella]	kinesin-like protein KIF13A	ZBTB	GO:0003777,GO:0005524,GO:0005813,GO:0005871,GO:0005874,GO:0006886,GO:0007018,GO:0007049,GO:0008017,GO:0008333,GO:0010008,GO:0016887,GO:0030496,GO:0032438,GO:0032465,GO:0032588,GO:0035459,GO:0043001,GO:0051301,GO:0072383	microtubule motor activity|ATP binding|centrosome|kinesin complex|microtubule|intracellular protein transport|microtubule-based movement|cell cycle|microtubule binding|endosome to lysosome transport|endosome membrane|ATPase activity|midbody|melanosome organization|regulation of cytokinesis|trans-Golgi network membrane|cargo loading into vesicle|Golgi to plasma membrane protein transport|cell divi…
LOC101743154	0.994766	22.878	0.227561	up	1.59e-06	76	GeneID:101743154	protein_coding		KWMTBOMO01575	uncharacterized protein LOC101743154 isoform X2 [Bombyx mori]	PREDICTED:_golgin_subfamily_A_member_4-like_isoform_X3_[Amyelois_transitella]	uncharacterized LOC101743154
LOC101745897	0.812639	21.1234	0.227371	up	9.7e-187	71	GeneID:101745897	protein_coding		KWMTBOMO05045	LOW QUALITY PROTEIN: peroxisomal membrane protein PEX14 [Bombyx mori]	PREDICTED:_uncharacterized_protein_DDB_G0292642_[Bombyx_mori]	peroxisomal membrane protein PEX14
LOC101747134	0.997383	24.4512	0.227285	up	0.00185407	82	GeneID:101747134	protein_coding		KWMTBOMO00386	uncharacterized protein LOC113518018 [Galleria mellonella]	PREDICTED:_LOW_QUALITY_PROTEIN:_uncharacterized_protein_LOC101747134_[Bombyx_mori]	uncharacterized LOC101747134
LOC101741631	0.994243	24.3175	0.227044	up	1.03e-06	81	GeneID:101741631	protein_coding	bs	KWMTBOMO13577	hypothetical protein B5X24_HaOG202516 [Helicoverpa armigera]	PREDICTED:_serum_response_factor_homolog_[Papilio_xuthus]	serum response factor homolog	SRF	GO:0000982,GO:0000987,GO:0002168,GO:0005634,GO:0007275,GO:0007424,GO:0007430,GO:0007475,GO:0007476,GO:0007614,GO:0008134,GO:0008586,GO:0030154,GO:0030431,GO:0033613,GO:0035209,GO:0035220,GO:0043565,GO:0044212,GO:0045944,GO:0046983	transcription factor activity, RNA polymerase II proximal promoter sequence-specific DNA binding|proximal promoter sequence-specific DNA binding|instar larval development|nucleus|multicellular organism development|open tracheal system development|terminal branching, open tracheal system|apposition of dorsal and ventral imaginal disc-derived wing surfaces|imaginal disc-derived wing morphogenesis|s…
LOC101739382	0.998822	22.0387	0.226843	up	0.0196817	74	GeneID:101739382	protein_coding	Osbpl1a	KWMTBOMO03101	oxysterol-binding protein-related protein 1-like [Bombyx mori]	PREDICTED:_oxysterol-binding_protein-related_protein_1-like_[Bombyx_mori]	oxysterol-binding protein-related protein 1-like	RHD	GO:0005770,GO:0005829,GO:0008289,GO:0015248,GO:0015485,GO:0016020,GO:0032934,GO:0043231	late endosome|cytosol|lipid binding|sterol transporter activity|cholesterol binding|membrane|sterol binding|intracellular membrane-bounded organelle
LOC101736444	0.994766	22.1136	0.226697	up	2.05e-06	74	GeneID:101736444	protein_coding	sli	KWMTBOMO14678	protein slit isoform X2 [Bombyx mori]	PREDICTED:_protein_slit_isoform_X1_[Bombyx_mori]	protein slit		GO:0001764,GO:0003151,GO:0005509,GO:0005576,GO:0005886,GO:0007411,GO:0007427,GO:0007432,GO:0007502,GO:0007509,GO:0008078,GO:0008201,GO:0008347,GO:0008406,GO:0010632,GO:0016199,GO:0016201,GO:0022409,GO:0030182,GO:0030335,GO:0035050,GO:0035385,GO:0048495,GO:0048813,GO:0050929,GO:0071666,GO:2000274	neuron migration|outflow tract morphogenesis|calcium ion binding|extracellular region|plasma membrane|axon guidance|epithelial cell migration, open tracheal system|salivary gland boundary specification|digestive tract mesoderm development|mesoderm migration involved in gastrulation|mesodermal cell migration|heparin binding|glial cell migration|gonad development|regulation of epithelial cell migra…	ko04360	Axon guidance
LOC101745246	0.980243	23.1857	0.226637	up	1.29e-19	78	GeneID:101745246	protein_coding	SV2C	KWMTBOMO12490	synaptic vesicle glycoprotein 2B [Bombyx mori]	PREDICTED:_synaptic_vesicle_glycoprotein_2B-like_[Papilio_xuthus]	synaptic vesicle glycoprotein 2B		GO:0005886,GO:0006836,GO:0007268,GO:0008021,GO:0016021,GO:0022857,GO:0030054,GO:0030285,GO:0030672,GO:0043005	plasma membrane|neurotransmitter transport|chemical synaptic transmission|synaptic vesicle|integral component of membrane|transmembrane transporter activity|cell junction|integral component of synaptic vesicle membrane|synaptic vesicle membrane|neuron projection	ko04512	ECM-receptor interaction
LOC101736265	0.996991	20.2537	0.226611	up	0.000813535	68	GeneID:101736265	protein_coding		KWMTBOMO04997	uncharacterized protein LOC101736265 [Bombyx mori]	PREDICTED:_uncharacterized_protein_LOC101736398_isoform_X2_[Bombyx_mori]	uncharacterized LOC101736265
serpin-6	0.797069	20.8718	0.226531	up	1.39e-205	70	GeneID:100126553	protein_coding	Spn88Ea	KWMTBOMO08957	serine protease inhibitor 6 isoform X1 [Bombyx mori]	PREDICTED:_serine_protease_inhibitor_6_isoform_X1_[Bombyx_mori]	serine protease inhibitor 6		GO:0002376,GO:0004867,GO:0005576,GO:0005615,GO:0010951,GO:0042438,GO:0045751,GO:0045861,GO:0048526	immune system process|serine-type endopeptidase inhibitor activity|extracellular region|extracellular space|negative regulation of endopeptidase activity|melanin biosynthetic process|negative regulation of Toll signaling pathway|negative regulation of proteolysis|imaginal disc-derived wing expansion
LOC101745161	0.984169	23.8575	0.226442	up	3.59e-16	80	GeneID:101745161	protein_coding	Cspg4	KWMTBOMO00582	LOW QUALITY PROTEIN: chondroitin sulfate proteoglycan 4 [Bombyx mori]	PREDICTED:_chondroitin_sulfate_proteoglycan_4_[Amyelois_transitella]	chondroitin sulfate proteoglycan 4		GO:0001525,GO:0005518,GO:0005886,GO:0005887,GO:0006954,GO:0007165,GO:0009986,GO:0010226,GO:0010977,GO:0016322,GO:0016324,GO:0031258,GO:0048771	angiogenesis|collagen binding|plasma membrane|integral component of plasma membrane|inflammatory response|signal transduction|cell surface|response to lithium ion|negative regulation of neuron projection development|neuron remodeling|apical plasma membrane|lamellipodium membrane|tissue remodeling
CPR91	0.831872	21.2686	0.226287	up	1.74e-164	71	GeneID:100379383	protein_coding		KWMTBOMO13008	TPA: putative cuticle protein [Bombyx mori]	cuticular_protein_RR-2_motif_91_precursor_[Bombyx_mori]	cuticular protein RR-2 motif 91		GO:0042302	structural constituent of cuticle
LOC101743051	0.870993	21.5931	0.226054	up	3.43e-120	72	GeneID:101743051	protein_coding		KWMTBOMO10384	zinc finger protein hangover isoform X1 [Bombyx mori]	PREDICTED:_nucleolin_isoform_X2_[Bombyx_mori]	zinc finger protein hangover
LOC101745593	0.997252	21.6686	0.225848	up	0.00200891	72	GeneID:101745593	protein_coding	Larp6	KWMTBOMO16212	la-related protein 6 [Bombyx mori]	AF443827_1_acheron,_partial_[Manduca_sexta]	la-related protein 6		GO:0005634,GO:0005737,GO:0005844,GO:0006396,GO:0017022,GO:0032967,GO:0035613,GO:0045727,GO:0048027,GO:1902416,GO:1990825,GO:1990904	nucleus|cytoplasm|polysome|RNA processing|myosin binding|positive regulation of collagen biosynthetic process|RNA stem-loop binding|positive regulation of translation|mRNA 5'-UTR binding|positive regulation of mRNA binding|sequence-specific mRNA binding|ribonucleoprotein complex
LOC110384911	0.996729	22.1192	0.225506	up	0.000298272	74	GeneID:110384911	lncRNA		KWMTBOMO16431	hypothetical protein B5V51_3932 [Heliothis virescens]	PREDICTED:_myb_transcription_factor_isoform_X1_[Bombyx_mori]
LOC105842742	0.997907	22.4052	0.225479	up	0.00337547	75	GeneID:105842742	lncRNA		KWMTBOMO09993	PREDICTED: uncharacterized protein LOC106138248 [Amyelois transitella]	PREDICTED:_uncharacterized_protein_LOC106138248_[Amyelois_transitella]
LOC110386234	0.987832	24.283	0.225477	up	7.18e-13	81	GeneID:110386234	lncRNA
LOC101735640	0.944655	22.9504	0.225292	up	4.51e-55	77	GeneID:101735640	protein_coding	Zswim8	KWMTBOMO05018	zinc finger SWIM domain-containing protein 8 isoform X2 [Bombyx mori]	PREDICTED:_zinc_finger_SWIM_domain-containing_protein_8-like_[Bombyx_mori]	zinc finger SWIM domain-containing protein 8		GO:0005829,GO:0008270,GO:0031462,GO:1902667	cytosol|zinc ion binding|Cul2-RING ubiquitin ligase complex|regulation of axon guidance
LOC101739926	0.874133	21.6195	0.225281	up	1.46e-117	72	GeneID:101739926	protein_coding	obst-E	KWMTBOMO08754	protein obstructor-E [Bombyx mori]	peritrophin-1-like_precursor_[Papilio_xuthus]	protein obstructor-E		GO:0005615,GO:0006030,GO:0008061,GO:0042302	extracellular space|chitin metabolic process|chitin binding|structural constituent of cuticle
LOC101740174	0.993327	22.8878	0.225274	up	8.17e-08	77	GeneID:101740174	protein_coding	trim33	KWMTBOMO08203	E3 ubiquitin-protein ligase TRIM33 [Bombyx mori]	PREDICTED:_E3_ubiquitin-protein_ligase_TRIM33_[Bombyx_mori]	E3 ubiquitin-protein ligase TRIM33	SAND	GO:0003677,GO:0005634,GO:0008270,GO:0016567,GO:0016740	DNA binding|nucleus|zinc ion binding|protein ubiquitination|transferase activity
LOC110386264	0.974879	21.8333	0.225126	up	4.94e-24	73	GeneID:110386264	protein_coding		KWMTBOMO02594	uncharacterized protein LOC113399729 [Vanessa tameamea]	PREDICTED:_uncharacterized_protein_LOC101737971_[Bombyx_mori]	uncharacterized LOC110386264
Dorsal	0.983514	23.675	0.225103	up	1.75e-17	79	GeneID:692440	protein_coding	dl	KWMTBOMO06982	embryonic polarity protein dorsal isoform B [Bombyx mori]	dorsal_1b_[Spodoptera_litura]	embryonic polarity protein dorsal	RHD	GO:0000122,GO:0000381,GO:0000977,GO:0001077,GO:0001715,GO:0003682,GO:0005634,GO:0005654,GO:0005737,GO:0005829,GO:0006355,GO:0006952,GO:0006954,GO:0006955,GO:0006964,GO:0007249,GO:0007398,GO:0007419,GO:0007498,GO:0007501,GO:0007507,GO:0008063,GO:0008354,GO:0009950,GO:0009952,GO:0009953,GO:0010004,GO:0010629,GO:0031594,GO:0034097,GO:0035006,GO:0035206,GO:0038061,GO:0042387,GO:0042802,GO:0043565,GO:…	negative regulation of transcription by RNA polymerase II|regulation of alternative mRNA splicing, via spliceosome|RNA polymerase II regulatory region sequence-specific DNA binding|proximal promoter DNA-binding transcription activator activity, RNA polymerase II-specific|ectodermal cell fate specification|chromatin binding|nucleus|nucleoplasm|cytoplasm|cytosol|regulation of transcription, DNA-tem…
CPR69	0.969384	21.51	0.225088	up	3.06e-28	72	GeneID:100101156	protein_coding		KWMTBOMO03937	larval cuticle protein [Bombyx mori]	cuticular_protein_RR-2_motif_69_precursor_[Bombyx_mori]	cuticular protein RR-2 motif 69		GO:0042302	structural constituent of cuticle
LOC105842665	0.997514	23.4378	0.224873	up	0.00201864	78	GeneID:105842665	protein_coding		KWMTBOMO03707	cadherin-89D [Helicoverpa armigera]	PREDICTED:_cadherin-89D-like_[Bombyx_mori]	uncharacterized LOC105842665
LOC110386126	0.998953	24.4805	0.224591	up	0.044067	82	GeneID:110386126	lncRNA
LOC105841786	0.983645	23.7235	0.224446	up	3.93e-16	79	GeneID:105841786	protein_coding	Bcl11b	KWMTBOMO15654	zinc finger protein 616 [Bombyx mori]	PREDICTED:_zinc_finger_protein_16-like_[Bombyx_mori]	zinc finger protein 616	zf-C2H2	GO:0000978,GO:0001077,GO:0003334,GO:0003382,GO:0003700,GO:0005622,GO:0005634,GO:0006355,GO:0007409,GO:0008285,GO:0009791,GO:0010468,GO:0010837,GO:0019216,GO:0021773,GO:0021902,GO:0021953,GO:0031077,GO:0033077,GO:0033153,GO:0035701,GO:0042475,GO:0043005,GO:0043066,GO:0043368,GO:0043565,GO:0043588,GO:0045664,GO:0045944,GO:0046632,GO:0046872,GO:0048538,GO:0071678,GO:0097535	RNA polymerase II proximal promoter sequence-specific DNA binding|proximal promoter DNA-binding transcription activator activity, RNA polymerase II-specific|keratinocyte development|epithelial cell morphogenesis|DNA-binding transcription factor activity|intracellular|nucleus|regulation of transcription, DNA-templated|axonogenesis|negative regulation of cell proliferation|post-embryonic developmen…
LOC110386654	0.994636	22.3411	0.223872	up	3.67e-06	75	GeneID:110386654	protein_coding		KWMTBOMO12781	microtubule-associated protein futsch-like [Bombyx mori]	PREDICTED:_microtubule-associated_protein_futsch-like_[Bombyx_mori]	neurofilament heavy polypeptide-like
LOC101746435	0.998953	23.7184	0.223839	up	0.047055	79	GeneID:101746435	protein_coding		KWMTBOMO08819	uncharacterized protein LOC101746435 [Bombyx mori]	PREDICTED:_uncharacterized_protein_LOC106129322_[Amyelois_transitella]	uncharacterized LOC101746435
LOC101736867	0.998692	22.5521	0.223739	up	0.0144704	75	GeneID:101736867	protein_coding		KWMTBOMO14344	myb/SANT-like DNA-binding domain-containing protein 3 [Bombyx mori]	PREDICTED:_myb/SANT-like_DNA-binding_domain-containing_protein_3_[Bombyx_mori]	myb/SANT-like DNA-binding domain-containing protein 3
LOC110384783	0.991103	24.3487	0.223557	up	9.28e-10	81	GeneID:110384783	lncRNA		KWMTBOMO04815	LOW QUALITY PROTEIN: histone deacetylase 4 [Bombyx mori]	putative_histone_deacetylase_7A_[Danaus_plexippus]
LOC101739859	0.996991	22.6046	0.223519	up	0.000414018	76	GeneID:101739859	protein_coding	Seipin	KWMTBOMO14443	seipin isoform X1 [Bombyx mori]	Seipin_[Papilio_xuthus]	seipin		GO:0005783,GO:0006635,GO:0008610,GO:0010883,GO:0010884,GO:0019915,GO:0030176,GO:0032469,GO:0034389,GO:0042594,GO:0046339,GO:0046473,GO:0046890,GO:0048691,GO:0090207	endoplasmic reticulum|fatty acid beta-oxidation|lipid biosynthetic process|regulation of lipid storage|positive regulation of lipid storage|lipid storage|integral component of endoplasmic reticulum membrane|endoplasmic reticulum calcium ion homeostasis|lipid droplet organization|response to starvation|diacylglycerol metabolic process|phosphatidic acid metabolic process|regulation of lipid biosynt…
[truncated: 3,665 more rows]

## Sheet:  2-early stage 
GeneID	zerop_gene	switch_at_time	pseudoR2s	direction	FDR	switch_at_timeidx	gene_Dbxref	gene_type	gene_symbol	silkbase_geneID	silkbase_description_blast	silkbase_description	description	TFs_Family	GO_id	GO_term	pathway	pathway_description
[truncated: 57 more rows]

[truncated: 3 more sheets: 3-middle stage,  4-late stage, 5-data summarization]
