# Supplementary material for: A single-cell transcriptomic atlas characterizes the silk-producing organ in the silkworm
Source: Nat Commun. 2022 Jun 9;13:3316. doi: 10.1038/s41467-022-31003-1 (PMC9184679; doi:10.1038/s41467-022-31003-1)
Supplement: Supplementary file 4 — Supplementary Data 1 to 16 [file 41467_2022_31003_MOESM4_ESM.zip › Supplementary Data/Supplementary Data 9.xlsx]

## Sheet: main
Supplementary Data 9. Representative switching genes detected in the SG (zerop_gene<90%, pseudoR2s top 50 genes and top 15 TFs).
1	The representative switching genes of the ASG.
2	The representative switching genes of the MSG.
3	The representative switching genes of the PSG.

## Sheet: ASG
GeneID	zerop_gene	switch_at_time	pseudoR2s	direction	FDR	switch_at_timeidx	gene_Dbxref	gene_type	gene_symbol	silkbase_geneID	silkbase_description_blast	silkbase_description	description	TFs_Family	GO_id	GO_term	pathway	pathway_description
CPT3	0.486797	12.8121	0.762708	up	1.25903e-245	36	GeneID:692497	protein_coding		KWMTBOMO04356	TPA: putative cuticle protein [Bombyx mori]	_putative_cuticle_protein_[Bombyx_mori]	cuticular protein tweedle motif 3
CTL4	0.522876	15.2547	0.687181	up	2.36613e-242	43	GeneID:100329158	protein_coding		KWMTBOMO01884	hypothetical protein B5X24_HaOG207360 [Helicoverpa armigera]	PREDICTED:_C-type_lectin_4_isoform_X1_[Bombyx_mori]	C-type lectin 4
LOC733010	0.472418	12.179	0.620363	up	6.72524e-281	34	GeneID:733010	protein_coding	obst-E	KWMTBOMO08747	gasp precursor [Bombyx mori]	gasp_precursor_[Bombyx_mori]	gasp		GO:0005615,GO:0006030,GO:0008061,GO:0042302	extracellular space|chitin metabolic process|chitin binding|structural constituent of cuticle
LOC101742755	0.619346	20.5741	0.604056	up	9.79833e-195	57	GeneID:101742755	protein_coding	Pxdn	KWMTBOMO10383	uncharacterized protein LOC101742755 [Bombyx mori]	PREDICTED:_uncharacterized_protein_LOC101742755_[Bombyx_mori]	uncharacterized LOC101742755		GO:0004601,GO:0005201,GO:0005615,GO:0005783,GO:0006979,GO:0020037,GO:0030198,GO:0031012,GO:0042744,GO:0046872,GO:0055114,GO:0062023	peroxidase activity|extracellular matrix structural constituent|extracellular space|endoplasmic reticulum|response to oxidative stress|heme binding|extracellular matrix organization|extracellular matrix|hydrogen peroxide catabolic process|metal ion binding|oxidation-reduction process|collagen-containing extracellular matrix
LOC732885	0.555556	17.0639	0.564563	up	8.71021e-265	48	GeneID:732885	protein_coding	SSPO	KWMTBOMO01924	very low-density lipoprotein receptor precursor isoform 1 [Bombyx mori]	very_low-density_lipoprotein_receptor_isoform_1_precursor_[Bombyx_mori]	very low-density lipoprotein receptor		GO:0005615,GO:0007155,GO:0007399,GO:0030154,GO:0030414	extracellular space|cell adhesion|nervous system development|cell differentiation|peptidase inhibitor activity
Ser2	0.369412	6.57796	0.552729	up	4.94872e-142	18	GeneID:100379325	protein_coding		KWMTBOMO06334	sericin 2 isoform 2 precursor [Bombyx mori]	sericin_2_isoform_1_precursor_[Bombyx_mori]	sericin 2
LOC692390	0.433725	10.2197	0.545572	up	9.9095e-258	28	GeneID:692390	protein_coding	Ctsb	KWMTBOMO10376	cathepsin B [Bombyx mori]	cathepsin_B_precursor_[Bombyx_mori]	cathepsin B		GO:0004175,GO:0004197,GO:0005576,GO:0005615,GO:0005737,GO:0005739,GO:0005764,GO:0006508,GO:0006914,GO:0007283,GO:0007519,GO:0009611,GO:0009612,GO:0009749,GO:0009897,GO:0009986,GO:0014070,GO:0014075,GO:0016324,GO:0030984,GO:0034097,GO:0042277,GO:0042383,GO:0042470,GO:0043434,GO:0043621,GO:0044877,GO:0045471,GO:0050790,GO:0051603,GO:0060548,GO:0070670,GO:0071260	endopeptidase activity|cysteine-type endopeptidase activity|extracellular region|extracellular space|cytoplasm|mitochondrion|lysosome|proteolysis|autophagy|spermatogenesis|skeletal muscle tissue development|response to wounding|response to mechanical stimulus|response to glucose|external side of plasma membrane|cell surface|response to organic cyclic compound|response to amine|apical plasma membr…	ko04142,ko04924,ko04612,ko04210	Lysosome|Renin secretion|Antigen processing and presentation|Apoptosis
LOC101739696	0.548235	16.6619	0.53847	up	1.68101e-275	46	GeneID:101739696	protein_coding		KWMTBOMO02810	LOW QUALITY PROTEIN: uncharacterized protein LOC101739696 [Bombyx mori]	PREDICTED:_LOW_QUALITY_PROTEIN:_uncharacterized_protein_LOC101739696_[Bombyx_mori]	uncharacterized LOC101739696
LOC101746589	0.578824	18.3508	0.534722	up	1.2752e-258	51	GeneID:101746589	protein_coding	PPAF2	KWMTBOMO06700	uncharacterized protein LOC101746589 isoform X2 [Bombyx mori]	PREDICTED:_uncharacterized_protein_LOC106134916_[Amyelois_transitella]	uncharacterized LOC101746589		GO:0004252,GO:0005576,GO:0045087,GO:0046872	serine-type endopeptidase activity|extracellular region|innate immune response|metal ion binding
LOC101741954	0.591373	19.0372	0.531915	up	1.50528e-251	53	GeneID:101741954	protein_coding		KWMTBOMO15828	uncharacterized protein LOC101741954 isoform X1 [Bombyx mori]	PREDICTED:_uncharacterized_protein_LOC106130654_[Amyelois_transitella]	uncharacterized LOC101741954
LOC101745825	0.631373	21.2018	0.524116	up	1.71564e-229	59	GeneID:101745825	protein_coding		KWMTBOMO07639	mucin-17 isoform X5 [Bombyx mori]	PREDICTED:_mucin-17-like_isoform_X8_[Bombyx_mori]	mucin-3A
LOC101741978	0.521307	15.1783	0.522934	up	1.38908e-287	42	GeneID:101741978	protein_coding		KWMTBOMO14137	uncharacterized protein LOC101741978 [Bombyx mori]	AF117598_1_unknown_[Manduca_sexta]	uncharacterized LOC101741978
LOC101741151	0.580654	18.4578	0.515564	up	1.74897e-262	51	GeneID:101741151	protein_coding		KWMTBOMO15819	uncharacterized protein LOC101741151 [Bombyx mori]	Osiris_9C_[Operophtera_brumata]	uncharacterized LOC101741151
LOC101741917	0.641569	21.7547	0.515154	up	7.03809e-227	61	GeneID:101741917	protein_coding		KWMTBOMO08013	uncharacterized protein LOC101741917 isoform X2 [Bombyx mori]	PREDICTED:_uncharacterized_protein_LOC101741917_isoform_X2_[Bombyx_mori]	uncharacterized LOC101741917
LOC101743000	0.633987	21.3526	0.509267	up	4.31089e-233	60	GeneID:101743000	protein_coding		KWMTBOMO00496	mucin-5AC isoform X3 [Bombyx mori]	PREDICTED:_mucin-5AC-like_[Amyelois_transitella]	mucin-5AC
CPR34	0.576209	18.2321	0.491898	up	6.11959e-269	51	GeneID:100379433	protein_coding		KWMTBOMO13151	TPA: putative cuticle protein [Bombyx mori]	cuticular_protein_RR-1_motif_34_precursor_[Bombyx_mori]	cuticular protein RR-1 motif 34		GO:0042302	structural constituent of cuticle
LOC101738867	0.678954	23.8665	0.454787	up	7.26238e-221	67	GeneID:101738867	protein_coding		KWMTBOMO01009	uncharacterized protein LOC101738867 [Bombyx mori]	PREDICTED:_uncharacterized_protein_LOC101738867_[Bombyx_mori]	uncharacterized LOC101738867
LOC101738748	0.721307	25.6222	0.449967	up	3.59819e-190	71	GeneID:101738748	protein_coding	nrf-6	KWMTBOMO08605	uncharacterized protein LOC101738748 [Bombyx mori]	PREDICTED:_nose_resistant_to_fluoxetine_protein_6-like_[Amyelois_transitella]	uncharacterized LOC101738748		GO:0006869,GO:0007275,GO:0008289,GO:0016021,GO:0016747	lipid transport|multicellular organism development|lipid binding|integral component of membrane|transferase activity, transferring acyl groups other than amino-acyl groups
LOC101737746	0.654379	22.571	0.439142	up	4.6503e-236	63	GeneID:101737746	protein_coding	PNLIP	KWMTBOMO13068	pancreatic triacylglycerol lipase isoform X2 [Bombyx mori]	PREDICTED:_pancreatic_triacylglycerol_lipase-like_[Amyelois_transitella]	pancreatic triacylglycerol lipase		GO:0004806,GO:0005576,GO:0016042,GO:0046872	triglyceride lipase activity|extracellular region|lipid catabolic process|metal ion binding	ko04977,ko04972,ko04975,ko00561	Vitamin digestion and absorption|Pancreatic secretion|Fat digestion and absorption|Glycerolipid metabolism
LOC101745570	0.642876	21.9528	0.435395	up	2.46662e-242	61	GeneID:101745570	protein_coding		KWMTBOMO10903	uncharacterized protein LOC101745570 isoform X1 [Bombyx mori]	reverse_transcriptase_[Bombyx_mori]	uncharacterized LOC101745570
LOC101737188	0.852026	28.8641	0.424145	up	4.3736e-85	80	GeneID:101737188	protein_coding	MTSS1	KWMTBOMO16364	cell wall protein AWA1 isoform X1 [Spodoptera litura]	PREDICTED:_MTSS1-like_protein_[Amyelois_transitella]	MTSS1-like protein		GO:0001726,GO:0003785,GO:0005102,GO:0005737,GO:0007009,GO:0007155,GO:0007169,GO:0015629,GO:0030035,GO:0030036,GO:0030139,GO:0042802,GO:0050680,GO:0061333,GO:0071498,GO:0072102,GO:0072160,GO:2001013	ruffle|actin monomer binding|signaling receptor binding|cytoplasm|plasma membrane organization|cell adhesion|transmembrane receptor protein tyrosine kinase signaling pathway|actin cytoskeleton|microspike assembly|actin cytoskeleton organization|endocytic vesicle|identical protein binding|negative regulation of epithelial cell proliferation|renal tubule morphogenesis|cellular response to fluid she…
LOC101737313	0.609935	20.1881	0.419634	up	6.58277e-258	56	GeneID:101737313	protein_coding	Doa	KWMTBOMO03306	probable serine/threonine-protein kinase dyrk2 isoform X1 [Bombyx mori]	PREDICTED:_probable_serine/threonine-protein_kinase_dyrk2_isoform_X1_[Bombyx_mori]	serine/threonine-protein kinase Doa		GO:0000381,GO:0004672,GO:0004674,GO:0004712,GO:0004713,GO:0005524,GO:0005634,GO:0005737,GO:0005783,GO:0005829,GO:0006468,GO:0007350,GO:0007399,GO:0007548,GO:0007601,GO:0009306,GO:0030717,GO:0034125,GO:0042051,GO:0046777,GO:0048477,GO:0048749,GO:0050896,GO:2000255	regulation of alternative mRNA splicing, via spliceosome|protein kinase activity|protein serine/threonine kinase activity|protein serine/threonine/tyrosine kinase activity|protein tyrosine kinase activity|ATP binding|nucleus|cytoplasm|endoplasmic reticulum|cytosol|protein phosphorylation|blastoderm segmentation|nervous system development|sex differentiation|visual perception|protein secretion|ooc…
LOC101739682	0.593464	19.2954	0.41524	up	6.68608e-264	54	GeneID:101739682	protein_coding	PNLIP	KWMTBOMO13286	uncharacterized protein LOC101739682 [Bombyx mori]	PREDICTED:_uncharacterized_protein_LOC101739682_[Bombyx_mori]	uncharacterized LOC101739682		GO:0004806,GO:0005576,GO:0016042,GO:0046872	triglyceride lipase activity|extracellular region|lipid catabolic process|metal ion binding
LOC101739739	0.873725	29.2489	0.413642	up	4.99711e-72	82	GeneID:101739739	protein_coding	Pla1a	KWMTBOMO07271	phospholipase A1 member A [Bombyx mori]	PREDICTED:_phospholipase_A1_member_A-like_[Bombyx_mori]	phospholipase A1 member A		GO:0002080,GO:0005615,GO:0008970,GO:0016042	acrosomal membrane|extracellular space|phospholipase A1 activity|lipid catabolic process
LOC101737397	0.623268	20.9361	0.413167	up	4.84521e-252	58	GeneID:101737397	protein_coding		KWMTBOMO01140	uncharacterized protein LOC101737397 [Bombyx mori]	putative_secreted_protein_[Operophtera_brumata]	uncharacterized LOC101737397
LOC101741222	0.611242	20.2806	0.411262	up	4.9173e-257	57	GeneID:101741222	protein_coding		KWMTBOMO13925	uncharacterized protein LOC101741222 isoform X3 [Bombyx mori]	PREDICTED:_uncharacterized_protein_LOC101741222_isoform_X2_[Bombyx_mori]	uncharacterized LOC101741222
LOC101740654	0.689673	24.6137	0.406464	up	7.73581e-219	69	GeneID:101740654	protein_coding	wat	KWMTBOMO14100	hypothetical protein B5V51_3492 [Heliothis virescens]	fatty_acyl-CoA_reductase_12,_partial_[Helicoverpa_assulta]	fatty acyl-CoA reductase wat		GO:0005737,GO:0005777,GO:0006629,GO:0010025,GO:0016021,GO:0016324,GO:0035002,GO:0035149,GO:0035336,GO:0045177,GO:0050062,GO:0055114,GO:0080019	cytoplasm|peroxisome|lipid metabolic process|wax biosynthetic process|integral component of membrane|apical plasma membrane|liquid clearance, open tracheal system|lumen formation, open tracheal system|long-chain fatty-acyl-CoA metabolic process|apical part of cell|long-chain-fatty-acyl-CoA reductase activity|oxidation-reduction process|fatty-acyl-CoA reductase (alcohol-forming) activity	ko04212,ko00073,ko04146	Longevity regulating pathway - worm|Cutin, suberine and wax biosynthesis|Peroxisome
LOC101738309	0.746405	26.33	0.401879	up	1.2217e-169	73	GeneID:101738309	protein_coding		KWMTBOMO11046	uncharacterized protein LOC101738309 [Bombyx mori]	PREDICTED:_uncharacterized_protein_LOC106136342_isoform_X1_[Amyelois_transitella]	uncharacterized LOC101738309
LOC101746180	0.847059	28.7605	0.399649	up	5.3659e-90	80	GeneID:101746180	protein_coding	Gyc32E	KWMTBOMO05766	guanylate cyclase 32E [Bombyx mori]	PREDICTED:_guanylate_cyclase_32E-like_[Bombyx_mori]	guanylate cyclase 32E		GO:0004383,GO:0005524,GO:0005525,GO:0005622,GO:0005886,GO:0005887,GO:0006468,GO:0007165,GO:0019934,GO:0038023	guanylate cyclase activity|ATP binding|GTP binding|intracellular|plasma membrane|integral component of plasma membrane|protein phosphorylation|signal transduction|cGMP-mediated signaling|signaling receptor activity
LOC692894	0.429281	10.4799	0.398436	up	1.53155e-252	29	GeneID:692894	protein_coding	ADGRE2	KWMTBOMO05696	LOW QUALITY PROTEIN: notch-like protein isoform X1 [Bombyx mori]	PREDICTED:_LOW_QUALITY_PROTEIN:_notch-like_protein_isoform_X1_[Bombyx_mori]	notch-like protein		GO:0004930,GO:0005509,GO:0005622,GO:0005887,GO:0006954,GO:0007155,GO:0007166,GO:0007189,GO:0016477,GO:0031256,GO:0032587,GO:0035374,GO:0071621	G protein-coupled receptor activity|calcium ion binding|intracellular|integral component of plasma membrane|inflammatory response|cell adhesion|cell surface receptor signaling pathway|adenylate cyclase-activating G protein-coupled receptor signaling pathway|cell migration|leading edge membrane|ruffle membrane|chondroitin sulfate binding|granulocyte chemotaxis
LOC110385476	0.891242	29.3932	0.397958	up	1.45576e-61	82	GeneID:110385476	lncRNA		KWMTBOMO14492	endonuclease-reverse transcriptase [Bombyx mori]	endonuclease-reverse_transcriptase_[Bombyx_mori]
LOC101738507	0.640523	21.9324	0.397927	up	1.24906e-243	61	GeneID:101738507	protein_coding		KWMTBOMO13162	endocuticle structural glycoprotein ABD-5-like [Spodoptera litura]	PREDICTED:_uncharacterized_protein_LOC106132757_[Amyelois_transitella]	larval cuticle protein 5-like
LOC101736774	0.753987	26.5617	0.396575	up	1.11773e-163	74	GeneID:101736774	protein_coding		KWMTBOMO05313	uncharacterized protein LOC101736774 isoform X1 [Bombyx mori]	PREDICTED:_uncharacterized_protein_LOC101736774_[Bombyx_mori]	uncharacterized LOC101736774
LOC105842317	0.59451	19.4063	0.393904	up	2.83069e-261	54	GeneID:105842317	lncRNA
LOC101744837	0.69098	24.759	0.390238	up	4.89794e-218	69	GeneID:101744837	protein_coding	SCARB1	KWMTBOMO14231	scavenger receptor class B member 1 isoform X2 [Bombyx mori]	PREDICTED:_scavenger_receptor_class_B_member_1_isoform_X2_[Bombyx_mori]	scavenger receptor class B member 1		GO:0001530,GO:0001540,GO:0001875,GO:0001935,GO:0005737,GO:0005887,GO:0005901,GO:0006707,GO:0008035,GO:0009986,GO:0010867,GO:0010886,GO:0010899,GO:0015914,GO:0015920,GO:0030169,GO:0032497,GO:0033344,GO:0034186,GO:0034375,GO:0034383,GO:0034384,GO:0035461,GO:0042632,GO:0043231,GO:0043534,GO:0043654,GO:0043691,GO:0044406,GO:0050892,GO:0051000,GO:0070328,GO:0070506,GO:0070508	lipopolysaccharide binding|amyloid-beta binding|lipopolysaccharide receptor activity|endothelial cell proliferation|cytoplasm|integral component of plasma membrane|caveola|cholesterol catabolic process|high-density lipoprotein particle binding|cell surface|positive regulation of triglyceride biosynthetic process|positive regulation of cholesterol storage|regulation of phosphatidylcholine cataboli…
CPH28	0.594771	19.4338	0.389209	up	1.66953e-260	54	GeneID:100379468	protein_coding		KWMTBOMO06989	TPA: putative cuticle protein [Bombyx mori]	cuticular_protein_hypothetical_28_precursor_[Bombyx_mori]	cuticular protein hypothetical 28
LOC101735908	0.708235	25.4566	0.386415	up	2.73011e-205	71	GeneID:101735908	protein_coding		KWMTBOMO11711	alpha-protein kinase 1 [Bombyx mori]	PREDICTED:_alpha-protein_kinase_1_[Bombyx_mori]	alpha-protein kinase 1
LOC110385036	0.401569	9.08379	0.382879	up	2.40641e-233	25	GeneID:110385036	protein_coding		KWMTBOMO15239	--	PREDICTED:_uncharacterized_protein_LOC101745792_[Bombyx_mori]	uncharacterized LOC110385036
LOC101745125	0.795817	27.4711	0.378438	up	2.68497e-130	77	GeneID:101745125	protein_coding	chp	KWMTBOMO03578	chaoptin [Bombyx mori]	PREDICTED:_chaoptin_[Bombyx_mori]	chaoptin		GO:0005886,GO:0007156,GO:0007601,GO:0016028,GO:0032528,GO:0035996,GO:0042052,GO:0046658,GO:0050896	plasma membrane|homophilic cell adhesion via plasma membrane adhesion molecules|visual perception|rhabdomere|microvillus organization|rhabdomere microvillus|rhabdomere development|anchored component of plasma membrane|response to stimulus
LOC101742565	0.858301	28.5196	0.369762	up	8.13823e-85	80	GeneID:101742565	protein_coding	Sb	KWMTBOMO13911	serine proteinase stubble [Bombyx mori]	PREDICTED:_serine_proteinase_stubble_[Bombyx_mori]	serine proteinase stubble		GO:0004252,GO:0005886,GO:0006508,GO:0007010,GO:0016021,GO:0035220,GO:0051017	serine-type endopeptidase activity|plasma membrane|proteolysis|cytoskeleton organization|integral component of membrane|wing disc development|actin filament bundle assembly
LOC101736821	0.545359	11.0524	0.62938	down	2.00108e-265	31	GeneID:101736821	protein_coding		KWMTBOMO12901	uncharacterized protein LOC101736821 isoform X2 [Bombyx mori]	PREDICTED:_uncharacterized_protein_LOC101736821_isoform_X2_[Bombyx_mori]	uncharacterized LOC101736821
LOC101743237	0.557647	10.685	0.550004	down	7.77614e-266	30	GeneID:101743237	protein_coding		KWMTBOMO05221	uncharacterized protein LOC101743237 [Bombyx mori]	PREDICTED:_uncharacterized_protein_LOC106142844_[Amyelois_transitella]	uncharacterized LOC101743237
LOC778506	0.564967	10.4069	0.51937	down	5.87709e-262	29	GeneID:778506	protein_coding		KWMTBOMO04650	uncharacterized protein LOC778506 isoform X1 [Bombyx mori]	PREDICTED:_uncharacterized_protein_LOC778506_isoform_X1_[Bombyx_mori]	uncharacterized LOC778506
LOC105841947	0.689412	4.54916	0.446648	down	3.76069e-115	13	GeneID:105841947	protein_coding	Tret1	KWMTBOMO06199	facilitated trehalose transporter Tret1 [Bombyx mori]	PREDICTED:_facilitated_trehalose_transporter_Tret1-like_[Bombyx_mori]	facilitated trehalose transporter Tret1		GO:0005886,GO:0015574,GO:0015771,GO:0016021	plasma membrane|trehalose transmembrane transporter activity|trehalose transport|integral component of membrane
LOC101744399	0.52	13.1274	0.414237	down	3.70198e-275	37	GeneID:101744399	protein_coding		KWMTBOMO03558	vegetative cell wall protein gp1-like isoform X1 [Bombyx mori]	PREDICTED:_lopap_[Papilio_machaon]	cyclin-dependent kinase inhibitor 1C-like
LOC101745614	0.832157	2.36676	0.379891	down	2.1459e-24	7	GeneID:101745614	protein_coding		KWMTBOMO14765	uncharacterized protein LOC101745614 isoform X2 [Bombyx mori]	PREDICTED:_uncharacterized_protein_LOC105841668_[Bombyx_mori]	uncharacterized LOC101745614
CPG6	0.534118	12.454	0.373796	down	1.08079e-261	35	GeneID:100379516	protein_coding		KWMTBOMO10697	--	cuticular_protein_glycine-rich_6_precursor_[Bombyx_mori]	cuticular protein glycine-rich 6
LOC101737074	0.612026	20.2884	0.425798	up	3.34485e-257	57	GeneID:101737074	protein_coding		KWMTBOMO02979	uncharacterized protein LOC101737074 isoform X1 [Bombyx mori]	PREDICTED:_uncharacterized_protein_LOC101737074_isoform_X2_[Bombyx_mori]	uncharacterized LOC101737074	MH1
LOC101740171	0.678431	24.0889	0.384298	up	1.92346e-224	67	GeneID:101740171	protein_coding	Ush1g	KWMTBOMO10184	Usher syndrome type-1G protein homolog [Bombyx mori]	PREDICTED:_Usher_syndrome_type-1G_protein_homolog_[Amyelois_transitella]	Usher syndrome type-1G protein homolog	Others	GO:0001917,GO:0005737,GO:0005829,GO:0005886,GO:0007605,GO:0015629,GO:0016020,GO:0030507,GO:0032391,GO:0036064,GO:0042472,GO:0042802,GO:0042803,GO:0045494,GO:0050953,GO:0050957,GO:0060113,GO:0060122	photoreceptor inner segment|cytoplasm|cytosol|plasma membrane|sensory perception of sound|actin cytoskeleton|membrane|spectrin binding|photoreceptor connecting cilium|ciliary basal body|inner ear morphogenesis|identical protein binding|protein homodimerization activity|photoreceptor cell maintenance|sensory perception of light stimulus|equilibrioception|inner ear receptor cell differentiation|inn…
C/EBP	0.684183	24.4497	0.376216	up	5.73469e-221	68	GeneID:692780	protein_coding	slbo	KWMTBOMO11827	chorion specific C/EBP [Bombyx mori]	chorion_specific_C/EBP_[Bombyx_mori]	chorion specific C/EBP	C/EBP	GO:0003677,GO:0003700,GO:0005634	DNA binding|DNA-binding transcription factor activity|nucleus
LOC101743647	0.67085	23.891	0.341904	up	5.61049e-223	67	GeneID:101743647	protein_coding	Kif13a	KWMTBOMO02991	LOW QUALITY PROTEIN: kinesin-like protein KIF13A [Bombyx mori]	PREDICTED:_kinesin-like_protein_KIF13B_[Amyelois_transitella]	kinesin-like protein KIF13A	ZBTB	GO:0003777,GO:0005524,GO:0005813,GO:0005871,GO:0005874,GO:0006886,GO:0007018,GO:0007049,GO:0008017,GO:0008333,GO:0010008,GO:0016887,GO:0030496,GO:0032438,GO:0032465,GO:0032588,GO:0035459,GO:0043001,GO:0051301,GO:0072383	microtubule motor activity|ATP binding|centrosome|kinesin complex|microtubule|intracellular protein transport|microtubule-based movement|cell cycle|microtubule binding|endosome to lysosome transport|endosome membrane|ATPase activity|midbody|melanosome organization|regulation of cytokinesis|trans-Golgi network membrane|cargo loading into vesicle|Golgi to plasma membrane protein transport|cell divi…
LOC101738354	0.871634	29.3389	0.337398	up	6.20501e-74	82	GeneID:101738354	protein_coding	bab2	KWMTBOMO05533	uncharacterized protein LOC101738354 isoform X1 [Bombyx mori]	PREDICTED:_uncharacterized_protein_LOC101738354_isoform_X1_[Bombyx_mori]	protein abrupt	ZBTB	GO:0003680,GO:0003700,GO:0005634,GO:0005700,GO:0006351,GO:0006355,GO:0006357,GO:0007455,GO:0007478,GO:0061040,GO:2000736	AT DNA binding|DNA-binding transcription factor activity|nucleus|polytene chromosome|transcription, DNA-templated|regulation of transcription, DNA-templated|regulation of transcription by RNA polymerase II|eye-antennal disc morphogenesis|leg disc morphogenesis|female gonad morphogenesis|regulation of stem cell differentiation
LOC101742265	0.61098	20.5315	0.335425	up	1.24906e-243	57	GeneID:101742265	protein_coding	specc1la	KWMTBOMO09534	uncharacterized protein LOC101742265 [Bombyx mori]	PREDICTED:_uncharacterized_protein_LOC101742265_isoform_X2_[Bombyx_mori]	uncharacterized LOC101742265	Homeobox	GO:0005737,GO:0005815,GO:0005819,GO:0005921,GO:0007049,GO:0030036,GO:0031941,GO:0051301,GO:0060325	cytoplasm|microtubule organizing center|spindle|gap junction|cell cycle|actin cytoskeleton organization|filamentous actin|cell division|face morphogenesis
LOC101744717	0.88915	29.757	0.328912	up	7.08162e-62	83	GeneID:101744717	protein_coding	TANC2	KWMTBOMO13920	protein TANC2 isoform X1 [Bombyx mori]	PREDICTED:_protein_TANC2_[Bombyx_mori]	protein TANC2	Others	GO:0001701,GO:0098978,GO:0099092	in utero embryonic development|glutamatergic synapse|postsynaptic density, intracellular component
LOC101735345	0.511373	15.0032	0.32791	up	2.97291e-253	42	GeneID:101735345	protein_coding	Bcorl1	KWMTBOMO05271	protein piccolo [Bombyx mori]	PREDICTED:_protein_piccolo-like_[Bombyx_mori]	protein piccolo	Others	GO:0005654,GO:0005886,GO:0006325	nucleoplasm|plasma membrane|chromatin organization
LOC101743536	0.891242	29.398	0.309499	up	9.90848e-63	82	GeneID:101743536	protein_coding	CG6966	KWMTBOMO12432	protein fem-1 homolog CG6966 isoform X1 [Bombyx mori]	PREDICTED:_protein_fem-1_homolog_CG6966_isoform_X1_[Bombyx_mori]	protein fem-1 homolog CG6966	Others	GO:0004842,GO:0051438	ubiquitin-protein transferase activity|regulation of ubiquitin-protein transferase activity
LOC101742384	0.635556	22.0901	0.306679	up	4.0337e-227	62	GeneID:101742384	protein_coding	rdx	KWMTBOMO05152	speckle-type POZ protein isoform X1 [Bombyx mori]	PREDICTED:_speckle-type_POZ_protein_isoform_X1_[Amyelois_transitella]	protein roadkill	Others	GO:0001654,GO:0005634,GO:0005654,GO:0005737,GO:0006511,GO:0007367,GO:0016567,GO:0030162,GO:0031625,GO:0031648,GO:0042067,GO:0042308,GO:0042802,GO:0042803,GO:0043065,GO:0043161,GO:0045879,GO:0046330,GO:0048592,GO:0051865,GO:1901044	eye development|nucleus|nucleoplasm|cytoplasm|ubiquitin-dependent protein catabolic process|segment polarity determination|protein ubiquitination|regulation of proteolysis|ubiquitin protein ligase binding|protein destabilization|establishment of ommatidial planar polarity|negative regulation of protein import into nucleus|identical protein binding|protein homodimerization activity|positive regula…	ko04341,ko04340	Hedgehog signaling pathway - fly|Hedgehog signaling pathway
Hr3	0.713725	26.1519	0.305223	up	4.41222e-190	73	GeneID:692562	protein_coding	HR3	KWMTBOMO00829	probable nuclear hormone receptor HR3 isoform X1 [Helicoverpa armigera]	putative_nuclear_hormone_receptor_HR3_[Papilio_xuthus]	hormone receptor 3	THR-like	GO:0003707,GO:0004887,GO:0005634,GO:0008270,GO:0043565	steroid hormone receptor activity|thyroid hormone receptor activity|nucleus|zinc ion binding|sequence-specific DNA binding
LOC101745326	0.706667	26.83	0.237367	up	2.42427e-173	75	GeneID:101745326	protein_coding	MBD6	KWMTBOMO05058	uncharacterized protein LOC101745326 [Bombyx mori]	PREDICTED:_uncharacterized_protein_LOC101745326_isoform_X2_[Bombyx_mori]	uncharacterized LOC101745326	MBD	GO:0001650,GO:0003682,GO:0005634,GO:0005654,GO:0010369,GO:0016579	fibrillar center|chromatin binding|nucleus|nucleoplasm|chromocenter|protein deubiquitination
LOC101737140	0.663007	24.3893	0.236042	up	5.04863e-189	68	GeneID:101737140	protein_coding	retn	KWMTBOMO11600	protein dead ringer isoform X1 [Bombyx mori]	PREDICTED:_protein_dead_ringer_isoform_X2_[Bombyx_mori]	protein dead ringer	ARID	GO:0000122,GO:0000976,GO:0000977,GO:0001228,GO:0003677,GO:0003700,GO:0005634,GO:0007411,GO:0007431,GO:0007435,GO:0007517,GO:0008049,GO:0009880,GO:0009952,GO:0042063,GO:0045893,GO:0045924,GO:0048477,GO:0048813,GO:0070491	negative regulation of transcription by RNA polymerase II|transcription regulatory region sequence-specific DNA binding|RNA polymerase II regulatory region sequence-specific DNA binding|DNA-binding transcription activator activity, RNA polymerase II-specific|DNA binding|DNA-binding transcription factor activity|nucleus|axon guidance|salivary gland development|salivary gland morphogenesis|muscle o…
LOC101742794	0.762876	27.9589	0.233815	up	3.33737e-135	78	GeneID:101742794	protein_coding	Actn	KWMTBOMO11008	alpha-actinin, sarcomeric isoform X1 [Bombyx mori]	PREDICTED:_alpha-actinin,_sarcomeric_isoform_X3_[Bombyx_mori]	alpha-actinin, sarcomeric	Homeobox	GO:0003779,GO:0005509,GO:0005925,GO:0007016,GO:0030018,GO:0031532,GO:0045214,GO:0051015,GO:0051017	actin binding|calcium ion binding|focal adhesion|cytoskeletal anchoring at plasma membrane|Z disc|actin cytoskeleton reorganization|sarcomere organization|actin filament binding|actin filament bundle assembly	ko04520,ko04670,ko04810,ko04530,ko04510	Adherens junction|Leukocyte transendothelial migration|Regulation of actin cytoskeleton|Tight junction|Focal adhesion
Grf	0.778301	28.1603	0.231876	up	5.16794e-124	79	GeneID:692565	protein_coding	Hr4	KWMTBOMO08777	nuclear receptor GRF isoform X2 [Bombyx mori]	PREDICTED:_nuclear_receptor_GRF_isoform_X4_[Bombyx_mori]	nuclear receptor GRF	GCNF-like	GO:0000978,GO:0003707,GO:0004879,GO:0005634,GO:0005667,GO:0005737,GO:0008270,GO:0040018,GO:0045892,GO:0048638,GO:0071456,GO:0106023,GO:0120143	RNA polymerase II proximal promoter sequence-specific DNA binding|steroid hormone receptor activity|nuclear receptor activity|nucleus|transcription factor complex|cytoplasm|zinc ion binding|positive regulation of multicellular organism growth|negative regulation of transcription, DNA-templated|regulation of developmental growth|cellular response to hypoxia|regulation of pupariation|negative regul…

## Sheet: MSG
GeneID	zerop_gene	switch_at_time	pseudoR2s	direction	FDR	switch_at_timeidx	gene_Dbxref	gene_type	gene_symbol	silkbase_geneID	silkbase_description_blast	silkbase_description	description	TFs_Family	GO_id	GO_term	pathway	pathway_description
FIBH	0.454338	9.91408	0.822215	up	1.01444e-136	30	GeneID:693030	protein_coding	FIBH	KWMTBOMO15365	fibroin heavy chain precursor [Bombyx mori]	PREDICTED:_dihydrolipoyllysine-residue_succinyltransferase_component_of_2-oxoglutarate_dehydrogenase_complex,_mitochondrial_isoform_X2_[Bombyx_mori]	silk fibroin heavy chain
CPT3	0.767694	21.4244	0.734631	up	2.03005e-131	65	GeneID:692497	protein_coding		KWMTBOMO04356	TPA: putative cuticle protein [Bombyx mori]	_putative_cuticle_protein_[Bombyx_mori]	cuticular protein tweedle motif 3
Ser2	0.533105	12.4069	0.632117	up	2.85359e-154	38	GeneID:100379325	protein_coding		KWMTBOMO06334	sericin 2 isoform 2 precursor [Bombyx mori]	sericin_2_isoform_1_precursor_[Bombyx_mori]	sericin 2
CTL4	0.823345	23.0557	0.631547	up	8.40232e-100	70	GeneID:100329158	protein_coding		KWMTBOMO01884	hypothetical protein B5X24_HaOG207360 [Helicoverpa armigera]	PREDICTED:_C-type_lectin_4_isoform_X1_[Bombyx_mori]	C-type lectin 4
LOC733010	0.771404	21.5339	0.592689	up	8.26296e-155	65	GeneID:733010	protein_coding	obst-E	KWMTBOMO08747	gasp precursor [Bombyx mori]	gasp_precursor_[Bombyx_mori]	gasp		GO:0005615,GO:0006030,GO:0008061,GO:0042302	extracellular space|chitin metabolic process|chitin binding|structural constituent of cuticle
LOC692390	0.593607	14.5674	0.576903	up	1.91292e-164	44	GeneID:692390	protein_coding	Ctsb	KWMTBOMO10376	cathepsin B [Bombyx mori]	cathepsin_B_precursor_[Bombyx_mori]	cathepsin B		GO:0004175,GO:0004197,GO:0005576,GO:0005615,GO:0005737,GO:0005739,GO:0005764,GO:0006508,GO:0006914,GO:0007283,GO:0007519,GO:0009611,GO:0009612,GO:0009749,GO:0009897,GO:0009986,GO:0014070,GO:0014075,GO:0016324,GO:0030984,GO:0034097,GO:0042277,GO:0042383,GO:0042470,GO:0043434,GO:0043621,GO:0044877,GO:0045471,GO:0050790,GO:0051603,GO:0060548,GO:0070670,GO:0071260	endopeptidase activity|cysteine-type endopeptidase activity|extracellular region|extracellular space|cytoplasm|mitochondrion|lysosome|proteolysis|autophagy|spermatogenesis|skeletal muscle tissue development|response to wounding|response to mechanical stimulus|response to glucose|external side of plasma membrane|cell surface|response to organic cyclic compound|response to amine|apical plasma membr…	ko04142,ko04924,ko04612,ko04210	Lysosome|Renin secretion|Antigen processing and presentation|Apoptosis
LOC101741151	0.855879	23.8901	0.56751	up	6.44132e-79	72	GeneID:101741151	protein_coding		KWMTBOMO15819	uncharacterized protein LOC101741151 [Bombyx mori]	Osiris_9C_[Operophtera_brumata]	uncharacterized LOC101741151
LOC101744736	0.388984	7.41383	0.563673	up	2.03964e-210	22	GeneID:101744736	protein_coding		KWMTBOMO06272	clathrin coat assembly protein AP180 [Bombyx mori]	PREDICTED:_uncharacterized_protein_LOC101746790_[Bombyx_mori]	clathrin coat assembly protein AP180
LOC100301505	0.860731	23.6603	0.557754	up	9.82706e-78	72	GeneID:100301505	protein_coding		KWMTBOMO11439	similar to carboxypeptidase B [Bombyx mori]	carboxypeptidase_B-like_precursor_[Bombyx_mori]	carboxypeptidase B-like		GO:0004181,GO:0005576,GO:0008270	metallocarboxypeptidase activity|extracellular region|zinc ion binding
CPR34	0.836187	23.1007	0.547307	up	2.06852e-101	70	GeneID:100379433	protein_coding		KWMTBOMO13151	TPA: putative cuticle protein [Bombyx mori]	cuticular_protein_RR-1_motif_34_precursor_[Bombyx_mori]	cuticular protein RR-1 motif 34		GO:0042302	structural constituent of cuticle
LOC101739402	0.897831	24.5889	0.547293	up	1.92181e-51	74	GeneID:101739402	protein_coding	Lipf	KWMTBOMO13292	lipase 3-like precursor [Bombyx mori]	lipase_3-like_precursor_protein_[Antheraea_pernyi]	lipase 3-like		GO:0004806,GO:0005576,GO:0005739,GO:0006108,GO:0016042,GO:0016298,GO:0016615,GO:0043231,GO:0044255	triglyceride lipase activity|extracellular region|mitochondrion|malate metabolic process|lipid catabolic process|lipase activity|malate dehydrogenase activity|intracellular membrane-bounded organelle|cellular lipid metabolic process	ko04142,ko00100	Lysosome|Steroid biosynthesis
LOC101741954	0.872146	24.2738	0.5403	up	1.57279e-68	73	GeneID:101741954	protein_coding		KWMTBOMO15828	uncharacterized protein LOC101741954 isoform X1 [Bombyx mori]	PREDICTED:_uncharacterized_protein_LOC106130654_[Amyelois_transitella]	uncharacterized LOC101741954
LOC101746589	0.871005	23.999	0.52711	up	4.03277e-72	73	GeneID:101746589	protein_coding	PPAF2	KWMTBOMO06700	uncharacterized protein LOC101746589 isoform X2 [Bombyx mori]	PREDICTED:_uncharacterized_protein_LOC106134916_[Amyelois_transitella]	uncharacterized LOC101746589		GO:0004252,GO:0005576,GO:0045087,GO:0046872	serine-type endopeptidase activity|extracellular region|innate immune response|metal ion binding
LOC101742383	0.619863	15.7802	0.523061	up	1.27242e-191	48	GeneID:101742383	protein_coding	Cryab	KWMTBOMO03071	alpha-crystallin B chain [Bombyx mori]	small_heat_shock_protein_[Spodoptera_litura]	alpha-crystallin B chain		GO:0001540,GO:0001666,GO:0002088,GO:0005212,GO:0005634,GO:0005739,GO:0005794,GO:0005829,GO:0006457,GO:0007021,GO:0007517,GO:0007568,GO:0008017,GO:0008092,GO:0009986,GO:0010259,GO:0010629,GO:0014069,GO:0015630,GO:0030018,GO:0030308,GO:0030424,GO:0031109,GO:0031430,GO:0031674,GO:0032355,GO:0032387,GO:0032432,GO:0032463,GO:0042542,GO:0042803,GO:0043066,GO:0043154,GO:0043197,GO:0043204,GO:0043209,GO:…	amyloid-beta binding|response to hypoxia|lens development in camera-type eye|structural constituent of eye lens|nucleus|mitochondrion|Golgi apparatus|cytosol|protein folding|tubulin complex assembly|muscle organ development|aging|microtubule binding|cytoskeletal protein binding|cell surface|multicellular organism aging|negative regulation of gene expression|postsynaptic density|microtubule cytosk…	ko04141,ko04213	Protein processing in endoplasmic reticulum|Longevity regulating pathway - multiple species
LOC105841532	0.870434	23.9946	0.515063	up	7.75774e-76	73	GeneID:105841532	protein_coding	Fbn2	KWMTBOMO12347	fibrillin-1 [Bombyx mori]	PREDICTED:_fibrillin-1-like_[Bombyx_mori]	fibrillin-1		GO:0001527,GO:0005201,GO:0005509,GO:0005576,GO:0030326,GO:0030501,GO:0031012,GO:0035108,GO:0035583,GO:0043010,GO:0045669,GO:0048048,GO:0060346,GO:0062023	microfibril|extracellular matrix structural constituent|calcium ion binding|extracellular region|embryonic limb morphogenesis|positive regulation of bone mineralization|extracellular matrix|limb morphogenesis|sequestering of TGFbeta in extracellular matrix|camera-type eye development|positive regulation of osteoblast differentiation|embryonic eye morphogenesis|bone trabecula formation|collagen-co…
LOC101739696	0.877854	24.1688	0.487626	up	1.82165e-69	73	GeneID:101739696	protein_coding		KWMTBOMO02810	LOW QUALITY PROTEIN: uncharacterized protein LOC101739696 [Bombyx mori]	PREDICTED:_LOW_QUALITY_PROTEIN:_uncharacterized_protein_LOC101739696_[Bombyx_mori]	uncharacterized LOC101739696
LOC101741978	0.897831	24.2712	0.487082	up	1.60495e-57	73	GeneID:101741978	protein_coding		KWMTBOMO14137	uncharacterized protein LOC101741978 [Bombyx mori]	AF117598_1_unknown_[Manduca_sexta]	uncharacterized LOC101741978
LOC101746349	0.896689	24.4666	0.486145	up	4.53363e-57	74	GeneID:101746349	protein_coding		KWMTBOMO05519	uncharacterized protein LOC101746349 [Bombyx mori]	Uncharacterized_protein_OBRU01_16470_[Operophtera_brumata]	uncharacterized LOC101746349
LOC732885	0.888984	24.5308	0.485294	up	9.98576e-61	74	GeneID:732885	protein_coding	SSPO	KWMTBOMO01924	very low-density lipoprotein receptor precursor isoform 1 [Bombyx mori]	very_low-density_lipoprotein_receptor_isoform_1_precursor_[Bombyx_mori]	very low-density lipoprotein receptor		GO:0005615,GO:0007155,GO:0007399,GO:0030154,GO:0030414	extracellular space|cell adhesion|nervous system development|cell differentiation|peptidase inhibitor activity
LOC101740121	0.863014	23.8214	0.477594	up	3.2549e-82	72	GeneID:101740121	protein_coding					proline-rich extensin-like protein EPR1
LOC101745197	0.882705	24.2718	0.466779	up	4.38488e-67	73	GeneID:101745197	protein_coding	Sdr16c6	KWMTBOMO01371	short-chain dehydrogenase/reductase family 16C member 6 [Bombyx mori]	PREDICTED:_epidermal_retinol_dehydrogenase_2_[Papilio_polytes]	short-chain dehydrogenase/reductase family 16C member 6		GO:0005811,GO:0016491	lipid droplet|oxidoreductase activity	ko00830	Retinol metabolism
CPH28	0.898116	24.5172	0.457421	up	2.00998e-58	74	GeneID:100379468	protein_coding		KWMTBOMO06989	TPA: putative cuticle protein [Bombyx mori]	cuticular_protein_hypothetical_28_precursor_[Bombyx_mori]	cuticular protein hypothetical 28
Fib-l	0.327626	5.45181	0.454842	up	3.72418e-179	16	GeneID:693047	protein_coding	FIBL	KWMTBOMO08464	silk fibroin light chain [Bombyx mori]	FIB-L_protein_[Bombyx_mori]	silk fibroin light chain		GO:0005576	extracellular region
serpin-18	0.757991	21.1369	0.446387	up	4.34317e-171	64	GeneID:100272183	protein_coding		KWMTBOMO09259	reverse transcriptase [Bombyx mori]	reverse_transcriptase_[Bombyx_mori]	serine protease inhibitor 18
LOC692894	0.788242	21.9984	0.437077	up	2.99146e-148	67	GeneID:692894	protein_coding	ADGRE2	KWMTBOMO05696	LOW QUALITY PROTEIN: notch-like protein isoform X1 [Bombyx mori]	PREDICTED:_LOW_QUALITY_PROTEIN:_notch-like_protein_isoform_X1_[Bombyx_mori]	notch-like protein		GO:0004930,GO:0005509,GO:0005622,GO:0005887,GO:0006954,GO:0007155,GO:0007166,GO:0007189,GO:0016477,GO:0031256,GO:0032587,GO:0035374,GO:0071621	G protein-coupled receptor activity|calcium ion binding|intracellular|integral component of plasma membrane|inflammatory response|cell adhesion|cell surface receptor signaling pathway|adenylate cyclase-activating G protein-coupled receptor signaling pathway|cell migration|leading edge membrane|ruffle membrane|chondroitin sulfate binding|granulocyte chemotaxis
LOC101735652	0.509132	11.8305	0.431678	up	6.28473e-211	36	GeneID:101735652	protein_coding		KWMTBOMO07946	ice-structuring glycoprotein-like [Bombyx mori]	hypothetical_protein_MYCGRDRAFT_34068,_partial_[Zymoseptoria_tritici_IPO323]	ice-structuring glycoprotein-like
LOC101736082	0.560502	13.8002	0.426029	up	6.93861e-211	42	GeneID:101736082	protein_coding		KWMTBOMO06292	mucin-4 isoform X2 [Bombyx mori]	PREDICTED:_uncharacterized_protein_LOC101736082_[Bombyx_mori]	mucin-4
LOC101741191	0.893265	24.4894	0.418444	up	9.70442e-65	74	GeneID:101741191	protein_coding	Ppn	KWMTBOMO15352	kielin/chordin-like protein isoform X1 [Bombyx mori]	PREDICTED:_uncharacterized_protein_LOC101741191_isoform_X1_[Bombyx_mori]	kielin/chordin-like protein		GO:0004867,GO:0005201,GO:0005604,GO:0007275,GO:0008233,GO:0030198	serine-type endopeptidase inhibitor activity|extracellular matrix structural constituent|basement membrane|multicellular organism development|peptidase activity|extracellular matrix organization
LOC101739962	0.897831	24.0039	0.407301	up	1.26302e-63	73	GeneID:101739962	protein_coding	EFEMP2	KWMTBOMO15985	fibulin-1, partial [Bombyx mori]	PREDICTED:_fibulin-1-like_[Bombyx_mori]	fibulin-1		GO:0005201,GO:0005509,GO:0005576,GO:0005604,GO:0048251,GO:0070062,GO:1903561	extracellular matrix structural constituent|calcium ion binding|extracellular region|basement membrane|elastic fiber assembly|extracellular exosome|extracellular vesicle
LOC101740818	0.804795	22.2982	0.405039	up	7.4003e-133	67	GeneID:101740818	protein_coding	UBL3	KWMTBOMO08434	ubiquitin-like protein 3 [Bombyx mori]	Ubiquitin-like_protein_3_[Papilio_xuthus]	ubiquitin-like protein 3		GO:0005622,GO:0005886,GO:0070062	intracellular|plasma membrane|extracellular exosome
GSTd1	0.871861	24.0249	0.397237	up	1.40773e-77	73	GeneID:692678	protein_coding	GstD7	KWMTBOMO03501	Chain B, Structural Of Bombyx Mori Glutathione Transferase Bmgstd1 Complex With Gtt	glutathione_S-transferase_delta_1_[Bombyx_mori]	glutathione S-transferase delta 1		GO:0004364,GO:0005576,GO:0005737,GO:0006749	glutathione transferase activity|extracellular region|cytoplasm|glutathione metabolic process	ko00982,ko00480,ko00980	Drug metabolism - cytochrome P450|Glutathione metabolism|Metabolism of xenobiotics by cytochrome P450
LOC732993	0.744863	21.0232	0.390035	up	2.34146e-176	64	GeneID:732993	protein_coding	ESR16	KWMTBOMO15154	ML-1 [Bombyx mori]	ML-domain_containing_secreted_protein_precursor_[Bombyx_mori]	ML-domain containing secreted protein		GO:0005576,GO:0005622,GO:0032367	extracellular region|intracellular|intracellular cholesterol transport	ko04142	Lysosome
LOC101744427	0.789669	22.0825	0.377625	up	4.78577e-142	67	GeneID:101744427	protein_coding	slc16a12b	KWMTBOMO02175	monocarboxylate transporter 12 [Bombyx mori]	PREDICTED:_monocarboxylate_transporter_12_[Papilio_polytes]	monocarboxylate transporter 12		GO:0005308,GO:0005887,GO:0008028,GO:0015293,GO:0015718,GO:0015881	creatine transmembrane transporter activity|integral component of plasma membrane|monocarboxylic acid transmembrane transporter activity|symporter activity|monocarboxylic acid transport|creatine transmembrane transport
serpin-22	0.885845	24.034	0.373094	up	4.77213e-70	73	GeneID:100272187	protein_coding		KWMTBOMO09259	reverse transcriptase [Bombyx mori]	reverse_transcriptase_[Bombyx_mori]	serine protease inhibitor 22
LOC110385036	0.737158	20.9626	0.369378	up	1.51374e-179	63	GeneID:110385036	protein_coding		KWMTBOMO15239	--	PREDICTED:_uncharacterized_protein_LOC101745792_[Bombyx_mori]	uncharacterized LOC110385036
Bm-re	0.811644	22.5896	0.366932	up	4.31853e-125	68	GeneID:101741261	protein_coding	Mfsd12	KWMTBOMO02789	Bm-re [Bombyx mori]	uncharacterized_protein_LOC101741261_[Bombyx_mori]	major facilitator superfamily domain-containing protein 12-like		GO:0016021	integral component of membrane
LOC101740450	0.820205	22.6117	0.362552	up	1.46938e-118	68	GeneID:101740450	protein_coding	svop-1	KWMTBOMO03208	organic cation/carnitine transporter 7 [Bombyx mori]	PREDICTED:_organic_cation/carnitine_transporter_7-like_[Bombyx_mori]	organic cation/carnitine transporter 7		GO:0016021,GO:0022857	integral component of membrane|transmembrane transporter activity
LOC101746304	0.878425	24.0788	0.353725	up	1.48623e-74	73	GeneID:101746304	protein_coding		KWMTBOMO02746	uncharacterized protein LOC101746304 [Bombyx mori]	PREDICTED:_uncharacterized_protein_LOC101746304_[Bombyx_mori]	uncharacterized LOC101746304
LOC101737035	0.682078	19.3883	0.351431	up	1.20562e-203	59	GeneID:101737035	protein_coding		KWMTBOMO12900	uncharacterized protein LOC101737035 [Bombyx mori]	hypothetical_protein_KGM_02581_[Danaus_plexippus]	uncharacterized LOC101737035
LOC100862791	0.652683	18.0463	0.349952	up	7.50038e-207	55	GeneID:100862791	protein_coding		KWMTBOMO15892	apolipophorins isoform X1 [Bombyx mori]	apolipophorin_precursor_protein_[Bombyx_mori]	apolipophorins
LOC101744556	0.50742	11.9649	0.347416	up	1.10285e-205	36	GeneID:101744556	protein_coding		KWMTBOMO13319	uncharacterized protein LOC101744556 isoform X3 [Bombyx mori]	PREDICTED:_uncharacterized_protein_LOC101744556_[Bombyx_mori]	uncharacterized LOC101744556
LOC101746819	0.546804	13.534	0.347295	up	8.86752e-208	41	GeneID:101746819	protein_coding	Tret1	KWMTBOMO02622	facilitated trehalose transporter Tret1 isoform X1 [Bombyx mori]	PREDICTED:_facilitated_trehalose_transporter_Tret1-like_isoform_X2_[Bombyx_mori]	facilitated trehalose transporter Tret1		GO:0005886,GO:0015574,GO:0015771,GO:0016021	plasma membrane|trehalose transmembrane transporter activity|trehalose transport|integral component of membrane
LOC101745164	0.493436	11.5125	0.592821	down	1.04504e-187	35	GeneID:101745164	lncRNA
LOC101740733	0.730308	3.92983	0.549905	down	1.84879e-118	12	GeneID:101740733	protein_coding		KWMTBOMO13243	protein PXR1 isoform X1 [Bombyx mori]	PREDICTED:_aspartic_and_glutamic_acid-rich_protein-like_isoform_X2_[Bombyx_mori]	protein PXR1
LOC101743112	0.821918	2.81258	0.452902	down	7.24717e-65	9	GeneID:101743112	protein_coding		KWMTBOMO04137	uncharacterized protein LOC101743112 [Bombyx mori]	PREDICTED:_uncharacterized_protein_LOC105841582_[Bombyx_mori]	uncharacterized LOC101743112
LOC105842474	0.866153	2.45794	0.401421	down	3.51701e-46	7	GeneID:105842474	protein_coding					uncharacterized LOC105842474
LOC101735314	0.851598	23.3946	0.496859	up	3.895e-96	71	GeneID:101735314	protein_coding	purb	KWMTBOMO16040	transcriptional activator protein Pur-alpha isoform X6 [Bombyx mori]	PREDICTED:_transcriptional_activator_protein_Pur-alpha_isoform_X3_[Bombyx_mori]	transcriptional activator protein Pur-alpha	Others	GO:0000977,GO:0001227,GO:0003690,GO:0005634,GO:0008283,GO:0030154,GO:0032422,GO:0043565	RNA polymerase II regulatory region sequence-specific DNA binding|DNA-binding transcription repressor activity, RNA polymerase II-specific|double-stranded DNA binding|nucleus|cell proliferation|cell differentiation|purine-rich negative regulatory element binding|sequence-specific DNA binding
Hr3	0.870434	23.8431	0.452179	up	7.77897e-81	72	GeneID:692562	protein_coding	HR3	KWMTBOMO00829	probable nuclear hormone receptor HR3 isoform X1 [Helicoverpa armigera]	putative_nuclear_hormone_receptor_HR3_[Papilio_xuthus]	hormone receptor 3	THR-like	GO:0003707,GO:0004887,GO:0005634,GO:0008270,GO:0043565	steroid hormone receptor activity|thyroid hormone receptor activity|nucleus|zinc ion binding|sequence-specific DNA binding
LOC101742794	0.896119	24.4797	0.399691	up	5.49532e-65	74	GeneID:101742794	protein_coding	Actn	KWMTBOMO11008	alpha-actinin, sarcomeric isoform X1 [Bombyx mori]	PREDICTED:_alpha-actinin,_sarcomeric_isoform_X3_[Bombyx_mori]	alpha-actinin, sarcomeric	Homeobox	GO:0003779,GO:0005509,GO:0005925,GO:0007016,GO:0030018,GO:0031532,GO:0045214,GO:0051015,GO:0051017	actin binding|calcium ion binding|focal adhesion|cytoskeletal anchoring at plasma membrane|Z disc|actin cytoskeleton reorganization|sarcomere organization|actin filament binding|actin filament bundle assembly	ko04520,ko04670,ko04810,ko04530,ko04510	Adherens junction|Leukocyte transendothelial migration|Regulation of actin cytoskeleton|Tight junction|Focal adhesion
LOC101742384	0.835331	23.1735	0.358146	up	2.93523e-107	70	GeneID:101742384	protein_coding	rdx	KWMTBOMO05152	speckle-type POZ protein isoform X1 [Bombyx mori]	PREDICTED:_speckle-type_POZ_protein_isoform_X1_[Amyelois_transitella]	protein roadkill	Others	GO:0001654,GO:0005634,GO:0005654,GO:0005737,GO:0006511,GO:0007367,GO:0016567,GO:0030162,GO:0031625,GO:0031648,GO:0042067,GO:0042308,GO:0042802,GO:0042803,GO:0043065,GO:0043161,GO:0045879,GO:0046330,GO:0048592,GO:0051865,GO:1901044	eye development|nucleus|nucleoplasm|cytoplasm|ubiquitin-dependent protein catabolic process|segment polarity determination|protein ubiquitination|regulation of proteolysis|ubiquitin protein ligase binding|protein destabilization|establishment of ommatidial planar polarity|negative regulation of protein import into nucleus|identical protein binding|protein homodimerization activity|positive regula…	ko04341,ko04340	Hedgehog signaling pathway - fly|Hedgehog signaling pathway
LOC101738991	0.720034	21.2162	0.28565	up	3.62306e-171	64	GeneID:101738991	protein_coding	HNRNP	KWMTBOMO03337	heterogeneous nuclear ribonucleoprotein 87F [Bombyx mori]	Heterogeneous_nuclear_ribonucleoprotein_at_87F_[Operophtera_brumata]	heterogeneous nuclear ribonucleoprotein 87F	CSD	GO:0003723,GO:0005634	RNA binding|nucleus	ko03040	Spliceosome
Rack1	0.300799	4.09721	0.278318	up	1.7383e-144	12	GeneID:692968	protein_coding	Rack1	KWMTBOMO01148	receptor for activated protein kinase C [Bombyx mori]	receptor_for_activated_protein_kinase_C_RACK_1_isoform_1_[Bombyx_mori]	receptor for activated protein kinase C RACK 1	zf-LITAF-like	GO:0000398,GO:0001933,GO:0001934,GO:0005080,GO:0005634,GO:0005737,GO:0005776,GO:0005829,GO:0007626,GO:0009267,GO:0016243,GO:0018991,GO:0019899,GO:0022627,GO:0030838,GO:0035220,GO:0042335,GO:0043022,GO:0044829,GO:0045725,GO:0046716,GO:0048477,GO:0071011,GO:0071013,GO:0072344,GO:0075522	mRNA splicing, via spliceosome|negative regulation of protein phosphorylation|positive regulation of protein phosphorylation|protein kinase C binding|nucleus|cytoplasm|autophagosome|cytosol|locomotory behavior|cellular response to starvation|regulation of autophagosome size|oviposition|enzyme binding|cytosolic small ribosomal subunit|positive regulation of actin filament polymerization|wing disc …
LOC733061	0.652968	18.6533	0.272704	up	1.78648e-186	56	GeneID:733061	protein_coding	ABLIM1	KWMTBOMO15710	LOW QUALITY PROTEIN: actin-binding LIM protein 2 [Bombyx mori]	PREDICTED:_actin-binding_LIM_protein_1-like_[Papilio_machaon]	actin-binding LIM protein 2	Homeobox	GO:0001725,GO:0003779,GO:0005737,GO:0007010,GO:0007601,GO:0009887,GO:0015629,GO:0030027,GO:0030032,GO:0046872,GO:0051015,GO:0060271	stress fiber|actin binding|cytoplasm|cytoskeleton organization|visual perception|animal organ morphogenesis|actin cytoskeleton|lamellipodium|lamellipodium assembly|metal ion binding|actin filament binding|cilium assembly	ko04360	Axon guidance
LOC692655	0.332477	5.17197	0.26208	up	3.78603e-151	16	GeneID:692655	protein_coding		KWMTBOMO11734	zinc finger protein isoform X1 [Bombyx mori]	PREDICTED:_zinc_finger_protein_isoform_X1_[Bombyx_mori]	zinc finger protein	Others
LOC101744880	0.882135	23.8917	0.258626	up	5.28684e-65	72	GeneID:101744880	protein_coding	Litaf	KWMTBOMO07734	lipopolysaccharide-induced tumor necrosis factor-alpha factor homolog isoform X1 [Bombyx mori]	Lipopolysaccharide-induced_tumor_necrosis_factor-alpha_factor_[Papilio_machaon]	lipopolysaccharide-induced tumor necrosis factor-alpha factor homolog	zf-LITAF-like	GO:0000139,GO:0000978,GO:0001817,GO:0005576,GO:0005654,GO:0005794,GO:0005829,GO:0007568,GO:0008270,GO:0009898,GO:0043123,GO:0045944,GO:0050699,GO:0071222,GO:0098559,GO:0098560,GO:0098574,GO:1901223	Golgi membrane|RNA polymerase II proximal promoter sequence-specific DNA binding|regulation of cytokine production|extracellular region|nucleoplasm|Golgi apparatus|cytosol|aging|zinc ion binding|cytoplasmic side of plasma membrane|positive regulation of I-kappaB kinase/NF-kappaB signaling|positive regulation of transcription by RNA polymerase II|WW domain binding|cellular response to lipopolysacc…	ko04142	Lysosome
Br-c	0.688356	20.6509	0.249085	up	6.74238e-172	62	GeneID:692523	protein_coding	br	KWMTBOMO04801	broad-complex A-Z4 isoform [Bombyx mori]	broad-complex_isoform_Z4_[Bombyx_mori]	broad-complex	ZBTB	GO:0000977,GO:0001752,GO:0003677,GO:0005634,GO:0006357,GO:0006914,GO:0007458,GO:0007552,GO:0007562,GO:0008219,GO:0009608,GO:0010629,GO:0030707,GO:0035070,GO:0035072,GO:0035075,GO:0040034,GO:0042332,GO:0045944,GO:0046843,GO:0046872,GO:0048477,GO:0048747,GO:0048808,GO:0048813,GO:0071390	RNA polymerase II regulatory region sequence-specific DNA binding|compound eye photoreceptor fate commitment|DNA binding|nucleus|regulation of transcription by RNA polymerase II|autophagy|progression of morphogenetic furrow involved in compound eye morphogenesis|metamorphosis|eclosion|cell death|response to symbiont|negative regulation of gene expression|ovarian follicle cell development|salivary…	ko04214,ko04320	Apoptosis - fly|Dorso-ventral axis formation
Per	0.83105	23.5047	0.243145	up	1.16183e-92	71	GeneID:692522	protein_coding	per	KWMTBOMO00426	period isoform X4 [Bombyx mori]	period_[Bombyx_mori]	period	bHLH	GO:0005634,GO:0006355,GO:0048511	nucleus|regulation of transcription, DNA-templated|rhythmic process	ko04713,ko04711,ko04710	Circadian entrainment|Circadian rhythm - fly|Circadian rhythm
LOC101739371	0.858447	24.0614	0.237764	up	1.65502e-76	73	GeneID:101739371	protein_coding		KWMTBOMO06821	zinc finger protein 502 isoform X2 [Bombyx mori]	PREDICTED:_zinc_finger_protein_883-like_isoform_X3_[Bombyx_mori]	zinc finger protein 502	zf-C2H2
LOC100101186	0.403539	7.82238	0.227021	up	8.70855e-157	24	GeneID:100101186	protein_coding	awd	KWMTBOMO07158	triacylglycerol lipase [Bombyx mori]	triacylglycerol_lipase_precursor_[Bombyx_mori]	abnormal wing disc-like protein	Others	GO:0000278,GO:0000287,GO:0004550,GO:0005524,GO:0005525,GO:0005737,GO:0005874,GO:0005880,GO:0005886,GO:0006165,GO:0006183,GO:0006228,GO:0006241,GO:0006468,GO:0007017,GO:0007424,GO:0007427,GO:0008017,GO:0009117,GO:0016301,GO:0016334,GO:0018105,GO:0034332,GO:0035152,GO:0046777	mitotic cell cycle|magnesium ion binding|nucleoside diphosphate kinase activity|ATP binding|GTP binding|cytoplasm|microtubule|nuclear microtubule|plasma membrane|nucleoside diphosphate phosphorylation|GTP biosynthetic process|UTP biosynthetic process|CTP biosynthetic process|protein phosphorylation|microtubule-based process|open tracheal system development|epithelial cell migration, open tracheal…	ko00230,ko00240	Purine metabolism|Pyrimidine metabolism
LOC101744404	0.680651	20.5768	0.224742	up	1.68138e-162	62	GeneID:101744404	protein_coding	NOVA1	KWMTBOMO14927	RNA-binding protein Nova-2 isoform X3 [Bombyx mori]	PREDICTED:_RNA-binding_protein_Nova-2_isoform_X3_[Bombyx_mori]	RNA-binding protein Nova-2	Others	GO:0000398,GO:0003723,GO:0005634	mRNA splicing, via spliceosome|RNA binding|nucleus
LOC101738734	0.854737	23.9463	0.217783	up	2.31944e-74	72	GeneID:101738734	protein_coding	znf704	KWMTBOMO09051	zinc finger protein 704 [Bombyx mori]	PREDICTED:_zinc_finger_protein_704_[Papilio_polytes]	zinc finger protein 704	Others	GO:0003677,GO:0005634,GO:0046872	DNA binding|nucleus|metal ion binding

## Sheet: PSG
GeneID	zerop_gene	switch_at_time	pseudoR2s	direction	FDR	switch_at_timeidx	gene_Dbxref	gene_type	gene_symbol	silkbase_geneID	silkbase_description_blast	silkbase_description	description	TFs_Family	GO_id	GO_term	pathway	pathway_description
FIBH	0.262855	1.90983	0.780786	up	1.47468e-219	6	GeneID:693030	protein_coding	FIBH	KWMTBOMO15365	fibroin heavy chain precursor [Bombyx mori]	PREDICTED:_dihydrolipoyllysine-residue_succinyltransferase_component_of_2-oxoglutarate_dehydrogenase_complex,_mitochondrial_isoform_X2_[Bombyx_mori]	silk fibroin heavy chain
Ser2	0.421955	6.28382	0.763885	up	9.09707e-186	21	GeneID:100379325	protein_coding		KWMTBOMO06334	sericin 2 isoform 2 precursor [Bombyx mori]	sericin_2_isoform_1_precursor_[Bombyx_mori]	sericin 2
CPT3	0.538139	13.0249	0.711217	up	0	44	GeneID:692497	protein_coding		KWMTBOMO04356	TPA: putative cuticle protein [Bombyx mori]	_putative_cuticle_protein_[Bombyx_mori]	cuticular protein tweedle motif 3
LOC692390	0.362816	4.96126	0.617298	up	5.00681e-224	17	GeneID:692390	protein_coding	Ctsb	KWMTBOMO10376	cathepsin B [Bombyx mori]	cathepsin_B_precursor_[Bombyx_mori]	cathepsin B		GO:0004175,GO:0004197,GO:0005576,GO:0005615,GO:0005737,GO:0005739,GO:0005764,GO:0006508,GO:0006914,GO:0007283,GO:0007519,GO:0009611,GO:0009612,GO:0009749,GO:0009897,GO:0009986,GO:0014070,GO:0014075,GO:0016324,GO:0030984,GO:0034097,GO:0042277,GO:0042383,GO:0042470,GO:0043434,GO:0043621,GO:0044877,GO:0045471,GO:0050790,GO:0051603,GO:0060548,GO:0070670,GO:0071260	endopeptidase activity|cysteine-type endopeptidase activity|extracellular region|extracellular space|cytoplasm|mitochondrion|lysosome|proteolysis|autophagy|spermatogenesis|skeletal muscle tissue development|response to wounding|response to mechanical stimulus|response to glucose|external side of plasma membrane|cell surface|response to organic cyclic compound|response to amine|apical plasma membr…	ko04142,ko04924,ko04612,ko04210	Lysosome|Renin secretion|Antigen processing and presentation|Apoptosis
LOC733010	0.553578	13.4732	0.609906	up	0	45	GeneID:733010	protein_coding	obst-E	KWMTBOMO08747	gasp precursor [Bombyx mori]	gasp_precursor_[Bombyx_mori]	gasp		GO:0005615,GO:0006030,GO:0008061,GO:0042302	extracellular space|chitin metabolic process|chitin binding|structural constituent of cuticle
LOC101744736	0.377077	5.95072	0.556519	up	0	20	GeneID:101744736	protein_coding		KWMTBOMO06272	clathrin coat assembly protein AP180 [Bombyx mori]	PREDICTED:_uncharacterized_protein_LOC101746790_[Bombyx_mori]	clathrin coat assembly protein AP180
LOC110385036	0.502159	11.2226	0.486456	up	0	38	GeneID:110385036	protein_coding		KWMTBOMO15239	--	PREDICTED:_uncharacterized_protein_LOC101745792_[Bombyx_mori]	uncharacterized LOC110385036
LOC110384718	0.501243	11.191	0.47485	up	0	37	GeneID:110384718	protein_coding	SETMAR	KWMTBOMO01545	fungal protease inhibitor F-like [Bombyx mori]	PREDICTED:_zonadhesin-like_isoform_X2_[Bombyx_mori]	fungal protease inhibitor F-like
LOC692894	0.614549	15.6953	0.468439	up	0	52	GeneID:692894	protein_coding	ADGRE2	KWMTBOMO05696	LOW QUALITY PROTEIN: notch-like protein isoform X1 [Bombyx mori]	PREDICTED:_LOW_QUALITY_PROTEIN:_notch-like_protein_isoform_X1_[Bombyx_mori]	notch-like protein		GO:0004930,GO:0005509,GO:0005622,GO:0005887,GO:0006954,GO:0007155,GO:0007166,GO:0007189,GO:0016477,GO:0031256,GO:0032587,GO:0035374,GO:0071621	G protein-coupled receptor activity|calcium ion binding|intracellular|integral component of plasma membrane|inflammatory response|cell adhesion|cell surface receptor signaling pathway|adenylate cyclase-activating G protein-coupled receptor signaling pathway|cell migration|leading edge membrane|ruffle membrane|chondroitin sulfate binding|granulocyte chemotaxis
CTL4	0.63339	16.3988	0.448691	up	0	55	GeneID:100329158	protein_coding		KWMTBOMO01884	hypothetical protein B5X24_HaOG207360 [Helicoverpa armigera]	PREDICTED:_C-type_lectin_4_isoform_X1_[Bombyx_mori]	C-type lectin 4
LOC101736082	0.522962	12.095	0.392809	up	0	40	GeneID:101736082	protein_coding		KWMTBOMO06292	mucin-4 isoform X2 [Bombyx mori]	PREDICTED:_uncharacterized_protein_LOC101736082_[Bombyx_mori]	mucin-4
LOC101745505	0.35575	5.64225	0.389648	up	0	19	GeneID:101745505	protein_coding					trichohyalin-like
CPR34	0.669632	17.7966	0.387236	up	0	59	GeneID:100379433	protein_coding		KWMTBOMO13151	TPA: putative cuticle protein [Bombyx mori]	cuticular_protein_RR-1_motif_34_precursor_[Bombyx_mori]	cuticular protein RR-1 motif 34		GO:0042302	structural constituent of cuticle
LOC101741151	0.684548	18.3825	0.374865	up	0	61	GeneID:101741151	protein_coding		KWMTBOMO15819	uncharacterized protein LOC101741151 [Bombyx mori]	Osiris_9C_[Operophtera_brumata]	uncharacterized LOC101741151
CPR90	0.403376	7.42576	0.370722	up	0	25	GeneID:100379384	protein_coding		KWMTBOMO13009	cuticular protein RR-2 motif 90 isoform X1 [Bombyx mori]	PREDICTED:_cuticular_protein_RR-2_motif_90_isoform_X1_[Bombyx_mori]	cuticular protein RR-2 motif 90		GO:0042302	structural constituent of cuticle
LOC101744556	0.33691	4.96296	0.365111	up	0	17	GeneID:101744556	protein_coding		KWMTBOMO13319	uncharacterized protein LOC101744556 isoform X3 [Bombyx mori]	PREDICTED:_uncharacterized_protein_LOC101744556_[Bombyx_mori]	uncharacterized LOC101744556
LOC101742383	0.62868	16.3072	0.348581	up	0	55	GeneID:101742383	protein_coding	Cryab	KWMTBOMO03071	alpha-crystallin B chain [Bombyx mori]	small_heat_shock_protein_[Spodoptera_litura]	alpha-crystallin B chain		GO:0001540,GO:0001666,GO:0002088,GO:0005212,GO:0005634,GO:0005739,GO:0005794,GO:0005829,GO:0006457,GO:0007021,GO:0007517,GO:0007568,GO:0008017,GO:0008092,GO:0009986,GO:0010259,GO:0010629,GO:0014069,GO:0015630,GO:0030018,GO:0030308,GO:0030424,GO:0031109,GO:0031430,GO:0031674,GO:0032355,GO:0032387,GO:0032432,GO:0032463,GO:0042542,GO:0042803,GO:0043066,GO:0043154,GO:0043197,GO:0043204,GO:0043209,GO:…	amyloid-beta binding|response to hypoxia|lens development in camera-type eye|structural constituent of eye lens|nucleus|mitochondrion|Golgi apparatus|cytosol|protein folding|tubulin complex assembly|muscle organ development|aging|microtubule binding|cytoskeletal protein binding|cell surface|multicellular organism aging|negative regulation of gene expression|postsynaptic density|microtubule cytosk…	ko04141,ko04213	Protein processing in endoplasmic reticulum|Longevity regulating pathway - multiple species
LOC101746589	0.715818	19.3018	0.340693	up	0	65	GeneID:101746589	protein_coding	PPAF2	KWMTBOMO06700	uncharacterized protein LOC101746589 isoform X2 [Bombyx mori]	PREDICTED:_uncharacterized_protein_LOC106134916_[Amyelois_transitella]	uncharacterized LOC101746589		GO:0004252,GO:0005576,GO:0045087,GO:0046872	serine-type endopeptidase activity|extracellular region|innate immune response|metal ion binding
LOC105842954	0.898338	22.2589	0.339309	up	3.36022e-105	74	GeneID:105842954	protein_coding		KWMTBOMO09282	uncharacterized protein LOC105842954 [Bombyx mori]	PREDICTED:_uncharacterized_protein_LOC105842954_[Bombyx_mori]	uncharacterized LOC105842954				ko04015,ko04520	Rap1 signaling pathway|Adherens junction
LOC101741954	0.704043	19.1683	0.334505	up	0	64	GeneID:101741954	protein_coding		KWMTBOMO15828	uncharacterized protein LOC101741954 isoform X1 [Bombyx mori]	PREDICTED:_uncharacterized_protein_LOC106130654_[Amyelois_transitella]	uncharacterized LOC101741954
LOC101739696	0.734528	19.6821	0.310968	up	0	66	GeneID:101739696	protein_coding		KWMTBOMO02810	LOW QUALITY PROTEIN: uncharacterized protein LOC101739696 [Bombyx mori]	PREDICTED:_LOW_QUALITY_PROTEIN:_uncharacterized_protein_LOC101739696_[Bombyx_mori]	uncharacterized LOC101739696
LOC101741339	0.55999	13.6612	0.303787	up	0	46	GeneID:101741339	protein_coding	RPS6KA5	KWMTBOMO14464	ribosomal protein S6 kinase alpha-5 isoform X1 [Bombyx mori]	PREDICTED:_ribosomal_protein_S6_kinase_alpha-5_isoform_X1_[Amyelois_transitella]	ribosomal protein S6 kinase alpha-5		GO:0000287,GO:0004674,GO:0005524,GO:0005634,GO:0005654,GO:0005737,GO:0006468,GO:0033129,GO:0035066,GO:0035556,GO:0043987,GO:0043988,GO:0043990,GO:0045892,GO:0045944,GO:0051092,GO:0070498	magnesium ion binding|protein serine/threonine kinase activity|ATP binding|nucleus|nucleoplasm|cytoplasm|protein phosphorylation|positive regulation of histone phosphorylation|positive regulation of histone acetylation|intracellular signal transduction|histone H3-S10 phosphorylation|histone H3-S28 phosphorylation|histone H2A-S1 phosphorylation|negative regulation of transcription, DNA-templated|p…	ko04722,ko04010,ko04668,ko04261,ko04713	Neurotrophin signaling pathway|MAPK signaling pathway|TNF signaling pathway|Adrenergic signaling in cardiomyocytes|Circadian entrainment
LOC101742338	0.429543	8.42323	0.303724	up	0	28	GeneID:101742338	protein_coding		KWMTBOMO12871	uncharacterized protein LOC101742338 [Bombyx mori]	hypothetical_protein_KGM_13715_[Danaus_plexippus]	uncharacterized LOC101742338
LOC101740121	0.726547	19.6353	0.302006	up	0	66	GeneID:101740121	protein_coding					proline-rich extensin-like protein EPR1
serpin-18	0.70208	19.4017	0.29211	up	0	65	GeneID:100272183	protein_coding		KWMTBOMO09259	reverse transcriptase [Bombyx mori]	reverse_transcriptase_[Bombyx_mori]	serine protease inhibitor 18
LOC732885	0.761612	20.0991	0.29023	up	8.88034e-267	67	GeneID:732885	protein_coding	SSPO	KWMTBOMO01924	very low-density lipoprotein receptor precursor isoform 1 [Bombyx mori]	very_low-density_lipoprotein_receptor_isoform_1_precursor_[Bombyx_mori]	very low-density lipoprotein receptor		GO:0005615,GO:0007155,GO:0007399,GO:0030154,GO:0030414	extracellular space|cell adhesion|nervous system development|cell differentiation|peptidase inhibitor activity
LOC105842938	0.863797	21.6891	0.289994	up	8.34896e-148	73	GeneID:105842938	lncRNA		KWMTBOMO10051	transmembrane channel-like protein 3 isoform X1 [Helicoverpa armigera]	Transmembrane_channel-like_protein_5_[Papilio_machaon]
LOC101741978	0.759519	20.1069	0.289867	up	3.66544e-269	67	GeneID:101741978	protein_coding		KWMTBOMO14137	uncharacterized protein LOC101741978 [Bombyx mori]	AF117598_1_unknown_[Manduca_sexta]	uncharacterized LOC101741978
LOC100272001	0.787518	20.386	0.285531	up	1.15249e-227	68	GeneID:100272001	protein_coding	SERPINB1	KWMTBOMO13891	mucin-17 [Bombyx mori]	serpin-27_[Bombyx_mori]	serine protease inhibitor 27		GO:0004867,GO:0005615,GO:0005737,GO:0010951	serine-type endopeptidase inhibitor activity|extracellular space|cytoplasm|negative regulation of endopeptidase activity
CPH28	0.758472	20.1038	0.285042	up	5.92305e-270	67	GeneID:100379468	protein_coding		KWMTBOMO06989	TPA: putative cuticle protein [Bombyx mori]	cuticular_protein_hypothetical_28_precursor_[Bombyx_mori]	cuticular protein hypothetical 28
LOC101740445	0.85176	21.432	0.282933	up	2.71471e-158	72	GeneID:101740445	protein_coding	Mast4	KWMTBOMO15905	microtubule-associated serine/threonine-protein kinase 3 isoform X5 [Bombyx mori]	PREDICTED:_microtubule-associated_serine/threonine-protein_kinase_3_isoform_X3_[Bombyx_mori]	microtubule-associated serine/threonine-protein kinase 3		GO:0000287,GO:0004674,GO:0005524,GO:0005737,GO:0007010,GO:0018105,GO:0035556	magnesium ion binding|protein serine/threonine kinase activity|ATP binding|cytoplasm|cytoskeleton organization|peptidyl-serine phosphorylation|intracellular signal transduction
LOC101739889	0.863012	21.7946	0.277355	up	1.99799e-143	73	GeneID:101739889	protein_coding	ARHGAP20	KWMTBOMO01291	uncharacterized protein LOC101739889 [Bombyx mori]	PREDICTED:_uncharacterized_protein_LOC101739889_isoform_X1_[Bombyx_mori]	uncharacterized LOC101739889
LOC101736159	0.791443	20.549	0.270785	up	2.21707e-220	69	GeneID:101736159	protein_coding		KWMTBOMO02593	eisosome protein SEG2 [Bombyx mori]	PREDICTED:_eisosome_protein_SEG2_[Bombyx_mori]	eisosome protein SEG2
LOC101741222	0.734267	19.949	0.269236	up	2.07153e-303	67	GeneID:101741222	protein_coding		KWMTBOMO13925	uncharacterized protein LOC101741222 isoform X3 [Bombyx mori]	PREDICTED:_uncharacterized_protein_LOC101741222_isoform_X2_[Bombyx_mori]	uncharacterized LOC101741222
CPH43	0.212351	0.191455	0.268015	up	2.39396e-213	1	GeneID:100379193	protein_coding		KWMTBOMO04643	putative cuticle protein CPH43 [Bombyx mori]	putative_cuticle_protein_CPH43_[Bombyx_mori]	cuticular protein hypothetical 43
LOC101746298	0.650792	17.514	0.267641	up	0	59	GeneID:101746298	protein_coding	BAHD1	KWMTBOMO10938	uncharacterized protein LOC101746298 isoform X1 [Bombyx mori]	PREDICTED:_uncharacterized_protein_LOC101746298_[Bombyx_mori]	microtubule-associated protein futsch		GO:0003682,GO:0005654,GO:0005677,GO:0005694,GO:0031507,GO:0045892	chromatin binding|nucleoplasm|chromatin silencing complex|chromosome|heterochromatin assembly|negative regulation of transcription, DNA-templated
LOC101739682	0.811854	20.7794	0.261472	up	4.80541e-195	69	GeneID:101739682	protein_coding	PNLIP	KWMTBOMO13286	uncharacterized protein LOC101739682 [Bombyx mori]	PREDICTED:_uncharacterized_protein_LOC101739682_[Bombyx_mori]	uncharacterized LOC101739682		GO:0004806,GO:0005576,GO:0016042,GO:0046872	triglyceride lipase activity|extracellular region|lipid catabolic process|metal ion binding
LOC101742180	0.804789	20.6908	0.260983	up	1.33221e-204	69	GeneID:101742180	protein_coding		KWMTBOMO02300	uncharacterized protein LOC101737536 isoform X1 [Bombyx mori]	PREDICTED:_myb-like_protein_AA_[Papilio_machaon]	transcription factor SPT20 homolog
CPG9	0.810546	20.746	0.259737	up	6.47106e-197	69	GeneID:100379513	protein_coding		KWMTBOMO10865	cuticular protein glycine-rich 9 precursor [Bombyx mori]	cuticular_protein_glycine-rich_9_precursor_[Bombyx_mori]	cuticular protein glycine-rich 9
LOC101744212	0.704305	19.6881	0.258175	up	0	66	GeneID:101744212	protein_coding	TRIP11	KWMTBOMO14282	thyroid receptor-interacting protein 11 [Bombyx mori]	PREDICTED:_thyroid_receptor-interacting_protein_11-like_[Bombyx_mori]	thyroid receptor-interacting protein 11
LOC105841532	0.763051	20.3146	0.257361	up	1.73881e-260	68	GeneID:105841532	protein_coding	Fbn2	KWMTBOMO12347	fibrillin-1 [Bombyx mori]	PREDICTED:_fibrillin-1-like_[Bombyx_mori]	fibrillin-1		GO:0001527,GO:0005201,GO:0005509,GO:0005576,GO:0030326,GO:0030501,GO:0031012,GO:0035108,GO:0035583,GO:0043010,GO:0045669,GO:0048048,GO:0060346,GO:0062023	microfibril|extracellular matrix structural constituent|calcium ion binding|extracellular region|embryonic limb morphogenesis|positive regulation of bone mineralization|extracellular matrix|limb morphogenesis|sequestering of TGFbeta in extracellular matrix|camera-type eye development|positive regulation of osteoblast differentiation|embryonic eye morphogenesis|bone trabecula formation|collagen-co…
LOC101740542	0.828209	21.3029	0.254711	up	3.46772e-182	71	GeneID:101740542	protein_coding	Nedd4	KWMTBOMO11188	E3 ubiquitin-protein ligase NEDD4 isoform X6 [Bombyx mori]	PREDICTED:_E3_ubiquitin-protein_ligase_NEDD4_isoform_X6_[Bombyx_mori]	E3 ubiquitin-protein ligase Nedd-4		GO:0000209,GO:0002092,GO:0004842,GO:0005112,GO:0005737,GO:0005886,GO:0006511,GO:0007219,GO:0007411,GO:0007528,GO:0008586,GO:0016199,GO:0016567,GO:0017022,GO:0019904,GO:0031623,GO:0043161,GO:0045732,GO:0045746,GO:0045807,GO:0048814,GO:0051965,GO:0061630,GO:1905062,GO:1905306,GO:2000650	protein polyubiquitination|positive regulation of receptor internalization|ubiquitin-protein transferase activity|Notch binding|cytoplasm|plasma membrane|ubiquitin-dependent protein catabolic process|Notch signaling pathway|axon guidance|neuromuscular junction development|imaginal disc-derived wing vein morphogenesis|axon midline choice point recognition|protein ubiquitination|myosin binding|prot…	ko04120,ko04011,ko04144	Ubiquitin mediated proteolysis|MAPK signaling pathway - yeast|Endocytosis
LOC101743136	0.306293	3.4319	0.253066	up	0	11	GeneID:101743136	protein_coding		KWMTBOMO01232	uncharacterized protein LOC101743136 [Bombyx mori]	putative_ly-6/neurotoxin_superfamily_member_1_[Operophtera_brumata]	uncharacterized LOC101743136
LOC100301505	0.752977	20.2683	0.252745	up	3.30558e-271	68	GeneID:100301505	protein_coding		KWMTBOMO11439	similar to carboxypeptidase B [Bombyx mori]	carboxypeptidase_B-like_precursor_[Bombyx_mori]	carboxypeptidase B-like		GO:0004181,GO:0005576,GO:0008270	metallocarboxypeptidase activity|extracellular region|zinc ion binding
LOC101745164	0.696193	3.30989	0.569433	down	1.26497e-197	11	GeneID:101745164	lncRNA
LOC101745332	0.545859	9.38364	0.269901	down	0	31	GeneID:101745332	protein_coding		KWMTBOMO04383	reverse transcriptase [Bombyx mori]	reverse_transcriptase_[Bombyx_mori]	uncharacterized LOC101745332
Br-c	0.57412	14.1959	0.322735	up	0	47	GeneID:692523	protein_coding	br	KWMTBOMO04801	broad-complex A-Z4 isoform [Bombyx mori]	broad-complex_isoform_Z4_[Bombyx_mori]	broad-complex	ZBTB	GO:0000977,GO:0001752,GO:0003677,GO:0005634,GO:0006357,GO:0006914,GO:0007458,GO:0007552,GO:0007562,GO:0008219,GO:0009608,GO:0010629,GO:0030707,GO:0035070,GO:0035072,GO:0035075,GO:0040034,GO:0042332,GO:0045944,GO:0046843,GO:0046872,GO:0048477,GO:0048747,GO:0048808,GO:0048813,GO:0071390	RNA polymerase II regulatory region sequence-specific DNA binding|compound eye photoreceptor fate commitment|DNA binding|nucleus|regulation of transcription by RNA polymerase II|autophagy|progression of morphogenetic furrow involved in compound eye morphogenesis|metamorphosis|eclosion|cell death|response to symbiont|negative regulation of gene expression|ovarian follicle cell development|salivary…	ko04214,ko04320	Apoptosis - fly|Dorso-ventral axis formation
LOC101735314	0.794191	20.6	0.282085	up	8.81981e-225	69	GeneID:101735314	protein_coding	purb	KWMTBOMO16040	transcriptional activator protein Pur-alpha isoform X6 [Bombyx mori]	PREDICTED:_transcriptional_activator_protein_Pur-alpha_isoform_X3_[Bombyx_mori]	transcriptional activator protein Pur-alpha	Others	GO:0000977,GO:0001227,GO:0003690,GO:0005634,GO:0008283,GO:0030154,GO:0032422,GO:0043565	RNA polymerase II regulatory region sequence-specific DNA binding|DNA-binding transcription repressor activity, RNA polymerase II-specific|double-stranded DNA binding|nucleus|cell proliferation|cell differentiation|purine-rich negative regulatory element binding|sequence-specific DNA binding
Hr3	0.770378	20.272	0.274283	up	1.44035e-255	68	GeneID:692562	protein_coding	HR3	KWMTBOMO00829	probable nuclear hormone receptor HR3 isoform X1 [Helicoverpa armigera]	putative_nuclear_hormone_receptor_HR3_[Papilio_xuthus]	hormone receptor 3	THR-like	GO:0003707,GO:0004887,GO:0005634,GO:0008270,GO:0043565	steroid hormone receptor activity|thyroid hormone receptor activity|nucleus|zinc ion binding|sequence-specific DNA binding
LOC101744404	0.552401	13.4558	0.254928	up	0	45	GeneID:101744404	protein_coding	NOVA1	KWMTBOMO14927	RNA-binding protein Nova-2 isoform X3 [Bombyx mori]	PREDICTED:_RNA-binding_protein_Nova-2_isoform_X3_[Bombyx_mori]	RNA-binding protein Nova-2	Others	GO:0000398,GO:0003723,GO:0005634	mRNA splicing, via spliceosome|RNA binding|nucleus
LOC101738991	0.610755	15.9445	0.247554	up	0	53	GeneID:101738991	protein_coding	HNRNP	KWMTBOMO03337	heterogeneous nuclear ribonucleoprotein 87F [Bombyx mori]	Heterogeneous_nuclear_ribonucleoprotein_at_87F_[Operophtera_brumata]	heterogeneous nuclear ribonucleoprotein 87F	CSD	GO:0003723,GO:0005634	RNA binding|nucleus	ko03040	Spliceosome
LOC733061	0.564438	14.0375	0.231825	up	0	47	GeneID:733061	protein_coding	ABLIM1	KWMTBOMO15710	LOW QUALITY PROTEIN: actin-binding LIM protein 2 [Bombyx mori]	PREDICTED:_actin-binding_LIM_protein_1-like_[Papilio_machaon]	actin-binding LIM protein 2	Homeobox	GO:0001725,GO:0003779,GO:0005737,GO:0007010,GO:0007601,GO:0009887,GO:0015629,GO:0030027,GO:0030032,GO:0046872,GO:0051015,GO:0060271	stress fiber|actin binding|cytoplasm|cytoskeleton organization|visual perception|animal organ morphogenesis|actin cytoskeleton|lamellipodium|lamellipodium assembly|metal ion binding|actin filament binding|cilium assembly	ko04360	Axon guidance
LOC101743647	0.88761	22.5138	0.227701	up	3.0464e-110	75	GeneID:101743647	protein_coding	Kif13a	KWMTBOMO02991	LOW QUALITY PROTEIN: kinesin-like protein KIF13A [Bombyx mori]	PREDICTED:_kinesin-like_protein_KIF13B_[Amyelois_transitella]	kinesin-like protein KIF13A	ZBTB	GO:0003777,GO:0005524,GO:0005813,GO:0005871,GO:0005874,GO:0006886,GO:0007018,GO:0007049,GO:0008017,GO:0008333,GO:0010008,GO:0016887,GO:0030496,GO:0032438,GO:0032465,GO:0032588,GO:0035459,GO:0043001,GO:0051301,GO:0072383	microtubule motor activity|ATP binding|centrosome|kinesin complex|microtubule|intracellular protein transport|microtubule-based movement|cell cycle|microtubule binding|endosome to lysosome transport|endosome membrane|ATPase activity|midbody|melanosome organization|regulation of cytokinesis|trans-Golgi network membrane|cargo loading into vesicle|Golgi to plasma membrane protein transport|cell divi…
LOC101742384	0.759519	20.7795	0.214329	up	6.64808e-246	69	GeneID:101742384	protein_coding	rdx	KWMTBOMO05152	speckle-type POZ protein isoform X1 [Bombyx mori]	PREDICTED:_speckle-type_POZ_protein_isoform_X1_[Amyelois_transitella]	protein roadkill	Others	GO:0001654,GO:0005634,GO:0005654,GO:0005737,GO:0006511,GO:0007367,GO:0016567,GO:0030162,GO:0031625,GO:0031648,GO:0042067,GO:0042308,GO:0042802,GO:0042803,GO:0043065,GO:0043161,GO:0045879,GO:0046330,GO:0048592,GO:0051865,GO:1901044	eye development|nucleus|nucleoplasm|cytoplasm|ubiquitin-dependent protein catabolic process|segment polarity determination|protein ubiquitination|regulation of proteolysis|ubiquitin protein ligase binding|protein destabilization|establishment of ommatidial planar polarity|negative regulation of protein import into nucleus|identical protein binding|protein homodimerization activity|positive regula…	ko04341,ko04340	Hedgehog signaling pathway - fly|Hedgehog signaling pathway
LOC101742265	0.760958	20.8996	0.211798	up	2.64883e-244	70	GeneID:101742265	protein_coding	specc1la	KWMTBOMO09534	uncharacterized protein LOC101742265 [Bombyx mori]	PREDICTED:_uncharacterized_protein_LOC101742265_isoform_X2_[Bombyx_mori]	uncharacterized LOC101742265	Homeobox	GO:0005737,GO:0005815,GO:0005819,GO:0005921,GO:0007049,GO:0030036,GO:0031941,GO:0051301,GO:0060325	cytoplasm|microtubule organizing center|spindle|gap junction|cell cycle|actin cytoskeleton organization|filamentous actin|cell division|face morphogenesis
LOC101742794	0.895852	22.275	0.208593	up	1.11203e-96	74	GeneID:101742794	protein_coding	Actn	KWMTBOMO11008	alpha-actinin, sarcomeric isoform X1 [Bombyx mori]	PREDICTED:_alpha-actinin,_sarcomeric_isoform_X3_[Bombyx_mori]	alpha-actinin, sarcomeric	Homeobox	GO:0003779,GO:0005509,GO:0005925,GO:0007016,GO:0030018,GO:0031532,GO:0045214,GO:0051015,GO:0051017	actin binding|calcium ion binding|focal adhesion|cytoskeletal anchoring at plasma membrane|Z disc|actin cytoskeleton reorganization|sarcomere organization|actin filament binding|actin filament bundle assembly	ko04520,ko04670,ko04810,ko04530,ko04510	Adherens junction|Leukocyte transendothelial migration|Regulation of actin cytoskeleton|Tight junction|Focal adhesion
LOC105842315	0.679053	19.3105	0.205347	up	0	65	GeneID:105842315	protein_coding	chinmo	KWMTBOMO02267	zinc finger protein chinmo [Bombyx mori]	PREDICTED:_broad-complex_core_protein_isoforms_1/2/3/4/5_[Bombyx_mori]	zinc finger protein chinmo	ZBTB	GO:0001933,GO:0003676,GO:0005634,GO:0006357,GO:0007548,GO:0016319,GO:0019102,GO:0030838,GO:0035214,GO:0046872,GO:0048666,GO:0051170,GO:2000035	negative regulation of protein phosphorylation|nucleic acid binding|nucleus|regulation of transcription by RNA polymerase II|sex differentiation|mushroom body development|male somatic sex determination|positive regulation of actin filament polymerization|eye-antennal disc development|metal ion binding|neuron development|import into nucleus|regulation of stem cell division
LOC101735345	0.674212	19.1649	0.199436	up	0	64	GeneID:101735345	protein_coding	Bcorl1	KWMTBOMO05271	protein piccolo [Bombyx mori]	PREDICTED:_protein_piccolo-like_[Bombyx_mori]	protein piccolo	Others	GO:0005654,GO:0005886,GO:0006325	nucleoplasm|plasma membrane|chromatin organization
LOC101737263	0.857648	22.7372	0.172404	up	4.46e-126	76	GeneID:101737263	protein_coding	ash1	KWMTBOMO12486	LOW QUALITY PROTEIN: uncharacterized protein LOC101737263 [Bombyx mori]	PREDICTED:_LOW_QUALITY_PROTEIN:_uncharacterized_protein_LOC101737263_[Bombyx_mori]	uncharacterized LOC101737263	Others	GO:0000785,GO:0001700,GO:0003682,GO:0005634,GO:0005700,GO:0006355,GO:0010452,GO:0010628,GO:0016571,GO:0018991,GO:0032991,GO:0034770,GO:0035035,GO:0035097,GO:0042054,GO:0042800,GO:0042802,GO:0046872,GO:0046975,GO:0048096,GO:0048477,GO:0051567,GO:0051568,GO:0061086,GO:0097676	chromatin|embryonic development via the syncytial blastoderm|chromatin binding|nucleus|polytene chromosome|regulation of transcription, DNA-templated|histone H3-K36 methylation|positive regulation of gene expression|histone methylation|oviposition|protein-containing complex|histone H4-K20 methylation|histone acetyltransferase binding|histone methyltransferase complex|histone methyltransferase act…	ko00310,ko04530	Lysine degradation|Tight junction
LOC101739551	0.881591	22.3935	0.19132	up	5.16e-108	75	GeneID:101739551	protein_coding	Evi5	KWMTBOMO00303	ecotropic viral integration site 5 ortholog isoform X3 [Bombyx mori]	PREDICTED:_ecotropic_viral_integration_site_5_ortholog_isoform_X5_[Bombyx_mori]	ecotropic viral integration site 5 ortholog	zf-C2H2	GO:0005096,GO:0005737,GO:0005768,GO:0005794,GO:0006886,GO:0007298,GO:0017137,GO:0030334,GO:0031982,GO:0032880,GO:0043087,GO:0090630	GTPase activator activity|cytoplasm|endosome|Golgi apparatus|intracellular protein transport|border follicle cell migration|Rab GTPase binding|regulation of cell migration|vesicle|regulation of protein localization|regulation of GTPase activity|activation of GTPase activity
LOC101739371	0.806359	21.5445	0.199321	up	1.35e-188	72	GeneID:101739371	protein_coding		KWMTBOMO06821	zinc finger protein 502 isoform X2 [Bombyx mori]	PREDICTED:_zinc_finger_protein_883-like_isoform_X3_[Bombyx_mori]	zinc finger protein 502	zf-C2H2
