# Supplementary material for: A single-cell transcriptomic atlas characterizes the silk-producing organ in the silkworm
Source: Nat Commun. 2022 Jun 9;13:3316. doi: 10.1038/s41467-022-31003-1 (PMC9184679; doi:10.1038/s41467-022-31003-1)
Supplement: Supplementary file 6 — Source Data [file 41467_2022_31003_MOESM6_ESM.zip]

Archive with 2 entries (1 files):
- Source Data/Source data.xlsx
- Source Data/
