# Supplementary material for: A single-cell transcriptomic atlas characterizes the silk-producing organ in the silkworm
Source: Nat Commun. 2022 Jun 9;13:3316. doi: 10.1038/s41467-022-31003-1 (PMC9184679; doi:10.1038/s41467-022-31003-1)
Supplement: Supplementary file 6 — Source Data [file 41467_2022_31003_MOESM6_ESM.zip › Source Data/Source data.xlsx]

## Sheet: main
Source data of Fig. 3a and Fig. 6b

## Sheet: Fig. 3a
Source data of qRT-PCR experiment
Stage and region	Gene name	Relative expression
E8D ASG	BmASSCP2	8.29949
E8D ASG	BmASSCP2	11.4203
E8D ASG	BmASSCP2	10.0654
E8D MSG	BmASSCP2	1.34019
E8D MSG	BmASSCP2	1.18341
E8D MSG	BmASSCP2	1.23229
E8D PSG	BmASSCP2	0.21356
E8D PSG	BmASSCP2	0.220179
E8D PSG	BmASSCP2	0.21831
1L1D ASG	BmASSCP2	6.60172
1L1D ASG	BmASSCP2	7.85171
1L1D ASG	BmASSCP2	8.03134
1L1D MSG	BmASSCP2	0.529321
1L1D MSG	BmASSCP2	0.593649
1L1D MSG	BmASSCP2	0.605923
1L1D PSG	BmASSCP2	0.0160183
1L1D PSG	BmASSCP2	0.0129588
1L1D PSG	BmASSCP2	0.0180356
1LM ASG	BmASSCP2	23.4014
1LM ASG	BmASSCP2	23.0872
1LM ASG	BmASSCP2	24.9705
1LM MSG	BmASSCP2	0.275192
1LM MSG	BmASSCP2	0.351824
1LM MSG	BmASSCP2	0.291044
1LM PSG	BmASSCP2	0.400412
1LM PSG	BmASSCP2	0.398978
1LM PSG	BmASSCP2	0.46608
E8D ASG	BGIBMGA011721	0.196219
E8D ASG	BGIBMGA011721	0.222495
E8D ASG	BGIBMGA011721	0.262978
E8D MSG	BGIBMGA011721	0.00841545
E8D MSG	BGIBMGA011721	0.0107681
E8D MSG	BGIBMGA011721	0.00886373
E8D PSG	BGIBMGA011721	0.00336955
E8D PSG	BGIBMGA011721	0.00328143
E8D PSG	BGIBMGA011721	0.00349892
1L1D ASG	BGIBMGA011721	8.6819
1L1D ASG	BGIBMGA011721	7.9342
1L1D ASG	BGIBMGA011721	7.36974
1L1D MSG	BGIBMGA011721	0.322072
1L1D MSG	BGIBMGA011721	0.436252
1L1D MSG	BGIBMGA011721	0.364499
1L1D PSG	BGIBMGA011721	0.00424009
1L1D PSG	BGIBMGA011721	0.00500471
1L1D PSG	BGIBMGA011721	0.0049081
1LM ASG	BGIBMGA011721	0.376599
1LM ASG	BGIBMGA011721	0.430886
1LM ASG	BGIBMGA011721	0.448362
1LM MSG	BGIBMGA011721	0.0448822
1LM MSG	BGIBMGA011721	0.0388064
1LM MSG	BGIBMGA011721	0.0492234
1LM PSG	BGIBMGA011721	0.0274849
1LM PSG	BGIBMGA011721	0.0276424
1LM PSG	BGIBMGA011721	0.0272089
E8D ASG	LOC101743237	0.533333
E8D ASG	LOC101743237	0.560128
E8D ASG	LOC101743237	0.544195
E8D MSG	LOC101743237	0.117544
E8D MSG	LOC101743237	0.129531
E8D MSG	LOC101743237	0.12384
E8D PSG	LOC101743237	0.0213164
E8D PSG	LOC101743237	0.0223269
E8D PSG	LOC101743237	0.0213295
1L1D ASG	LOC101743237	1.22363
1L1D ASG	LOC101743237	1.27818
1L1D ASG	LOC101743237	1.2172
1L1D MSG	LOC101743237	0.109076
1L1D MSG	LOC101743237	0.10403
1L1D MSG	LOC101743237	0.0948486
1L1D PSG	LOC101743237	0.00160906
1L1D PSG	LOC101743237	0.0021334
1L1D PSG	LOC101743237	0.00261751
1LM ASG	LOC101743237	0.00165663
1LM ASG	LOC101743237	0.00189238
1LM ASG	LOC101743237	0.001444
1LM MSG	LOC101743237	5.79898e-05
1LM MSG	LOC101743237	0.000116629
1LM MSG	LOC101743237	9.58628e-05
1LM PSG	LOC101743237	0.000147107
1LM PSG	LOC101743237	0.000144514
1LM PSG	LOC101743237	9.15198e-05
E8D ASG	Btl	0.0141979
E8D ASG	Btl	0.0156515
E8D ASG	Btl	0.0152852
E8D MSG	Btl	0.00368603
E8D MSG	Btl	0.00423887
E8D MSG	Btl	0.0042935
E8D PSG	Btl	0.000965554
E8D PSG	Btl	0.000816496
E8D PSG	Btl	0.000657913
1L1D ASG	Btl	0.0257313
1L1D ASG	Btl	0.0295772
1L1D ASG	Btl	0.0287523
1L1D MSG	Btl	0.00189727
1L1D MSG	Btl	0.00214815
1L1D MSG	Btl	0.00232701
1L1D PSG	Btl	0.000184601
1L1D PSG	Btl	1.64977e-05
1L1D PSG	Btl	9.83294e-05
1LM ASG	Btl	0.000227406
1LM ASG	Btl	0.000167729
1LM ASG	Btl	0.000176632
1LM MSG	Btl	6.46793e-05
1LM MSG	Btl	6.94742e-05
1LM MSG	Btl	1.69919e-05
1LM PSG	Btl	6.33259e-05
1LM PSG	Btl	4.05602e-05
1LM PSG	Btl	0.000118471
E8D ASG	LOC101746180	0.0107288
E8D ASG	LOC101746180	0.0120566
E8D ASG	LOC101746180	0.00950228
E8D MSG	LOC101746180	0.0028504
E8D MSG	LOC101746180	0.00278247
E8D MSG	LOC101746180	0.00349414
E8D PSG	LOC101746180	0.00392225
E8D PSG	LOC101746180	0.00404809
E8D PSG	LOC101746180	0.00395681
1L1D ASG	LOC101746180	0.000725684
1L1D ASG	LOC101746180	0.000853777
1L1D ASG	LOC101746180	0.000859084
1L1D MSG	LOC101746180	8.46469e-05
1L1D MSG	LOC101746180	8.99809e-05
1L1D MSG	LOC101746180	0.000115238
1L1D PSG	LOC101746180	7.2282e-05
1L1D PSG	LOC101746180	8.71041e-05
1L1D PSG	LOC101746180	6.46349e-05
1LM ASG	LOC101746180	0.0495306
1LM ASG	LOC101746180	0.0500445
1LM ASG	LOC101746180	0.0545462
1LM MSG	LOC101746180	0.000146306
1LM MSG	LOC101746180	0.000134141
1LM MSG	LOC101746180	0.000320512
1LM PSG	LOC101746180	0.000416733
1LM PSG	LOC101746180	0.00105495
1LM PSG	LOC101746180	0.000904053
E8D ASG	LOC101740197	4.34203e-05
E8D ASG	LOC101740197	0.000701667
E8D ASG	LOC101740197	0.000236471
E8D MSG	LOC101740197	0.000163971
E8D MSG	LOC101740197	0.000381595
E8D MSG	LOC101740197	0.000335912
E8D PSG	LOC101740197	1.36822e-05
E8D PSG	LOC101740197	1.35447e-05
E8D PSG	LOC101740197	4.12645e-05
1L1D ASG	LOC101740197	5.42129e-05
1L1D ASG	LOC101740197	8.84154e-05
1L1D ASG	LOC101740197	2.87471e-05
1L1D MSG	LOC101740197	4.4628e-05
1L1D MSG	LOC101740197	2.17481e-05
1L1D MSG	LOC101740197	3.53566e-05
1L1D PSG	LOC101740197	No data	ct value was not detected because the expression level was too low.
1L1D PSG	LOC101740197	No data	ct value was not detected because the expression level was too low.
1L1D PSG	LOC101740197	No data	ct value was not detected because the expression level was too low.
1LM ASG	LOC101740197	0.146612
1LM ASG	LOC101740197	0.125005
1LM ASG	LOC101740197	0.135067
1LM MSG	LOC101740197	0.0035072
1LM MSG	LOC101740197	0.00329906
1LM MSG	LOC101740197	0.00398608
1LM PSG	LOC101740197	0.00304806
1LM PSG	LOC101740197	0.0026591
1LM PSG	LOC101740197	0.00376409
E8D ASG	Ser1	0.0011313
E8D ASG	Ser1	0.00100551
E8D ASG	Ser1	0.00121538
E8D MSG	Ser1	0.014922
E8D MSG	Ser1	0.0137492
E8D MSG	Ser1	0.0137864
E8D PSG	Ser1	0.000845827
E8D PSG	Ser1	0.000680031
E8D PSG	Ser1	0.00088324
1L1D ASG	Ser1	0.0130167
1L1D ASG	Ser1	0.0144997
1L1D ASG	Ser1	0.0141588
1L1D MSG	Ser1	0.483051
1L1D MSG	Ser1	0.476118
1L1D MSG	Ser1	0.431767
1L1D PSG	Ser1	0.00509202
1L1D PSG	Ser1	0.00517997
1L1D PSG	Ser1	0.00537402
1LM ASG	Ser1	0.029965
1LM ASG	Ser1	0.0346878
1LM ASG	Ser1	0.0311765
1LM MSG	Ser1	0.000560109
1LM MSG	Ser1	0.000508618
1LM MSG	Ser1	0.000396678
1LM PSG	Ser1	0.0132587
1LM PSG	Ser1	0.0158823
1LM PSG	Ser1	0.0160362
E8D ASG	Ser2	0.00138319
E8D ASG	Ser2	0.00161326
E8D ASG	Ser2	0.000996777
E8D MSG	Ser2	0.00804826
E8D MSG	Ser2	0.00730435
E8D MSG	Ser2	0.00850355
E8D PSG	Ser2	0.00215878
E8D PSG	Ser2	0.00168086
E8D PSG	Ser2	0.00158469
1L1D ASG	Ser2	0.0903037
1L1D ASG	Ser2	0.13086
1L1D ASG	Ser2	0.136794
1L1D MSG	Ser2	6.37261
1L1D MSG	Ser2	5.1849
1L1D MSG	Ser2	5.7175
1L1D PSG	Ser2	0.00299396
1L1D PSG	Ser2	0.00290559
1L1D PSG	Ser2	0.00294641
1LM ASG	Ser2	0.043759
1LM ASG	Ser2	0.0461765
1LM ASG	Ser2	0.0493554
1LM MSG	Ser2	0.88379
1LM MSG	Ser2	0.787656
1LM MSG	Ser2	0.887788
1LM PSG	Ser2	0.0298534
1LM PSG	Ser2	0.0342103
1LM PSG	Ser2	0.0273646
E8D ASG	Ser3	0.000109538
E8D ASG	Ser3	0.000622733
E8D ASG	Ser3	0.000333344
E8D MSG	Ser3	0.00243776
E8D MSG	Ser3	0.00319915
E8D MSG	Ser3	0.00214447
E8D PSG	Ser3	0.000177447
E8D PSG	Ser3	0.000221035
E8D PSG	Ser3	0.00027827
1L1D ASG	Ser3	0.023174
1L1D ASG	Ser3	0.0261998
1L1D ASG	Ser3	0.0258713
1L1D MSG	Ser3	0.434347
1L1D MSG	Ser3	0.216813
1L1D MSG	Ser3	0.486258
1L1D PSG	Ser3	0.00546289
1L1D PSG	Ser3	0.00320172
1L1D PSG	Ser3	0.00355646
1LM ASG	Ser3	0.000244094
1LM ASG	Ser3	0.000165223
1LM ASG	Ser3	0.000104639
1LM MSG	Ser3	0.00204529
1LM MSG	Ser3	0.00213195
1LM MSG	Ser3	0.00210248
1LM PSG	Ser3	0.000219741
1LM PSG	Ser3	0.000201854
1LM PSG	Ser3	0.000198638
E8D ASG	LOC101745308	No data	ct value was not detected because the expression level was too low.
E8D ASG	LOC101745308	No data	ct value was not detected because the expression level was too low.
E8D ASG	LOC101745308	No data	ct value was not detected because the expression level was too low.
E8D MSG	LOC101745308	0.000320311
E8D MSG	LOC101745308	0.000425119
E8D MSG	LOC101745308	0.000507926
E8D PSG	LOC101745308	2.42426e-05
E8D PSG	LOC101745308	4.99874e-05
E8D PSG	LOC101745308	1.75999e-05
1L1D ASG	LOC101745308	0.000100491
1L1D ASG	LOC101745308	1.37526e-05
1L1D ASG	LOC101745308	0.000152143
1L1D MSG	LOC101745308	0.0021407
1L1D MSG	LOC101745308	0.00207489
1L1D MSG	LOC101745308	0.00202507
1L1D PSG	LOC101745308	0.00027094
1L1D PSG	LOC101745308	7.86267e-05
1L1D PSG	LOC101745308	0.000247415
1LM ASG	LOC101745308	5.4015e-05
1LM ASG	LOC101745308	4.06605e-05
1LM ASG	LOC101745308	4.96341e-05
1LM MSG	LOC101745308	0.000467707
1LM MSG	LOC101745308	0.000355201
1LM MSG	LOC101745308	0.000460778
1LM PSG	LOC101745308	2.23633e-05
1LM PSG	LOC101745308	3.06283e-05
1LM PSG	LOC101745308	4.60952e-05
E8D ASG	LOC101740733	2.19109
E8D ASG	LOC101740733	2.04165
E8D ASG	LOC101740733	2.31335
E8D MSG	LOC101740733	37.8449
E8D MSG	LOC101740733	39.2495
E8D MSG	LOC101740733	36.7241
E8D PSG	LOC101740733	2.56242
E8D PSG	LOC101740733	2.66077
E8D PSG	LOC101740733	2.30124
1L1D ASG	LOC101740733	0.00609868
1L1D ASG	LOC101740733	0.00654259
1L1D ASG	LOC101740733	0.00853067
1L1D MSG	LOC101740733	0.00330415
1L1D MSG	LOC101740733	0.00385485
1L1D MSG	LOC101740733	0.00357701
1L1D PSG	LOC101740733	0.000129041
1L1D PSG	LOC101740733	3.42266e-05
1L1D PSG	LOC101740733	0.000138219
1LM ASG	LOC101740733	No data	ct value was not detected because the expression level was too low.
1LM ASG	LOC101740733	No data	ct value was not detected because the expression level was too low.
1LM ASG	LOC101740733	No data	ct value was not detected because the expression level was too low.
1LM MSG	LOC101740733	4.17343e-05
1LM MSG	LOC101740733	1.21602e-05
1LM MSG	LOC101740733	4.84575e-05
1LM PSG	LOC101740733	No data	ct value was not detected because the expression level was too low.
1LM PSG	LOC101740733	No data	ct value was not detected because the expression level was too low.
1LM PSG	LOC101740733	No data	ct value was not detected because the expression level was too low.
E8D ASG	LOC101744718	No data	ct value was not detected because the expression level was too low.
E8D ASG	LOC101744718	No data	ct value was not detected because the expression level was too low.
E8D ASG	LOC101744718	No data	ct value was not detected because the expression level was too low.
E8D MSG	LOC101744718	0.000380451
E8D MSG	LOC101744718	0.000635421
E8D MSG	LOC101744718	0.000446207
E8D PSG	LOC101744718	0.000151332
E8D PSG	LOC101744718	0.000158855
E8D PSG	LOC101744718	0.000188912
1L1D ASG	LOC101744718	No data	ct value was not detected because the expression level was too low.
1L1D ASG	LOC101744718	No data	ct value was not detected because the expression level was too low.
1L1D ASG	LOC101744718	No data	ct value was not detected because the expression level was too low.
1L1D MSG	LOC101744718	0.00296038
1L1D MSG	LOC101744718	0.00382586
1L1D MSG	LOC101744718	0.00471019
1L1D PSG	LOC101744718	0.00012039
1L1D PSG	LOC101744718	0.000114688
1L1D PSG	LOC101744718	0.000324386
1LM ASG	LOC101744718	0.00031771
1LM ASG	LOC101744718	0.000342882
1LM ASG	LOC101744718	0.000340514
1LM MSG	LOC101744718	0.0117597
1LM MSG	LOC101744718	0.017579
1LM MSG	LOC101744718	0.0169802
1LM PSG	LOC101744718	0.00120229
1LM PSG	LOC101744718	0.000956465
1LM PSG	LOC101744718	0.0005055
E8D ASG	fibH	0.632939
E8D ASG	fibH	0.137234
E8D ASG	fibH	0.167824
E8D MSG	fibH	0.0170937
E8D MSG	fibH	0.0177646
E8D MSG	fibH	0.0184958
E8D PSG	fibH	0.0535581
E8D PSG	fibH	0.0565959
E8D PSG	fibH	0.0534245
1L1D ASG	fibH	1.45636
1L1D ASG	fibH	2.3808
1L1D ASG	fibH	2.44328
1L1D MSG	fibH	6.67897
1L1D MSG	fibH	6.74058
1L1D MSG	fibH	6.84303
1L1D PSG	fibH	235.941
1L1D PSG	fibH	236.783
1L1D PSG	fibH	253.522
1LM ASG	fibH	9.93289
1LM ASG	fibH	9.9863
1LM ASG	fibH	9.82086
1LM MSG	fibH	0.909769
1LM MSG	fibH	0.770228
1LM MSG	fibH	0.820869
1LM PSG	fibH	86.7856
1LM PSG	fibH	107.411
1LM PSG	fibH	115.295
E8D ASG	fibL	0.632867
E8D ASG	fibL	0.552235
E8D ASG	fibL	0.647025
E8D MSG	fibL	0.376402
E8D MSG	fibL	0.41866
E8D MSG	fibL	0.40092
E8D PSG	fibL	2.20828
E8D PSG	fibL	2.54212
E8D PSG	fibL	2.66245
1L1D ASG	fibL	2.73278
1L1D ASG	fibL	2.9586
1L1D ASG	fibL	3.20992
1L1D MSG	fibL	6.46982
1L1D MSG	fibL	3.48447
1L1D MSG	fibL	6.63533
1L1D PSG	fibL	63.974
1L1D PSG	fibL	77.4748
1L1D PSG	fibL	89.8736
1LM ASG	fibL	3.10554
1LM ASG	fibL	3.00525
1LM ASG	fibL	3.29871
1LM MSG	fibL	0.548905
1LM MSG	fibL	0.568478
1LM MSG	fibL	0.48041
1LM PSG	fibL	53.4619
1LM PSG	fibL	61.5594
1LM PSG	fibL	65.1186
E8D ASG	P25	0.0648288
E8D ASG	P25	0.0634289
E8D ASG	P25	0.0534913
E8D MSG	P25	0.0503198
E8D MSG	P25	0.0545046
E8D MSG	P25	0.0605659
E8D PSG	P25	0.320366
E8D PSG	P25	0.427994
E8D PSG	P25	0.364293
1L1D ASG	P25	0.180351
1L1D ASG	P25	0.198555
1L1D ASG	P25	0.286132
1L1D MSG	P25	1.06893
1L1D MSG	P25	0.943541
1L1D MSG	P25	0.846264
1L1D PSG	P25	10.9462
1L1D PSG	P25	10.7369
1L1D PSG	P25	11.1337
1LM ASG	P25	0.286153
1LM ASG	P25	0.333069
1LM ASG	P25	0.408556
1LM MSG	P25	0.0198964
1LM MSG	P25	0.0194022
1LM MSG	P25	0.0227021
1LM PSG	P25	3.29814
1LM PSG	P25	3.35928
1LM PSG	P25	3.11184
E8D ASG	LOC101746861	0.0799402
E8D ASG	LOC101746861	0.123734
E8D ASG	LOC101746861	0.0752874
E8D MSG	LOC101746861	0.245633
E8D MSG	LOC101746861	0.248842
E8D MSG	LOC101746861	0.340444
E8D PSG	LOC101746861	0.480245
E8D PSG	LOC101746861	0.529171
E8D PSG	LOC101746861	0.573752
1L1D ASG	LOC101746861	0.0218851
1L1D ASG	LOC101746861	0.0189775
1L1D ASG	LOC101746861	0.0297022
1L1D MSG	LOC101746861	0.125251
1L1D MSG	LOC101746861	0.115028
1L1D MSG	LOC101746861	0.107803
1L1D PSG	LOC101746861	0.084801
1L1D PSG	LOC101746861	0.0922105
1L1D PSG	LOC101746861	0.0870299
1LM ASG	LOC101746861	0.000632544
1LM ASG	LOC101746861	0.000572417
1LM ASG	LOC101746861	0.00062038
1LM MSG	LOC101746861	0.00611164
1LM MSG	LOC101746861	0.00717676
1LM MSG	LOC101746861	0.0065667
1LM PSG	LOC101746861	0.0267906
1LM PSG	LOC101746861	0.0284574
1LM PSG	LOC101746861	0.0285383
E8D ASG	LOC101743535	0.0011444
E8D ASG	LOC101743535	0.00110811
E8D ASG	LOC101743535	0.000850531
E8D MSG	LOC101743535	0.000237907
E8D MSG	LOC101743535	0.000219509
E8D MSG	LOC101743535	0.000196167
E8D PSG	LOC101743535	0.000562109
E8D PSG	LOC101743535	0.000601005
E8D PSG	LOC101743535	0.000773578
1L1D ASG	LOC101743535	0.00438225
1L1D ASG	LOC101743535	0.00556126
1L1D ASG	LOC101743535	0.00549447
1L1D MSG	LOC101743535	0.0145957
1L1D MSG	LOC101743535	0.0147311
1L1D MSG	LOC101743535	0.0134946
1L1D PSG	LOC101743535	0.0458247
1L1D PSG	LOC101743535	0.0256417
1L1D PSG	LOC101743535	0.0516745
1LM ASG	LOC101743535	0.00376144
1LM ASG	LOC101743535	0.00464743
1LM ASG	LOC101743535	0.00413254
1LM MSG	LOC101743535	0.00142704
1LM MSG	LOC101743535	0.00123882
1LM MSG	LOC101743535	0.0012702
1LM PSG	LOC101743535	0.117762
1LM PSG	LOC101743535	0.123498
1LM PSG	LOC101743535	0.125983

## Sheet: Fig. 6b
Source data of cross sectional area in SG cells
	1	2	3	4	5	6	7	8	9
ASG	E8D	118.997	118.201	141.14	115.174	120.271	114.537	130.467	112.944
	1L1D	227.05	213.75	189.24	189.05	183.54	226.48	245.67	171.19
	1LM	880.818	815.441	861.56	886.393	1009.55	1018.16	895.516	953.291
MSG	E8D	447	448.788	386.208	405.429	471.138	476.502	452.811	431.802
	1L1D	1356.21	1274.35	1239.78	1214.32	1038.76	1255.25	1295.27	1307.1
	1LM	3897.76	3801.35	3802.73	3452.89	3220.13	3195.34	3547.92	3440.5
PSG	E8D	369.52	367.04	353.4	349.06	338.52	367.66	389.36	358.36
	1L1D	486.889	471.145	600.593	598.844	531.787	538.784	559.776	577.852
	1LM	1410.06	1110.51	1253.71	1290.24	1372.07	1323.12	1213.53	1233.98
